# Supplementary material for: Comprehensive analysis of pre-mRNA alternative splicing regulated by m6A methylation in pig oxidative and glycolytic skeletal muscles
Source: BMC Genomics. 2022 Dec 6;23:804. doi: 10.1186/s12864-022-09043-0 (PMC9724443; doi:10.1186/s12864-022-09043-0)
Supplement: Supplementary file 1 — Additional file 1: Table S1. Summary of the mapping of sequencing data. [file 12864_2022_9043_MOESM1_ESM.xlsx]

## Sheet: Sheet1
Additional file 1: Table S1. Summary of the mapping of sequencing data
Sample_ID	Raw Reads	Clean Reads	Q20 mapped reads	Properly paired mapped reads
SOL_1_IP	92909250	86560880	80277866(92.74%)	77200688(89.19%)
SOL_2_IP	92759072	81879624	75869111(92.66%)	73081226(89.25%)
SOL_3_IP	97905072	86512648	80193710(92.70%)	77025636(89.03%)
EDL_1_IP	80581270	71518972	66290482(92.69%)	63871348(89.31%)
EDL_2_IP	89768536	73828670	68397135(92.64%)	66222976(89.70%)
EDL_3_IP	89629292	82026308	76566821(93.34%)	74744098(91.12%)
SOL_1_input	88678728	84975884	79636526(93.72%)	77599802(91.32%)
SOL_2_input	75120542	71246196	65276681(91.62%)	62207438(87.31%)
SOL_3_input	96675460	91396868	83832897(91.72%)	79870682(87.38%)
EDL_1_input	89075724	85024386	79342094(93.32%)	76488914(89.96%)
EDL_2_input	86302080	81857004	74375953(90.86%)	70732518(86.41%)
EDL_3_input	94533390	89682142	82398206(91.87%)	79054596(88.15%)
