# Supplementary material for: Comprehensive analysis of pre-mRNA alternative splicing regulated by m6A methylation in pig oxidative and glycolytic skeletal muscles
Source: BMC Genomics. 2022 Dec 6;23:804. doi: 10.1186/s12864-022-09043-0 (PMC9724443; doi:10.1186/s12864-022-09043-0)
Supplement: Supplementary file 3 — Additional file 3: Table S2. AS events identified in SOL and EDL. [file 12864_2022_9043_MOESM3_ESM.xlsx]

## Sheet: A3SS
Additional file 3: Table S2. AS events identified in SOL and EDL
GeneID	geneSymbol	chr	strand	longExonStart_0base	longExonEnd	shortES	shortEE	flankingES	flankingEE	ID	Inclusion junction counts	skippig junction counts	IncFormLen	SkipFormLen
ENSSSCG00000016406	ESYT2	chr18	+	638444	640180	640074	640180	636870	636969	0	1.74162e+17	2,0,0,0,0,0	298	149
ENSSSCG00000035419	RARRES2	chr18	-	55904000	55904169	55904000	55904127	55904355	55904451	1	0,4,0,0,0,0	40,61,40,24,68,39	191	149
ENSSSCG00000040257	ZNF862	chr18	+	55850195	55851320	55851215	55851320	55849367	55849479	2	26,22,18,6,27,18	0,0,0,0,0,0	298	149
ENSSSCG00000040257	ZNF862	chr18	+	55851161	55851320	55851215	55851320	55850195	55850326	3	1,5,3,2,6,0	26,26,13,17,26,17	203	149
ENSSSCG00000016755	POLM	chr18	+	51087360	51087493	51087368	51087493	51085701	51085822	4	0,0,2,0,1,0	0,0,0,0,0,0	157	149
ENSSSCG00000016755	POLM	chr18	+	51087591	51087740	51087637	51087740	51087360	51087493	5	15,0,5,14,1,0	2,0,3,0,4,0	195	149
ENSSSCG00000016743	OGDH	chr18	-	50618352	50618455	50618352	50618452	50619300	50619453	6	3.69243e+17	2,3,0,1,6,0	152	149
ENSSSCG00000016743	OGDH	chr18	-	50641752	50641797	50641752	50641788	50647622	50647725	7	72,48,97,54,43,34	0,0,0,0,0,0	158	149
ENSSSCG00000023820	ZMIZ2	chr18	-	50591460	50591663	50591460	50591567	50591929	50592044	8	22,8,15,14,24,13	0,2,0,0,4,6	245	149
ENSSSCG00000016721	DBNL	chr18	-	48716547	48716596	48716547	48716593	48716711	48716857	9	6,0,2,2,3,8	14,9,4,4,2,8	152	149
ENSSSCG00000016690	CREB5	chr18	-	43854488	43854719	43854488	43854716	43859280	43859610	10	11,0,5,2,0,0	4,0,5,2,2,3	152	149
ENSSSCG00000016658	ANLN	chr18	-	37699045	37699360	37699045	37699220	37702048	37702202	11	7,6,4,4,6,19	0,0,0,0,0,0	289	149
ENSSSCG00000016579	CCDC136	chr18	-	19803344	19803848	19803344	19803845	19805304	19805535	12	0,0,0,0,0,0	0,12,8,2,0,5	152	149
ENSSSCG00000016572	TNPO3	chr18	+	19637997	19638239	19638099	19638239	19636077	19636169	13	6,2,0,0,0,2	59,48,70,44,44,64	251	149
ENSSSCG00000016567	STRIP2	chr18	-	19224431	19224586	19224431	19224532	19227364	19227491	14	7,2,8,2,0,4	144,98,192,154,99,169	203	149
ENSSSCG00000016567	STRIP2	chr18	-	19241425	19241494	19241425	19241488	19242225	19242346	15	85,55,35,45,54,31	1,0,4,0,0,4	155	149
ENSSSCG00000026733	HIPK2	chr18	+	10096618	10096826	10096699	10096826	10092972	10093135	16	10,14,35,4,6,11	16,3,13,11,12,25	230	149
ENSSSCG00000016492	AGK	chr18	-	8320859	8320935	8320859	8320926	8327748	8327828	17	22,17,22,11,11,33	0,0,0,0,0,0	158	149
ENSSSCG00000016453	TCAF1	chr18	+	6595497	6596131	6595500	6596131	6567358	6567483	18	0,0,0,11,6,13	0,0,0,0,2,0	152	149
ENSSSCG00000016443	TMEM176A	chr18	-	6339876	6339933	6339876	6339927	6340971	6341082	19	0,0,0,4,2,10	0,0,0,0,0,0	155	149
ENSSSCG00000025610	AGAP3	chr18	-	6138190	6138344	6138190	6138341	6139431	6139501	20	0,0,0,0,2,0	0,2,1,0,2,1	152	149
ENSSSCG00000016432	PRKAG2	chr18	+	5708321	5708428	5708324	5708428	5691416	5691486	21	20,4,9,9,3,12	89,10,41,62,12,18	152	149
ENSSSCG00000020663	KMT2C	chr18	+	5097619	5097761	5097622	5097761	5075292	5075381	22	19,21,7,27,15,14	49,75,57,65,47,73	152	149
ENSSSCG00000033272	DNAJB6	chr18	-	1464040	1464182	1464040	1464158	1466012	1466141	23	6.28463e+17	6,17,4,18,18,5	173	149
ENSSSCG00000033272	DNAJB6	chr18	-	1466012	1466144	1466012	1466141	1475202	1475313	24	55,32,67,74,45,40	120,43,133,178,115,189	152	149
ENSSSCG00000028465	ELAC2	chr12	-	57233659	57233773	57233659	57233767	57234691	57234760	25	7,4,8,2,2,2	0,0,0,0,0,0	155	149
ENSSSCG00000017525	NFE2L1	chr12	+	24310675	24310891	24310708	24310891	24304992	24306014	26	2.59248e+17	39,18,41,42,46,65	182	149
ENSSSCG00000017983	PER1	chr12	-	53363300	53363454	53363300	53363451	53363751	53363941	27	3,6,2,2,0,5	41,35,115,63,69,137	152	149
ENSSSCG00000017949	WRAP53	chr12	+	52966130	52966253	52966162	52966253	52965881	52965970	28	4,0,0,6,4,6	8,8,11,9,12,16	181	149
ENSSSCG00000040642	LASP1	chr12	-	23228528	23228636	23228528	23228632	23229040	23229188	29	0,0,0,0,0,0	11,12,18,8,17,13	153	149
ENSSSCG00000051794	CHRNB1	chr12	+	52746379	52746578	52746463	52746578	52745655	52745759	30	11,26,12,15,31,17	5,10,4,5,6,4	233	149
ENSSSCG00000017943	ACAP1	chr12	+	52695681	52695878	52695705	52695878	52694992	52695165	31	0,0,0,1,0,0	1,1,2,0,7,1	173	149
ENSSSCG00000035969	THRA	chr12	-	22271070	22271409	22271070	22271292	22275201	22275329	32	59,40,40,77,59,52	14,19,8,14,11,6	266	149
ENSSSCG00000035969	THRA	chr12	-	22284971	22285324	22284971	22285313	22289934	22290353	33	0,0,0,4,0,0	0,0,0,0,0,0	160	149
ENSSSCG00000024285	DLG4	chr12	-	52561810	52561870	52561810	52561861	52562005	52562059	34	6,0,4,0,0,4	4,12,8,2,0,2	158	149
ENSSSCG00000017932	ASGR2	chr12	-	52489992	52490064	52489992	52490061	52490665	52490761	35	0,0,0,0,0,0	0,0,0,0,0,0	152	149
ENSSSCG00000017460	KRT12	chr12	+	21604180	21604342	21604183	21604342	21602975	21603132	36	0,0,0,0,0,0	0,0,0,0,0,0	152	149
ENSSSCG00000017890	PITPNM3	chr12	+	50752519	50752735	50752591	50752735	50751714	50751777	37	8,11,20,9,26,28	1,0,0,0,3,0	221	149
ENSSSCG00000017890	PITPNM3	chr12	+	50800156	50804932	50804843	50804932	50782804	50783029	38	0,0,0,0,0,0	0,0,0,0,0,0	298	149
ENSSSCG00000017402	STAT5A	chr12	-	20477063	20477130	20477063	20477115	20477778	20477934	39	34,59,51,33,47,35	0,0,0,0,0,0	164	149
ENSSSCG00000017886	FBXO39	chr12	-	50653659	50654544	50653659	50653745	50655092	50655288	40	6,0,6,1,6,2	10,11,4,9,5,19	298	149
ENSSSCG00000022101	BRCA1	chr12	+	19808362	19808468	19808365	19808468	19806314	19806457	41	9,4,16,11,11,10	2,0,4,8,17,0	152	149
ENSSSCG00000022101	BRCA1	chr12	+	19829046	19829173	19829049	19829173	19820525	19820697	42	0,0,1,2,0,0	4,4,1,0,10,11	152	149
ENSSSCG00000017379	ETV4	chr12	+	19542550	19542712	19542568	19542712	19541940	19542067	43	2,3,0,6,2,2	0,13,24,11,28,10	167	149
ENSSSCG00000023014	NA	chr12	-	19281354	19281475	19281354	19281439	19282124	19282451	44	12,10,10,14,37,28	22,6,4,28,32,37	185	149
ENSSSCG00000023014	NA	chr12	-	19281354	19281808	19281354	19281439	19282124	19282451	45	39,40,28,52,100,82	22,6,4,28,32,37	298	149
ENSSSCG00000023014	NA	chr12	-	19281354	19281808	19281354	19281475	19282124	19282451	46	35,34,24,49,78,70	8,4,6,9,15,14	298	149
ENSSSCG00000017359	RUNDC3A	chr12	-	18925125	18925262	18925125	18925259	18925656	18925772	47	0,0,0,0,0,0	0,0,0,0,0,0	152	149
ENSSSCG00000030707	INPP5K	chr12	-	47719604	47719957	47719604	47719709	47720204	47720342	48	7,5,7,8,3,9	0,0,0,0,0,0	298	149
ENSSSCG00000017812	VPS53	chr12	+	47145889	47145970	47145890	47145970	47129082	47129284	49	0,0,0,3,0,2	0,0,0,0,0,0	150	149
ENSSSCG00000017335	HEXIM2	chr12	-	18256136	18256249	18256136	18256246	18257084	18257255	50	2,1,2,1,4,0	4,5,8,1,4,4	152	149
ENSSSCG00000017783	NA	chr12	-	45341560	45341683	45341560	45341679	45344702	45344747	51	51,66,118,130,82,163	0,0,0,0,0,0	153	149
ENSSSCG00000017783	NA	chr12	-	45341560	45341685	45341560	45341679	45344702	45344747	52	2,1,5,4,7,15	0,0,0,0,0,0	155	149
ENSSSCG00000017783	NA	chr12	-	45341560	45341685	45341560	45341683	45344702	45344747	53	0,0,0,0,0,0	49,65,113,126,75,148	151	149
ENSSSCG00000017783	NA	chr12	-	45345471	45345611	45345471	45345608	45345998	45346184	54	8.21262e+16	2,2,3,12,0,2	152	149
ENSSSCG00000017783	NA	chr12	-	45375603	45375814	45375603	45375624	45375950	45376095	55	29,37,55,70,8,51	5,13,26,2,2,8	298	149
ENSSSCG00000017783	NA	chr12	-	45385042	45385723	45385042	45385648	45387980	45388039	56	131,92,251,200,115,499	3,13,20,17,12,34	224	149
ENSSSCG00000017311	MAPT	chr12	-	17133981	17135091	17133981	17134287	17140056	17140122	57	43,38,44,25,34,22	28,28,23,32,29,30	298	149
ENSSSCG00000017311	MAPT	chr12	-	17143402	17143510	17143402	17143489	17146072	17146159	58	0,2,2,0,0,1	1.48122e+17	170	149
ENSSSCG00000017310	KANSL1	chr12	+	17092740	17092865	17092743	17092865	17088865	17089014	59	3,0,0,0,0,0	23,15,15,19,17,19	152	149
ENSSSCG00000017769	RAB34	chr12	-	44953711	44953780	44953711	44953777	44954574	44954666	60	0,1,0,0,2,0	0,0,1,6,4,4	152	149
ENSSSCG00000017297	CYB561	chr12	+	15444601	15444737	15444633	15444737	15444321	15444420	61	0,0,0,0,0,0	1,3,0,1,0,1	181	149
ENSSSCG00000032612	MILR1	chr12	-	14619788	14619869	14619788	14619866	14620284	14620353	62	0,4,4,0,1,4	0,0,0,0,0,0	152	149
ENSSSCG00000017274	NOL11	chr12	+	14053986	14054068	14053989	14054068	14053394	14053613	63	0,0,0,0,0,2	22,11,38,30,15,26	152	149
ENSSSCG00000017717	UNC45B	chr12	-	40029230	40029267	40029230	40029264	40030798	40030966	64	1.7822e+17	0,0,0,0,0,0	152	149
ENSSSCG00000017690	DHRS11	chr12	+	38121492	38122349	38122256	38122349	38119931	38120026	65	97,102,92,155,179,165	0,0,0,0,1,2	298	149
ENSSSCG00000017197	FBF1	chr12	+	5506684	5506861	5506687	5506861	5505880	5506066	66	10,18,27,11,11,18	0,0,0,0,0,0	152	149
ENSSSCG00000017168	SEPTIN9	chr12	-	4254774	4255751	4254774	4255747	4256109	4256566	67	0,0,0,0,1,0	0,0,0,0,0,0	153	149
ENSSSCG00000033592	TMC8	chr12	-	3824069	3824218	3824069	3824214	3824374	3824614	68	0,0,0,2,0,0	0,0,0,0,0,0	153	149
ENSSSCG00000017592	MBTD1	chr12	-	27490740	27490823	27490740	27490820	27492703	27492818	69	9,13,5,10,11,17	0,0,0,0,0,2	152	149
ENSSSCG00000017592	MBTD1	chr12	-	27490740	27490826	27490740	27490820	27492703	27492818	70	7,0,4,4,9,8	0,0,0,0,0,2	155	149
ENSSSCG00000017592	MBTD1	chr12	-	27490740	27490826	27490740	27490823	27492703	27492818	71	7,0,4,4,9,8	9,13,5,10,11,17	152	149
ENSSSCG00000036056	DNAH17	chr12	+	3528002	3528110	3528023	3528110	3527751	3527877	72	0,0,0,0,0,2	0,0,0,0,0,0	170	149
ENSSSCG00000017167	CYTH1	chr12	+	3424458	3424538	3424461	3424538	3419385	3419497	73	0,0,0,0,0,0	0,8,4,8,19,6	152	149
ENSSSCG00000017561	ABCC3	chr12	+	26945983	26946010	26945995	26946010	26945918	26945981	74	2,0,0,0,0,0	0,0,0,0,0,0	161	149
ENSSSCG00000017156	GAA	chr12	-	2336458	2336881	2336458	2336860	2336892	2336988	75	5,7,4,1,0,2	0,0,0,0,0,0	170	149
ENSSSCG00000022317	SLC38A10	chr12	+	1509672	1509780	1509680	1509780	1508753	1509208	76	8,10,2,16,6,20	0,0,0,0,0,0	157	149
ENSSSCG00000017583	SGCA	chr12	+	26360593	26360802	26360686	26360802	26359492	26359655	77	3.50466e+17	0,0,0,0,0,0	242	149
ENSSSCG00000039324	FLII	chr12	+	60481303	60481750	60481616	60481750	60480877	60480962	78	3.47351e+17	0,0,0,1,0,0	298	149
ENSSSCG00000039324	FLII	chr12	+	60481613	60481750	60481616	60481750	60481303	60481451	79	57,57,344,68,76,394	42,91,30,55,81,34	152	149
ENSSSCG00000020796	SPOP	chr12	-	25813982	25814108	25813982	25814104	25814723	25814867	80	0,0,0,0,0,0	69,49,63,69,60,88	153	149
ENSSSCG00000035224	NA	chr12	+	25439669	25439797	25439672	25439797	25439391	25439487	81	2,6,7,5,10,3	7,0,0,0,0,0	152	149
ENSSSCG00000039909	ICAM2	chr12	+	14939954	14940384	14940122	14940384	14939193	14939295	82	0,4,0,6,0,4	4,1,8,32,4,29	298	149
ENSSSCG00000027677	NA	chr12	-	25324392	25324487	25324392	25324482	25324678	25324764	83	0,1,1,1,1,0	0,0,0,0,0,0	154	149
ENSSSCG00000030269	NA	chr12	+	25293055	25293291	25293103	25293291	25288381	25288562	84	0,0,0,0,0,0	0,0,0,0,0,2	197	149
ENSSSCG00000007061	PAK5	chr17	-	18462768	18463301	18462768	18462895	18464917	18465052	85	0,0,0,0,0,0	0,0,0,0,0,0	298	149
ENSSSCG00000007058	PLCB4	chr17	+	18363199	18363265	18363211	18363265	18363011	18363061	86	6,8,11,9,8,8	0,0,0,0,0,0	161	149
ENSSSCG00000034841	RGS19	chr17	-	62890020	62890277	62890020	62890255	62890345	62890420	87	0,0,0,0,0,0	8,9,3,4,2,4	171	149
ENSSSCG00000034841	RGS19	chr17	-	62890345	62890546	62890345	62890420	62891629	62891751	88	2,5,0,0,0,0	2,17,2,3,4,6	275	149
ENSSSCG00000034841	RGS19	chr17	-	62890345	62890728	62890345	62890420	62891629	62891751	89	2,5,0,0,0,0	2,17,2,3,4,6	298	149
ENSSSCG00000034841	RGS19	chr17	-	62890345	62890728	62890345	62890546	62891629	62891751	90	2,9,0,0,2,0	0,0,0,0,0,0	298	149
ENSSSCG00000035939	ZNF512B	chr17	-	62788523	62788631	62788523	62788540	62789141	62789203	91	43,20,9,14,10,24	7,9,18,6,8,0	240	149
ENSSSCG00000035939	ZNF512B	chr17	-	62790886	62791077	62790886	62791074	62793472	62793834	92	0,0,2,0,0,0	2,16,12,2,8,2	152	149
ENSSSCG00000040013	MTUS1	chr17	-	5335891	5336020	5335891	5336008	5338882	5338978	93	0,0,0,0,0,0	43,36,43,33,31,38	161	149
ENSSSCG00000037260	NA	chr17	+	62408380	62408419	62408383	62408419	62407319	62407449	94	0,0,0,0,0,0	0,0,0,0,0,2	152	149
ENSSSCG00000036835	OSBPL2	chr17	+	61661933	61662078	61661969	61662078	61657593	61657757	95	103,72,80,71,55,79	0,6,1,1,1,13	185	149
ENSSSCG00000007520	NA	chr17	+	59045653	59045711	59045656	59045711	59038267	59038340	96	1.70221e+17	1.82201e+17	152	149
ENSSSCG00000007520	NA	chr17	+	59045653	59045711	59045656	59045711	59041467	59041512	97	8,11,18,5,8,17	2.5122e+17	152	149
ENSSSCG00000017991	PIK3R5	chr12	-	53984973	53985102	53984973	53985099	53985601	53985727	98	0,0,1,1,6,2	0,1,0,0,2,2	152	149
ENSSSCG00000027444	STAU1	chr17	-	50814381	50814525	50814381	50814519	50815432	50815645	99	117,187,225,107,96,213	8,22,28,7,10,11	155	149
ENSSSCG00000027444	STAU1	chr17	-	50815432	50815663	50815432	50815645	50821909	50822008	100	26,23,33,5,21,12	51,74,81,60,34,68	167	149
ENSSSCG00000027444	STAU1	chr17	-	50851931	50852219	50851931	50852215	50853439	50853486	101	6,8,14,20,5,15	1,0,2,0,0,0	153	149
ENSSSCG00000007431	CTSA	chr17	+	48086584	48087984	48087908	48087984	48086416	48086495	102	1.74192e+17	0,0,0,0,0,2	298	149
ENSSSCG00000022714	OSER1	chr17	-	46678948	46679084	46678948	46679062	46682353	46682470	103	0,2,0,0,0,0	172,95,274,139,90,119	171	149
ENSSSCG00000007360	CHD6	chr17	-	44080941	44081002	44080941	44081000	44082933	44083063	104	12,1,2,10,4,15	0,0,0,0,0,0	151	149
ENSSSCG00000034045	ERGIC3	chr17	+	38897487	38897603	38897506	38897603	38896692	38896724	105	2,0,0,0,0,0	1.6826e+17	168	149
ENSSSCG00000049711	NA	chr17	-	38875004	38875170	38875004	38875098	38875250	38875429	106	0,0,0,0,0,0	0,0,0,0,0,0	221	149
ENSSSCG00000033613	FOXS1	chr17	-	35527807	35527926	35527807	35527906	35528469	35528832	107	0,0,0,2,1,1	0,0,0,0,0,0	169	149
ENSSSCG00000028529	REM1	chr17	+	35209336	35209877	35209506	35209877	35208678	35208762	108	0,2,2,4,2,4	0,0,0,0,0,0	298	149
ENSSSCG00000007147	HSPA12B	chr17	-	31965028	31965215	31965028	31965131	31969172	31969297	109	16,15,15,37,17,17	0,3,0,0,2,2	233	149
ENSSSCG00000007309	RBM39	chr17	-	39038142	39038193	39038142	39038175	39043179	39043257	110	110,73,119,147,119,132	30,18,31,36,19,28	167	149
ENSSSCG00000016618	CPED1	chr18	-	25792620	25792810	25792620	25792807	25798074	25798125	111	135,142,114,83,156,72	40,85,43,29,35,31	152	149
ENSSSCG00000010987	UBAP2	chr10	+	32843759	32843863	32843760	32843863	32840983	32841132	112	29,29,26,24,21,25	0,0,0,0,0,0	150	149
ENSSSCG00000010943	AOPEP	chr10	-	27240812	27240922	27240812	27240919	27248522	27248712	113	0,0,0,0,0,0	0,2,7,4,2,5	152	149
ENSSSCG00000017342	KIF18B	chr12	+	18440728	18440900	18440755	18440900	18439976	18440080	114	0,0,0,4,0,2	0,0,0,0,0,2	176	149
ENSSSCG00000017342	KIF18B	chr12	+	18444906	18445474	18444948	18445474	18444481	18444687	115	0,0,0,0,0,0	2,0,0,0,0,0	191	149
ENSSSCG00000010863	AHCTF1	chr10	+	15105599	15105720	15105608	15105720	15103446	15103861	116	0,0,0,0,0,0	67,71,65,72,63,74	158	149
ENSSSCG00000010825	MARK1	chr10	+	10092117	10092372	10092120	10092372	10090561	10090726	117	0,0,0,0,0,0	6,0,5,4,3,2	152	149
ENSSSCG00000010822	BPNT1	chr10	-	9659873	9660574	9659873	9660469	9661499	9661605	118	2,2,0,0,0,0	12,19,20,9,17,13	254	149
ENSSSCG00000011166	ZMYND11	chr10	-	69182549	69182605	69182549	69182602	69183574	69183662	119	56,56,36,47,36,62	4,5,2,0,1,2	152	149
ENSSSCG00000011121	NA	chr10	-	60517805	60518003	60517805	60517985	60524562	60524682	120	1,2,11,2,0,1	10,13,2,7,10,11	167	149
ENSSSCG00000011102	NRP1	chr10	-	56288770	56289045	56288770	56289042	56293904	56294042	121	6,4,4,9,6,8	44,32,51,89,68,82	152	149
ENSSSCG00000011102	NRP1	chr10	-	56299658	56299718	56299658	56299715	56304335	56304440	122	88,61,107,125,93,125	0,0,0,0,0,0	152	149
ENSSSCG00000011081	BMI1	chr10	-	52589776	52589848	52589776	52589827	52589920	52589976	123	0,0,0,0,0,0	19,32,13,33,7,38	170	149
ENSSSCG00000011065	MASTL	chr10	+	48869558	48869700	48869561	48869700	48866657	48867788	124	0,0,0,0,0,2	0,0,0,0,0,0	152	149
ENSSSCG00000023247	OPTN	chr10	-	48538969	48539052	48538969	48539049	48540911	48541042	125	84,76,123,60,55,74	33,19,22,37,7,39	152	149
ENSSSCG00000035059	MCM10	chr10	-	48515307	48515448	48515307	48515445	48515590	48515695	126	0,0,0,0,0,0	0,0,0,0,0,1	152	149
ENSSSCG00000031659	SEPHS1	chr10	+	48368799	48369003	48368899	48369003	48362385	48362655	127	0,1,6,0,0,0	47,35,28,22,12,19	249	149
ENSSSCG00000010860	NA	chr10	+	14544615	14544812	14544651	14544812	14540001	14540037	128	8,7,8,10,4,18	2,2,0,1,0,0	185	149
ENSSSCG00000010860	NA	chr10	+	14561058	14561858	14561169	14561858	14559927	14560046	129	11,31,13,34,26,63	40,45,44,26,22,42	260	149
ENSSSCG00000038150	NA	chr10	-	28982490	28982698	28982490	28982657	28983071	28983160	130	62,93,58,28,42,62	0,1,0,2,0,0	190	149
ENSSSCG00000011127	TAF3	chr10	-	63459934	63461757	63459934	63461754	63570147	63570390	131	14,5,11,13,8,18	0,0,0,4,1,4	152	149
ENSSSCG00000009565	GAS6	chr11	-	78880566	78880757	78880566	78880733	78880999	78881272	132	0,0,0,0,0,0	3,6,3,9,2,9	173	149
ENSSSCG00000009545	COL4A2	chr11	+	77157916	77158108	77157925	77158108	77156641	77156758	133	1.40141e+17	0,1,1,5,8,3	158	149
ENSSSCG00000009534	NA	chr11	+	71134539	71134626	71134542	71134626	71132726	71132859	134	16,6,15,54,54,32	0,1,0,3,0,6	152	149
ENSSSCG00000040184	LMO7	chr11	+	48076417	48077287	48077008	48077287	48075760	48076013	135	110,87,138,160,138,250	1,0,1,0,0,0	298	149
ENSSSCG00000040184	LMO7	chr11	+	48109594	48109782	48109675	48109782	48108652	48108814	136	96,62,85,115,93,164	70,90,85,109,65,173	230	149
ENSSSCG00000009464	COMMD6	chr11	-	47592254	47592419	47592254	47592416	47594176	47594403	137	204,237,157,160,174,95	1.89278e+17	152	149
ENSSSCG00000009414	ZC3H13	chr11	+	21375920	21376073	21375923	21376073	21372984	21373497	138	28,8,27,35,12,16	14,2,9,16,2,5	152	149
ENSSSCG00000031598	CDADC1	chr11	-	18505709	18505784	18505709	18505766	18517092	18517190	139	100,62,169,87,76,97	0,0,0,0,0,0	167	149
ENSSSCG00000009379	NEK3	chr11	+	15793759	15793906	15793762	15793906	15793150	15793253	140	0,1,0,0,0,0	0,0,0,0,0,0	152	149
ENSSSCG00000009338	FRY	chr11	+	8742816	8742994	8742824	8742994	8741106	8741273	141	0,0,0,0,0,1	0,0,0,0,0,0	157	149
ENSSSCG00000035992	NA	chr11	-	6689805	6691805	6689805	6691740	6692180	6692380	142	0,0,0,0,0,0	0,0,0,0,0,0	214	149
ENSSSCG00000023771	NA	chr11	-	3912547	3912686	3912547	3912683	3920494	3920634	143	0,0,0,2,0,0	0,0,0,0,0,0	152	149
ENSSSCG00000009276	XPO4	chr11	-	1180608	1180751	1180608	1180750	1185903	1186009	144	0,0,0,0,0,0	15,16,14,11,10,26	150	149
ENSSSCG00000009276	XPO4	chr11	-	1185903	1186010	1185903	1186009	1208013	1208096	145	0,0,0,0,0,0	4,2,4,8,2,10	150	149
ENSSSCG00000049125	NA	chr11	-	5932304	5932437	5932304	5932434	5933474	5933682	146	0,4,2,14,10,7	10,4,3,4,9,1	152	149
ENSSSCG00000020686	NA	chr16	-	79856030	79856120	79856030	79856117	79862428	79862495	147	1,0,1,0,2,2	130,84,135,176,207,182	152	149
ENSSSCG00000017091	TNIP1	chr16	+	71947632	71947804	71947636	71947804	71935370	71935482	148	8,1,1,1,1,0	0,0,0,0,0,0	153	149
ENSSSCG00000017086	SLC36A2	chr16	+	71662068	71662272	71662106	71662272	71622188	71622356	149	0,0,0,0,0,0	0,0,0,0,0,0	187	149
ENSSSCG00000017022	HMMR	chr16	-	60323196	60323244	60323196	60323241	60327253	60327333	150	0,0,0,0,0,0	0,0,0,0,0,0	152	149
ENSSSCG00000023818	MRPS27	chr16	-	48597532	48597610	48597532	48597606	48604848	48604931	151	44,44,68,59,87,75	2,0,0,0,0,0	153	149
ENSSSCG00000016958	PIK3R1	chr16	+	46515498	46515723	46515624	46515723	46514967	46515070	152	3,6,3,5,9,6	124,88,81,71,56,79	275	149
ENSSSCG00000036201	NPR3	chr16	+	18853006	18853164	18853041	18853164	18844235	18844455	153	0,0,2,0,0,0	8,3,0,0,0,0	184	149
ENSSSCG00000025686	KMO	chr10	+	12471530	12471713	12471547	12471713	12470955	12471145	154	0,2,0,0,0,0	3,0,0,2,1,0	166	149
ENSSSCG00000039883	NA	chr16	-	48654256	48654528	48654256	48654312	48693467	48693635	155	0,0,0,0,3,0	0,0,0,0,0,0	298	149
ENSSSCG00000000841	APPL2	chr5	+	79384032	79384109	79384050	79384109	79383894	79383936	156	0,0,0,0,0,0	41,32,31,16,12,30	167	149
ENSSSCG00000027859	HDAC7	chr5	-	78163335	78163509	78163335	78163502	78163734	78163919	157	9,11,9,12,5,4	1,0,0,0,0,2	156	149
ENSSSCG00000027859	HDAC7	chr5	-	78164728	78164820	78164728	78164816	78165157	78165283	158	17,14,13,20,20,15	0,0,0,0,0,0	153	149
ENSSSCG00000027859	HDAC7	chr5	-	78166519	78166607	78166519	78166577	78166732	78166920	159	5,0,0,10,2,4	4,9,13,7,4,23	179	149
ENSSSCG00000027859	HDAC7	chr5	-	78170030	78170081	78170030	78170077	78175524	78175694	160	0,11,0,1,0,5	0,0,0,0,0,0	153	149
ENSSSCG00000026597	SLC38A4	chr5	-	77426469	77426570	77426469	77426566	77428126	77428402	161	0,0,8,1,1,2	0,0,0,0,0,0	153	149
ENSSSCG00000000806	SCAF11	chr5	-	76855468	76855628	76855468	76855626	76857799	76857881	162	0,0,0,0,0,0	2,2,1,8,9,9	151	149
ENSSSCG00000000770	MICAL3	chr5	-	69892816	69892883	69892816	69892882	69898576	69898627	163	0,0,0,2,0,0	8,0,0,3,0,0	150	149
ENSSSCG00000040373	BCL2L13	chr5	+	69821163	69821271	69821164	69821271	69789456	69789623	164	140,136,71,88,96,75	1,0,0,0,0,0	150	149
ENSSSCG00000040373	BCL2L13	chr5	+	69821163	69821271	69821171	69821271	69789456	69789623	165	146,138,82,90,101,88	2,2,0,1,0,4	157	149
ENSSSCG00000040373	BCL2L13	chr5	+	69821164	69821271	69821171	69821271	69789456	69789623	166	7,2,11,2,5,13	2,2,0,1,0,4	156	149
ENSSSCG00000032235	NA	chr17	+	62390229	62390306	62390235	62390306	62389709	62389769	167	83,74,62,47,46,81	0,0,0,0,2,0	155	149
ENSSSCG00000000755	ERC1	chr5	+	68380537	68380700	68380564	68380700	68362386	68362580	168	0,0,0,0,0,0	14,4,6,10,6,10	176	149
ENSSSCG00000000393	NA	chr5	-	21718218	21718355	21718218	21718352	21718457	21718657	169	11,10,10,2,11,3	7,8,5,8,9,2	152	149
ENSSSCG00000029464	KDM5A	chr5	-	67701805	67701976	67701805	67701975	67710594	67710717	170	0,4,7,15,8,16	0,0,0,0,0,0	150	149
ENSSSCG00000000379	NA	chr5	+	21524160	21524262	21524190	21524262	21523868	21523961	171	0,2,0,0,0,0	87,58,85,67,60,101	179	149
ENSSSCG00000000379	NA	chr5	+	21527309	21527443	21527312	21527443	21526590	21526696	172	0,0,0,0,0,0	0,0,0,0,0,0	152	149
ENSSSCG00000000749	SLC6A12	chr5	-	67556817	67556955	67556817	67556901	67557422	67557535	173	0,1,0,0,0,4	0,0,0,0,0,0	203	149
ENSSSCG00000036237	NA	chr5	-	21136931	21137101	21136931	21137083	21137223	21137285	174	2.07182e+17	2,7,5,4,6,0	167	149
ENSSSCG00000000299	NA	chr5	-	19997472	19997586	19997472	19997571	19998117	19998154	175	0,0,0,0,0,0	0,0,0,0,0,0	164	149
ENSSSCG00000000298	NA	chr5	-	19757541	19757643	19757541	19757605	19759228	19759289	176	3,6,7,0,0,0	2,6,12,1,0,0	187	149
ENSSSCG00000000290	NA	chr5	+	19534970	19535139	19535057	19535139	19533705	19533774	177	0,0,0,0,1,0	15,21,28,8,5,17	236	149
ENSSSCG00000000708	TNFRSF1A	chr5	+	64330467	64330800	64330487	64330800	64330327	64330356	178	0,0,1,0,1,0	1.75266e+17	169	149
ENSSSCG00000000276	NA	chr5	+	18719485	18719655	18719490	18719655	18718800	18718939	179	21,21,37,38,28,30	0,0,0,2,0,0	154	149
ENSSSCG00000000276	NA	chr5	+	18719485	18719655	18719490	18719655	18719052	18719188	180	6,4,20,1,14,14	0,0,0,0,0,4	154	149
ENSSSCG00000000274	NA	chr5	+	18684935	18685022	18684947	18685022	18683717	18683846	181	7.15662e+17	1.19012e+23	161	149
ENSSSCG00000017339	NMT1	chr12	-	18312936	18313107	18312936	18313105	18313897	18314014	182	44,38,52,47,29,32	0,0,0,0,0,0	151	149
ENSSSCG00000000695	IFFO1	chr5	+	64122641	64122823	64122665	64122823	64122068	64122077	183	6,6,0,4,2,2	8,3,5,0,2,6	173	149
ENSSSCG00000044078	ING4	chr5	+	64034787	64034896	64034790	64034896	64034505	64034620	184	9,4,8,4,13,8	27,27,12,22,12,16	152	149
ENSSSCG00000044078	ING4	chr5	+	64035152	64035300	64035261	64035300	64034790	64034896	185	67,60,45,50,69,76	2,0,0,8,3,4	258	149
ENSSSCG00000000702	ZNF384	chr5	+	64013885	64014103	64014002	64014103	64013163	64013401	186	58,67,82,24,51,64	0,0,0,0,0,0	266	149
ENSSSCG00000000259	CSAD	chr5	-	18382063	18382263	18382063	18382215	18382696	18382778	187	5,2,12,5,5,9	0,0,0,0,0,0	197	149
ENSSSCG00000000661	PHC1	chr5	-	62573120	62573276	62573120	62573252	62573860	62574010	188	8,7,15,23,16,10	17,13,14,18,10,12	173	149
ENSSSCG00000032269	LIMA1	chr5	-	16088080	16088193	16088080	16088190	16090273	16090358	189	10,2,7,6,6,13	0,0,0,0,0,2	152	149
ENSSSCG00000032269	LIMA1	chr5	-	16088080	16088193	16088080	16088190	16090300	16090358	190	20,11,23,26,25,25	2,2,0,5,0,2	152	149
ENSSSCG00000021410	STRAP	chr5	-	56718726	56718792	56718726	56718789	56719339	56719489	191	4.45436e+17	14,19,26,14,6,13	152	149
ENSSSCG00000000148	NA	chr5	-	11516347	11516454	11516347	11516453	11516635	11516677	192	0,0,0,0,0,0	0,0,0,0,0,0	150	149
ENSSSCG00000000141	EIF3D	chr5	+	11228219	11228558	11228274	11228558	11227942	11228085	193	5,6,0,2,1,1	1.00111e+17	204	149
ENSSSCG00000000136	CSF2RB	chr5	-	10822967	10823130	10822967	10823127	10823638	10823778	194	2,2,0,12,10,8	0,0,0,0,0,0	152	149
ENSSSCG00000000094	SUN2	chr5	+	9288377	9288546	9288380	9288546	9287769	9287813	195	0,0,0,0,0,0	61,38,42,48,11,16	152	149
ENSSSCG00000040494	RPL3	chr5	+	8923706	8923899	8923714	8923899	8922664	8922753	196	1.38131e+17	0,0,0,0,0,12	157	149
ENSSSCG00000000563	IRAG2	chr5	-	48654024	48654074	48654024	48654073	48654182	48654245	197	2,4,0,1,2,0	0,0,0,0,0,0	150	149
ENSSSCG00000000563	IRAG2	chr5	-	48695616	48695713	48695616	48695710	48696972	48697053	198	0,0,1,0,0,0	4,0,0,0,0,0	152	149
ENSSSCG00000000071	ST13	chr5	+	7614531	7614665	7614555	7614665	7610826	7610875	199	3.74417e+17	2,0,0,0,0,0	173	149
ENSSSCG00000000066	L3MBTL2	chr5	-	7258821	7258938	7258821	7258935	7260155	7260224	200	2,5,15,2,2,2	0,0,0,0,0,0	152	149
ENSSSCG00000000066	L3MBTL2	chr5	-	7260155	7260224	7260155	7260221	7260697	7260932	201	0,5,9,1,4,9	0,0,2,0,2,0	152	149
ENSSSCG00000000036	PACSIN2	chr5	+	5979832	5980558	5980361	5980558	5977814	5977936	202	35,20,19,19,24,25	2,0,0,0,0,0	298	149
ENSSSCG00000000530	NA	chr5	-	41601164	41601226	41601164	41601211	41606790	41606938	203	0,0,0,0,0,4	68,51,36,56,64,34	164	149
ENSSSCG00000000530	NA	chr5	-	41743978	41744131	41743978	41744127	41821183	41821244	204	6,10,15,7,18,4	0,2,0,0,0,0	153	149
ENSSSCG00000011027	KIF5B	chr10	-	42647138	42647210	42647138	42647209	42647321	42647382	205	58,99,62,55,75,99	0,0,0,0,0,0	150	149
ENSSSCG00000000951	CSRP2	chr5	+	104293033	104293164	104293034	104293164	104288160	104288328	206	0,0,0,0,0,2	0,0,0,0,0,0	150	149
ENSSSCG00000000950	E2F7	chr5	+	104144746	104144881	104144755	104144881	104143187	104143346	207	0,0,0,0,0,0	0,0,0,0,0,0	158	149
ENSSSCG00000000003	TTC38	chr5	-	3251456	3251539	3251456	3251530	3251760	3251920	208	0,0,0,0,2,0	5,24,14,12,26,21	158	149
ENSSSCG00000000007	TRMU	chr5	-	3213139	3213312	3213139	3213257	3216764	3216887	209	11,5,0,2,3,4	0,2,0,2,0,5	204	149
ENSSSCG00000000940	PPFIA2	chr5	+	100260332	100260526	100260350	100260526	100258691	100258721	210	0,0,0,0,0,0	0,0,0,0,0,0	167	149
ENSSSCG00000032820	BRD1	chr5	+	799080	799578	799473	799578	794826	795087	211	9,1,16,9,4,10	9,2,0,9,6,3	298	149
ENSSSCG00000000499	BEST3	chr5	-	33954080	33954261	33954080	33954176	33956389	33956637	212	24,20,51,110,70,94	11,14,24,57,23,21	234	149
ENSSSCG00000000983	NA	chr5	+	657949	658113	658016	658113	657770	657828	213	0,0,0,0,0,0	0,0,0,0,0,0	216	149
ENSSSCG00000000500	NA	chr5	+	34033677	34033773	34033686	34033773	34019810	34020069	214	2,2,0,2,2,0	0,0,0,0,0,0	158	149
ENSSSCG00000000970	PPP6R2	chr5	-	287694	287866	287694	287863	288157	288291	215	9,8,12,5,10,4	5,6,8,11,12,15	152	149
ENSSSCG00000000970	PPP6R2	chr5	-	304706	304820	304706	304816	305089	305202	216	74,31,36,54,51,55	0,0,0,4,2,0	153	149
ENSSSCG00000000478	GRIP1	chr5	-	30730022	30730137	30730022	30730134	30732038	30732195	217	0,0,0,0,0,0	0,0,0,0,0,0	152	149
ENSSSCG00000017894	WSCD1	chr12	-	51188298	51188527	51188298	51188473	51196361	51196570	218	0,6,0,0,0,0	0,0,0,0,0,0	203	149
ENSSSCG00000035875	OS9	chr5	+	22999644	22999749	22999647	22999749	22999325	22999536	219	12,6,0,7,10,3	10,21,26,20,22,27	152	149
ENSSSCG00000007345	RALGAPB	chr17	+	41561538	41561672	41561550	41561672	41559612	41559742	220	15,6,8,18,8,11	45,39,59,20,22,30	161	149
ENSSSCG00000000449	DTX3	chr5	+	22870479	22871228	22870498	22871228	22870051	22870130	221	10,5,9,26,8,19	2,2,2,1,0,0	168	149
ENSSSCG00000017290	STRADA	chr12	+	15221447	15221490	15221459	15221490	15220913	15221155	222	6,8,12,5,0,0	0,0,0,0,0,0	161	149
ENSSSCG00000026498	R3HDM2	chr5	-	22590341	22590437	22590341	22590419	22593153	22593262	223	1.32167e+17	0,3,6,2,4,0	167	149
ENSSSCG00000026498	R3HDM2	chr5	-	22604747	22604949	22604747	22604947	22655522	22655651	224	0,0,0,0,0,0	4,10,3,16,13,16	151	149
ENSSSCG00000026498	R3HDM2	chr5	-	22673579	22673641	22673579	22673637	22689013	22689096	225	0,0,0,0,0,0	8,2,19,18,19,21	153	149
ENSSSCG00000050424	NA	chr5	-	86144042	86144288	86144042	86144252	86144386	86144549	226	0,0,0,0,0,0	0,0,0,0,0,0	185	149
ENSSSCG00000050424	NA	chr5	-	86152811	86153019	86152811	86152911	86173515	86173720	227	0,0,0,0,0,0	0,0,0,0,0,0	257	149
ENSSSCG00000050424	NA	chr5	-	86209262	86209439	86209262	86209374	86209960	86210168	228	0,0,0,0,0,0	0,0,0,0,0,0	214	149
ENSSSCG00000001425	DXO	chr7	-	24058460	24058680	24058460	24058607	24058768	24059004	229	54,81,80,29,44,59	0,0,3,0,0,4	222	149
ENSSSCG00000001424	SKIV2L	chr7	+	24056453	24056637	24056526	24056637	24056160	24056371	230	0,1,0,0,0,0	14,5,19,27,9,7	222	149
ENSSSCG00000022957	PARP4	chr11	+	410969	412277	412209	412277	409174	409312	231	14,8,9,9,14,37	0,0,1,0,0,0	298	149
ENSSSCG00000022957	PARP4	chr11	+	410969	412277	412217	412277	409174	409312	232	17,8,13,11,16,45	0,0,0,0,0,0	298	149
ENSSSCG00000022957	PARP4	chr11	+	412209	412277	412217	412277	409174	409312	233	3,0,5,2,2,8	0,0,0,0,0,0	157	149
ENSSSCG00000033590	NA	chr7	+	23821353	23821509	23821395	23821509	23819086	23819350	234	0,0,0,0,0,0	0,0,0,0,0,0	191	149
ENSSSCG00000001973	SCFD1	chr7	-	68845488	68845562	68845488	68845559	68850917	68850980	235	0,0,0,0,0,0	1,2,0,0,1,2	152	149
ENSSSCG00000001410	BAG6	chr7	-	23761301	23761389	23761301	23761386	23761498	23761611	236	65,76,70,51,74,63	0,0,0,0,0,0	152	149
ENSSSCG00000001400	DDX39B	chr7	-	23659675	23659978	23659675	23659785	23660532	23662820	237	85,101,95,140,105,84	2.77305e+17	298	149
ENSSSCG00000001382	DDR1	chr7	+	23386169	23386335	23386251	23386335	23385137	23385289	238	88,74,136,170,113,356	0,0,0,0,0,0	231	149
ENSSSCG00000032377	RALGAPA1	chr7	+	64244220	64244345	64244263	64244345	64240946	64241114	239	27,18,24,31,30,26	0,2,0,0,0,0	192	149
ENSSSCG00000001930	NA	chr7	+	60973018	60973254	60973021	60973254	60971822	60971850	240	0,0,0,0,1,0	0,0,1,0,0,0	152	149
ENSSSCG00000001930	NA	chr7	+	60991138	60991251	60991141	60991251	60990841	60990890	241	23,40,33,16,13,30	55,54,61,40,36,37	152	149
ENSSSCG00000029196	DIP2B	chr5	+	16502926	16503055	16502941	16503055	16483984	16484056	242	10,15,7,4,7,7	0,0,0,0,0,0	164	149
ENSSSCG00000001918	NPTN	chr7	+	59835985	59836007	59835997	59836007	59828989	59829263	243	1.04138e+17	225,368,411,62,121,80	161	149
ENSSSCG00000001913	STOML1	chr7	+	59459545	59459758	59459548	59459758	59458912	59459108	244	2,3,0,0,0,0	3,0,0,1,1,1	152	149
ENSSSCG00000037105	EVL	chr7	+	121050814	121054176	121054109	121054176	121050656	121050723	245	21,30,9,25,38,48	1,0,0,0,3,0	298	149
ENSSSCG00000001910	ISLR	chr7	-	59349673	59351717	59349673	59351686	59352514	59352807	246	2,3,1,1,0,0	41,26,18,10,25,10	180	149
ENSSSCG00000001900	CSK	chr7	-	58740197	58740912	58740197	58740417	58741022	58741136	247	42,55,48,43,34,36	0,0,2,0,0,0	298	149
ENSSSCG00000002495	SYNE3	chr7	-	116711677	116711839	116711677	116711834	116722493	116722803	248	9,3,3,3,1,3	0,0,0,1,0,0	154	149
ENSSSCG00000001866	RCN2	chr7	+	57056789	57056932	57056792	57056932	57055537	57055634	249	20,18,13,12,12,12	12,13,6,2,11,14	152	149
ENSSSCG00000011068	NA	chr10	-	48787844	48788053	48787844	48788018	48788259	48788374	250	0,0,0,0,0,0	17,16,25,18,10,10	184	149
ENSSSCG00000001209	ZSCAN12	chr7	-	22202727	22202872	22202727	22202833	22208267	22208757	251	18,6,11,5,18,11	0,0,4,0,2,0	188	149
ENSSSCG00000001164	ZNF184	chr7	-	21419497	21419596	21419497	21419593	21419939	21420066	252	0,0,0,0,0,0	23,17,24,5,16,20	152	149
ENSSSCG00000016420	INSIG1	chr18	-	2897632	2898063	2897632	2898061	2898682	2898767	253	4,10,6,0,2,2	0,0,0,0,0,0	151	149
ENSSSCG00000001100	CARMIL1	chr7	+	20345805	20345955	20345808	20345955	20342988	20343129	254	0,0,0,0,0,0	0,0,0,0,0,0	152	149
ENSSSCG00000030626	ALDH1L1	chr7	-	53788182	53788417	53788182	53788284	53790348	53790500	255	5,9,2,5,6,14	0,0,1,0,0,3	282	149
ENSSSCG00000016877	NNT	chr16	+	28162434	28162663	28162459	28162663	28157776	28157889	256	0,0,0,0,0,0	50,103,68,85,99,98	174	149
ENSSSCG00000040178	E2F3	chr7	+	15858541	15858761	15858559	15858761	15856910	15857292	257	16,12,18,16,14,23	2,0,2,2,0,2	167	149
ENSSSCG00000002426	ZC3H14	chr7	+	110508083	110508175	110508086	110508175	110507658	110507795	258	0,0,0,0,0,0	72,60,132,85,44,82	152	149
ENSSSCG00000002410	CEP128	chr7	-	103745170	103745317	103745170	103745310	103757854	103757966	259	1,1,1,2,0,0	1,2,0,6,0,4	156	149
ENSSSCG00000001780	FAH	chr7	+	49076348	49076607	49076531	49076607	49073957	49074088	260	9,5,3,0,0,2	6,5,4,13,11,2	298	149
ENSSSCG00000001779	ZFAND6	chr7	+	49020548	49020717	49020608	49020717	49019207	49019378	261	12,4,22,14,3,25	6.35661e+17	209	149
ENSSSCG00000001779	ZFAND6	chr7	+	49033768	49034702	49033788	49034702	49031296	49031410	262	0,0,0,0,0,0	120,128,100,102,88,76	169	149
ENSSSCG00000002398	TMEM63C	chr7	+	100296889	100296971	100296895	100296971	100296398	100296478	263	0,0,0,0,0,0	0,0,0,0,0,0	155	149
ENSSSCG00000038401	TRAM2	chr7	-	46330267	46330372	46330267	46330366	46332602	46332673	264	7,14,21,9,4,7	0,0,0,0,0,0	155	149
ENSSSCG00000038401	TRAM2	chr7	-	46341370	46341484	46341370	46341480	46359267	46359331	265	0,0,0,0,0,0	20,21,23,16,9,8	153	149
ENSSSCG00000028777	NA	chr7	-	1586364	1586501	1586364	1586474	1586539	1586633	266	11,5,19,6,11,11	187,104,213,156,104,52	176	149
ENSSSCG00000002348	ACOT6	chr7	+	96987738	96987941	96987744	96987941	96984715	96985181	267	2,3,0,0,0,0	0,0,0,0,0,0	155	149
ENSSSCG00000033381	IRF4	chr7	+	137526	137671	137529	137671	136838	136927	268	0,0,0,0,0,0	0,0,0,0,0,0	152	149
ENSSSCG00000001700	SLC29A1	chr7	+	39230010	39230135	39230037	39230135	39229336	39229415	269	28,34,22,16,28,22	60,45,51,38,51,44	176	149
ENSSSCG00000001653	PEX6	chr7	-	38042213	38042291	38042213	38042288	38042397	38042514	270	4,14,16,5,7,9	0,0,0,0,0,0	152	149
ENSSSCG00000001639	TRERF1	chr7	-	37341605	37341853	37341605	37341817	37345715	37345919	271	5,1,0,0,1,2	2,3,8,0,2,4	185	149
ENSSSCG00000001619	FOXP4	chr7	+	36783733	36783941	36783769	36783941	36783547	36783631	272	2,2,5,0,0,8	11,22,8,22,12,9	185	149
ENSSSCG00000001611	NFYA	chr7	+	36393866	36397129	36396982	36397129	36392160	36392308	273	6,19,9,5,0,4	0,0,0,0,0,0	298	149
ENSSSCG00000001611	NFYA	chr7	+	36400387	36400519	36400393	36400519	36396982	36397129	274	22,31,33,38,32,23	0,2,0,0,0,0	155	149
ENSSSCG00000001611	NFYA	chr7	+	36401240	36401407	36401258	36401407	36400712	36400818	275	36,16,33,17,18,31	0,2,4,4,0,11	167	149
ENSSSCG00000011018	MTPAP	chr10	+	40786444	40786537	40786450	40786537	40782237	40782464	276	6,3,6,11,6,6	0,0,0,0,0,0	155	149
ENSSSCG00000023526	RAPGEF3	chr5	-	78106364	78106455	78106364	78106401	78106700	78106882	277	26,42,17,17,31,44	0,0,0,0,0,0	203	149
ENSSSCG00000001867	PSTPIP1	chr7	+	57143895	57144029	57143904	57144029	57143654	57143710	278	0,2,0,2,1,2	2,0,0,0,0,2	158	149
ENSSSCG00000001577	TBC1D22B	chr7	+	32897591	32897792	32897696	32897792	32897342	32897470	279	0,1,0,0,0,0	5,0,3,3,4,0	254	149
ENSSSCG00000021718	METTL17	chr7	-	78142983	78143097	78142983	78143065	78144700	78144835	280	6,9,4,11,16,8	22,11,31,30,16,20	181	149
ENSSSCG00000001549	FKBP5	chr7	-	31484097	31484240	31484097	31484235	31499369	31499514	281	335,197,461,199,68,285	2,0,2,0,0,0	154	149
ENSSSCG00000001549	FKBP5	chr7	-	31510791	31510920	31510791	31510917	31543404	31543530	282	2,0,2,7,8,2	2,0,0,2,2,6	152	149
ENSSSCG00000001549	FKBP5	chr7	-	31510791	31510920	31510791	31510917	31544489	31544594	283	2,0,1,2,0,0	204,105,281,154,65,237	152	149
ENSSSCG00000002051	ABHD4	chr7	-	76414341	76414714	76414341	76414706	76416276	76416365	284	3.62257e+17	0,0,0,0,2,0	157	149
ENSSSCG00000002041	SLC7A7	chr7	+	76230658	76230803	76230709	76230803	76229466	76229592	285	2,7,6,4,5,14	0,0,0,0,0,0	200	149
ENSSSCG00000001513	SYNGAP1	chr7	+	29747136	29747348	29747142	29747348	29746050	29746224	286	4,7,1,3,6,17	0,0,0,0,0,0	155	149
ENSSSCG00000001513	SYNGAP1	chr7	+	29748563	29748667	29748576	29748667	29747136	29747348	287	0,0,0,0,2,0	4,6,0,4,0,4	162	149
ENSSSCG00000022083	ANKS1B	chr5	+	85083506	85083581	85083509	85083581	85068301	85068481	288	0,0,0,0,0,0	0,0,0,0,0,0	152	149
ENSSSCG00000022083	ANKS1B	chr5	+	85147088	85148985	85147104	85148985	85143315	85143483	289	0,0,0,0,0,0	2,2,6,2,0,0	165	149
ENSSSCG00000002029	MYH7	chr7	+	75688581	75688652	75688596	75688652	75686951	75687261	290	6,15,8,11,6,18	0,0,0,0,0,0	164	149
ENSSSCG00000007323	DSN1	chr17	-	40004380	40004440	40004380	40004437	40008446	40008534	291	10,5,0,7,2,0	0,1,7,0,0,4	152	149
ENSSSCG00000030183	NA	chr12	+	17787102	17787295	17787107	17787295	17786568	17786780	292	0,1,3,0,1,0	0,0,0,0,0,0	154	149
ENSSSCG00000002000	IPO4	chr7	+	75113145	75113306	75113196	75113306	75112986	75113040	293	4,2,0,6,1,0	49,31,59,38,34,36	200	149
ENSSSCG00000025470	TSSK4	chr7	-	75095642	75096024	75095642	75096006	75096421	75096636	294	2,1,2,2,0,0	0,2,0,0,0,2	167	149
ENSSSCG00000000577	GYS2	chr5	+	51912842	51912923	51912851	51912923	51911325	51911489	295	0,0,2,0,0,0	0,0,0,0,0,0	158	149
ENSSSCG00000026947	GMPR2	chr7	-	75065306	75065402	75065306	75065390	75068944	75069064	296	0,1,2,0,0,1	0,5,4,2,6,4	161	149
ENSSSCG00000017577	NA	chr12	+	17962481	17962627	17962487	17962627	17962345	17962400	297	0,0,0,2,0,0	0,0,0,0,0,0	155	149
ENSSSCG00000050971	NA	chr7	+	121812641	121813999	121813349	121813999	121812264	121812342	298	9,6,3,5,6,18	2,0,2,0,0,0	298	149
ENSSSCG00000050971	NA	chr7	+	121814740	121814826	121814743	121814826	121812641	121813999	299	4,0,0,1,0,0	1,0,0,0,0,0	152	149
ENSSSCG00000012566	NA	chrX	+	88515449	88515613	88515459	88515613	88440911	88441082	300	0,0,2,0,2,0	0,0,0,0,0,0	159	149
ENSSSCG00000012155	SCML2	chrX	-	14724968	14725238	14724968	14725223	14725909	14726023	301	0,0,0,0,0,0	6,10,4,11,4,19	164	149
ENSSSCG00000012520	NA	chrX	+	83898369	83898496	83898371	83898496	83889158	83889309	302	0,0,0,1,0,0	0,0,0,0,0,0	151	149
ENSSSCG00000012512	ZMAT1	chrX	-	83406546	83408656	83406546	83408590	83409566	83409635	303	2,0,0,0,0,0	0,0,0,0,0,0	215	149
ENSSSCG00000012126	GPM6B	chrX	-	10434542	10434610	10434542	10434608	10435404	10435478	304	0,0,0,0,0,0	20,21,6,7,12,11	151	149
ENSSSCG00000012123	RAB9A	chrX	+	10343169	10343556	10343465	10343556	10328133	10328276	305	11,20,22,30,13,21	2,3,3,10,8,13	298	149
ENSSSCG00000012123	RAB9A	chrX	+	10344332	10344448	10344344	10344448	10328145	10328276	306	6,5,6,6,4,7	1,0,0,0,0,0	161	149
ENSSSCG00000012123	RAB9A	chrX	+	10344264	10344448	10344332	10344448	10343687	10343776	307	3,0,1,7,2,5	0,0,1,0,0,0	217	149
ENSSSCG00000000590	PLCZ1	chr5	+	54437009	54437166	54437018	54437166	54435279	54435519	308	0,0,0,0,0,0	0,0,0,0,0,0	158	149
ENSSSCG00000012437	ATP7A	chrX	+	62105987	62110048	62106008	62110048	62105539	62105642	309	0,0,0,0,0,0	13,3,10,19,8,7	170	149
ENSSSCG00000012426	ZDHHC15	chrX	-	60494367	60494446	60494367	60494437	60506784	60506888	310	0,0,2,4,0,5	0,0,0,0,0,0	158	149
ENSSSCG00000012411	PHKA1	chrX	-	58476575	58478412	58476575	58476626	58478541	58478657	311	9.48763e+17	0,0,0,0,0,0	298	149
ENSSSCG00000021200	NA	chrX	-	58558905	58558986	58558905	58558982	58564423	58564506	312	4.8961e+17	0,0,0,0,0,0	153	149
ENSSSCG00000012403	OGT	chrX	+	57524240	57524421	57524270	57524421	57521342	57521388	313	3.41273e+17	54,47,57,51,43,46	179	149
ENSSSCG00000039027	NA	chrX	+	47768148	47768211	47768154	47768211	47767693	47767736	314	0,0,0,0,0,0	0,0,0,0,0,0	155	149
ENSSSCG00000022584	PPP1R3F	chrX	+	43340374	43340457	43340377	43340457	43340095	43340151	315	6,4,16,0,6,12	7,10,9,6,6,7	152	149
ENSSSCG00000038442	TMLHE	chrX	-	125627689	125627866	125627689	125627833	125639005	125639187	316	23,21,30,26,50,30	0,0,0,0,0,0	182	149
ENSSSCG00000002461	BTBD7	chr7	-	114625600	114626044	114625600	114625930	114628670	114628849	317	82,88,70,50,45,32	0,0,0,0,0,0	263	149
ENSSSCG00000012792	RENBP	chrX	-	124663190	124663475	124663190	124663278	124666429	124666561	318	0,0,6,2,0,4	0,4,3,1,0,5	298	149
ENSSSCG00000012784	SSR4	chrX	+	124539597	124539739	124539620	124539739	124537538	124537789	319	0,0,2,0,0,0	3.0327e+17	172	149
ENSSSCG00000012252	DDX3X	chrX	+	37002232	37002367	37002235	37002367	37001773	37001927	320	109,61,113,78,52,83	49,41,63,68,28,59	152	149
ENSSSCG00000012251	USP9X	chrX	+	36818785	36818934	36818800	36818934	36814855	36815062	321	12,11,16,8,13,11	0,0,4,3,0,0	164	149
ENSSSCG00000012251	USP9X	chrX	+	36818785	36818934	36818800	36818934	36816988	36817125	322	2.62273e+17	5.33432e+17	164	149
ENSSSCG00000012759	ZNF185	chrX	+	123957962	123958004	123957965	123958004	123957668	123957752	323	0,0,0,0,2,0	0,0,0,0,0,0	152	149
ENSSSCG00000012759	ZNF185	chrX	+	123981729	123981801	123981735	123981801	123980514	123980595	324	0,0,0,0,0,0	5,6,6,3,4,2	155	149
ENSSSCG00000012235	NA	chrX	-	34284792	34284951	34284792	34284948	34287888	34288038	325	11,10,13,6,4,17	0,0,0,0,0,1	152	149
ENSSSCG00000030167	SLC25A39	chr12	+	18917113	18917247	18917137	18917247	18916811	18916856	326	22,21,8,26,4,24	118,118,142,88,95,155	173	149
ENSSSCG00000012727	FMR1	chrX	+	120395107	120395290	120395182	120395290	120393363	120393559	327	12,10,13,17,8,8	0,0,4,0,3,0	224	149
ENSSSCG00000012699	FHL1	chrX	+	111359851	111363473	111363291	111363473	111358480	111359684	328	2.78132e+17	0,0,0,0,0,1	298	149
ENSSSCG00000012685	PABIR2	chrX	-	110608153	110608218	110608153	110608215	110608992	110609075	329	4,5,1,3,2,7	2,9,1,3,5,5	152	149
ENSSSCG00000012685	PABIR2	chrX	-	110608992	110609078	110608992	110609075	110609556	110609658	330	6,17,4,3,4,12	16,14,16,12,11,10	152	149
ENSSSCG00000012667	IGSF1	chrX	-	107675554	107675934	107675554	107675678	107676073	107676352	331	0,0,0,0,0,0	3,1,1,6,4,6	298	149
ENSSSCG00000013576	STXBP2	chr2	-	71504574	71504857	71504574	71504723	71505031	71505189	332	0,0,0,0,0,2	5,4,3,2,2,10	283	149
ENSSSCG00000013615	ECSIT	chr2	-	70156067	70156216	70156067	70156095	70156332	70156390	333	3.31187e+17	0,0,0,0,0,0	270	149
ENSSSCG00000014561	NLRP6	chr2	+	94543	94639	94546	94639	91895	93645	334	0,0,0,0,0,0	0,0,0,0,0,0	152	149
ENSSSCG00000014561	NLRP6	chr2	+	96258	97439	96570	97439	95989	96157	335	0,0,0,0,0,0	0,0,0,0,0,0	298	149
ENSSSCG00000025425	FCSK	chr6	+	13477297	13477456	13477304	13477456	13476877	13476982	336	0,0,0,0,0,0	5,2,2,4,14,4	156	149
ENSSSCG00000025425	FCSK	chr6	+	13481456	13481529	13481478	13481529	13481045	13481171	337	3,1,8,3,12,12	0,0,0,0,0,0	171	149
ENSSSCG00000025425	FCSK	chr6	+	13487045	13487256	13487051	13487256	13486003	13486374	338	3,1,0,0,2,0	0,0,0,0,0,0	155	149
ENSSSCG00000013620	PLPPR2	chr2	+	70050570	70050759	70050645	70050759	70050036	70050116	339	4,0,6,0,3,8	0,0,0,0,0,0	224	149
ENSSSCG00000039194	KANK2	chr2	-	69906622	69906874	69906622	69906862	69908594	69908697	340	28,32,40,34,15,28	0,9,18,2,0,2	161	149
ENSSSCG00000039194	KANK2	chr2	-	69908594	69908718	69908594	69908697	69908796	69908970	341	0,0,0,0,0,0	19,51,34,30,14,33	170	149
ENSSSCG00000013638	ILF3	chr2	+	69436527	69436665	69436539	69436665	69435918	69436080	342	15,20,28,25,28,45	100,73,128,119,75,106	161	149
ENSSSCG00000006840	WDR47	chr4	+	111042779	111042906	111042782	111042906	111039964	111040767	343	0,0,0,0,0,0	14,8,19,33,11,21	152	149
ENSSSCG00000006840	WDR47	chr4	+	111067367	111067544	111067373	111067544	111066665	111066835	344	0,0,6,2,6,4	52,48,64,69,35,47	155	149
ENSSSCG00000035393	SAAL1	chr2	+	41048704	41048901	41048707	41048901	41045296	41045485	345	8,6,14,0,1,0	0,2,2,4,4,1	152	149
ENSSSCG00000014199	WDR36	chr2	+	115896974	115897120	115896980	115897120	115896484	115896582	346	19,25,29,9,13,17	2,2,0,0,0,4	155	149
ENSSSCG00000015645	NA	chr9	+	67045464	67045689	67045467	67045689	67037149	67037278	347	36,39,49,36,15,20	27,17,30,11,23,37	152	149
ENSSSCG00000040763	NA	chr2	-	67884544	67884640	67884544	67884637	67885074	67885201	348	0,2,0,1,0,0	0,1,2,0,0,0	152	149
ENSSSCG00000039541	ANKRD11	chr6	+	595044	595744	595573	595744	588887	589023	349	6,10,6,3,2,11	4,2,4,3,0,0	298	149
ENSSSCG00000013341	LUZP2	chr2	-	34936444	34936531	34936444	34936522	34977449	34977542	350	0,0,0,0,0,0	0,0,0,0,0,0	158	149
ENSSSCG00000010448	NA	chr14	+	100949107	100949194	100949122	100949194	100948910	100948969	351	2,0,8,0,8,3	0,0,0,0,0,0	164	149
ENSSSCG00000007941	CDIP1	chr3	+	37837533	37837807	37837551	37837807	37836817	37836973	352	57,41,45,23,50,25	0,0,2,0,2,0	167	149
ENSSSCG00000013747	RAD23A	chr2	-	66093326	66093460	66093326	66093457	66093575	66093654	353	33,21,47,27,14,32	92,93,110,56,55,112	152	149
ENSSSCG00000038186	TIGD4	chr8	+	76278404	76281518	76278410	76281518	76278154	76278245	354	2,0,0,11,1,0	0,0,0,2,1,0	155	149
ENSSSCG00000032842	GIPC1	chr2	+	64792240	64792421	64792276	64792421	64791958	64792144	355	9,21,23,8,12,9	0,0,0,0,0,0	185	149
ENSSSCG00000026780	EDIL3	chr2	-	92273940	92274122	92273940	92274113	92306730	92306844	356	0,0,2,0,0,0	0,0,0,0,0,0	158	149
ENSSSCG00000017835	CLUH	chr12	-	48747122	48747227	48747122	48747224	48747334	48747558	357	55,24,56,40,40,40	9,10,21,10,21,0	152	149
ENSSSCG00000035618	PGAM5	chr14	-	22776542	22776676	22776542	22776673	22776785	22776874	358	75,69,49,70,69,99	81,63,92,60,65,83	152	149
ENSSSCG00000035757	SSBP2	chr2	-	89998963	89999055	89998963	89999031	90006596	90006667	359	9,4,10,15,4,5	9.31722e+16	173	149
ENSSSCG00000014124	ANKRD34B	chr2	-	89167935	89168019	89167935	89168016	89169922	89170063	360	0,0,0,0,0,0	0,0,0,0,0,0	152	149
ENSSSCG00000011238	ARPP21	chr13	+	20981515	20985366	20985221	20985366	20981226	20981316	361	2,1,0,4,4,5	11,13,0,2,12,17	298	149
ENSSSCG00000010520	MMS19	chr14	-	108860042	108860222	108860042	108860192	108860293	108860391	362	0,0,0,4,4,0	61,65,91,48,31,38	179	149
ENSSSCG00000010520	MMS19	chr14	-	108862084	108862239	108862084	108862174	108863519	108863597	363	80,56,72,53,64,54	0,0,0,0,0,0	214	149
ENSSSCG00000011404	HYAL1	chr13	-	32798874	32798965	32798874	32798964	32799255	32800179	364	0,0,0,0,0,0	8,4,0,7,0,2	150	149
ENSSSCG00000014114	TENT2	chr2	+	88356115	88356194	88356127	88356194	88354622	88354714	365	4,3,1,1,8,4	1,2,4,6,0,8	161	149
ENSSSCG00000013236	MYBPC3	chr2	+	15254592	15254613	15254595	15254613	15253323	15253377	366	0,0,0,0,0,0	0,0,0,0,0,0	152	149
ENSSSCG00000013876	MYO9B	chr2	-	60485077	60485159	60485077	60485156	60486315	60486520	367	3,1,4,1,7,11	4,3,10,6,2,11	152	149
ENSSSCG00000014366	APBB3	chr2	-	142317847	142317983	142317847	142317962	142318209	142318215	368	2,7,0,5,6,0	5,1,1,0,2,2	170	149
ENSSSCG00000046003	TSC1	chr1	-	272649670	272649837	272649670	272649822	272650408	272650452	369	43,24,63,32,37,38	7,0,0,3,3,0	164	149
ENSSSCG00000014079	ANKRD31	chr2	-	84287496	84287571	84287496	84287560	84291173	84291214	370	0,0,0,0,0,0	0,0,0,0,0,0	160	149
ENSSSCG00000014079	ANKRD31	chr2	-	84298720	84298794	84298720	84298793	84320460	84320617	371	0,0,0,0,0,0	0,0,0,0,0,0	150	149
ENSSSCG00000000278	NA	chr5	-	18745126	18745284	18745126	18745281	18747398	18747536	372	129,96,135,80,81,74	0,2,4,8,22,0	152	149
ENSSSCG00000000278	NA	chr5	-	18816597	18816667	18816597	18816666	18838111	18838137	373	0,0,0,0,0,0	1,0,1,5,13,0	150	149
ENSSSCG00000032086	ZNF583	chr6	-	60695387	60695486	60695387	60695483	60695771	60695898	374	0,1,0,0,2,2	10,13,21,9,14,12	152	149
ENSSSCG00000025293	HLTF	chr13	-	89308950	89309044	89308950	89309041	89310597	89310673	375	0,0,0,0,0,0	6,0,2,4,1,5	152	149
ENSSSCG00000008875	RXFP1	chr8	+	47540726	47540913	47540807	47540913	47536609	47536708	376	0,0,0,0,0,0	5,0,0,0,4,0	230	149
ENSSSCG00000013895	MAST3	chr2	-	59681441	59681514	59681441	59681511	59681604	59681693	377	2,4,0,7,0,4	4,4,8,0,0,5	152	149
ENSSSCG00000013155	NA	chr2	-	12507972	12508077	12507972	12508074	12508737	12508774	378	1.79198e+17	1.51172e+17	152	149
ENSSSCG00000040088	NA	chr2	+	12411547	12411685	12411577	12411685	12407930	12408026	379	0,0,0,0,0,0	1,0,0,2,0,0	179	149
ENSSSCG00000004807	SCG5	chr1	+	136578153	136578266	136578156	136578266	136573510	136573660	380	2,0,0,0,0,0	0,0,0,0,2,0	152	149
ENSSSCG00000014048	HK3	chr2	+	80967000	80967737	80967536	80967737	80966580	80966686	381	32,43,47,51,54,57	2,0,2,0,0,2	298	149
ENSSSCG00000017127	CYBC1	chr12	+	659908	659982	659912	659982	659381	659423	382	38,21,39,28,20,45	2,0,0,0,2,7	153	149
ENSSSCG00000012828	STARD8	chrX	+	54844753	54845892	54845828	54845892	54842548	54842620	383	8,11,7,11,9,16	0,1,0,0,0,0	298	149
ENSSSCG00000022387	TBPL1	chr1	-	29912515	29912694	29912515	29912588	29936481	29936718	384	4,8,10,20,6,22	0,0,0,0,0,0	255	149
ENSSSCG00000004938	DENND4A	chr1	-	163695854	163695986	163695854	163695983	163696388	163696530	385	17,19,20,20,23,32	15,14,41,32,15,28	152	149
ENSSSCG00000011364	NCKIPSD	chr13	-	31371554	31371693	31371554	31371690	31371781	31371868	386	7,1,3,2,0,3	0,0,0,0,0,0	152	149
ENSSSCG00000029248	NA	chr2	-	8612820	8613035	8612820	8613026	8615097	8615205	387	0,0,0,0,0,0	0,0,0,0,0,0	158	149
ENSSSCG00000037291	ELAVL4	chr6	-	161786351	161787140	161786351	161787098	161790331	161790370	388	0,0,0,0,0,0	0,0,0,0,0,0	191	149
ENSSSCG00000033229	NRXN2	chr2	+	7511474	7511859	7511477	7511859	7511010	7511130	389	0,0,0,0,0,0	0,0,0,0,0,0	152	149
ENSSSCG00000013426	PWWP3A	chr2	-	77107548	77109201	77107548	77107619	77109772	77109901	390	39,38,44,39,38,73	2,4,2,2,0,8	298	149
ENSSSCG00000014390	FCHSD1	chr2	-	143299946	143300088	143299946	143300082	143300408	143300476	391	0,0,0,0,0,0	0,0,0,2,1,0	155	149
ENSSSCG00000007896	TXNDC11	chr3	+	31406275	31406396	31406302	31406396	31393915	31394045	392	2,0,0,0,0,0	15,8,5,18,16,13	176	149
ENSSSCG00000003771	FUBP1	chr6	+	135291961	135292014	135291964	135292014	135290858	135290898	393	21,14,19,29,21,18	20,15,23,34,17,25	152	149
ENSSSCG00000016568	AHCYL2	chr18	-	19302859	19303003	19302859	19302988	19320787	19320899	394	1.74171e+17	0,0,0,0,0,0	164	149
ENSSSCG00000016568	AHCYL2	chr18	-	19320787	19320899	19320787	19320896	19331902	19331984	395	0,0,0,1,1,2	2,0,2,0,3,3	152	149
ENSSSCG00000016568	AHCYL2	chr18	-	19320787	19320899	19320787	19320896	19399344	19399491	396	4,2,1,3,0,3	3,6,4,4,9,0	152	149
ENSSSCG00000016568	AHCYL2	chr18	-	19320787	19320899	19320787	19320896	19441415	19441928	397	10,17,11,16,24,17	37,21,31,33,36,52	152	149
ENSSSCG00000015720	BIN1	chr15	+	25376560	25376780	25376708	25376780	25370424	25370572	398	22,29,17,43,23,33	75,88,65,129,107,169	297	149
ENSSSCG00000015720	BIN1	chr15	+	25376560	25376780	25376708	25376780	25375868	25375976	399	22,33,21,54,24,42	127,97,160,249,280,435	297	149
ENSSSCG00000013382	PLEKHA7	chr2	+	42310166	42311517	42310171	42311517	42306562	42306705	400	1,0,0,0,0,0	0,0,0,0,0,0	154	149
ENSSSCG00000014060	KIAA1191	chr2	+	81529196	81529391	81529212	81529391	81525609	81525697	401	0,0,2,0,0,2	58,40,40,78,29,35	165	149
ENSSSCG00000014370	TMCO6	chr2	+	142356203	142356380	142356275	142356380	142355861	142356045	402	4,12,2,0,1,9	12,20,36,19,18,13	221	149
ENSSSCG00000010198	BMS1	chr14	+	61094372	61094561	61094484	61094561	61091736	61091816	403	93,59,101,64,95,110	0,0,0,2,0,0	261	149
ENSSSCG00000013464	SPPL2B	chr2	-	76234848	76235063	76234848	76234911	76235668	76235750	404	18,12,20,9,7,17	0,2,0,0,0,0	298	149
ENSSSCG00000011359	ATRIP	chr13	+	31169551	31169653	31169557	31169653	31167393	31167548	405	9,8,15,3,0,18	0,0,0,0,0,0	155	149
ENSSSCG00000010059	GUCD1	chr14	-	49575567	49575809	49575567	49575680	49577862	49577954	406	2.99229e+17	7,14,10,9,6,6	278	149
ENSSSCG00000017278	TEX2	chr12	+	14857619	14857748	14857625	14857748	14851347	14851480	407	106,85,76,68,68,56	2,0,0,0,0,0	155	149
ENSSSCG00000015336	SLC25A13	chr9	-	75853638	75853726	75853638	75853723	75856932	75857017	408	1,9,0,2,6,0	10,10,5,20,11,24	152	149
ENSSSCG00000010798	GGA2	chr3	+	22724802	22724925	22724820	22724925	22723620	22723746	409	0,0,0,0,0,0	66,94,83,67,83,135	167	149
ENSSSCG00000028995	TLE2	chr2	+	75522231	75522415	75522234	75522415	75521944	75522019	410	14,1,10,13,2,1	8,10,23,2,1,0	152	149
ENSSSCG00000030415	DPP3	chr2	-	5945104	5945382	5945104	5945379	5946512	5946735	411	0,1,0,0,0,0	1,0,0,0,0,2	152	149
ENSSSCG00000009668	CLU	chr14	-	11348880	11349019	11348880	11349015	11352288	11352475	412	0,8,0,0,0,0	0,0,0,0,0,11	153	149
ENSSSCG00000038323	ACTN3	chr2	-	5861388	5861454	5861388	5861451	5861541	5861688	413	4.73168e+20	0,3,0,0,0,0	152	149
ENSSSCG00000003218	MYBPC2	chr6	+	55284571	55285141	55285023	55285141	55284308	55284395	414	1.02614e+20	0,4,0,0,1,0	298	149
ENSSSCG00000003218	MYBPC2	chr6	+	55302588	55302784	55302696	55302784	55302397	55302486	415	6.70185e+23	5,16,0,6,0,0	257	149
ENSSSCG00000003218	MYBPC2	chr6	+	55310067	55310295	55310075	55310295	55308567	55308753	416	7.71127e+19	0,6,4,0,0,0	157	149
ENSSSCG00000006267	PCMTD1	chr4	+	78145579	78145770	78145652	78145770	78139385	78139488	417	22,18,10,27,42,20	0,0,0,0,0,0	222	149
ENSSSCG00000004628	TMOD2	chr1	-	119987675	119987798	119987675	119987777	119992382	119992539	418	0,4,2,6,2,6	0,0,0,0,0,0	170	149
ENSSSCG00000039557	TRIM54	chr3	-	111836925	111836948	111836925	111836945	111837486	111837720	419	6.3446e+19	6,6,14,14,10,12	152	149
ENSSSCG00000026169	MFSD12	chr2	+	75114897	75115036	75114964	75115036	75112740	75112951	420	15,14,25,21,30,35	0,0,0,0,2,0	216	149
ENSSSCG00000013405	EIF4G2	chr2	+	48670235	48670350	48670247	48670350	48669245	48669378	421	1,3,3,0,3,4	0,0,0,2,0,0	161	149
ENSSSCG00000014335	REEP2	chr2	+	140425631	140425779	140425637	140425779	140425179	140425293	422	11,8,4,9,18,8	0,0,0,2,0,0	155	149
ENSSSCG00000001825	SLC41A3	chr7	-	53674255	53674438	53674255	53674404	53685066	53685201	423	0,0,0,1,2,0	211,127,150,42,59,63	183	149
ENSSSCG00000014116	MTX3	chr2	-	88679206	88679283	88679206	88679280	88679643	88679713	424	7,28,21,10,5,10	0,0,0,0,0,0	152	149
ENSSSCG00000051426	NA	chr2	+	150769746	150769956	150769770	150769956	150768189	150769234	425	0,0,0,0,0,0	0,0,0,0,0,0	173	149
ENSSSCG00000012918	GRK2	chr2	-	5210816	5210930	5210816	5210927	5211013	5211150	426	72,49,47,57,35,45	43,35,24,14,20,37	152	149
ENSSSCG00000029536	SCTR	chr15	+	31758700	31758854	31758733	31758854	31757952	31758085	427	0,0,0,0,0,0	0,0,0,0,0,0	182	149
ENSSSCG00000026034	NUP153	chr7	-	13420159	13420285	13420159	13420267	13423655	13423740	428	34,36,63,58,34,51	1,3,7,10,10,3	167	149
ENSSSCG00000040434	KANSL3	chr3	+	56992245	56992437	56992260	56992437	56988894	56989051	429	27,22,7,11,6,3	2,0,3,1,0,0	164	149
ENSSSCG00000040434	KANSL3	chr3	+	56992245	56992437	56992260	56992437	56990782	56990860	430	64,76,29,37,49,79	0,0,0,0,4,6	164	149
ENSSSCG00000005444	TMEM245	chr1	-	250014754	250014805	250014754	250014802	250018287	250018325	431	19,15,24,6,17,10	2,0,0,1,1,0	152	149
ENSSSCG00000005366	NCBP1	chr1	+	239515839	239515904	239515848	239515904	239514749	239514860	432	31,18,36,19,19,31	0,0,0,0,0,0	158	149
ENSSSCG00000013752	STX10	chr2	+	65914888	65914989	65914894	65914989	65914549	65914719	433	0,0,0,0,0,0	12,17,25,24,0,24	155	149
ENSSSCG00000027907	NA	chr2	-	77738346	77743177	77738346	77738503	77743250	77743337	434	29,8,13,3,4,9	3.45259e+17	298	149
ENSSSCG00000000588	PLEKHA5	chr5	-	53765684	53765833	53765684	53765830	53768931	53769056	435	5,4,4,9,1,22	0,0,0,0,2,0	152	149
ENSSSCG00000000588	PLEKHA5	chr5	-	54014082	54014142	54014082	54014140	54016461	54016541	436	0,0,0,0,0,0	1,5,7,8,12,9	151	149
ENSSSCG00000014891	GAB2	chr9	-	12674334	12675113	12674334	12674927	12691499	12691743	437	7,0,4,5,2,8	15,3,3,18,18,25	298	149
ENSSSCG00000010773	TUBGCP2	chr14	-	141235116	141235317	141235116	141235280	141235900	141236029	438	2,12,7,3,0,20	56,77,68,26,53,48	186	149
ENSSSCG00000017094	MARCHF6	chr16	-	72077033	72077093	72077033	72077092	72082384	72082435	439	0,0,0,0,0,0	4,3,2,11,4,11	150	149
ENSSSCG00000013050	MARK2	chr2	-	8161890	8162072	8161890	8162069	8162309	8162442	440	0,0,0,0,0,0	20,24,25,23,16,31	152	149
ENSSSCG00000013010	NAALADL1	chr2	+	7136668	7136801	7136719	7136801	7135900	7135991	441	0,0,0,0,0,0	0,0,0,2,0,0	200	149
ENSSSCG00000032619	PIGB	chr1	-	116517017	116517138	116517017	116517135	116517547	116517683	442	0,0,0,0,0,0	7,1,0,2,5,0	152	149
ENSSSCG00000016769	CDK13	chr18	-	54314902	54315355	54314902	54315175	54318199	54318405	443	26,26,48,31,37,56	76,79,83,62,32,50	298	149
ENSSSCG00000013532	CAPS	chr2	-	73124054	73124261	73124054	73124135	73124398	73124576	444	0,2,0,0,0,0	0,0,0,0,0,0	275	149
ENSSSCG00000002877	NA	chr6	+	44351642	44351741	44351645	44351741	44351259	44351380	445	2,2,0,0,0,0	5,6,20,24,18,4	152	149
ENSSSCG00000002859	ANKRD27	chr6	-	42526212	42526295	42526212	42526292	42527053	42527181	446	29,25,21,23,24,25	0,0,0,0,0,0	152	149
ENSSSCG00000009077	PLK4	chr8	-	97003229	97003579	97003229	97003366	97004964	97005065	447	0,0,0,6,0,2	0,2,0,0,2,2	298	149
ENSSSCG00000027594	USP16	chr13	+	192389428	192389616	192389431	192389616	192388074	192388178	448	0,1,9,3,0,0	6,14,14,26,5,8	152	149
ENSSSCG00000014177	CHD1	chr2	-	105133459	105134217	105133459	105133600	105134669	105134798	449	3,6,5,7,10,1	10,9,8,13,0,0	298	149
ENSSSCG00000002854	POP4	chr6	+	39740443	39740521	39740449	39740521	39738940	39739164	450	14,14,19,16,12,29	0,0,0,0,0,0	155	149
ENSSSCG00000015901	GRB14	chr15	-	71124711	71124931	71124711	71124828	71130211	71130292	451	0,0,0,1,4,0	2,0,5,4,0,0	252	149
ENSSSCG00000006346	ATF6	chr4	-	88723351	88723466	88723351	88723463	88725605	88725673	452	25,25,24,44,36,10	5,2,4,9,6,8	152	149
ENSSSCG00000006346	ATF6	chr4	-	88785638	88785768	88785638	88785765	88791782	88791889	453	1.19131e+17	0,1,4,0,2,4	152	149
ENSSSCG00000024144	NA	chr2	-	77083727	77083845	77083727	77083842	77084134	77084203	454	101,68,94,111,142,122	1.47131e+17	152	149
ENSSSCG00000003795	WLS	chr6	+	144466358	144466631	144466364	144466631	144423878	144424202	455	42,43,41,45,37,24	0,0,0,0,0,0	155	149
ENSSSCG00000002755	NFAT5	chr6	-	17323616	17323700	17323616	17323697	17325873	17326006	456	10,32,18,34,22,6	6,2,5,6,2,2	152	149
ENSSSCG00000040887	HEATR3	chr6	-	34608895	34609083	34608895	34608942	34609186	34609290	457	112,174,272,107,90,129	18,12,31,17,8,23	290	149
ENSSSCG00000002835	TOX3	chr6	+	32582321	32582576	32582324	32582576	32578260	32578326	458	0,0,0,0,0,0	0,0,0,0,0,0	152	149
ENSSSCG00000003776	ACADM	chr6	-	137568063	137568327	137568063	137568133	137571437	137571525	459	4.37311e+17	4,0,0,0,0,4	298	149
ENSSSCG00000002763	PRMT7	chr6	+	28935686	28935886	28935725	28935886	28932852	28932927	460	9,0,2,4,0,7	57,45,59,56,66,89	188	149
ENSSSCG00000029578	NFATC3	chr6	+	28783664	28783794	28783690	28783794	28766823	28767831	461	0,0,2,4,4,0	62,61,52,35,29,15	175	149
ENSSSCG00000021803	RANBP10	chr6	-	28357009	28357221	28357009	28357131	28357873	28358078	462	3,0,1,0,0,1	11,13,17,11,6,16	239	149
ENSSSCG00000027275	HHLA2	chr13	-	151160179	151160235	151160179	151160232	151163281	151163401	463	0,0,6,0,0,0	0,0,0,0,0,0	152	149
ENSSSCG00000027275	HHLA2	chr13	-	151163281	151163401	151163281	151163398	151164608	151164926	464	0,0,0,0,0,0	0,0,0,0,0,0	152	149
ENSSSCG00000027275	HHLA2	chr13	-	151164608	151164926	151164608	151164848	151173284	151173551	465	0,0,0,0,0,2	0,0,0,0,0,0	227	149
ENSSSCG00000027275	HHLA2	chr13	-	151177494	151177588	151177494	151177584	151200863	151200940	466	0,0,0,0,0,0	0,0,2,0,0,0	153	149
ENSSSCG00000003761	ADGRL2	chr6	-	131737945	131738114	131737945	131738035	131747961	131748028	467	15,15,14,14,21,14	0,0,0,0,0,0	228	149
ENSSSCG00000003761	ADGRL2	chr6	-	131768116	131768410	131768116	131768212	131774290	131775091	468	1.60158e+17	2,4,0,4,2,2	298	149
ENSSSCG00000010327	POLR3A	chr14	-	80466441	80466614	80466441	80466613	80467325	80467463	469	0,0,0,0,0,0	53,28,72,19,35,54	150	149
ENSSSCG00000033591	CHD9	chr6	-	31851971	31852135	31851971	31852132	31852989	31853898	470	9,18,7,3,3,2	17,16,21,28,30,27	152	149
ENSSSCG00000003531	KDM1A	chr6	+	80939411	80939490	80939417	80939490	80936661	80936795	471	72,84,78,63,55,52	0,0,0,0,0,0	155	149
ENSSSCG00000033811	CBFB	chr6	+	27735409	27735536	27735412	27735536	27722278	27722395	472	103,83,235,100,64,156	1,0,6,0,0,0	152	149
ENSSSCG00000011387	RNF123	chr13	+	32222336	32222454	32222343	32222454	32220802	32220841	473	19,2,4,5,3,5	79,73,100,82,64,26	156	149
ENSSSCG00000005173	HAUS6	chr1	+	203735590	203735761	203735596	203735761	203731736	203731785	474	1,0,0,2,2,4	0,0,0,0,0,0	155	149
ENSSSCG00000005173	HAUS6	chr1	+	203764201	203765248	203764210	203765248	203762776	203762909	475	1,1,3,5,3,0	0,0,0,0,0,0	158	149
ENSSSCG00000021784	TBCK	chr8	+	115672922	115673082	115672933	115673082	115662880	115663056	476	0,3,8,4,4,4	0,0,0,0,0,0	160	149
ENSSSCG00000003259	OSCAR	chr6	+	56026513	56026848	56026548	56026848	56023317	56023350	477	0,0,0,3,0,0	0,0,0,0,0,8	184	149
ENSSSCG00000009298	CDK8	chr11	+	4158158	4158317	4158161	4158317	4157955	4158034	478	3,6,14,0,4,4	10,28,17,10,11,19	152	149
ENSSSCG00000031299	NA	chr2	-	64724754	64724823	64724754	64724798	64724891	64724964	479	0,7,0,2,2,0	157,185,193,55,56,106	174	149
ENSSSCG00000003512	EIF4G3	chr6	-	79057469	79057588	79057469	79057585	79059372	79059593	480	85,67,47,88,71,72	2,2,0,2,3,4	152	149
ENSSSCG00000003512	EIF4G3	chr6	-	79157767	79157876	79157767	79157873	79172203	79172326	481	42,38,22,19,16,45	15,25,26,6,14,36	152	149
ENSSSCG00000011367	ARIH2	chr13	+	31621149	31621289	31621205	31621289	31620007	31620076	482	96,71,77,53,73,48	2.86261e+17	205	149
ENSSSCG00000024770	LIG3	chr12	-	40181089	40181640	40181089	40181410	40183512	40183622	483	65,68,83,100,33,82	0,2,0,0,0,0	298	149
ENSSSCG00000039854	TLCD4	chr4	-	122253259	122253333	122253259	122253327	122275846	122275941	484	87,61,100,42,40,50	0,0,0,0,0,0	155	149
ENSSSCG00000003489	EMC1	chr6	-	77739290	77739353	77739290	77739350	77739681	77739753	485	30,23,46,14,26,38	20,21,32,29,31,26	152	149
ENSSSCG00000003216	POLD1	chr6	+	55262661	55262802	55262730	55262802	55261134	55261239	486	8,6,15,6,3,12	0,0,0,0,0,0	218	149
ENSSSCG00000003216	POLD1	chr6	+	55263654	55263831	55263714	55263831	55263544	55263633	487	0,0,1,0,0,0	11,15,14,10,6,14	209	149
ENSSSCG00000034414	PSME3IP1	chr6	-	19135580	19135718	19135580	19135712	19140602	19140726	488	3,0,0,4,0,0	7,8,8,9,5,21	155	149
ENSSSCG00000005130	ELAVL2	chr1	+	199058924	199059168	199058927	199059168	199056039	199056130	489	0,0,0,0,0,0	0,0,0,0,0,0	152	149
ENSSSCG00000011041	NSUN6	chr10	-	44947108	44947188	44947108	44947185	44954165	44954321	490	4,3,9,11,6,14	0,0,0,0,2,0	152	149
ENSSSCG00000026345	NA	chr6	+	75180298	75180506	75180377	75180506	75179581	75179688	491	0,0,0,2,0,0	1,0,0,0,0,0	228	149
ENSSSCG00000014214	TRIM36	chr2	-	119338631	119338866	119338631	119338865	119340810	119341113	492	0,0,2,0,0,1	0,0,0,0,0,0	150	149
ENSSSCG00000026103	ZBTB17	chr6	-	75109196	75109307	75109196	75109286	75109398	75109608	493	0,0,0,0,0,2	93,47,72,77,40,63	170	149
ENSSSCG00000026103	ZBTB17	chr6	-	75112876	75113039	75112876	75113017	75113640	75113829	494	0,0,0,0,0,1	28,7,13,18,9,23	171	149
ENSSSCG00000033958	RYR3	chr7	-	80785579	80785691	80785579	80785688	80787392	80787573	495	2,2,0,1,1,0	6,2,3,0,1,1	152	149
ENSSSCG00000025928	NA	chr6	-	53975182	53976135	53975182	53975306	53976811	53976919	496	2.13419e+23	0,6,2,5,0,0	298	149
ENSSSCG00000003465	FBLIM1	chr6	+	74936613	74936669	74936618	74936669	74929938	74930067	497	0,4,0,1,3,4	0,0,0,1,0,0	154	149
ENSSSCG00000024419	RBBP8	chr6	+	108002133	108002292	108002148	108002292	107998707	107998825	498	0,0,0,0,0,0	0,0,4,2,0,7	164	149
ENSSSCG00000029395	TMEM25	chr9	+	45835185	45835546	45835234	45835546	45833781	45834971	499	0,0,0,0,0,0	0,0,0,0,0,0	198	149
ENSSSCG00000004047	MRPL18	chr1	-	7581762	7583137	7581762	7582126	7588690	7588877	500	56,48,54,48,54,65	0,0,0,0,0,1	298	149
ENSSSCG00000005426	FSD1L	chr1	+	246820699	246820821	246820784	246820821	246807779	246807881	501	52,36,51,101,108,121	0,0,0,0,0,0	234	149
ENSSSCG00000005426	FSD1L	chr1	+	246836575	246836676	246836578	246836676	246832508	246832638	502	1,0,0,2,1,10	0,0,0,0,2,0	152	149
ENSSSCG00000006309	CD247	chr4	+	83579005	83579041	83579008	83579041	83578362	83578443	503	15,0,0,4,1,0	0,0,0,0,0,0	152	149
ENSSSCG00000003433	PLOD1	chr6	+	72007874	72007996	72007880	72007996	72005866	72005998	504	13,18,17,7,12,18	0,0,0,0,0,0	155	149
ENSSSCG00000003136	CYTH2	chr6	+	53878010	53878090	53878013	53878090	53875140	53875252	505	1,0,1,0,0,0	10,4,2,4,4,2	152	149
ENSSSCG00000026689	NA	chr6	-	53751458	53751648	53751458	53751635	53751812	53751912	506	0,0,0,0,0,0	0,0,0,0,0,0	162	149
ENSSSCG00000026689	NA	chr6	-	53751812	53752002	53751812	53751912	53753043	53753157	507	0,0,0,0,0,0	0,0,0,0,0,0	239	149
ENSSSCG00000034844	NA	chr14	-	55820405	55820464	55820405	55820462	55820974	55821043	508	0,0,0,0,0,0	0,0,0,0,0,0	151	149
ENSSSCG00000034844	NA	chr14	-	55880861	55880997	55880861	55880995	55901103	55901159	509	0,0,0,0,0,0	14,15,9,4,5,18	151	149
ENSSSCG00000023126	TARDBP	chr6	+	71214934	71215187	71214935	71215187	71213851	71214556	510	0,1,0,0,0,0	0,0,2,0,0,0	150	149
ENSSSCG00000023126	TARDBP	chr6	+	71222590	71222876	71222842	71222876	71221715	71221855	511	29,22,21,22,15,15	3,0,0,2,1,1	298	149
ENSSSCG00000010118	HIRA	chr14	-	51044200	51044367	51044200	51044364	51044717	51044840	512	29,13,38,15,10,20	10,14,24,22,12,19	152	149
ENSSSCG00000022405	P2RX1	chr12	-	49958027	49958183	49958027	49958093	49958753	49958844	513	0,0,0,0,0,0	4,23,10,0,0,2	239	149
ENSSSCG00000003401	KIF1B	chr6	+	70567595	70567807	70567673	70567807	70562989	70563132	514	79,107,127,122,89,148	3.41241e+17	227	149
ENSSSCG00000003401	KIF1B	chr6	+	70567595	70567807	70567673	70567807	70564069	70564111	515	2.29237e+17	4.69401e+17	227	149
ENSSSCG00000003983	SMAP2	chr6	-	170724780	170724862	170724780	170724856	170725903	170725990	516	6,6,21,4,16,22	0,0,0,0,0,0	155	149
ENSSSCG00000032517	DMXL2	chr1	+	120267232	120267363	120267235	120267363	120265377	120265454	517	2,1,4,14,0,0	0,0,0,2,0,0	152	149
ENSSSCG00000014876	MYO7A	chr9	+	11321942	11322226	11322056	11322226	11320220	11320347	518	0,0,0,0,0,0	0,6,3,4,0,4	263	149
ENSSSCG00000031083	SZRD1	chr6	+	75479963	75480218	75479966	75480218	75478288	75478338	519	66,121,91,55,77,91	54,84,107,37,52,75	152	149
ENSSSCG00000038969	NA	chr6	-	52105346	52105595	52105346	52105570	52105673	52105880	520	61,74,91,183,174,388	2,5,6,6,9,12	174	149
ENSSSCG00000013235	MADD	chr2	-	15272168	15274126	15272168	15272215	15276197	15276304	521	10,31,31,23,19,17	4,0,9,1,0,4	298	149
ENSSSCG00000040051	NA	chr15	+	104352437	104352547	104352440	104352547	104351281	104351375	522	0,0,0,0,0,0	0,0,0,0,0,0	152	149
ENSSSCG00000003965	NA	chr6	-	168851316	168851507	168851316	168851504	168856046	168856167	523	0,0,0,0,0,0	0,0,0,0,0,0	152	149
ENSSSCG00000036772	CAMTA1	chr6	+	68443299	68443823	68443638	68443823	68442519	68442835	524	2,6,2,1,7,12	8,2,6,0,2,1	298	149
ENSSSCG00000030480	DYRK1A	chr13	+	201128400	201128520	201128427	201128520	201121682	201121879	525	32,24,68,25,14,32	1.55159e+17	176	149
ENSSSCG00000029102	MED24	chr12	+	22309459	22309670	22309481	22309670	22309042	22309076	526	10,2,12,17,8,24	4,4,5,2,0,8	171	149
ENSSSCG00000040001	TNFRSF25	chr6	-	67318224	67318262	67318224	67318259	67318447	67318555	527	2,14,2,1,0,1	0,3,5,3,3,3	152	149
ENSSSCG00000003376	PLEKHG5	chr6	-	67329557	67329709	67329557	67329703	67329978	67330115	528	0,0,0,0,0,2	0,4,0,3,2,12	155	149
ENSSSCG00000035161	TMEM237	chr15	-	105272102	105272164	105272102	105272159	105274422	105274454	529	0,0,0,0,0,0	0,1,0,1,0,0	154	149
ENSSSCG00000036673	PPT1	chr6	-	95852629	95852700	95852629	95852697	95853279	95853407	530	40,46,64,25,30,62	0,0,0,0,0,0	152	149
ENSSSCG00000006829	SYPL2	chr4	-	110653430	110653656	110653430	110653632	110654715	110654840	531	10,33,9,8,6,8	1.49516e+22	173	149
ENSSSCG00000038493	PFDN1	chr2	-	142009864	142009980	142009864	142009976	142010818	142010983	532	0,0,0,0,0,0	0,0,0,0,0,2	153	149
ENSSSCG00000003941	SZT2	chr6	-	167851479	167851653	167851479	167851647	167851960	167852086	533	34,56,30,41,38,32	1,0,1,0,0,2	155	149
ENSSSCG00000003940	HYI	chr6	+	167815136	167815928	167815185	167815928	167814838	167814948	534	2,0,0,0,0,0	0,0,0,0,0,0	198	149
ENSSSCG00000002664	GSE1	chr6	-	3263687	3263863	3263687	3263860	3268644	3268844	535	17,12,28,14,4,7	19,25,22,17,4,13	152	149
ENSSSCG00000007797	ITGAL	chr3	-	17831118	17831175	17831118	17831172	17834335	17834425	536	0,0,1,0,2,0	0,2,0,6,2,1	152	149
ENSSSCG00000007797	ITGAL	chr3	-	17831118	17831253	17831118	17831172	17834335	17834425	537	0,2,0,0,0,0	0,2,0,6,2,1	230	149
ENSSSCG00000007797	ITGAL	chr3	-	17831118	17831253	17831118	17831175	17834335	17834425	538	0,2,0,0,0,0	0,0,1,0,2,0	227	149
ENSSSCG00000013427	DAZAP1	chr2	-	77060159	77060270	77060159	77060267	77061970	77062036	539	52,56,41,35,36,27	13,8,26,9,9,8	152	149
ENSSSCG00000024015	FADS1	chr2	+	9746581	9746784	9746704	9746784	9746383	9746480	540	0,0,0,0,4,0	6,10,6,2,2,7	272	149
ENSSSCG00000037516	MTF1	chr6	-	93848572	93848675	93848572	93848669	93853212	93853290	541	0,0,0,0,0,0	15,15,40,15,22,14	155	149
ENSSSCG00000014430	ABLIM3	chr2	+	150414352	150414441	150414380	150414441	150412731	150412790	542	0,0,0,0,0,13	86,71,41,150,110,169	177	149
ENSSSCG00000014430	ABLIM3	chr2	+	150415053	150415621	150415540	150415621	150414380	150414441	543	78,61,37,125,99,176	0,0,0,0,0,0	298	149
ENSSSCG00000027057	SYVN1	chr2	+	7063912	7064068	7063915	7064068	7063693	7063822	544	0,0,0,0,0,0	18,11,11,7,4,15	152	149
ENSSSCG00000040425	YRDC	chr6	-	93832354	93832709	93832354	93832474	93833251	93833667	545	7,7,20,16,20,9	0,0,4,3,0,0	298	149
ENSSSCG00000026554	PRXL2B	chr6	+	64434617	64434739	64434652	64434739	64434115	64434179	546	36,74,43,40,57,56	0,2,0,0,0,0	184	149
ENSSSCG00000039770	SLC6A9	chr6	+	167300025	167300196	167300052	167300196	167297005	167297106	547	4,0,2,0,0,3	0,0,0,0,0,0	176	149
ENSSSCG00000028706	MORN1	chr6	-	64277939	64278064	64277939	64278031	64278406	64278530	548	0,0,0,0,0,0	0,0,2,0,0,0	182	149
ENSSSCG00000022353	RAP1GDS1	chr8	-	121884042	121884182	121884042	121884179	121884939	121885065	549	31,27,52,13,16,19	11,2,10,5,10,8	152	149
ENSSSCG00000022353	RAP1GDS1	chr8	-	121948197	121948324	121948197	121948323	121954565	121954746	550	0,0,0,0,0,0	10,10,2,5,0,1	150	149
ENSSSCG00000025795	CSF3R	chr6	-	92564138	92564346	92564138	92564193	92565413	92565477	551	0,0,0,0,0,0	0,0,0,0,0,2	298	149
ENSSSCG00000023866	ACSF3	chr6	-	701380	702147	701380	702075	708695	708987	552	0,2,0,0,0,0	0,0,0,0,8,1	221	149
ENSSSCG00000009244	SEC31A	chr8	+	135426077	135426180	135426085	135426180	135424298	135424367	553	3,2,3,7,4,4	4,8,6,4,15,6	157	149
ENSSSCG00000015945	METTL8	chr15	-	77504150	77504243	77504150	77504242	77522273	77522419	554	0,0,0,0,0,0	10,15,10,8,11,4	150	149
ENSSSCG00000038967	NADK	chr6	-	63851283	63851392	63851283	63851389	63851673	63851803	555	33,20,32,43,25,41	49,46,42,49,33,41	152	149
ENSSSCG00000035038	CGNL1	chr1	-	114429086	114429195	114429086	114429183	114430158	114430283	556	2,3,6,3,0,5	0,0,0,0,0,0	161	149
ENSSSCG00000002640	DEF8	chr6	-	148868	149011	148868	149009	149519	149600	557	0,0,0,0,0,0	52,36,84,80,55,66	151	149
ENSSSCG00000002640	DEF8	chr6	-	156924	157047	156924	157043	160329	160480	558	0,0,0,0,0,0	22,17,20,18,13,11	153	149
ENSSSCG00000003919	NA	chr6	+	166008423	166008581	166008432	166008581	166007773	166007891	559	0,0,0,0,0,0	0,0,5,4,8,0	158	149
ENSSSCG00000005194	PTPRD	chr1	+	213834179	213834280	213834182	213834280	213833151	213833739	560	0,0,0,2,0,0	2,3,2,0,2,2	152	149
ENSSSCG00000003339	INTS11	chr6	-	63599824	63599963	63599824	63599961	63600225	63600260	561	58,45,70,14,35,38	0,0,0,0,0,0	151	149
ENSSSCG00000027608	FAM172A	chr2	-	100850405	100850506	100850405	100850504	100855736	100855838	562	22,39,9,16,6,14	0,0,0,0,0,0	151	149
ENSSSCG00000003332	SDF4	chr6	-	63531536	63531695	63531536	63531690	63532697	63532774	563	0,2,1,2,4,2	2,0,0,0,0,0	154	149
ENSSSCG00000003332	SDF4	chr6	-	63531536	63531695	63531536	63531690	63536147	63536261	564	20,17,22,20,28,19	0,0,6,6,1,0	154	149
ENSSSCG00000003045	NA	chr6	+	49910089	49910218	49910128	49910218	49905846	49906010	565	0,0,0,0,0,0	0,0,0,0,0,0	188	149
ENSSSCG00000026816	NA	chr6	+	63408007	63408127	63408013	63408127	63407738	63407925	566	0,0,0,0,0,0	0,0,0,0,0,0	155	149
ENSSSCG00000013233	CELF1	chr2	+	15141456	15141532	15141468	15141532	15138018	15138180	567	1.42156e+17	8,11,9,13,6,22	161	149
ENSSSCG00000013233	CELF1	chr2	+	15144014	15144128	15144017	15144128	15143023	15143152	568	14,30,37,13,4,30	131,115,164,101,99,168	152	149
ENSSSCG00000029145	POMGNT1	chr6	+	165213366	165213593	165213423	165213593	165212832	165212940	569	3,0,5,0,2,2	1,1,4,6,2,8	206	149
ENSSSCG00000029145	POMGNT1	chr6	+	165217722	165217880	165217809	165217880	165217336	165217464	570	4,1,6,2,3,18	99,92,78,73,97,94	236	149
ENSSSCG00000034191	SOX6	chr2	+	42933469	42933590	42933475	42933590	42864796	42864865	571	176,176,161,35,67,54	0,2,4,0,2,0	155	149
ENSSSCG00000034191	SOX6	chr2	+	42977930	42978080	42977933	42978080	42947421	42947501	572	77,99,82,14,28,16	7,23,12,2,0,6	152	149
ENSSSCG00000034191	SOX6	chr2	+	42977930	42978080	42977933	42978080	42949004	42949127	573	37,37,35,7,15,2	0,0,7,0,2,0	152	149
ENSSSCG00000034191	SOX6	chr2	+	43050303	43050537	43050363	43050537	43023841	43023950	574	19,32,14,3,10,4	8,6,2,0,2,1	209	149
ENSSSCG00000004639	USP8	chr1	-	121343116	121343261	121343116	121343258	121346039	121346082	575	0,10,3,0,4,8	3,0,0,0,0,0	152	149
ENSSSCG00000040334	CBX6	chr5	+	9181158	9181224	9181164	9181224	9180947	9180991	576	14,13,19,14,18,18	0,0,0,0,0,0	155	149
ENSSSCG00000010534	HPS1	chr14	-	109735790	109735934	109735790	109735931	109737137	109737203	577	0,0,1,0,0,1	0,0,0,0,0,0	152	149
ENSSSCG00000010534	HPS1	chr14	-	109735790	109735935	109735790	109735931	109737137	109737203	578	11,12,5,2,4,8	0,0,0,0,0,0	153	149
ENSSSCG00000010534	HPS1	chr14	-	109735790	109735935	109735790	109735934	109737137	109737203	579	11,12,5,2,4,8	0,0,1,0,0,1	150	149
ENSSSCG00000008909	CLOCK	chr8	-	54804169	54804375	54804169	54804372	54805166	54805376	580	69,116,73,75,48,94	32,25,20,10,15,15	152	149
ENSSSCG00000011103	PARD3	chr10	-	57227398	57227529	57227398	57227527	57230073	57230213	581	0,0,0,0,0,0	112,110,114,85,68,101	151	149
ENSSSCG00000014207	APC	chr2	-	116937320	116937699	116937320	116937396	116940557	116940656	582	65,79,54,43,28,44	7,6,17,11,6,12	298	149
ENSSSCG00000035105	NA	chr14	-	77672342	77672546	77672342	77672544	77674474	77674550	583	18,18,9,14,13,27	21,24,14,15,28,23	151	149
ENSSSCG00000022942	PHF6	chrX	+	110284202	110284372	110284205	110284372	110268155	110268199	584	2,0,0,1,0,0	6,5,6,4,2,6	152	149
ENSSSCG00000002917	NFKBID	chr6	-	45303249	45303440	45303249	45303395	45303721	45303939	585	24,12,4,7,11,22	0,0,1,0,0,0	194	149
ENSSSCG00000003830	MYSM1	chr6	+	153785628	153785761	153785712	153785761	153783921	153783996	586	23,22,17,31,12,22	4,0,4,0,0,0	233	149
ENSSSCG00000003830	MYSM1	chr6	+	153785628	153785761	153785712	153785761	153784541	153784730	587	48,43,31,49,42,52	4,3,5,0,4,7	233	149
ENSSSCG00000017126	NARF	chr12	-	647414	647558	647414	647555	650679	650763	588	35,40,24,17,11,17	1,3,0,2,1,1	152	149
ENSSSCG00000032947	SRRM1	chr6	+	82312991	82314999	82314828	82314999	82312579	82312702	589	33,34,49,87,48,64	51,20,40,33,21,38	298	149
ENSSSCG00000032947	SRRM1	chr6	+	82318685	82318889	82318775	82318889	82315820	82315936	590	20,24,22,52,33,50	0,2,0,0,1,2	239	149
ENSSSCG00000004772	BAHD1	chr1	-	130855068	130855451	130855068	130855448	130857216	130858656	591	43,86,61,43,35,78	3,6,7,7,5,2	152	149
ENSSSCG00000028115	ALDH8A1	chr1	+	29069565	29069924	29069667	29069924	29068135	29068285	592	0,0,0,0,0,0	0,0,0,0,0,0	251	149
ENSSSCG00000039243	CD81	chr2	+	1638757	1639626	1639551	1639626	1635679	1635794	593	2.14128e+17	0,0,0,0,0,1	298	149
ENSSSCG00000003591	PUM1	chr6	-	87601729	87601834	87601729	87601831	87603144	87603238	594	43,32,62,37,41,65	63,71,55,36,41,55	152	149
ENSSSCG00000039460	RPL28	chr6	+	59556981	59557150	59557061	59557150	59556687	59556774	595	3.32348e+17	4,0,0,0,14,12	229	149
ENSSSCG00000039460	RPL28	chr6	+	59556981	59557150	59557061	59557150	59556689	59556720	596	3.9143e+17	5.47594e+17	229	149
ENSSSCG00000017401	ATP6V0A1	chr12	-	20323682	20326179	20323682	20323765	20329571	20329700	597	18,5,18,18,8,21	16,11,5,1,6,5	298	149
ENSSSCG00000025160	DPF1	chr6	-	47143270	47143382	47143270	47143352	47143903	47144016	598	0,0,0,0,0,4	2,0,0,3,2,0	179	149
ENSSSCG00000003877	FAF1	chr6	+	161470930	161471069	161471005	161471069	161469915	161470042	599	0,0,0,0,0,0	57,48,65,44,57,65	224	149
ENSSSCG00000003877	FAF1	chr6	+	161514293	161514382	161514305	161514382	161510031	161510168	600	117,70,132,121,84,91	0,0,0,0,0,0	161	149
ENSSSCG00000015792	LRP2BP	chr15	-	46405544	46405687	46405544	46405681	46425014	46425128	601	0,0,2,2,2,2	0,0,0,0,0,0	155	149
ENSSSCG00000003586	EPB41	chr6	+	85975974	85976168	85975977	85976168	85965645	85965818	602	5,10,2,5,0,5	1,10,16,13,4,5	152	149
ENSSSCG00000033648	NA	chr3	+	4381277	4381544	4381417	4381544	4372744	4372787	603	4,0,0,0,0,0	0,0,0,0,0,1	289	149
ENSSSCG00000025942	MCCC1	chr13	-	121052112	121052208	121052112	121052204	121056217	121056354	604	13,15,13,9,8,2	0,0,0,0,0,0	153	149
ENSSSCG00000011946	ALCAM	chr13	-	153796085	153797786	153796085	153797433	153799262	153799378	605	0,0,1,2,1,0	5,0,4,2,2,8	298	149
ENSSSCG00000009776	SBNO1	chr14	+	29574200	29574513	29574203	29574513	29572245	29572350	606	31,27,37,29,36,49	83,104,82,78,58,74	152	149
ENSSSCG00000029352	CCNL1	chr13	-	96987777	96987877	96987777	96987876	96991663	96991775	607	0,0,0,0,0,0	23,15,8,31,13,15	150	149
ENSSSCG00000029352	CCNL1	chr13	-	96992476	96994009	96992476	96992576	96994242	96994307	608	170,71,150,204,139,240	25,62,48,67,36,20	298	149
ENSSSCG00000003271	NA	chr6	-	58876226	58876311	58876226	58876307	58876921	58876967	609	0,0,0,0,0,0	0,2,2,2,2,2	153	149
ENSSSCG00000016682	PLEKHA8	chr18	-	42869148	42869308	42869148	42869302	42871349	42871507	610	0,0,0,0,0,0	7,0,4,2,4,4	155	149
ENSSSCG00000030857	LENG8	chr6	-	58865914	58866056	58865914	58866053	58866218	58866471	611	31,24,22,16,16,34	4,0,2,0,2,6	152	149
ENSSSCG00000003578	FGR	chr6	-	84821639	84821872	84821639	84821869	84822857	84822920	612	7,0,3,3,5,3	0,0,0,0,0,1	152	149
ENSSSCG00000003578	FGR	chr6	-	84821639	84821904	84821639	84821869	84822857	84822920	613	0,1,0,0,0,3	0,0,0,0,0,1	184	149
ENSSSCG00000003578	FGR	chr6	-	84821639	84821904	84821639	84821872	84822857	84822920	614	0,1,0,0,0,1	7,0,3,3,5,1	181	149
ENSSSCG00000011497	MAGI1	chr13	-	46917864	46918065	46917864	46918032	46921191	46921485	615	0,0,0,2,0,2	0,0,2,0,0,0	182	149
ENSSSCG00000003862	CC2D1B	chr6	+	159861536	159861647	159861575	159861647	159861366	159861442	616	16,9,18,24,26,27	19,24,30,23,19,35	188	149
ENSSSCG00000003862	CC2D1B	chr6	+	159862839	159862975	159862857	159862975	159862306	159862443	617	0,0,0,0,0,0	45,29,17,20,24,23	167	149
ENSSSCG00000003700	ESCO1	chr6	-	106770933	106771050	106770933	106771048	106788492	106788804	618	0,0,0,0,0,0	0,0,0,2,0,0	151	149
ENSSSCG00000039135	ARHGAP33	chr6	+	45189458	45189598	45189488	45189598	45189275	45189358	619	18,18,25,6,11,14	5,2,3,10,0,2	179	149
ENSSSCG00000039135	ARHGAP33	chr6	+	45189458	45189598	45189494	45189598	45189275	45189358	620	18,18,25,6,11,14	0,0,0,0,0,0	185	149
ENSSSCG00000039135	ARHGAP33	chr6	+	45189488	45189598	45189494	45189598	45189275	45189358	621	5,2,3,10,0,2	0,0,0,0,0,0	155	149
ENSSSCG00000017735	RHOT1	chr12	-	42713792	42713936	42713792	42713866	42726628	42726751	622	44,32,30,50,49,58	2,0,0,0,0,0	219	149
ENSSSCG00000023307	FBXW11	chr16	+	52251834	52251936	52251862	52251936	52212654	52212850	623	0,0,3,0,3,0	0,0,0,0,0,0	177	149
ENSSSCG00000028225	DICER1	chr7	-	116362869	116363066	116362869	116363031	116366483	116366559	624	0,4,3,1,10,0	0,0,1,0,0,0	184	149
ENSSSCG00000028225	DICER1	chr7	-	116412639	116412738	116412639	116412735	116413923	116413987	625	1,0,0,0,0,3	2,0,0,0,0,0	152	149
ENSSSCG00000028225	DICER1	chr7	-	116412639	116412740	116412639	116412735	116413923	116413987	626	11,14,20,11,7,9	2,0,0,0,0,0	154	149
ENSSSCG00000028225	DICER1	chr7	-	116412639	116412740	116412639	116412738	116413923	116413987	627	10,14,20,11,7,9	0,0,0,0,0,3	151	149
ENSSSCG00000010212	NA	chr14	-	63524035	63524138	63524035	63524123	63528343	63528355	628	19,21,18,66,61,85	60,72,35,201,152,210	164	149
ENSSSCG00000010212	NA	chr14	-	63524035	63524138	63524035	63524123	63529977	63530101	629	30,13,20,42,20,57	0,0,6,4,0,7	164	149
ENSSSCG00000015297	ADAM22	chr9	+	68471443	68473812	68473725	68473812	68469134	68469201	630	5,0,5,7,10,2	0,0,0,0,0,0	298	149
ENSSSCG00000003859	TUT4	chr6	+	159784293	159784517	159784296	159784517	159783244	159783360	631	2,6,7,6,6,6	0,0,0,0,0,0	152	149
ENSSSCG00000003859	TUT4	chr6	+	159784293	159784517	159784308	159784517	159783244	159783360	632	4,10,7,6,6,7	2,2,0,0,0,8	164	149
ENSSSCG00000003859	TUT4	chr6	+	159784296	159784517	159784308	159784517	159783244	159783360	633	2,4,0,0,0,1	2,2,0,0,0,8	161	149
ENSSSCG00000007151	CDC25B	chr17	-	31915039	31915153	31915039	31915135	31915332	31915512	634	4,1,0,5,5,1	14,25,9,11,12,17	167	149
ENSSSCG00000006345	OLFML2B	chr4	+	88545989	88546221	88545995	88546221	88540717	88540894	635	9,3,1,2,1,0	5,12,13,22,5,9	155	149
ENSSSCG00000029843	NPHP4	chr6	-	66828084	66828293	66828084	66828290	66829623	66829749	636	0,0,0,0,3,0	0,0,2,0,0,0	152	149
ENSSSCG00000017543	CALCOCO2	chr12	+	25077227	25077363	25077236	25077363	25075449	25075545	637	117,112,134,114,98,89	0,0,0,0,0,0	158	149
ENSSSCG00000022845	PJA2	chr2	-	114338108	114338253	114338108	114338220	114343733	114343919	638	0,2,4,11,2,2	1.6617e+17	182	149
ENSSSCG00000009359	SUPT20H	chr11	-	12835582	12835737	12835582	12835666	12836238	12836545	639	105,53,112,79,100,137	0,0,3,0,1,0	220	149
ENSSSCG00000009359	SUPT20H	chr11	-	12836238	12836545	12836238	12836308	12838254	12838413	640	10,9,41,20,26,46	12,2,11,4,2,8	298	149
ENSSSCG00000036033	THRB	chr13	-	10900750	10905588	10900750	10905567	10914514	10914773	641	0,0,0,0,2,0	10,25,29,58,38,43	170	149
ENSSSCG00000036033	THRB	chr13	-	11035200	11035264	11035200	11035254	11164459	11164575	642	0,0,0,8,1,0	0,0,0,0,0,0	159	149
ENSSSCG00000003854	ECHDC2	chr6	+	159338971	159339187	159338999	159339187	159338739	159338796	643	0,4,0,0,3,1	20,26,24,40,47,23	177	149
ENSSSCG00000004750	OIP5	chr1	+	130039122	130039245	130039146	130039245	130037074	130037141	644	0,2,1,0,2,0	0,0,0,0,0,0	173	149
ENSSSCG00000036132	CKM	chr6	-	51711030	51711186	51711030	51711185	51712230	51712440	645	374,73,94,271,32,46	194,307,269,68,121,294	150	149
ENSSSCG00000034290	MED6	chr7	-	94174728	94174858	94174728	94174837	94175198	94175281	646	0,0,0,0,0,0	10,8,11,16,14,3	170	149
ENSSSCG00000015802	NA	chr15	+	47035406	47035488	47035409	47035488	47035193	47035322	647	0,0,0,0,0,0	17,17,2,6,0,21	152	149
ENSSSCG00000013358	PTPN5	chr2	+	40519733	40519854	40519740	40519854	40519483	40519644	648	0,0,0,0,0,0	0,0,0,0,0,0	156	149
ENSSSCG00000027700	RPRD1A	chr6	-	119793610	119793733	119793610	119793730	119795968	119796144	649	0,0,2,0,0,2	0,4,6,2,0,0	152	149
ENSSSCG00000002885	USF2	chr6	+	44776197	44776285	44776238	44776285	44775047	44775166	650	33,61,56,57,39,47	0,0,0,0,0,0	190	149
ENSSSCG00000039594	SSBP3	chr6	+	158066896	158066985	158066920	158066985	158058387	158058464	651	0,2,1,2,0,3	59,56,71,55,66,69	173	149
ENSSSCG00000012182	PCYT1B	chrX	-	20605942	20609732	20605942	20609729	20632283	20632472	652	11,9,20,5,10,24	0,1,0,0,0,0	152	149
ENSSSCG00000036756	ZNF496	chr2	+	57085259	57085401	57085268	57085401	57064355	57064432	653	0,0,0,0,0,0	3,6,8,6,7,0	158	149
ENSSSCG00000036756	ZNF496	chr2	+	57085259	57085401	57085289	57085401	57064355	57064432	654	2,0,0,0,0,0	0,0,0,6,0,0	179	149
ENSSSCG00000036756	ZNF496	chr2	+	57085268	57085401	57085289	57085401	57064355	57064432	655	5,6,8,6,7,0	0,0,0,6,0,0	170	149
ENSSSCG00000013321	ELP4	chr2	-	29168602	29168745	29168602	29168742	29178884	29179016	656	0,0,0,0,0,0	31,11,15,19,11,12	152	149
ENSSSCG00000021997	ALS2CL	chr13	-	29602700	29602874	29602700	29602810	29604028	29604159	657	35,33,45,61,75,30	0,0,3,0,0,0	213	149
ENSSSCG00000015284	MDM4	chr9	+	65201233	65201301	65201262	65201301	65197226	65197282	658	13,22,27,18,31,36	0,0,6,2,0,0	178	149
ENSSSCG00000027299	PANK4	chr6	-	64394801	64394906	64394801	64394872	64395343	64395393	659	39,39,64,46,88,89	37,20,29,40,13,27	183	149
ENSSSCG00000000263	TNS2	chr5	+	18310737	18310927	18310755	18310927	18310452	18310502	660	23,0,8,9,2,0	28,60,44,52,45,93	167	149
ENSSSCG00000044841	NA	chr1	-	54632845	54632923	54632845	54632921	54633031	54633078	661	76,66,57,43,51,59	4,6,16,4,0,22	151	149
ENSSSCG00000011506	UBA3	chr13	-	50485935	50486290	50485935	50486049	50487542	50487698	662	37,37,48,21,41,62	0,0,0,1,0,2	298	149
ENSSSCG00000023975	CCDC9B	chr1	+	130975580	130975697	130975583	130975697	130974680	130974792	663	0,0,5,7,4,2	38,34,45,54,12,47	152	149
ENSSSCG00000011471	FLNB	chr13	+	39915390	39915705	39915501	39915705	39914331	39914505	664	4,1,2,2,0,0	0,0,0,0,0,0	260	149
ENSSSCG00000013245	ARFGAP2	chr2	+	15391530	15391603	15391538	15391603	15390866	15390985	665	1.75216e+17	0,0,0,0,0,0	157	149
ENSSSCG00000034569	OBSCN	chr2	+	51476879	51477152	51477074	51477152	51474713	51474789	666	4.18294e+17	12,6,4,5,2,8	298	149
ENSSSCG00000034569	OBSCN	chr2	+	51483122	51483398	51483125	51483398	51480840	51481113	667	0,0,1,0,0,0	0,0,0,0,0,12	152	149
ENSSSCG00000034569	OBSCN	chr2	+	51483122	51483398	51483125	51483398	51482110	51482386	668	20,12,3,25,25,9	23,0,9,5,3,0	152	149
ENSSSCG00000034569	OBSCN	chr2	+	51483122	51483398	51483125	51483398	51482703	51482991	669	2.0334e+17	5.75866e+17	152	149
ENSSSCG00000010931	NA	chr10	-	24874211	24874434	24874211	24874407	24875145	24875252	670	0,1,0,1,2,0	28,33,33,30,25,23	176	149
ENSSSCG00000026237	RNF212B	chr7	-	75803371	75803472	75803371	75803447	75803760	75803800	671	0,0,0,0,0,0	0,0,0,0,0,0	174	149
ENSSSCG00000004595	ADAM10	chr1	+	113377156	113377340	113377286	113377340	113374967	113375060	672	48,23,36,44,42,51	2,0,0,0,0,0	279	149
ENSSSCG00000036679	SORBS2	chr15	-	46673659	46673784	46673659	46673715	46674030	46674057	673	2,0,0,4,1,6	2,0,6,0,0,1	218	149
ENSSSCG00000005997	COL14A1	chr4	-	18690311	18691865	18690311	18691047	18692926	18693082	674	207,216,257,76,130,105	68,28,30,21,11,42	298	149
ENSSSCG00000005935	AGO2	chr4	+	2986970	2987152	2986976	2987152	2982075	2982196	675	57,44,70,86,37,116	0,0,3,0,0,2	155	149
ENSSSCG00000016848	EGFLAM	chr16	+	23544266	23544385	23544269	23544385	23509490	23509656	676	5,4,3,6,12,8	0,2,1,0,5,0	152	149
ENSSSCG00000017738	ADAP2	chr12	-	42846627	42846737	42846627	42846719	42848885	42849016	677	0,0,0,0,0,0	22,14,1,17,22,19	167	149
ENSSSCG00000014127	RASGRF2	chr2	+	89692980	89693109	89692983	89693109	89684747	89685136	678	3,2,2,0,4,5	2,5,4,2,4,2	152	149
ENSSSCG00000017879	SPNS2	chr12	+	50489067	50489228	50489181	50489228	50488583	50488747	679	6,3,4,0,0,0	2,4,0,2,0,0	263	149
ENSSSCG00000022616	DCP1A	chr13	-	35420064	35420131	35420064	35420130	35448959	35449087	680	29,14,27,11,21,14	0,0,0,0,0,0	150	149
ENSSSCG00000024260	RPL11	chr6	+	81524506	81524614	81524507	81524614	81523509	81523659	681	2,121,181,1,136,255	48,34,61,93,45,82	150	149
ENSSSCG00000005641	DNM1	chr1	+	268695590	268695761	268695599	268695761	268694394	268694506	682	0,3,9,2,0,0	0,0,0,0,0,1	158	149
ENSSSCG00000009023	DCLK2	chr8	-	78726451	78726527	78726451	78726524	78744555	78744650	683	2,0,0,0,0,0	0,0,0,4,0,0	152	149
ENSSSCG00000008972	PPEF2	chr8	-	71544156	71544274	71544156	71544271	71546122	71546298	684	0,0,0,0,0,0	0,0,0,0,0,0	152	149
ENSSSCG00000025270	CHRD	chr13	+	122276561	122276702	122276602	122276702	122276277	122276432	685	0,0,4,2,0,1	30,23,31,8,16,12	190	149
ENSSSCG00000005063	OTX2	chr1	-	186032053	186032229	186032053	186032205	186033160	186033370	686	0,0,0,0,0,0	0,0,0,0,0,0	173	149
ENSSSCG00000015668	ORC4	chr15	+	4140083	4140406	4140315	4140406	4139777	4139854	687	11,13,14,15,2,10	52,53,71,45,56,21	298	149
ENSSSCG00000004561	HERC1	chr1	+	108328812	108328989	108328815	108328989	108328588	108328699	688	11,2,25,10,6,21	14,4,9,10,6,8	152	149
ENSSSCG00000029169	MAPKAP1	chr1	-	266312376	266312704	266312376	266312700	266321643	266321713	689	60,74,54,41,33,33	2,0,4,0,0,0	153	149
ENSSSCG00000036039	RAB4A	chr14	-	60492868	60493023	60492868	60492985	60494500	60494563	690	14,9,11,20,11,22	13,3,4,6,9,1	187	149
ENSSSCG00000001437	AGER	chr7	-	24220351	24220544	24220351	24220502	24220674	24220781	691	0,0,0,0,0,0	0,0,0,0,0,0	191	149
ENSSSCG00000013776	DDX39A	chr2	+	64842975	64843388	64843269	64843388	64842363	64842547	692	4,8,3,7,6,5	5,7,13,7,0,15	298	149
ENSSSCG00000003256	PRKCG	chr6	-	56231497	56231580	56231497	56231573	56232568	56232600	693	0,0,0,0,0,0	0,0,0,0,0,0	156	149
ENSSSCG00000014388	HDAC3	chr2	-	143285643	143286529	143285643	143285786	143287087	143287170	694	1,2,12,5,0,0	102,89,82,102,123,178	298	149
ENSSSCG00000039212	MYT1	chr17	+	62989702	62989852	62989717	62989852	62987300	62988107	695	0,0,0,0,0,0	0,0,0,0,0,0	164	149
ENSSSCG00000035934	TXNDC16	chr1	-	182133886	182134023	182133886	182134020	182134579	182134748	696	3,1,0,2,0,1	4,0,0,0,0,0	152	149
ENSSSCG00000011373	QRICH1	chr13	-	31666321	31666412	31666321	31666406	31666757	31666909	697	21,20,28,17,14,32	0,0,0,0,0,0	155	149
ENSSSCG00000014277	IRF1	chr2	-	134780586	134780686	134780586	134780680	134782209	134782301	698	7,8,18,5,2,14	0,0,0,0,0,0	155	149
ENSSSCG00000003154	GYS1	chr6	-	54243720	54243859	54243720	54243838	54244673	54244818	699	2,7,1,3,3,4	3.20346e+17	170	149
ENSSSCG00000011888	GPR156	chr13	+	140058537	140058774	140058543	140058774	140055186	140055282	700	2,0,0,0,0,2	0,0,0,0,0,0	155	149
ENSSSCG00000032241	GPNMB	chr9	+	92057871	92058003	92057904	92058003	92056166	92056478	701	0,0,0,0,0,0	3,4,0,0,2,12	182	149
ENSSSCG00000006353	NR1I3	chr4	+	89230231	89230360	89230243	89230360	89230002	89230148	702	0,0,0,0,0,0	0,0,0,0,0,0	161	149
ENSSSCG00000001964	NPAS3	chr7	-	66377310	66377393	66377310	66377387	66530159	66530404	703	1,2,0,0,0,0	2,0,0,0,2,0	155	149
ENSSSCG00000005002	MDGA2	chr1	-	176966685	176966979	176966685	176966953	176994763	176995093	704	1,0,0,5,7,11	0,0,0,3,2,2	175	149
ENSSSCG00000000466	XPOT	chr5	+	28831767	28832599	28832465	28832599	28828567	28828935	705	6,14,17,11,5,8	9,15,18,10,22,17	298	149
ENSSSCG00000013256	ARHGAP1	chr2	+	15850425	15850545	15850458	15850545	15849955	15850087	706	2,2,8,7,5,13	15,14,11,11,6,20	182	149
ENSSSCG00000004222	NCOA7	chr1	-	37093001	37094047	37093001	37094014	37097946	37098131	707	6,8,10,11,14,6	0,2,0,0,4,2	182	149
ENSSSCG00000021656	NA	chr13	-	135946745	135946964	135946745	135946937	135953380	135953500	708	3,3,4,5,1,0	6,2,5,11,2,1	176	149
ENSSSCG00000003775	MSH4	chr6	-	137527881	137528007	137527881	137527991	137528902	137529013	709	23,28,25,29,36,30	27,16,33,37,19,25	165	149
ENSSSCG00000015145	ZNF202	chr9	-	50589136	50589225	50589136	50589223	50589570	50589781	710	4,4,7,6,9,9	0,0,0,0,0,0	151	149
ENSSSCG00000029860	EPB41L4A	chr2	+	117427435	117427557	117427441	117427557	117420929	117421007	711	2,4,5,40,9,15	0,0,2,2,2,0	155	149
ENSSSCG00000028925	CEP95	chr12	-	14536606	14536800	14536606	14536797	14538127	14538259	712	10,4,32,32,32,17	26,26,36,20,13,13	152	149
ENSSSCG00000017777	FLOT2	chr12	-	45106140	45106707	45106140	45106264	45107319	45107410	713	4,14,2,9,0,2	104,135,98,115,71,110	298	149
ENSSSCG00000003527	EPHB2	chr6	+	80826705	80826773	80826708	80826773	80824324	80824433	714	2,4,4,2,3,0	9,21,1,7,2,6	152	149
ENSSSCG00000012519	GPRASP1	chrX	+	83803810	83803901	83803813	83803901	83771188	83771356	715	0,0,0,0,0,0	0,0,0,0,0,0	152	149
ENSSSCG00000034916	GORASP1	chr13	-	23790144	23790352	23790144	23790259	23790574	23790705	716	111,145,101,99,146,158	0,0,0,0,0,0	242	149
ENSSSCG00000014147	CCNH	chr2	-	94992932	94993009	94992932	94993005	94993601	94993662	717	25,10,29,13,17,21	0,4,0,0,0,0	153	149
ENSSSCG00000003068	SMG9	chr6	-	50547548	50552136	50547548	50548206	50553152	50553297	718	13,11,8,1,13,7	0,2,0,0,0,0	298	149
ENSSSCG00000015079	BACE1	chr9	-	44645556	44645706	44645556	44645697	44646064	44646166	719	44,31,51,34,79,46	0,4,2,0,0,1	158	149
ENSSSCG00000017668	VMP1	chr12	+	36045265	36045339	36045277	36045339	36039552	36039669	720	0,0,0,0,0,0	39,63,100,32,53,59	161	149
ENSSSCG00000032657	RPL3L	chr3	+	40015878	40016309	40016189	40016309	40015365	40015467	721	9.43837e+18	25,7,18,0,0,0	298	149
ENSSSCG00000015288	RBBP5	chr9	-	65793955	65794185	65793955	65794126	65795121	65795191	722	60,76,72,67,39,57	0,2,0,2,0,0	208	149
ENSSSCG00000015288	RBBP5	chr9	-	65809395	65809568	65809395	65809512	65810656	65810682	723	41,55,50,44,51,50	3,2,3,1,2,0	205	149
ENSSSCG00000004691	EIF3J	chr1	-	127006635	127006727	127006635	127006724	127006996	127007054	724	1.55167e+17	0,0,2,0,0,2	152	149
ENSSSCG00000010144	ACTN2	chr14	-	54704316	54704447	54704316	54704398	54709546	54709634	725	12,2,14,112,51,83	0,4,0,2,0,0	198	149
ENSSSCG00000002774	RIPOR1	chr6	+	28179233	28179818	28179659	28179818	28178962	28179098	726	69,48,88,49,46,94	5,0,1,0,0,0	298	149
ENSSSCG00000010026	PIK3IP1	chr14	-	48048733	48049112	48048733	48048812	48049957	48050077	727	19,37,13,10,21,13	2,0,0,0,0,0	298	149
ENSSSCG00000033120	PALM2AKAP2	chr1	+	250956605	250956707	250956611	250956707	250951150	250951172	728	6,6,5,19,4,8	0,0,0,0,0,0	155	149
ENSSSCG00000004123	UTRN	chr1	-	20525841	20525934	20525841	20525931	20528194	20528303	729	31,32,31,43,47,61	13,4,10,6,2,12	152	149
ENSSSCG00000013238	SLC39A13	chr2	-	15195384	15195508	15195384	15195484	15195664	15195797	730	5,2,0,0,3,0	18,15,14,21,7,10	173	149
ENSSSCG00000013238	SLC39A13	chr2	-	15195384	15195508	15195384	15195484	15196113	15196164	731	1,2,2,0,0,0	2,0,1,3,0,0	173	149
ENSSSCG00000006994	PCM1	chr17	+	5632772	5633011	5632775	5633011	5632497	5632655	732	40,25,36,52,23,27	148,89,112,113,58,65	152	149
ENSSSCG00000006994	PCM1	chr17	+	5671081	5671221	5671084	5671221	5670664	5670823	733	3.57307e+17	82,91,117,67,52,61	152	149
ENSSSCG00000004774	IVD	chr1	-	130902228	130902365	130902228	130902281	130902569	130902663	734	98,84,68,140,129,139	0,3,0,0,0,0	233	149
ENSSSCG00000012536	PLP1	chrX	+	84680772	84680917	84680851	84680917	84679962	84680036	735	0,0,0,0,0,0	0,8,0,6,0,5	228	149
ENSSSCG00000004701	CATSPER2	chr1	+	127826886	127827113	127826892	127827113	127822554	127822611	736	0,0,0,0,0,0	12,2,9,8,10,7	155	149
ENSSSCG00000026281	SCAP	chr13	-	30256742	30257268	30256742	30257265	30257342	30257458	737	1,1,1,2,5,1	2,4,10,8,12,5	152	149
ENSSSCG00000040981	GMFG	chr6	-	47996713	47996886	47996713	47996810	47997225	47997259	738	0,2,0,0,0,0	4,0,0,4,0,1	225	149
ENSSSCG00000004738	MAPKBP1	chr1	-	129541853	129541996	129541853	129541990	129542194	129542329	739	10,9,18,12,11,18	0,0,0,0,0,0	155	149
ENSSSCG00000009228	MAPK10	chr8	+	132297966	132298435	132298298	132298435	132267433	132267537	740	2,0,0,2,0,0	0,0,0,0,1,0	298	149
ENSSSCG00000014108	BHMT	chr2	+	87871554	87872450	87872358	87872450	87870450	87870583	741	0,0,0,0,0,0	0,0,0,0,0,0	298	149
ENSSSCG00000031304	TCAIM	chr13	+	27676578	27676831	27676654	27676831	27673146	27673300	742	36,28,30,41,26,51	2,9,2,18,3,6	225	149
ENSSSCG00000022112	DOCK9	chr11	-	67817205	67817342	67817205	67817273	67819941	67819989	743	26,35,47,54,28,73	2,9,6,4,3,3	218	149
ENSSSCG00000006464	NTRK1	chr4	-	93223293	93223436	93223293	93223424	93223714	93223861	744	0,0,0,0,0,0	0,0,0,0,0,0	161	149
ENSSSCG00000027865	GALC	chr7	-	109936165	109936296	109936165	109936293	109945914	109945953	745	10,2,11,6,5,10	0,0,0,0,0,0	152	149
ENSSSCG00000006867	LRRC39	chr4	+	117951793	117951899	117951798	117951899	117946287	117946381	746	6,1,4,4,0,3	2,0,0,0,0,0	154	149
ENSSSCG00000043963	NA	chr1	-	82332439	82332624	82332439	82332622	82339248	82339372	747	0,0,0,0,0,0	0,0,0,0,0,0	151	149
ENSSSCG00000005082	PCNX4	chr1	+	189129372	189129733	189129615	189129733	189125761	189125884	748	28,41,32,18,29,39	0,0,1,0,0,0	298	149
ENSSSCG00000010896	ASPM	chr10	-	20017179	20017985	20017179	20017425	20019576	20019723	749	0,0,0,2,0,0	2,4,0,0,4,6	298	149
ENSSSCG00000003648	RRAGC	chr6	-	94799162	94799371	94799162	94799362	94800325	94800529	750	0,0,0,1,0,0	136,50,179,132,56,119	158	149
ENSSSCG00000029507	RASGEF1B	chr8	+	136577106	136577322	136577109	136577322	136571317	136571455	751	0,0,1,0,0,2	45,3,36,43,31,29	152	149
ENSSSCG00000004516	MBD1	chr1	-	99902710	99904779	99902710	99903005	99905925	99905987	752	54,55,82,62,61,57	0,2,1,0,0,1	298	149
ENSSSCG00000004516	MBD1	chr1	-	99907435	99907603	99907435	99907600	99908166	99908235	753	1,1,1,1,1,0	0,0,0,0,1,0	152	149
ENSSSCG00000004516	MBD1	chr1	-	99907435	99907603	99907435	99907600	99908318	99908435	754	5,5,8,9,4,13	28,22,18,16,28,12	152	149
ENSSSCG00000006736	CD2	chr4	-	103968124	103968247	103968124	103968241	103972165	103972399	755	7,16,2,11,6,4	0,0,0,0,0,0	155	149
ENSSSCG00000004092	MTHFD1L	chr1	-	15310675	15310815	15310675	15310812	15312129	15312230	756	0,0,0,0,0,0	0,0,0,6,0,2	152	149
ENSSSCG00000010627	PDCD4	chr14	+	121316587	121316890	121316623	121316890	121310319	121310425	757	32,38,39,24,20,34	0,0,0,0,0,0	185	149
ENSSSCG00000009974	EWSR1	chr14	+	46415410	46415537	46415413	46415537	46413315	46413367	758	2,0,0,0,0,4	2.25201e+17	152	149
ENSSSCG00000009974	EWSR1	chr14	+	46431533	46431571	46431536	46431571	46428554	46428735	759	8,14,8,11,11,20	14,18,13,19,28,18	152	149
ENSSSCG00000009974	EWSR1	chr14	+	46432450	46432569	46432462	46432569	46432085	46432118	760	82,91,89,97,112,92	0,0,3,0,0,0	161	149
ENSSSCG00000013062	MTA2	chr2	+	9141356	9141474	9141367	9141474	9139640	9139734	761	54,57,76,54,62,80	0,0,0,0,0,0	160	149
ENSSSCG00000013591	TIMM44	chr2	+	71287198	71287791	71287223	71287791	71286731	71286842	762	0,0,0,0,0,0	7,6,31,22,19,33	174	149
ENSSSCG00000004120	SHPRH	chr1	+	19643951	19644100	19643978	19644100	19642276	19642533	763	1,0,0,0,6,4	42,31,20,29,12,24	176	149
ENSSSCG00000004120	SHPRH	chr1	+	19664524	19664698	19664539	19664698	19660888	19661031	764	11,14,18,8,12,27	0,0,0,0,0,0	164	149
ENSSSCG00000003976	NFYC	chr6	-	170453347	170453693	170453347	170453661	170455979	170456107	765	10,8,6,5,10,12	4,2,6,10,0,14	181	149
ENSSSCG00000012910	RPS6KB2	chr2	-	5089468	5090010	5089468	5089903	5090132	5090245	766	26,13,20,5,4,24	25,17,23,27,26,13	256	149
ENSSSCG00000004875	CYB5A	chr1	+	149766398	149769998	149769963	149769998	149765864	149766336	767	3,0,3,1,5,9	0,0,1,3,0,4	298	149
ENSSSCG00000001544	TEAD3	chr7	-	31338688	31338921	31338688	31338861	31338978	31339112	768	0,0,0,0,0,0	7,12,5,12,4,10	209	149
ENSSSCG00000001544	TEAD3	chr7	-	31338978	31339112	31338978	31339082	31340002	31340064	769	34,45,34,28,18,47	7,8,10,4,18,8	179	149
ENSSSCG00000001544	TEAD3	chr7	-	31343514	31344007	31343514	31343577	31349258	31349323	770	7,9,0,9,4,7	7,9,17,7,13,3	298	149
ENSSSCG00000005380	COL15A1	chr1	+	240771921	240772077	240771940	240772077	240769156	240769266	771	191,194,71,206,177,100	0,0,0,0,0,4	168	149
ENSSSCG00000029430	IPO13	chr6	-	167327853	167328417	167327853	167328035	167328570	167328629	772	2.30211e+17	4,3,16,2,0,1	298	149
ENSSSCG00000033155	TMEM30A	chr1	+	90681614	90681821	90681620	90681821	90680802	90680946	773	54,51,89,69,50,79	3,5,1,1,1,2	155	149
ENSSSCG00000010514	RRP12	chr14	-	108777736	108777786	108777736	108777781	108781956	108782088	774	32,30,45,48,30,44	0,0,0,0,0,0	154	149
ENSSSCG00000015120	USP2	chr9	-	46566043	46566144	46566043	46566122	46566255	46566336	775	0,6,2,5,2,8	104,76,100,137,67,135	171	149
ENSSSCG00000005367	TSTD2	chr1	-	239472696	239472855	239472696	239472843	239473332	239473451	776	6,10,11,18,10,23	0,0,0,0,0,0	161	149
ENSSSCG00000007454	ZMYND8	chr17	-	49337731	49337950	49337731	49337875	49347660	49347809	777	1,19,12,7,4,5	4,5,5,4,17,1	224	149
ENSSSCG00000006340	UAP1	chr4	-	87961820	87966407	87961820	87961887	87967514	87967703	778	29,18,83,32,52,42	28,5,14,5,16,15	298	149
ENSSSCG00000032554	SLC25A51	chr1	-	238665460	238665607	238665460	238665523	238666813	238667151	779	12,6,12,3,3,11	0,2,0,0,0,2	233	149
ENSSSCG00000032554	SLC25A51	chr1	-	238665460	238665587	238665460	238665523	238667335	238667617	780	5,0,6,0,0,6	0,4,0,0,0,0	213	149
ENSSSCG00000004225	TPD52L1	chr1	-	37705692	37705808	37705692	37705807	37756202	37756402	781	0,0,0,0,0,0	0,0,0,0,0,0	150	149
ENSSSCG00000004279	OGFRL1	chr1	+	51317652	51317734	51317655	51317734	51317409	51317496	782	2,2,0,3,1,1	3,11,0,6,5,9	152	149
ENSSSCG00000021374	NA	chr6	+	44671564	44671614	44671590	44671614	44670619	44670656	783	2.54314e+23	0,0,0,0,0,0	175	149
ENSSSCG00000037236	RPSA	chr13	+	24079739	24079985	24079760	24079985	24075793	24075912	784	1.0721e+21	0,0,0,0,0,0	170	149
ENSSSCG00000024197	USP48	chr6	-	79772341	79772472	79772341	79772469	79773605	79773720	785	6,5,14,0,5,6	8,0,14,2,6,3	152	149
ENSSSCG00000029441	NA	chr12	-	55262767	55262861	55262767	55262858	55262941	55263087	786	0,0,0,0,0,0	1.0725e+20	152	149
ENSSSCG00000029441	NA	chr12	-	55278262	55278307	55278262	55278305	55278516	55278539	787	0,0,0,0,0,0	2.68912e+23	151	149
ENSSSCG00000004032	PRKN	chr1	+	5922520	5922642	5922523	5922642	5858869	5859098	788	1,4,2,4,2,0	10,1,7,2,5,2	152	149
ENSSSCG00000025344	PHC2	chr6	-	89620580	89620733	89620580	89620667	89622533	89622698	789	0,2,2,2,2,0	10,7,13,6,2,17	215	149
ENSSSCG00000004795	MEIS2	chr1	+	134218747	134218858	134218768	134218858	134217317	134217376	790	0,0,0,2,0,0	0,0,2,0,0,0	170	149
ENSSSCG00000006698	BCL9	chr4	-	99985000	99985317	99985000	99985314	99986246	99986560	791	7,10,3,13,14,12	4,1,0,0,6,0	152	149
ENSSSCG00000005589	NR6A1	chr1	-	265345143	265345371	265345143	265345368	265347243	265347398	792	14,12,20,12,2,2	20,6,11,16,0,10	152	149
ENSSSCG00000004217	RNF146	chr1	-	35920048	35920156	35920048	35920151	35925658	35925738	793	57,37,31,44,21,31	4,0,8,12,2,0	154	149
ENSSSCG00000010599	PDCD11	chr14	+	114375410	114375661	114375413	114375661	114375047	114375197	794	0,0,0,0,0,0	43,28,36,21,12,34	152	149
ENSSSCG00000040624	REXO1	chr2	+	76714890	76715247	76715109	76715247	76714153	76714277	795	66,42,86,53,37,51	0,0,3,0,0,0	298	149
ENSSSCG00000004921	ATP8B1	chr1	+	163023526	163023685	163023529	163023685	163023322	163023405	796	20,22,15,28,11,38	0,0,0,0,0,0	152	149
ENSSSCG00000004921	ATP8B1	chr1	+	163055616	163055718	163055634	163055718	163053686	163053910	797	0,0,0,0,0,0	11,18,17,14,19,29	167	149
ENSSSCG00000012253	CASK	chrX	-	37182249	37182330	37182249	37182315	37188779	37188895	798	11,24,33,15,26,15	0,0,0,0,0,0	164	149
ENSSSCG00000007650	STAG3	chr3	+	8199364	8199510	8199373	8199510	8199081	8199250	799	0,0,0,0,0,0	0,0,0,0,0,0	158	149
ENSSSCG00000005650	CERCAM	chr1	+	268844175	268844309	268844176	268844309	268842893	268842894	800	0,0,0,0,0,0	0,0,0,0,0,0	150	149
ENSSSCG00000004505	SMAD2	chr1	-	97449591	97449741	97449591	97449726	97450537	97450731	801	0,0,0,1,0,1	15,14,11,23,23,19	164	149
ENSSSCG00000022168	APBB2	chr8	-	31930430	31930718	31930430	31930610	31932916	31933032	802	60,24,29,97,92,67	3,0,3,11,9,6	257	149
ENSSSCG00000022168	APBB2	chr8	-	32203110	32203162	32203110	32203156	32230897	32231053	803	17,10,4,12,11,18	0,0,0,0,0,0	155	149
ENSSSCG00000012639	THOC2	chrX	-	101190037	101190468	101190037	101190465	101191121	101191224	804	0,3,2,1,5,7	3,0,4,2,4,1	152	149
ENSSSCG00000012639	THOC2	chrX	-	101251960	101252082	101251960	101252075	101252969	101253040	805	27,23,46,52,17,43	0,0,0,3,0,0	156	149
ENSSSCG00000014084	POC5	chr2	-	84716200	84716287	84716200	84716284	84718465	84718607	806	3,2,4,3,2,1	8,4,10,10,15,11	152	149
ENSSSCG00000005466	PTBP3	chr1	-	252996420	252996513	252996420	252996510	252997209	252997243	807	4,3,14,6,13,10	0,0,0,0,0,0	152	149
ENSSSCG00000005466	PTBP3	chr1	-	253000224	253000302	253000224	253000293	253012173	253012348	808	18,36,19,31,17,29	0,0,0,0,0,0	158	149
ENSSSCG00000004814	LRRC28	chr1	+	138126808	138127015	138126903	138127015	138051201	138051339	809	2.92291e+17	9,20,11,21,8,20	244	149
ENSSSCG00000006648	CTSS	chr4	+	98429000	98429133	98429030	98429133	98427565	98427731	810	0,0,0,0,0,2	33,36,18,25,24,60	179	149
ENSSSCG00000006627	ZNF687	chr4	-	97953621	97955753	97953621	97955750	97955858	97955916	811	0,0,0,0,2,0	0,1,0,4,4,0	152	149
ENSSSCG00000006627	ZNF687	chr4	-	97953621	97955753	97953621	97955750	97958764	97958889	812	17,15,3,13,13,14	8,16,8,5,10,8	152	149
ENSSSCG00000006453	KIRREL1	chr4	-	92184179	92184354	92184179	92184306	92184992	92185120	813	16,7,10,2,6,2	2,1,5,4,1,0	197	149
ENSSSCG00000004522	ME2	chr1	+	100472219	100475775	100474924	100475775	100470644	100470743	814	0,2,0,0,1,0	29,18,29,56,60,65	298	149
ENSSSCG00000005303	PIGO	chr1	-	235872898	235873188	235872898	235873163	235873445	235873512	815	13,4,21,7,26,14	3,0,0,0,0,0	174	149
ENSSSCG00000024876	TMEM181	chr1	-	8575642	8575806	8575642	8575779	8586444	8586459	816	0,0,0,0,0,0	0,0,0,0,0,0	176	149
ENSSSCG00000015277	SOX13	chr9	+	64772469	64772584	64772472	64772584	64772033	64772102	817	10,11,12,13,13,9	12,6,12,26,21,13	152	149
ENSSSCG00000010794	PALB2	chr3	+	22596698	22597528	22596845	22597528	22593325	22594792	818	29,7,14,25,1,17	6,16,8,7,4,11	296	149
ENSSSCG00000015135	SORL1	chr9	+	48535289	48535394	48535292	48535394	48524694	48524875	819	1,16,4,0,2,12	2,18,8,10,0,8	152	149
ENSSSCG00000028446	PCBP4	chr13	-	34091573	34091629	34091573	34091626	34091750	34091814	820	0,0,0,9,4,5	42,40,45,72,83,114	152	149
ENSSSCG00000005627	AK1	chr1	-	268359342	268359459	268359342	268359456	268360150	268360314	821	496,636,551,155,154,67	0,0,0,0,0,0	152	149
ENSSSCG00000048744	NA	chr3	+	29917316	29917421	29917317	29917421	29915205	29915369	822	0,0,0,0,0,0	0,0,0,0,0,0	150	149
ENSSSCG00000011769	FXR1	chr13	+	118894149	118897979	118897887	118897979	118893204	118893405	823	5.75571e+17	6,2,2,4,2,2	298	149
ENSSSCG00000004012	THBS2	chr1	+	878174	878314	878182	878314	877433	877531	824	25,179,129,28,50,53	0,0,0,0,0,0	157	149
ENSSSCG00000005393	PLPPR1	chr1	+	242966764	242970622	242969514	242970622	242963849	242963981	825	0,0,0,0,0,0	0,0,0,0,0,0	298	149
ENSSSCG00000004704	PPIP5K1	chr1	+	127896331	127896496	127896358	127896496	127890039	127890165	826	4,0,2,1,0,0	3,2,4,0,4,1	176	149
ENSSSCG00000004280	RIMS1	chr1	+	52098456	52098613	52098459	52098613	52093796	52093868	827	0,0,2,0,0,0	0,0,0,0,0,0	152	149
ENSSSCG00000004280	RIMS1	chr1	+	52178941	52179177	52178968	52179177	52152568	52152735	828	4,0,4,4,0,0	0,0,0,0,0,0	176	149
ENSSSCG00000003040	ARHGEF1	chr6	-	49977443	49977511	49977443	49977508	49977820	49977907	829	5,4,8,0,5,3	5,13,13,6,8,9	152	149
ENSSSCG00000011236	CLASP2	chr13	-	19425840	19425923	19425840	19425920	19445234	19445381	830	32,20,15,23,29,15	17,28,6,15,22,19	152	149
ENSSSCG00000011930	ATG3	chr13	+	147304757	147304903	147304775	147304903	147303856	147304012	831	2,4,3,0,0,3	172,145,213,146,89,128	167	149
ENSSSCG00000036342	NA	chr2	+	64318752	64318932	64318776	64318932	64318347	64318568	832	0,0,0,0,0,0	0,0,0,0,0,0	173	149
ENSSSCG00000025114	FMNL3	chr5	-	15601749	15601899	15601749	15601896	15602175	15602286	833	19,23,10,34,16,7	2,1,4,0,5,13	152	149
ENSSSCG00000005749	BRD3	chr1	-	273520834	273520982	273520834	273520928	273521948	273522086	834	56,59,60,32,28,71	3,2,2,2,0,2	203	149
ENSSSCG00000017120	SLC6A19	chr16	-	79301830	79302012	79301830	79301930	79303364	79303502	835	0,0,0,0,0,0	0,0,0,0,0,0	231	149
ENSSSCG00000040663	HERPUD1	chr6	+	18904695	18904770	18904698	18904770	18904530	18904608	836	69,57,38,74,65,67	1,9,4,2,9,0	152	149
ENSSSCG00000003301	PPP6R1	chr6	-	59435670	59435759	59435670	59435756	59435837	59435953	837	0,0,0,0,0,0	25,50,56,19,40,35	152	149
ENSSSCG00000016509	NA	chr18	-	10316682	10321515	10316682	10316777	10329484	10329571	838	48,57,48,107,65,88	15,4,4,0,14,0	298	149
ENSSSCG00000016509	NA	chr18	-	10316682	10321515	10316682	10316777	10329677	10329761	839	44,62,38,103,63,88	5,0,0,0,0,0	298	149
ENSSSCG00000014955	MRE11	chr9	-	26589399	26589483	26589399	26589480	26590631	26590851	840	0,0,0,0,0,0	3,0,6,2,6,13	152	149
ENSSSCG00000014955	MRE11	chr9	-	26622996	26623084	26622996	26623083	26628749	26628909	841	18,6,10,13,12,3	0,0,0,0,0,0	150	149
ENSSSCG00000014955	MRE11	chr9	-	26633629	26633748	26633629	26633747	26634460	26634537	842	0,0,0,0,0,0	10,17,10,9,1,2	150	149
ENSSSCG00000013766	IL27RA	chr2	-	65128416	65128531	65128416	65128507	65128883	65129009	843	0,0,0,0,0,0	0,2,5,0,0,5	173	149
ENSSSCG00000012063	VPS26C	chr13	-	200878719	200878874	200878719	200878872	200879073	200879224	844	0,0,0,0,0,0	66,89,88,67,65,139	151	149
ENSSSCG00000036293	SRSF10	chr6	-	81733940	81733994	81733940	81733991	81734490	81734653	845	77,81,114,159,75,100	16,21,35,34,46,33	152	149
ENSSSCG00000036293	SRSF10	chr6	-	81736119	81736226	81736119	81736223	81738985	81739348	846	18,10,12,16,26,34	0,0,0,0,0,2	152	149
ENSSSCG00000004010	ERMARD	chr1	-	535734	535874	535734	535869	537845	538014	847	9,11,2,14,1,10	6,17,11,7,10,12	154	149
ENSSSCG00000024614	ITSN1	chr13	+	197347451	197347631	197347562	197347631	197338149	197338310	848	43,67,53,50,46,57	0,0,0,0,0,0	260	149
ENSSSCG00000016401	KIF1A	chr15	-	139659997	139660142	139659997	139660140	139660669	139660748	849	0,0,0,0,0,0	4,0,0,0,2,1	151	149
ENSSSCG00000016401	KIF1A	chr15	-	139667547	139667624	139667547	139667621	139674747	139674915	850	0,2,2,0,4,2	0,0,0,0,0,0	152	149
ENSSSCG00000003478	CROCC	chr6	+	75602142	75602370	75602145	75602370	75601268	75601484	851	0,0,0,0,0,0	1,0,0,2,0,0	152	149
ENSSSCG00000034952	DPM1	chr17	-	52355352	52355509	52355352	52355467	52363299	52363395	852	0,0,0,0,0,0	0,0,0,6,0,0	191	149
ENSSSCG00000004275	FAM135A	chr1	+	50692018	50692870	50692606	50692870	50691643	50691798	853	40,37,33,31,27,29	29,36,96,38,14,31	298	149
ENSSSCG00000005344	MELK	chr1	+	237340915	237341008	237340921	237341008	237339113	237339182	854	2,0,0,6,4,1	0,0,0,0,0,0	155	149
ENSSSCG00000016469	TRPV5	chr18	+	7345156	7345365	7345199	7345365	7344881	7344958	855	0,0,0,0,0,0	0,0,0,0,0,0	192	149
ENSSSCG00000016469	TRPV5	chr18	+	7346081	7346350	7346136	7346350	7345685	7345752	856	0,0,0,0,0,0	0,0,0,0,0,0	204	149
ENSSSCG00000027628	IL6R	chr4	-	95359184	95359436	95359184	95359433	95378686	95380937	857	5,2,21,3,1,5	8,6,11,3,1,2	152	149
ENSSSCG00000028117	CDK5RAP2	chr1	-	260542932	260543042	260542932	260543039	260544719	260544801	858	6,16,8,4,11,3	0,1,3,0,0,0	152	149
ENSSSCG00000028117	CDK5RAP2	chr1	-	260597508	260597562	260597508	260597538	260598629	260598792	859	10,6,12,5,10,0	0,0,0,0,0,0	173	149
ENSSSCG00000015931	KLHL41	chr15	+	75885619	75885805	75885634	75885805	75882152	75882260	860	1.07027e+28	0,0,2,3,0,0	164	149
ENSSSCG00000010742	UROS	chr14	-	135117624	135117784	135117624	135117721	135119232	135119316	861	9,1,2,7,1,2	76,104,122,69,108,132	212	149
ENSSSCG00000010742	UROS	chr14	-	135119489	135119739	135119489	135119581	135122953	135122991	862	25,21,6,18,22,28	3,16,7,12,13,5	298	149
ENSSSCG00000010742	UROS	chr14	-	135119489	135119739	135119489	135119581	135123207	135123281	863	20,21,6,15,19,23	0,2,0,0,0,0	298	149
ENSSSCG00000033643	NA	chrX	-	3060520	3060607	3060520	3060605	3065270	3065440	864	0,0,0,0,0,0	0,0,0,0,0,0	151	149
ENSSSCG00000004113	STXBP5	chr1	-	18370594	18370852	18370594	18370834	18376504	18376555	865	0,0,0,1,2,0	15,25,22,28,22,14	167	149
ENSSSCG00000015446	PNPLA8	chr9	-	108310436	108311583	108310436	108311448	108315964	108316053	866	53,19,35,70,64,46	11,4,7,10,8,5	284	149
ENSSSCG00000006237	SDCBP	chr4	-	74302363	74302525	74302363	74302522	74305209	74305319	867	44,46,34,58,58,54	63,31,82,35,31,77	152	149
ENSSSCG00000003590	PTPRU	chr6	+	86225145	86225303	86225151	86225303	86224902	86225028	868	4,0,0,0,0,0	0,0,0,0,0,0	155	149
ENSSSCG00000024564	IMMT	chr3	+	58600363	58600501	58600396	58600501	58597953	58598065	869	12,2,13,9,18,45	2.05121e+17	182	149
ENSSSCG00000024564	IMMT	chr3	+	58600363	58600501	58600399	58600501	58597953	58598065	870	12,2,13,9,18,45	30,13,11,34,23,32	185	149
ENSSSCG00000024564	IMMT	chr3	+	58600396	58600501	58600399	58600501	58597953	58598065	871	2.05121e+17	30,13,11,34,23,32	152	149
ENSSSCG00000011540	SETD5	chr13	+	65808265	65808474	65808322	65808474	65807833	65807939	872	27,15,44,41,37,32	44,45,54,30,27,24	206	149
ENSSSCG00000005184	SNAPC3	chr1	-	207221102	207221210	207221102	207221209	207223704	207223869	873	72,53,71,43,54,59	0,1,0,0,0,0	150	149
ENSSSCG00000005575	RC3H2	chr1	-	263778357	263778471	263778357	263778465	263778701	263778836	874	0,0,0,0,0,0	53,35,30,37,38,35	155	149
ENSSSCG00000005575	RC3H2	chr1	-	263789009	263789318	263789009	263789202	263795020	263795133	875	132,87,174,109,93,91	0,0,0,0,2,0	265	149
ENSSSCG00000013570	MCOLN1	chr2	-	71608672	71609127	71608672	71608769	71609782	71609948	876	47,57,88,29,32,33	3,0,0,0,0,1	298	149
ENSSSCG00000038757	NA	chr1	+	66463447	66463607	66463459	66463607	66463178	66463352	877	1.16181e+17	0,0,0,0,0,0	161	149
ENSSSCG00000015949	SLC25A12	chr15	-	77961501	77961618	77961501	77961617	77974516	77974659	878	0,0,0,0,0,0	2.19125e+17	150	149
ENSSSCG00000004303	RARS2	chr1	-	55954083	55954186	55954083	55954184	55957476	55957558	879	0,0,0,0,0,1	0,0,0,1,0,1	151	149
ENSSSCG00000026718	PLCH1	chr13	-	95431891	95431986	95431891	95431983	95435111	95435183	880	0,0,0,0,0,0	0,0,0,0,0,0	152	149
ENSSSCG00000026718	PLCH1	chr13	-	95618689	95618836	95618689	95618833	95642940	95643189	881	0,0,0,0,0,0	0,0,0,0,0,0	152	149
ENSSSCG00000014149	MEF2C	chr2	-	96216995	96217191	96216995	96217188	96280333	96280419	882	1.071e+17	0,35,0,0,73,92	152	149
ENSSSCG00000013111	CD6	chr2	-	10741113	10741218	10741113	10741215	10741496	10741754	883	0,0,0,0,0,4	0,0,0,0,0,0	152	149
ENSSSCG00000004702	STRC	chr1	+	127841104	127841366	127841179	127841366	127840832	127840999	884	0,0,0,0,0,0	0,0,0,0,0,0	224	149
ENSSSCG00000015537	XPR1	chr9	+	122440878	122441045	122440884	122441045	122406816	122407011	885	27,17,9,5,15,17	1,3,0,2,2,0	155	149
ENSSSCG00000033653	NA	chr13	-	206247077	206247205	206247077	206247127	206250244	206250311	886	10,4,4,4,9,7	34,36,56,40,29,38	227	149
ENSSSCG00000006704	NA	chr4	-	100454165	100454359	100454165	100454341	100455129	100455181	887	0,0,2,0,0,0	0,0,0,0,3,0	167	149
ENSSSCG00000006704	NA	chr4	-	100465776	100466019	100465776	100466018	100468581	100468662	888	0,2,0,0,3,0	0,0,0,0,0,0	150	149
ENSSSCG00000030255	EIF4G1	chr13	+	122211656	122211845	122211659	122211845	122211353	122211512	889	77,79,112,53,47,83	2.93399e+17	152	149
ENSSSCG00000037647	TFDP2	chr13	-	82768009	82768161	82768009	82768134	82777251	82777398	890	5,2,0,1,1,2	0,0,0,0,0,2	176	149
ENSSSCG00000037647	TFDP2	chr13	-	82777251	82777398	82777251	82777395	82782641	82782804	891	5,4,5,6,0,5	15,4,8,11,12,7	152	149
ENSSSCG00000010543	ABCC2	chr14	+	110981134	110981301	110981149	110981301	110980120	110980355	892	0,0,0,0,0,0	0,0,0,0,0,0	164	149
ENSSSCG00000021023	SCAF4	chr13	-	195353146	195353338	195353146	195353272	195353495	195353582	893	31,8,16,24,10,34	5,5,15,11,9,8	215	149
ENSSSCG00000011280	VIPR1	chr13	+	26062917	26063021	26062920	26063021	26061468	26061575	894	0,0,0,0,2,2	0,0,0,0,0,0	152	149
ENSSSCG00000015030	DLAT	chr9	+	39749429	39749583	39749448	39749583	39747996	39748163	895	5.24438e+17	0,0,0,0,0,3	168	149
ENSSSCG00000029408	ZFP30	chr6	-	46773226	46773325	46773226	46773298	46775755	46775882	896	22,47,32,33,50,23	0,0,0,0,0,0	176	149
ENSSSCG00000029408	ZFP30	chr6	-	46780282	46780370	46780282	46780366	46785612	46785683	897	6,2,5,2,1,2	0,0,0,0,0,0	153	149
ENSSSCG00000005484	ZNF618	chr1	+	254650898	254650982	254650901	254650982	254646775	254647015	898	0,0,1,0,0,0	2,0,0,1,2,0	152	149
ENSSSCG00000013634	YIPF2	chr2	-	69648730	69648888	69648730	69648885	69649264	69649325	899	18,20,32,13,6,9	20,8,16,8,8,28	152	149
ENSSSCG00000004535	TCF4	chr1	-	104751222	104751299	104751222	104751296	104754316	104754395	900	76,50,78,117,61,64	12,6,9,9,2,10	152	149
ENSSSCG00000004535	TCF4	chr1	-	104774570	104774694	104774570	104774676	104845582	104845632	901	0,0,0,0,1,0	66,85,112,122,113,151	167	149
ENSSSCG00000003354	CCNL2	chr6	-	63660477	63660589	63660477	63660586	63661048	63661205	902	29,26,13,33,17,18	24,45,23,33,28,42	152	149
ENSSSCG00000003354	CCNL2	chr6	-	63661786	63663719	63661786	63661886	63664283	63664348	903	3.32221e+17	6,4,2,0,5,0	298	149
ENSSSCG00000039024	SPSB3	chr3	+	40188736	40188929	40188754	40188929	40186304	40186442	904	0,0,0,1,0,6	59,30,90,12,28,22	167	149
ENSSSCG00000011582	CAND2	chr13	+	68782884	68783054	68782956	68783054	68778995	68779091	905	165,164,131,109,108,75	0,0,0,0,0,0	221	149
ENSSSCG00000014030	PHYKPL	chr2	+	80145282	80145442	80145294	80145442	80143591	80143710	906	4,6,5,0,2,3	0,0,0,0,0,0	161	149
ENSSSCG00000008799	LIMCH1	chr8	+	32737973	32738189	32737977	32738189	32733202	32733611	907	10,11,10,2,6,2	0,0,4,0,0,0	153	149
ENSSSCG00000023408	SAMD4A	chr1	+	184121177	184121388	184121186	184121388	184116833	184116952	908	0,0,0,0,0,0	78,102,147,117,72,155	158	149
ENSSSCG00000005524	DAB2IP	chr1	+	261856883	261857024	261856916	261857024	261856857	261856881	909	9,10,5,0,2,5	0,0,0,0,0,0	182	149
ENSSSCG00000005743	VAV2	chr1	-	273309851	273310009	273309851	273310006	273310998	273311085	910	4,0,0,0,5,0	0,1,0,1,0,0	152	149
ENSSSCG00000017366	HDAC5	chr12	+	19091579	19091654	19091582	19091654	19083719	19083930	911	6,6,6,3,10,6	9,12,10,6,4,12	152	149
ENSSSCG00000034704	ZNF532	chr1	-	161982342	161982454	161982342	161982452	161982536	161982617	912	0,0,0,0,0,0	110,108,126,82,94,113	151	149
ENSSSCG00000001384	VARS2	chr7	+	23404593	23405223	23404995	23405223	23403955	23404524	913	8,9,11,5,6,18	20,19,18,21,34,22	298	149
ENSSSCG00000004024	NA	chr1	+	2153172	2153230	2153184	2153230	2151807	2151863	914	8,10,2,2,1,2	0,0,0,0,0,0	161	149
ENSSSCG00000002863	LRP3	chr6	+	42996857	42997032	42996893	42997032	42990692	42990740	915	3,4,6,14,2,13	34,11,26,10,15,32	185	149
ENSSSCG00000008232	RNF181	chr3	-	59173060	59173170	59173060	59173135	59173353	59173484	916	115,142,177,68,70,117	9,7,4,12,7,12	184	149
ENSSSCG00000005912	GPAA1	chr4	-	616113	616310	616113	616304	616382	616579	917	96,98,112,63,68,95	5,13,3,4,21,9	155	149
ENSSSCG00000026142	TNK1	chr12	+	52716669	52716849	52716684	52716849	52716283	52716378	918	0,0,0,0,0,0	0,0,0,0,0,2	164	149
ENSSSCG00000004529	POLI	chr1	+	103795786	103795909	103795789	103795909	103794070	103794392	919	0,6,4,0,4,0	2,0,2,0,0,0	152	149
ENSSSCG00000004529	POLI	chr1	+	103795786	103795909	103795789	103795909	103794244	103794353	920	0,1,0,0,0,0	0,0,0,2,0,0	152	149
ENSSSCG00000033949	NA	chr2	+	76049065	76049102	76049070	76049102	75976023	75976081	921	34,22,16,26,37,41	0,0,0,0,0,0	154	149
ENSSSCG00000004022	RPS6KA2	chr1	+	2509097	2509260	2509124	2509260	2507249	2507407	922	1,3,5,2,9,0	0,0,0,0,0,0	176	149
ENSSSCG00000007382	PABPC1L	chr17	+	47338921	47339188	47338979	47339188	47335121	47335217	923	0,0,0,0,0,0	0,0,0,0,0,0	207	149
ENSSSCG00000003748	CELF4	chr6	-	121086946	121087030	121086946	121087027	121088593	121088659	924	0,0,0,0,0,0	0,0,0,0,0,0	152	149
ENSSSCG00000003748	CELF4	chr6	-	121096723	121096852	121096723	121096849	121143934	121144013	925	0,0,0,0,0,0	0,0,0,0,0,0	152	149
ENSSSCG00000012548	PWWP3B	chrX	+	86788360	86788538	86788365	86788538	86785405	86785516	926	0,7,8,15,4,30	2,6,0,14,4,4	154	149
ENSSSCG00000012548	PWWP3B	chrX	+	86793391	86793559	86793460	86793559	86792495	86792672	927	9,8,2,17,10,23	0,0,0,0,0,2	218	149
ENSSSCG00000012548	PWWP3B	chrX	+	86807102	86807234	86807128	86807234	86803761	86803789	928	0,0,0,0,0,0	0,0,0,0,0,0	175	149
ENSSSCG00000003253	MYADM	chr6	-	56244509	56244649	56244509	56244642	56265617	56265733	929	0,2,2,3,0,0	2,6,12,4,8,0	156	149
ENSSSCG00000009931	MVK	chr14	-	41354643	41354791	41354643	41354787	41355847	41355939	930	4,4,14,0,12,14	0,0,0,0,0,0	153	149
ENSSSCG00000038825	NA	chr6	+	56495834	56496092	56495840	56496092	56487482	56487591	931	0,0,0,0,0,0	0,0,0,0,0,0	155	149
ENSSSCG00000038825	NA	chr6	+	56518906	56519007	56518933	56519007	56518228	56518341	932	0,0,0,1,0,1	0,0,0,0,0,0	176	149
ENSSSCG00000038825	NA	chr6	+	56523526	56523886	56523649	56523886	56523155	56523289	933	0,2,0,0,0,0	0,0,0,0,0,0	272	149
ENSSSCG00000010350	RGR	chr14	+	85488217	85488396	85488274	85488396	85487115	85487272	934	0,0,0,0,0,0	7,0,2,0,2,2	206	149
ENSSSCG00000013399	TEAD1	chr2	-	46576743	46576999	46576743	46576974	46669369	46669639	935	59,80,74,41,54,58	0,0,3,0,0,0	174	149
ENSSSCG00000028101	SLC9B2	chr8	+	118010690	118010826	118010695	118010826	118006838	118006964	936	8,9,8,18,7,1	0,0,0,0,0,1	154	149
ENSSSCG00000024513	KLHL18	chr13	+	30131571	30131809	30131586	30131809	30129806	30129943	937	1,1,0,1,0,0	15,4,11,2,12,8	164	149
ENSSSCG00000031562	MZF1	chr6	-	63119399	63119538	63119399	63119520	63119618	63119689	938	3,5,4,5,14,24	48,36,39,28,9,43	167	149
ENSSSCG00000008007	WDR24	chr3	+	41089122	41089241	41089131	41089241	41087956	41088629	939	15,4,19,16,15,13	0,0,0,0,0,1	158	149
ENSSSCG00000002355	ENTPD5	chr7	-	97280633	97280781	97280633	97280778	97281488	97281590	940	4,0,5,0,3,2	10,14,30,15,17,19	152	149
ENSSSCG00000002355	ENTPD5	chr7	-	97280637	97280778	97280637	97280772	97281488	97281590	941	10,16,38,19,19,23	6,0,0,0,0,2	155	149
ENSSSCG00000002355	ENTPD5	chr7	-	97280637	97280781	97280637	97280772	97281488	97281590	942	4,2,13,4,5,6	6,0,0,0,0,2	158	149
ENSSSCG00000002355	ENTPD5	chr7	-	97306914	97306983	97306914	97306981	97313622	97313735	943	0,0,0,0,0,0	4,9,12,4,7,8	151	149
ENSSSCG00000000795	ADAMTS20	chr5	-	74527500	74527701	74527500	74527566	74531533	74531704	944	10,9,18,30,34,25	0,0,0,0,0,0	284	149
ENSSSCG00000016109	ALS2	chr15	-	105343118	105343286	105343118	105343283	105344596	105344730	945	10,18,5,8,12,13	2,1,10,2,2,2	152	149
ENSSSCG00000016109	ALS2	chr15	-	105388603	105388683	105388603	105388662	105401047	105401093	946	11,18,18,7,12,2	7,0,6,0,6,0	170	149
ENSSSCG00000028227	RPN2	chr17	+	40350220	40350339	40350226	40350339	40348127	40348304	947	1.2314e+17	2,14,10,3,6,5	155	149
ENSSSCG00000026900	CDIN1	chr1	-	134409620	134409744	134409620	134409726	134410325	134410391	948	0,0,0,0,0,0	4,2,0,14,2,5	167	149
ENSSSCG00000011575	ATG7	chr13	+	67471212	67471346	67471224	67471346	67469637	67469726	949	1,2,0,0,0,5	11,18,13,14,13,7	161	149
ENSSSCG00000004957	CLN6	chr1	-	166113052	166113241	166113052	166113191	166114490	166114589	950	17,26,35,27,17,18	0,0,0,0,0,0	199	149
ENSSSCG00000025353	TNNT1	chr6	-	59363180	59363208	59363180	59363207	59363450	59363464	951	0,0,0,0,0,0	2.07185e+17	150	149
ENSSSCG00000015111	C2CD2L	chr9	+	46328277	46328414	46328280	46328414	46328031	46328133	952	16,9,8,7,10,6	2,2,0,2,0,0	152	149
ENSSSCG00000023279	SH3TC2	chr2	-	150185957	150186353	150185957	150186154	150187877	150188028	953	0,4,2,1,0,0	0,0,0,0,0,0	298	149
ENSSSCG00000005325	TMEM8B	chr1	+	236565743	236566012	236565846	236566012	236565287	236565421	954	39,32,18,29,26,30	8,0,0,2,3,4	252	149
ENSSSCG00000005325	TMEM8B	chr1	+	236569959	236570053	236569980	236570053	236566625	236566951	955	9,7,5,6,4,11	0,1,0,0,0,0	170	149
ENSSSCG00000031271	STRADB	chr15	+	105058766	105058857	105058769	105058857	105055346	105055492	956	2.36333e+17	15,17,16,29,12,5	152	149
ENSSSCG00000031271	STRADB	chr15	+	105078382	105078519	105078395	105078519	105077485	105077594	957	2,4,9,0,0,2	149,140,139,126,124,76	162	149
ENSSSCG00000003030	CIC	chr6	-	49641509	49641835	49641509	49641832	49641931	49642222	958	2,36,6,11,12,12	6,41,34,8,12,21	152	149
ENSSSCG00000003861	ORC1	chr6	+	159836138	159836511	159836144	159836511	159830280	159830599	959	0,0,0,0,0,0	0,2,0,0,0,9	155	149
ENSSSCG00000023090	BEST1	chr2	-	9542138	9542290	9542138	9542271	9542841	9542922	960	0,0,0,0,0,0	0,0,0,0,0,0	168	149
ENSSSCG00000027251	CDC7	chr4	-	125439103	125439253	125439103	125439232	125441454	125441537	961	2,6,8,2,4,4	0,0,0,0,0,0	170	149
ENSSSCG00000013124	PATL1	chr2	+	11838361	11838582	11838367	11838582	11837792	11837882	962	133,92,125,84,73,69	0,0,3,0,0,2	155	149
ENSSSCG00000008406	CCDC88A	chr3	+	85847269	85847350	85847280	85847350	85839928	85840037	963	0,0,0,0,0,0	12,10,7,13,4,4	160	149
ENSSSCG00000021581	CLCN2	chr13	-	122240547	122240607	122240547	122240601	122240841	122240915	964	0,2,0,0,1,2	0,0,0,0,0,0	155	149
ENSSSCG00000002632	SLC28A1	chr7	-	52650550	52650700	52650550	52650636	52651572	52651684	965	1,0,0,1,0,0	0,0,0,0,0,0	213	149
ENSSSCG00000009611	XPO7	chr14	+	6257853	6258050	6257856	6258050	6255963	6256136	966	0,0,0,0,0,0	58,30,50,50,48,48	152	149
ENSSSCG00000014441	CSF1R	chr2	-	151107540	151107645	151107540	151107640	151107744	151107871	967	72,76,68,47,42,125	0,0,0,0,2,0	154	149
ENSSSCG00000021898	ASH2L	chr15	-	48402808	48402923	48402808	48402902	48405070	48405146	968	0,0,0,0,0,0	10,2,0,4,3,11	170	149
ENSSSCG00000038399	ATP5PF	chr13	-	189285126	189285300	189285126	189285297	189289556	189289598	969	78,64,84,54,72,96	0,2,0,1,0,0	152	149
ENSSSCG00000013078	NA	chr2	-	9765530	9765636	9765530	9765603	9765988	9766063	970	0,2,2,0,0,0	0,0,0,0,0,0	182	149
ENSSSCG00000037920	TRIM28	chr6	+	63099696	63099745	63099699	63099745	63099582	63099619	971	18,27,23,16,10,5	32,24,50,11,22,45	152	149
ENSSSCG00000025243	SGIP1	chr6	-	145948935	145949007	145948935	145949004	145951944	145951969	972	0,0,0,0,0,0	0,0,0,0,0,0	152	149
ENSSSCG00000013079	DAGLA	chr2	-	9815925	9816077	9815925	9816050	9817762	9817840	973	0,0,0,0,0,0	26,19,15,4,2,9	176	149
ENSSSCG00000023593	AFF1	chr8	-	131824740	131824864	131824740	131824861	131859765	131860223	974	0,2,0,0,0,0	21,16,21,19,16,26	152	149
ENSSSCG00000021490	PRDM16	chr6	+	64966994	64967132	64966997	64967132	64859110	64859161	975	0,0,0,0,0,0	2,4,2,0,0,0	152	149
ENSSSCG00000030680	TCF7	chr2	+	136446729	136446820	136446732	136446820	136445787	136445896	976	0,0,1,0,0,0	0,0,0,0,0,0	152	149
ENSSSCG00000009234	ABRAXAS1	chr8	+	135011200	135011291	135011224	135011291	135007765	135007802	977	0,0,0,0,0,0	8,11,11,14,2,45	173	149
ENSSSCG00000012853	IRF7	chr2	-	373872	373931	373872	373928	374195	374403	978	8,7,13,6,3,9	0,0,0,0,0,0	152	149
ENSSSCG00000013627	PRKCSH	chr2	+	70097879	70098032	70097924	70098032	70097443	70097515	979	18,10,4,8,2,6	2.74311e+17	194	149
ENSSSCG00000024373	TRIP12	chr15	-	130808961	130809134	130808961	130809119	130810797	130810949	980	173,165,189,141,85,98	21,41,26,30,32,54	164	149
ENSSSCG00000006898	MTF2	chr4	-	124079198	124079397	124079198	124079300	124124146	124124438	981	28,6,21,20,9,16	0,0,4,0,0,0	246	149
ENSSSCG00000006501	SSR2	chr4	+	94011524	94011681	94011526	94011681	94010773	94010823	982	0,0,0,0,0,0	2.38193e+17	151	149
ENSSSCG00000014835	C2CD3	chr9	-	8412133	8413406	8412133	8413064	8415572	8415793	983	9,4,5,4,3,10	16,20,25,8,13,9	298	149
ENSSSCG00000009854	RFC5	chr14	-	34634772	34634902	34634772	34634900	34635236	34635318	984	8,4,6,2,0,10	0,0,0,0,0,0	151	149
ENSSSCG00000002950	NA	chr6	+	47126296	47126555	47126299	47126555	47125291	47125457	985	0,6,2,0,0,0	22,17,13,10,27,23	152	149
ENSSSCG00000012663	ENOX2	chrX	-	107100044	107100226	107100044	107100220	107116967	107117082	986	4,2,10,1,0,8	0,0,2,0,0,2	155	149
ENSSSCG00000030435	USP39	chr3	-	59145187	59145344	59145187	59145324	59149966	59150036	987	4,0,0,0,0,0	0,0,0,0,2,0	169	149
ENSSSCG00000014343	NA	chr2	+	141218605	141218688	141218620	141218688	141218268	141218381	988	6,7,8,8,8,2	0,0,0,0,0,0	164	149
ENSSSCG00000014343	NA	chr2	+	141218605	141218688	141218635	141218688	141218268	141218381	989	6,8,8,10,8,2	57,54,40,74,49,101	179	149
ENSSSCG00000014343	NA	chr2	+	141218620	141218688	141218635	141218688	141218268	141218381	990	0,1,0,2,0,0	57,54,40,74,49,101	164	149
ENSSSCG00000014343	NA	chr2	+	141226195	141226562	141226339	141226562	141223345	141223721	991	28,24,32,31,24,37	9,10,7,10,5,8	293	149
ENSSSCG00000033334	COPS7B	chr15	+	132430145	132430267	132430150	132430267	132427040	132427235	992	0,0,0,0,1,2	0,0,0,0,0,0	154	149
ENSSSCG00000005232	SMARCA2	chr1	-	219726055	219726102	219726055	219726101	219729928	219730015	993	79,107,106,68,90,75	0,0,0,2,0,0	150	149
ENSSSCG00000005232	SMARCA2	chr1	-	219760836	219760890	219760836	219760881	219770041	219770212	994	42,33,49,40,57,60	0,0,0,0,0,6	158	149
ENSSSCG00000023333	FCN2	chr1	+	274107092	274107464	274107410	274107464	274106711	274106825	995	0,0,0,2,0,0	2,0,2,4,0,0	298	149
ENSSSCG00000011546	MTMR14	chr13	+	65988213	65990513	65990357	65990513	65983535	65983715	996	14,10,25,15,14,12	104,118,158,49,38,54	298	149
ENSSSCG00000003572	SYTL1	chr6	+	84571693	84571793	84571699	84571793	84571505	84571584	997	0,0,0,4,0,0	0,0,0,0,0,0	155	149
ENSSSCG00000002474	PPP4R4	chr7	+	115469045	115469146	115469056	115469146	115453080	115453183	998	0,0,0,0,0,0	0,0,0,0,0,0	160	149
ENSSSCG00000004570	TPM1	chr1	-	108995119	108996715	108995119	108995198	108997003	108997066	999	7.48368e+23	0,0,8,4,0,0	298	149
ENSSSCG00000006320	NA	chr4	-	84321178	84321528	84321178	84321519	84325944	84326144	1000	0,0,0,0,0,0	0,0,0,0,0,0	158	149
ENSSSCG00000006320	NA	chr4	-	84330603	84330792	84330603	84330786	84332337	84332472	1001	0,0,0,0,0,0	0,0,0,0,0,0	155	149
ENSSSCG00000004023	CEP43	chr1	-	2104932	2105159	2104932	2105156	2113533	2113614	1002	0,0,0,1,0,0	5,4,2,2,3,4	152	149
ENSSSCG00000017918	ARRB2	chr12	-	52162599	52162690	52162599	52162654	52162767	52162847	1003	2,1,8,0,2,0	27,30,23,10,14,24	185	149
ENSSSCG00000008788	RFC1	chr8	-	30570902	30571015	30570902	30571012	30572662	30573062	1004	13,24,17,25,26,20	12,10,14,2,20,21	152	149
ENSSSCG00000001928	NA	chr7	+	60957135	60957285	60957138	60957285	60956923	60957056	1005	0,0,0,0,0,0	0,0,0,0,0,0	152	149
ENSSSCG00000004600	TCF12	chr1	-	114689449	114689603	114689449	114689599	114699387	114699620	1006	3,15,4,2,2,6	2,0,0,0,2,0	153	149
ENSSSCG00000004600	TCF12	chr1	-	114740089	114740195	114740089	114740194	114748755	114748893	1007	2,2,0,0,1,0	0,0,0,0,0,0	150	149
ENSSSCG00000011640	TF	chr13	+	74931724	74932858	74932688	74932858	74930654	74930748	1008	0,0,0,0,0,0	0,1,5,2,0,0	298	149
ENSSSCG00000012956	PACS1	chr2	-	6144148	6144287	6144148	6144284	6144404	6144447	1009	10,11,8,10,15,9	35,43,38,28,34,52	152	149
ENSSSCG00000012956	PACS1	chr2	-	6151226	6151766	6151226	6151342	6152504	6152585	1010	0,13,4,2,6,2	44,66,82,74,49,41	298	149
ENSSSCG00000004612	RAB27A	chr1	+	116587071	116587157	116587098	116587157	116579030	116579205	1011	5,4,8,1,3,7	0,0,0,0,0,0	176	149
ENSSSCG00000004203	L3MBTL3	chr1	-	33282414	33282499	33282414	33282496	33284325	33284458	1012	0,8,10,2,6,12	0,0,0,0,0,0	152	149
ENSSSCG00000016019	NCKAP1	chr15	-	88490949	88491042	88490949	88491036	88513035	88513146	1013	65,42,107,73,61,91	0,0,4,0,0,5	155	149
ENSSSCG00000013650	NA	chr2	-	69133545	69134153	69133545	69133845	69134472	69134560	1014	10,2,9,13,7,9	0,2,0,0,0,0	298	149
ENSSSCG00000004657	CEP152	chr1	+	122899360	122899504	122899363	122899504	122892013	122892179	1015	0,0,0,0,0,0	1,0,0,0,0,0	152	149
ENSSSCG00000013556	NA	chr2	-	72238151	72238349	72238151	72238271	72240125	72240303	1016	0,0,0,0,0,0	0,2,0,0,0,0	227	149
ENSSSCG00000021911	NDRG4	chr6	+	20262412	20262651	20262612	20262651	20261206	20261258	1017	0,0,0,4,2,3	1,3,6,15,19,24	298	149
ENSSSCG00000028620	ABCD3	chr4	-	122869913	122869986	122869913	122869977	122870065	122870157	1018	0,0,3,6,0,0	32,29,55,35,31,39	158	149
ENSSSCG00000016211	NA	chr15	-	121262191	121262256	121262191	121262250	121263662	121263706	1019	3.07263e+17	0,0,0,0,0,0	155	149
ENSSSCG00000026596	SYNRG	chr12	-	38975915	38977752	38975915	38977695	38978514	38979223	1020	2,8,8,0,4,6	0,0,0,0,0,0	206	149
ENSSSCG00000026596	SYNRG	chr12	-	39000634	39001093	39000634	39001090	39010330	39011278	1021	14,9,16,17,9,14	20,11,19,15,32,14	152	149
ENSSSCG00000026596	SYNRG	chr12	-	39000634	39001228	39000634	39001090	39010330	39011278	1022	19,40,50,61,21,30	20,11,19,15,32,14	287	149
ENSSSCG00000026596	SYNRG	chr12	-	39000634	39001228	39000634	39001093	39010330	39011278	1023	19,40,50,61,21,29	14,9,16,17,9,13	284	149
ENSSSCG00000026596	SYNRG	chr12	-	39056376	39056498	39056376	39056495	39061453	39061494	1024	14,14,24,8,8,10	20,6,31,18,32,23	152	149
ENSSSCG00000005671	CRAT	chr1	-	269393074	269393240	269393074	269393236	269393775	269393829	1025	64,78,74,47,63,57	0,2,0,0,0,0	153	149
ENSSSCG00000014324	MYOT	chr2	+	139893470	139893633	139893513	139893633	139892448	139892472	1026	0,0,0,0,0,0	2,4,0,28,17,28	192	149
ENSSSCG00000024663	NA	chr13	+	146434529	146434632	146434550	146434632	146428654	146428798	1027	2,16,22,4,6,1	0,0,0,0,0,0	170	149
ENSSSCG00000027509	VPS54	chr3	+	77887618	77887860	77887654	77887860	77886071	77886227	1028	38,64,93,83,58,71	37,52,55,43,33,62	185	149
ENSSSCG00000028108	ASAP3	chr6	-	81314809	81315008	81314809	81315005	81315139	81315247	1029	10,1,6,1,13,4	8,0,2,4,3,0	152	149
ENSSSCG00000028108	ASAP3	chr6	-	81316533	81316622	81316533	81316619	81318356	81318534	1030	0,0,0,0,0,0	9,21,12,12,1,6	152	149
ENSSSCG00000015432	ATXN7L1	chr9	-	105642935	105643040	105642935	105643039	105732476	105732545	1031	16,10,22,5,11,18	0,0,0,0,0,0	150	149
ENSSSCG00000014304	SEC24A	chr2	+	136927399	136927606	136927432	136927606	136926244	136926300	1032	33,22,68,39,25,32	0,2,4,0,10,1	182	149
ENSSSCG00000029088	MTG1	chr14	+	141378368	141378653	141378596	141378653	141378031	141378112	1033	12,24,27,18,34,19	10,16,12,12,10,24	298	149
ENSSSCG00000045200	NA	chr6	-	55546493	55546672	55546493	55546667	55546818	55546900	1034	2,3,0,9,3,3	3,0,6,0,0,0	154	149
ENSSSCG00000037121	KIAA0319L	chr6	-	91658021	91658154	91658021	91658150	91660169	91660262	1035	10,18,19,29,18,17	0,0,0,0,0,0	153	149
ENSSSCG00000005738	NA	chr1	-	272789235	272789331	272789235	272789295	272789819	272790013	1036	20,23,4,1,5,2	61,86,45,62,72,54	185	149
ENSSSCG00000015242	NFRKB	chr9	-	56633607	56633654	56633607	56633651	56633761	56633841	1037	0,0,0,0,0,0	6,13,12,28,29,18	152	149
ENSSSCG00000004652	COPS2	chr1	+	122561853	122561964	122561874	122561964	122559769	122559895	1038	56,73,103,94,64,79	1.5213e+17	170	149
ENSSSCG00000009883	RPH3A	chr14	-	38874726	38874881	38874726	38874878	38875591	38875648	1039	0,0,0,0,0,0	0,0,0,0,0,0	152	149
ENSSSCG00000035912	ABCG5	chr3	+	96635933	96636162	96635948	96636162	96635102	96635232	1040	0,0,0,0,0,0	0,0,0,0,0,0	164	149
ENSSSCG00000030423	MIER1	chr6	-	145660068	145660226	145660068	145660214	145665168	145665193	1041	0,0,0,0,2,0	9,5,3,16,13,25	161	149
ENSSSCG00000002127	CHD8	chr7	+	77774114	77774266	77774117	77774266	77773179	77773899	1042	29,35,37,24,23,41	0,0,0,0,0,0	152	149
ENSSSCG00000033723	NA	chr6	-	123707575	123707644	123707575	123707641	123708726	123708804	1043	0,1,0,0,0,0	0,0,0,0,2,0	152	149
ENSSSCG00000040056	NA	chr5	-	89717120	89717208	89717120	89717205	89718581	89718626	1044	30,32,57,34,14,33	46,65,123,76,17,99	152	149
ENSSSCG00000024872	CPT1C	chr6	+	54740143	54740251	54740176	54740251	54739824	54739902	1045	1,0,2,1,0,10	0,0,0,0,0,0	182	149
ENSSSCG00000011937	MORC1	chr13	+	150539427	150539589	150539442	150539589	150535744	150535811	1046	0,0,0,0,0,0	0,0,0,0,0,0	164	149
ENSSSCG00000016005	SESTD1	chr15	-	84870560	84870612	84870560	84870609	84892313	84892341	1047	0,0,0,0,0,0	0,2,7,11,3,9	152	149
ENSSSCG00000004728	CAPN3	chr1	-	128979607	128979744	128979607	128979741	128981188	128981307	1048	4,2,2,0,0,0	5.46526e+17	152	149
ENSSSCG00000025826	BOC	chr13	-	146630321	146630401	146630321	146630398	146630582	146630818	1049	1,8,3,1,13,6	0,6,0,0,2,0	152	149
ENSSSCG00000025826	BOC	chr13	-	146636551	146636714	146636551	146636711	146640481	146640789	1050	7,1,0,1,1,0	2,2,0,0,2,2	152	149
ENSSSCG00000025826	BOC	chr13	-	146664576	146664752	146664576	146664749	146698048	146698126	1051	2,0,0,0,0,0	2,1,2,3,2,0	152	149
ENSSSCG00000004739	MGA	chr1	-	129622452	129622750	129622452	129622603	129624981	129625499	1052	63,36,54,76,27,40	11,7,23,27,14,14	296	149
ENSSSCG00000023031	TNNT2	chr10	-	23751180	23751189	23751180	23751186	23751951	23752062	1053	0,0,0,0,0,0	0,10,0,0,0,35	152	149
ENSSSCG00000023031	TNNT2	chr10	-	23754977	23755013	23754977	23755010	23755373	23755439	1054	7,24,0,8,2,52	1,0,0,0,0,0	152	149
ENSSSCG00000008600	PUM2	chr3	+	117925330	117925615	117925333	117925615	117925070	117925214	1055	0,0,0,0,0,0	32,16,45,29,24,34	152	149
ENSSSCG00000048430	NA	chr9	+	131903647	131904016	131903898	131904016	131901899	131902031	1056	7,10,14,5,2,21	0,0,0,0,0,0	298	149
ENSSSCG00000015113	ABCG4	chr9	+	46345325	46345463	46345385	46345463	46344716	46344869	1057	2,4,2,3,0,0	69,75,89,47,51,77	209	149
ENSSSCG00000026367	IFT172	chr3	+	111687370	111687410	111687394	111687410	111686815	111686928	1058	10,1,6,1,9,14	0,0,0,0,0,0	173	149
ENSSSCG00000022417	HNF1B	chr12	-	39161069	39161205	39161069	39161202	39166764	39166925	1059	0,0,0,0,0,0	0,0,0,0,0,0	152	149
ENSSSCG00000022417	HNF1B	chr12	-	39191199	39191464	39191199	39191386	39196166	39196366	1060	0,0,0,0,0,0	0,0,0,0,0,0	227	149
ENSSSCG00000003687	EPB41L3	chr6	+	101643213	101643434	101643267	101643434	101639519	101639695	1061	4,6,14,10,4,17	0,0,0,0,0,0	203	149
ENSSSCG00000015045	NCAM1	chr9	+	40942582	40942763	40942585	40942763	40938603	40938728	1062	3,6,11,4,7,23	6,5,7,9,5,16	152	149
ENSSSCG00000004347	FBXL4	chr1	-	65919747	65920351	65919747	65920331	65920982	65921100	1063	19,43,15,7,6,9	90,87,43,15,26,10	169	149
ENSSSCG00000033593	CIP2A	chr13	+	150945849	150946068	150945880	150946068	150942455	150942531	1064	0,2,2,2,1,4	0,2,1,0,0,1	180	149
ENSSSCG00000011643	AMOTL2	chr13	-	75493437	75493610	75493437	75493607	75494457	75494675	1065	51,59,27,51,21,19	15,30,25,25,15,27	152	149
ENSSSCG00000033791	IMPA1	chr4	+	54944049	54944167	54944101	54944167	54939883	54940617	1066	14,5,8,4,1,2	0,0,0,0,0,0	201	149
ENSSSCG00000007026	VDAC3	chr17	+	11417706	11417862	11417709	11417862	11413872	11413922	1067	3,1,1,5,1,1	7.96726e+17	152	149
ENSSSCG00000002724	PDPR	chr6	+	13228399	13228561	13228485	13228561	13225627	13227201	1068	1.90118e+17	3,0,4,2,0,8	235	149
ENSSSCG00000011845	PCYT1A	chr13	+	133841435	133841587	133841477	133841587	133840280	133840397	1069	2.48249e+17	0,2,0,0,0,0	191	149
ENSSSCG00000015310	AKAP9	chr9	+	71939018	71939090	71939036	71939090	71917040	71917295	1070	2,0,0,0,7,0	0,0,2,0,0,8	167	149
ENSSSCG00000013041	FERMT3	chr2	-	7889623	7889760	7889623	7889748	7889842	7889892	1071	0,0,0,0,0,0	0,4,0,0,0,3	161	149
ENSSSCG00000009203	SNCA	chr8	+	129249240	129249286	129249241	129249286	129248818	129248930	1072	0,0,0,0,0,0	0,0,0,0,0,0	150	149
ENSSSCG00000015290	CDK18	chr9	+	66193511	66193651	66193519	66193651	66193175	66193329	1073	7,4,1,4,8,6	0,0,0,0,0,0	157	149
ENSSSCG00000022741	PDGFRB	chr2	-	151158799	151159032	151158799	151159029	151159890	151159996	1074	57,45,39,61,48,57	3,3,4,6,2,1	152	149
ENSSSCG00000033356	RRN3	chr3	-	7560973	7561037	7560973	7561025	7561630	7561690	1075	64,31,47,74,47,29	0,0,0,0,0,0	161	149
ENSSSCG00000002743	IST1	chr6	+	14896035	14896264	14896083	14896264	14895771	14895874	1076	0,2,4,2,0,2	10,9,3,9,5,6	197	149
ENSSSCG00000000199	SPATS2	chr5	+	15482519	15482734	15482640	15482734	15480840	15480943	1077	27,36,38,22,47,29	0,0,0,0,0,0	270	149
ENSSSCG00000006872	AGL	chr4	-	118241050	118241198	118241050	118241174	118243452	118243564	1078	0,4,2,0,0,2	4.81658e+17	173	149
ENSSSCG00000006872	AGL	chr4	-	118268112	118268262	118268112	118268259	118268339	118268690	1079	2.95373e+17	0,0,0,0,0,0	152	149
ENSSSCG00000007790	PRR14	chr3	-	17750112	17750477	17750112	17750281	17751260	17751444	1080	10,19,7,12,4,2	3,0,0,2,0,0	298	149
ENSSSCG00000037793	NIT1	chr4	-	89324902	89325036	89324902	89325030	89325256	89325360	1081	93,103,85,127,102,189	0,2,0,0,0,2	155	149
ENSSSCG00000021702	XRRA1	chr9	-	9268898	9269083	9268898	9269080	9274714	9274812	1082	2,0,1,0,0,0	1,6,2,0,0,0	152	149
ENSSSCG00000010200	CSGALNACT2	chr14	+	61400530	61400625	61400535	61400625	61394998	61395100	1083	0,0,1,3,0,0	0,0,0,0,0,0	154	149
ENSSSCG00000012984	SCYL1	chr2	-	6720584	6720797	6720584	6720769	6720889	6720961	1084	71,82,89,45,62,104	6,4,6,1,1,10	177	149
ENSSSCG00000012984	SCYL1	chr2	-	6720889	6720961	6720889	6720958	6721915	6722058	1085	27,32,32,16,11,38	3,7,5,1,7,6	152	149
ENSSSCG00000034753	FAM177A1	chr7	-	64794177	64794333	64794177	64794275	64801772	64801946	1086	0,0,0,0,0,3	0,0,0,7,0,0	207	149
ENSSSCG00000007940	NA	chr3	-	37772434	37772740	37772434	37772615	37773656	37773749	1087	0,0,1,2,2,0	2,1,6,0,3,2	274	149
ENSSSCG00000042021	NA	chr13	+	116051772	116051984	116051776	116051984	115939841	115940036	1088	0,0,0,0,0,0	0,0,0,0,0,0	153	149
ENSSSCG00000004820	LINS1	chr1	-	139176539	139177051	139176539	139176850	139184263	139184392	1089	8,3,12,8,7,11	2,6,0,0,0,1	298	149
ENSSSCG00000004820	LINS1	chr1	-	139176539	139177051	139176539	139176850	139191093	139191145	1090	5,1,11,1,0,4	0,1,0,4,0,0	298	149
ENSSSCG00000003664	NA	chr6	+	95553643	95553746	95553664	95553746	95551710	95551737	1091	0,0,0,0,0,0	8,11,16,12,4,20	170	149
ENSSSCG00000011217	NEK10	chr13	-	13895306	13895437	13895306	13895430	13911329	13911390	1092	0,0,0,0,0,0	0,0,0,0,0,0	156	149
ENSSSCG00000013836	WIZ	chr2	+	62164034	62166178	62164260	62166178	62162364	62162437	1093	19,19,17,10,4,4	2,0,1,0,0,0	298	149
ENSSSCG00000011274	CTNNB1	chr13	+	25194087	25194190	25194125	25194190	25164276	25164442	1094	0,6,1,10,6,6	3,0,1,3,3,7	187	149
ENSSSCG00000030672	ZNF692	chr2	+	52291673	52291895	52291676	52291895	52291074	52291123	1095	6,0,0,0,0,0	0,0,0,0,1,0	152	149
ENSSSCG00000030672	ZNF692	chr2	+	52291673	52291895	52291676	52291895	52291215	52291341	1096	14,12,11,11,9,10	14,21,14,9,16,15	152	149
ENSSSCG00000007544	SUN1	chr3	+	517851	517997	517857	517997	517650	517709	1097	72,85,102,94,126,89	12,20,8,18,19,13	155	149
ENSSSCG00000022801	S100PBP	chr6	+	89129858	89129947	89129861	89129947	89128261	89129100	1098	10,12,19,34,19,31	4,3,0,3,6,2	152	149
ENSSSCG00000011678	XRN1	chr13	-	83082181	83082341	83082181	83082338	83083283	83083406	1099	11,16,11,25,11,33	0,2,1,2,2,2	152	149
ENSSSCG00000023437	ITPR1	chr13	+	61287965	61288016	61287968	61288016	61286497	61286533	1100	0,8,0,4,0,0	0,3,0,0,0,0	152	149
ENSSSCG00000001064	NA	chr7	+	12290576	12290761	12290601	12290761	12287712	12287755	1101	5,5,2,0,0,11	1.11211e+20	174	149
ENSSSCG00000010130	GNB1L	chr14	-	51320603	51320965	51320603	51320729	51321095	51321240	1102	6,1,0,4,3,1	2,2,4,2,7,6	298	149
ENSSSCG00000036350	NA	chr18	+	46213424	46214347	46214118	46214347	46213183	46213267	1103	8.21753e+19	0,0,0,0,1,10	298	149
ENSSSCG00000036350	NA	chr18	+	46213424	46214774	46214638	46214774	46213183	46213267	1104	7.9073e+18	108,104,98,73,70,121	298	149
ENSSSCG00000036556	NA	chr13	+	196826042	196826301	196826177	196826301	196824199	196824241	1105	4,0,3,13,2,4	7,7,0,18,5,7	284	149
ENSSSCG00000036556	NA	chr13	+	196833698	196833862	196833701	196833862	196829476	196829649	1106	7,13,8,13,36,33	4,0,0,13,0,0	152	149
ENSSSCG00000008024	CLCN7	chr3	+	40418451	40418537	40418475	40418537	40418237	40418365	1107	29,13,8,8,10,10	0,0,0,0,0,0	173	149
ENSSSCG00000024385	RNASEH2B	chr11	-	16867205	16867279	16867205	16867270	16877845	16877960	1108	0,0,0,0,0,0	12,1,1,6,9,8	158	149
ENSSSCG00000040037	MTSS2	chr6	-	13671513	13671736	13671513	13671640	13673197	13673295	1109	14,12,19,15,16,51	99,95,106,36,43,55	245	149
ENSSSCG00000029576	ZNF239	chr14	+	92190761	92190886	92190845	92190886	92189895	92189954	1110	0,3,12,4,2,3	0,0,0,0,2,0	233	149
ENSSSCG00000012980	KAT5	chr2	-	6570816	6571137	6570816	6570891	6571409	6571546	1111	6,21,16,10,2,6	13,7,14,10,8,4	298	149
ENSSSCG00000003770	MIGA1	chr6	-	135429054	135429174	135429054	135429171	135432498	135432552	1112	0,0,0,0,0,0	0,0,0,0,0,0	152	149
ENSSSCG00000013352	E2F8	chr2	+	40188963	40189474	40188972	40189474	40188625	40188713	1113	0,0,0,0,0,0	0,0,0,0,0,0	158	149
ENSSSCG00000011385	APEH	chr13	+	32213858	32213976	32213873	32213976	32213571	32213762	1114	0,1,1,0,4,0	1.87182e+17	164	149
ENSSSCG00000003438	VPS13D	chr6	+	72357076	72357182	72357079	72357182	72350964	72351087	1115	22,34,39,23,28,34	16,22,33,19,11,5	152	149
ENSSSCG00000013475	NCLN	chr2	-	75376604	75376768	75376604	75376765	75376846	75376885	1116	20,12,18,18,20,17	49,36,91,32,36,59	152	149
ENSSSCG00000022534	ZNF644	chr4	+	125834660	125835266	125834957	125835266	125831439	125834477	1117	60,53,66,66,66,55	1,0,0,0,0,0	298	149
ENSSSCG00000022534	ZNF644	chr4	+	125854748	125854840	125854784	125854840	125853637	125853740	1118	6,3,6,12,2,2	1,0,1,1,0,0	185	149
ENSSSCG00000004592	SLTM	chr1	+	113112434	113112903	113112488	113112903	113101977	113102029	1119	7,5,11,3,0,2	0,0,0,0,0,0	203	149
ENSSSCG00000004592	SLTM	chr1	+	113112434	113112903	113112488	113112903	113111065	113111093	1120	20,9,20,11,4,24	9,3,2,4,4,5	203	149
ENSSSCG00000013362	UEVLD	chr2	+	40667291	40667415	40667297	40667415	40663604	40663668	1121	9,1,4,8,0,6	0,0,0,0,0,0	155	149
ENSSSCG00000023082	SSUH2	chr13	-	65058138	65058302	65058138	65058220	65058579	65058678	1122	0,2,0,0,0,0	0,0,0,0,0,0	231	149
ENSSSCG00000012157	PHKA2	chrX	-	15286258	15286402	15286258	15286312	15287916	15288087	1123	2,0,5,8,11,6	2,0,2,8,2,9	239	149
ENSSSCG00000028883	SETD4	chr13	-	199575036	199575466	199575036	199575459	199580458	199580496	1124	0,2,0,3,2,0	0,1,0,2,0,4	156	149
ENSSSCG00000032475	CEP44	chr14	-	15891262	15891414	15891262	15891401	15893000	15893048	1125	0,0,2,1,4,2	2,0,0,2,0,0	162	149
ENSSSCG00000011855	IQCG	chr13	-	134576513	134576737	134576513	134576734	134583813	134584081	1126	0,0,0,0,0,0	0,0,0,0,0,0	152	149
ENSSSCG00000036491	PCNP	chr13	-	157484032	157484247	157484032	157484195	157491108	157491205	1127	61,60,75,25,43,58	0,4,5,0,4,4	201	149
ENSSSCG00000014170	CAST	chr2	+	103360698	103360806	103360701	103360806	103358722	103358818	1128	41,58,32,17,46,28	25,29,31,20,17,8	152	149
ENSSSCG00000003757	SSX2IP	chr6	+	129093224	129093414	129093236	129093414	129093079	129093155	1129	0,0,7,0,0,0	2,3,1,2,4,1	161	149
ENSSSCG00000011881	IQCB1	chr13	+	138711191	138711370	138711272	138711370	138707181	138707281	1130	28,24,12,28,12,14	0,0,0,0,0,0	230	149
ENSSSCG00000002396	GSTZ1	chr7	+	100396766	100398699	100398618	100398699	100396057	100396109	1131	2,0,2,4,2,0	0,2,0,3,0,0	298	149
ENSSSCG00000033303	MBD4	chr13	-	68820981	68821056	68820981	68821053	68824248	68825090	1132	11,8,12,12,2,2	0,0,0,2,1,4	152	149
ENSSSCG00000003728	NA	chr6	-	115740726	115740921	115740726	115740918	115742341	115742450	1133	46,41,41,30,53,65	0,0,3,2,0,0	152	149
ENSSSCG00000011940	DZIP3	chr13	-	150851493	150852111	150851493	150851655	150854012	150854089	1134	3,4,2,17,20,22	0,0,0,2,0,2	298	149
ENSSSCG00000004114	RAB32	chr1	-	18948747	18948937	18948747	18948931	18949828	18949862	1135	0,0,0,0,0,0	2,2,12,0,4,0	155	149
ENSSSCG00000004589	RNF111	chr1	-	112974452	112974590	112974452	112974578	112976479	112976828	1136	0,0,0,0,0,0	16,14,6,7,4,9	161	149
ENSSSCG00000011025	ZEB1	chr10	+	42177768	42177831	42177771	42177831	42147409	42147610	1137	4,12,9,29,8,32	10,6,10,7,0,4	152	149
ENSSSCG00000014575	NA	chr9	+	412532	412671	412548	412671	411501	411618	1138	0,0,0,0,0,0	0,8,1,3,7,3	165	149
ENSSSCG00000005701	ASS1	chr1	+	270538074	270538184	270538078	270538184	270531588	270531623	1139	0,0,0,2,0,0	0,1,0,0,0,0	153	149
ENSSSCG00000016639	FOXP2	chr18	-	31400797	31400989	31400797	31400929	31402380	31402518	1140	0,0,1,2,0,0	0,0,0,0,0,0	209	149
ENSSSCG00000029131	KCNU1	chr15	-	49317288	49317448	49317288	49317370	49317514	49317676	1141	0,0,0,0,0,0	0,0,0,0,0,0	227	149
ENSSSCG00000025721	TMPRSS7	chr13	-	147715189	147715383	147715189	147715380	147716474	147716542	1142	0,0,0,0,0,2	0,4,0,0,0,0	152	149
ENSSSCG00000017414	KAT2A	chr12	+	20645582	20645786	20645642	20645786	20645283	20645394	1143	10,16,13,22,4,11	8,7,14,5,7,19	209	149
ENSSSCG00000023228	NA	chr6	-	48897635	48897941	48897635	48897938	48903470	48903660	1144	1,6,6,3,5,2	2,0,0,0,1,1	152	149
ENSSSCG00000023228	NA	chr6	-	48937541	48937717	48937541	48937608	48937749	48937869	1145	1,0,2,0,2,0	8,2,1,2,0,2	258	149
ENSSSCG00000010302	USP54	chr14	-	76328317	76328437	76328317	76328433	76331072	76331240	1146	4,1,6,3,4,6	0,0,0,0,0,0	153	149
ENSSSCG00000014394	RNF14	chr2	+	143584887	143585415	143584897	143585415	143579923	143580085	1147	9,5,27,3,0,13	0,0,0,0,0,0	159	149
ENSSSCG00000013585	EVI5L	chr2	-	71340072	71340246	71340072	71340213	71343040	71343094	1148	0,0,0,0,0,0	4,0,2,3,0,2	182	149
ENSSSCG00000013585	EVI5L	chr2	-	71352944	71353128	71352944	71353124	71365652	71365837	1149	31,37,58,29,25,25	0,0,5,2,0,0	153	149
ENSSSCG00000020823	BSCL2	chr2	+	9062890	9063025	9062949	9063025	9061706	9061850	1150	56,45,70,36,33,52	0,0,0,0,0,0	208	149
ENSSSCG00000003128	LIG1	chr6	-	53642755	53642863	53642755	53642860	53644222	53644318	1151	2,0,1,8,2,4	0,0,0,0,0,0	152	149
ENSSSCG00000011253	OXSR1	chr13	+	23112257	23112326	23112263	23112326	23110061	23110114	1152	19,2,9,20,12,29	0,0,0,0,0,0	155	149
ENSSSCG00000011959	ABI3BP	chr13	+	158191888	158191990	158191897	158191990	158191067	158191100	1153	6,11,16,3,4,3	0,0,0,0,0,0	158	149
ENSSSCG00000007155	C20orf194	chr17	+	32432192	32432297	32432231	32432297	32430891	32431097	1154	1,1,3,0,2,0	6,10,14,0,13,11	188	149
ENSSSCG00000023974	PHF21A	chr2	+	16389422	16389509	16389443	16389509	16386944	16386977	1155	2,2,2,0,0,0	48,44,43,52,61,37	170	149
ENSSSCG00000023974	PHF21A	chr2	+	16499647	16499899	16499650	16499899	16491730	16491931	1156	2,4,6,4,14,9	4,16,8,4,6,3	152	149
ENSSSCG00000023974	PHF21A	chr2	+	16538908	16539030	16538926	16539030	16538017	16538093	1157	0,0,0,0,1,0	7,2,2,1,0,2	167	149
ENSSSCG00000004983	NA	chr1	+	169815353	169815485	169815374	169815485	169813182	169813254	1158	1,0,0,2,0,0	0,6,0,4,2,1	170	149
ENSSSCG00000010621	ADD3	chr14	+	120579029	120579153	120579038	120579153	120575603	120575690	1159	19,18,6,24,20,30	0,0,0,0,0,0	158	149
ENSSSCG00000021890	GNB1	chr6	-	63885768	63885891	63885768	63885875	63887231	63887270	1160	0,0,1,0,0,0	98,92,146,121,129,159	165	149
ENSSSCG00000014076	FAM169A	chr2	-	83875259	83875372	83875259	83875369	83875896	83876025	1161	0,0,0,0,0,0	0,0,0,0,0,0	152	149
ENSSSCG00000023326	PNRC2	chr6	+	81723982	81724188	81723986	81724188	81723423	81723601	1162	0,3,0,2,0,0	0,2,0,0,0,0	153	149
ENSSSCG00000036887	CLPB	chr9	-	6875645	6875743	6875645	6875740	6911464	6911593	1163	34,33,69,73,48,35	2,0,0,0,0,0	152	149
ENSSSCG00000036870	RTN2	chr6	-	51858732	51859110	51858732	51858940	51861027	51861064	1164	6,4,4,3,2,0	2.56303e+17	298	149
ENSSSCG00000004857	ATP9B	chr1	-	146194239	146197571	146194239	146194348	146210411	146210585	1165	0,3,0,2,4,7	0,0,0,0,4,0	298	149
ENSSSCG00000041114	NA	chr6	+	49009397	49010042	49009400	49010042	49008748	49008885	1166	6,6,13,2,2,0	2,6,7,0,0,0	152	149
ENSSSCG00000041114	NA	chr6	+	49009397	49010042	49009400	49010042	49009089	49009157	1167	103,98,115,44,53,54	39,27,47,32,11,20	152	149
ENSSSCG00000009305	GTF3A	chr11	+	4861595	4861684	4861600	4861684	4860859	4860956	1168	0,0,11,0,1,8	0,0,0,0,0,1	154	149
ENSSSCG00000011405	HYAL2	chr13	-	32806335	32806425	32806335	32806398	32806937	32807917	1169	16,21,27,28,12,73	0,0,4,0,0,0	176	149
ENSSSCG00000022668	ZFP1	chr6	-	12486128	12486280	12486128	12486255	12524422	12524475	1170	0,0,2,5,0,0	6,2,7,8,1,0	174	149
ENSSSCG00000040507	PDLIM7	chr2	+	80460220	80461035	80460973	80461035	80459978	80460015	1171	2.13126e+20	26,5,22,22,6,16	298	149
ENSSSCG00000039049	MAP7	chr1	+	27759012	27759164	27759036	27759164	27754136	27754250	1172	0,0,0,0,0,0	0,2,0,0,0,0	173	149
ENSSSCG00000039049	MAP7	chr1	+	27773866	27773969	27773869	27773969	27770362	27770420	1173	2,0,0,0,0,0	2,0,0,0,0,2	152	149
ENSSSCG00000007324	SOGA1	chr17	-	40051359	40051506	40051359	40051500	40054245	40055433	1174	16,11,10,6,14,8	0,0,0,0,0,0	155	149
ENSSSCG00000025858	ELN	chr3	+	11237460	11237607	11237475	11237607	11235336	11235378	1175	0,0,0,0,0,0	0,0,2,1,1,0	164	149
ENSSSCG00000020702	SENP6	chr1	-	90248346	90248367	90248346	90248364	90254629	90254725	1176	1,6,5,1,2,15	4,4,18,4,2,4	152	149
ENSSSCG00000016147	PIKFYVE	chr15	+	111378934	111378970	111378937	111378970	111378530	111378680	1177	2,1,0,0,0,2	0,0,1,0,0,0	152	149
ENSSSCG00000024569	ANO9	chr2	-	233715	233905	233715	233863	234674	234827	1178	0,0,0,0,0,0	0,0,0,0,0,0	191	149
ENSSSCG00000024569	ANO9	chr2	-	233715	233977	233715	233863	234674	234827	1179	0,0,0,0,2,0	0,0,0,0,0,0	263	149
ENSSSCG00000024569	ANO9	chr2	-	233715	233977	233715	233905	234674	234827	1180	0,0,0,0,2,0	0,0,0,0,0,0	221	149
ENSSSCG00000023762	TRPM2	chr13	+	207258876	207259041	207258939	207259041	207257489	207257595	1181	0,0,0,0,0,0	0,0,0,0,0,0	212	149
ENSSSCG00000011353	PFKFB4	chr13	-	31250576	31250674	31250576	31250673	31250816	31250933	1182	0,0,0,0,0,0	7,26,24,7,6,7	150	149
ENSSSCG00000011356	UQCRC1	chr13	-	31300429	31300872	31300429	31300590	31301098	31301214	1183	1.19089e+21	0,0,2,4,0,2	298	149
ENSSSCG00000011361	SLC26A6	chr13	-	31320590	31320767	31320590	31320762	31322036	31322159	1184	56,53,193,20,12,8	0,2,0,0,0,0	154	149
ENSSSCG00000011361	SLC26A6	chr13	-	31322036	31322159	31322036	31322114	31322569	31322674	1185	24,29,103,11,18,6	2,0,10,0,0,0	194	149
ENSSSCG00000011375	USP19	chr13	-	31733621	31733842	31733621	31733836	31733944	31734060	1186	191,131,115,108,91,143	39,34,47,29,48,31	155	149
ENSSSCG00000015898	KCNH7	chr15	-	69077555	69077819	69077555	69077807	69086117	69086217	1187	0,0,0,0,0,0	0,0,0,0,0,0	161	149
ENSSSCG00000012884	PPP6R3	chr2	-	4417633	4417731	4417633	4417713	4422353	4422440	1188	43,35,51,63,28,60	0,0,2,4,0,2	167	149
ENSSSCG00000023503	PRKCD	chr13	+	35313999	35314100	35314002	35314100	35313721	35313818	1189	0,2,2,2,2,5	0,12,1,2,0,8	152	149
ENSSSCG00000013905	FKBP8	chr2	+	59261729	59261950	59261732	59261950	59261200	59261289	1190	85,80,91,69,96,43	39,54,30,11,48,32	152	149
ENSSSCG00000009784	ABCB9	chr14	+	29916333	29916464	29916347	29916464	29915669	29915784	1191	6,0,0,0,1,0	0,0,0,0,2,0	163	149
ENSSSCG00000011743	MECOM	chr13	-	107791637	107791794	107791637	107791791	107793074	107793222	1192	5,2,16,4,2,4	21,9,22,9,9,18	152	149
ENSSSCG00000033733	NA	chr13	-	202942715	202942745	202942715	202942744	202942830	202942863	1193	0,8,8,4,8,4	0,0,0,0,0,0	150	149
ENSSSCG00000025416	CAMKV	chr13	-	32384636	32384775	32384636	32384646	32384987	32385062	1194	0,0,2,0,0,0	0,0,0,0,0,0	278	149
ENSSSCG00000027992	MST1R	chr13	-	32413704	32413911	32413704	32413908	32414258	32414421	1195	0,0,1,0,0,0	0,0,0,0,0,0	152	149
ENSSSCG00000032328	MAP6D1	chr13	-	121745652	121745780	121745652	121745751	121748090	121748180	1196	0,0,0,1,0,2	0,0,0,0,0,0	178	149
ENSSSCG00000030467	PHC3	chr13	-	108806396	108806628	108806396	108806603	108806719	108806852	1197	140,97,161,176,97,169	17,0,8,0,6,6	174	149
ENSSSCG00000035849	PTPRF	chr6	-	167736576	167736653	167736576	167736649	167743529	167743721	1198	2,0,2,2,0,0	0,0,0,0,0,0	153	149
ENSSSCG00000029413	DNMT3A	chr3	+	113597433	113597551	113597460	113597551	113596609	113596755	1199	4,0,0,1,0,0	93,52,46,81,65,76	176	149
ENSSSCG00000003888	STIL	chr6	+	164252741	164252955	164252744	164252955	164250353	164250585	1200	0,0,0,0,0,0	4,0,2,0,2,6	152	149
ENSSSCG00000011415	MAPKAPK3	chr13	+	33123596	33123709	33123628	33123709	33123270	33123356	1201	4,1,0,2,0,6	42,37,110,50,46,120	181	149
ENSSSCG00000011416	DOCK3	chr13	+	33647398	33647517	33647416	33647517	33640607	33640755	1202	0,0,0,0,0,0	0,0,0,0,0,0	167	149
ENSSSCG00000009768	TCTN2	chr14	-	29305531	29305688	29305531	29305586	29307989	29308096	1203	13,12,12,16,14,4	0,1,0,0,0,0	251	149
ENSSSCG00000011417	DCAF1	chr13	-	33727415	33728217	33727415	33727529	33729596	33729670	1204	7,1,9,16,8,13	34,25,25,29,6,19	298	149
ENSSSCG00000004163	BCLAF1	chr1	+	27881482	27882394	27881488	27882394	27880542	27880656	1205	2.31206e+17	86,51,63,73,72,93	155	149
ENSSSCG00000027046	NA	chrY	+	9458013	9458162	9458028	9458162	9456138	9456275	1206	0,0,0,0,0,0	0,0,0,0,0,0	164	149
ENSSSCG00000008641	ADAM17	chr3	+	126840088	126840288	126840112	126840288	126835029	126835182	1207	17,16,40,20,17,22	0,2,0,0,0,0	173	149
ENSSSCG00000030000	KLHL17	chr6	+	63322706	63323482	63323222	63323482	63322183	63322410	1208	6,16,8,11,6,6	8,6,3,5,6,0	298	149
ENSSSCG00000030000	KLHL17	chr6	+	63333706	63333855	63333743	63333855	63333512	63333588	1209	0,8,1,3,0,0	4,7,3,0,1,0	186	149
ENSSSCG00000030413	PIK3CA	chr13	+	117243723	117243974	117243894	117243974	117241768	117241978	1210	75,71,120,198,105,162	0,0,0,0,0,0	298	149
ENSSSCG00000007754	ITGAM	chr3	-	17246220	17246351	17246220	17246345	17249253	17249371	1211	2,2,2,4,9,6	0,0,0,0,0,0	155	149
ENSSSCG00000003428	MTHFR	chr6	-	71878893	71879139	71878893	71879136	71879419	71879545	1212	2,0,4,0,9,1	1,0,0,0,0,0	152	149
ENSSSCG00000023041	NA	chr13	+	208253963	208254042	208253966	208254042	208245652	208245694	1213	0,0,0,0,0,0	0,0,0,0,0,0	152	149
ENSSSCG00000011450	ITIH1	chr13	+	34900821	34900961	34900824	34900961	34899306	34899492	1214	0,0,0,0,0,0	0,0,0,0,0,0	152	149
ENSSSCG00000011450	ITIH1	chr13	+	34915691	34915808	34915731	34915808	34915257	34915383	1215	0,0,0,0,0,2	0,0,0,0,0,0	189	149
ENSSSCG00000011453	ITIH4	chr13	-	34933261	34933390	34933261	34933348	34933628	34933682	1216	12,19,41,86,36,131	17,17,44,55,27,150	191	149
ENSSSCG00000011453	ITIH4	chr13	-	34933261	34933390	34933261	34933348	34933836	34933890	1217	8,12,21,81,20,72	4,3,6,18,8,44	191	149
ENSSSCG00000011453	ITIH4	chr13	-	34933628	34933682	34933628	34933679	34933836	34933890	1218	4,21,31,43,29,117	1,0,0,0,0,0	152	149
ENSSSCG00000011453	ITIH4	chr13	-	34943773	34943897	34943773	34943892	34944401	34944587	1219	2,0,3,6,0,14	0,0,0,1,0,1	154	149
ENSSSCG00000011453	ITIH4	chr13	-	34943773	34943897	34943773	34943892	34945501	34946563	1220	3,4,3,28,13,55	3,7,19,48,42,147	154	149
ENSSSCG00000005378	ANKS6	chr1	-	240543563	240543750	240543563	240543747	240556534	240556707	1221	0,3,0,4,0,0	2,2,4,3,1,0	152	149
ENSSSCG00000022550	DGKG	chr13	-	124084996	124085071	124084996	124085068	124089182	124089232	1222	2,2,0,2,4,0	0,0,0,0,0,0	152	149
ENSSSCG00000007939	ANKS3	chr3	+	37688269	37688508	37688422	37688508	37687953	37688126	1223	6,3,0,2,2,3	6,5,5,10,2,0	298	149
ENSSSCG00000037427	PTDSS2	chr2	+	278786	278900	278818	278900	278507	278558	1224	36,21,27,20,26,26	0,1,0,2,1,1	181	149
ENSSSCG00000012912	TBC1D10C	chr2	-	5115386	5115576	5115386	5115573	5115678	5115744	1225	0,2,0,0,0,0	0,0,0,0,0,0	152	149
ENSSSCG00000008197	SEMA4C	chr3	+	56756004	56756101	56756028	56756101	56755833	56755932	1226	37,55,51,47,59,53	0,0,0,0,0,0	173	149
ENSSSCG00000008197	SEMA4C	chr3	+	56758707	56758868	56758710	56758868	56757718	56757831	1227	4,12,6,1,12,6	14,9,3,17,5,13	152	149
ENSSSCG00000032353	NA	chr8	+	55813768	55813883	55813792	55813883	55811246	55811384	1228	0,0,0,0,0,0	0,0,0,0,0,0	173	149
ENSSSCG00000011442	NISCH	chr13	+	34622740	34624159	34623432	34624159	34621828	34621878	1229	96,104,84,85,90,132	0,1,0,0,2,0	298	149
ENSSSCG00000037337	BRSK2	chr2	+	936532	936679	936533	936679	936375	936444	1230	0,0,0,0,0,0	0,0,0,0,0,0	150	149
ENSSSCG00000004558	CSNK1G1	chr1	+	107861083	107861197	107861086	107861197	107846902	107847007	1231	0,0,0,0,0,0	0,2,0,0,2,0	152	149
ENSSSCG00000013176	NA	chr2	-	13233313	13233390	13233313	13233381	13234197	13234311	1232	67,67,82,44,74,48	0,0,0,0,0,0	158	149
ENSSSCG00000006526	TRIM46	chr4	-	94632074	94633330	94632074	94633199	94634807	94635104	1233	0,0,0,0,0,0	0,0,0,0,0,0	280	149
ENSSSCG00000012163	RPS6KA3	chrX	-	16549460	16549561	16549460	16549497	16550477	16550571	1234	7,10,8,11,9,14	10,2,2,4,6,1	213	149
ENSSSCG00000012163	RPS6KA3	chrX	-	16549460	16549561	16549460	16549497	16574857	16575161	1235	5,4,10,5,5,8	0,0,2,0,0,0	213	149
ENSSSCG00000023325	NA	chr13	+	34108252	34108464	34108343	34108464	34106607	34106861	1236	69,92,87,86,95,124	7,10,4,15,4,21	240	149
ENSSSCG00000016027	ITGAV	chr15	+	91694741	91694907	91694759	91694907	91693579	91693647	1237	5,1,2,1,2,2	1.22118e+17	167	149
ENSSSCG00000016027	ITGAV	chr15	+	91702717	91702828	91702732	91702828	91701288	91701447	1238	28,30,53,64,30,48	12,12,7,12,7,32	164	149
ENSSSCG00000015782	IRF2	chr15	-	45557371	45557536	45557371	45557530	45570156	45570274	1239	27,28,24,28,20,21	6,0,2,0,3,3	155	149
ENSSSCG00000040016	NA	chr2	-	72198838	72198934	72198838	72198933	72206353	72206415	1240	0,0,0,0,0,0	0,0,6,6,0,7	150	149
ENSSSCG00000026644	DDX46	chr2	+	136988034	136988148	136988037	136988148	136986467	136986562	1241	26,19,73,49,31,60	0,0,8,5,0,0	152	149
ENSSSCG00000030518	PRSS33	chr3	-	39303265	39303537	39303265	39303531	39303753	39303916	1242	0,0,0,0,0,0	0,0,0,0,0,0	155	149
ENSSSCG00000014307	MACROH2A1	chr2	-	137561514	137561619	137561514	137561616	137591762	137591960	1243	0,0,1,1,7,0	0,0,0,0,0,2	152	149
ENSSSCG00000014307	MACROH2A1	chr2	-	137561514	137561622	137561514	137561616	137591762	137591960	1244	66,71,64,55,50,55	0,0,0,0,0,2	155	149
ENSSSCG00000014307	MACROH2A1	chr2	-	137561514	137561625	137561514	137561616	137591762	137591960	1245	34,25,26,7,26,18	0,0,0,0,0,2	158	149
ENSSSCG00000014307	MACROH2A1	chr2	-	137561514	137561622	137561514	137561619	137591762	137591960	1246	66,71,64,55,50,55	0,0,1,1,7,0	152	149
ENSSSCG00000014307	MACROH2A1	chr2	-	137561514	137561625	137561514	137561619	137591762	137591960	1247	34,25,26,7,26,18	0,0,1,1,7,0	155	149
ENSSSCG00000014307	MACROH2A1	chr2	-	137561514	137561625	137561514	137561622	137591762	137591960	1248	34,25,26,7,26,18	66,71,64,55,50,55	152	149
ENSSSCG00000013533	RANBP3	chr2	+	73117678	73117803	73117693	73117803	73117160	73117263	1249	7,10,23,11,14,16	20,26,22,18,25,21	164	149
ENSSSCG00000040968	NA	chr2	+	73201242	73201446	73201349	73201446	73200974	73201085	1250	46,47,43,16,22,37	16,11,31,4,14,20	256	149
ENSSSCG00000013522	SAFB	chr2	-	73301984	73304996	73301984	73302103	73305207	73305345	1251	47,53,39,43,30,51	0,0,2,0,0,0	298	149
ENSSSCG00000038954	PLIN3	chr2	+	73978578	73978661	73978606	73978661	73978213	73978412	1252	6,7,6,2,4,10	0,0,0,0,0,0	177	149
ENSSSCG00000038954	PLIN3	chr2	+	73994476	73995310	73994479	73995310	73990913	73991039	1253	3,7,5,13,9,8	1,0,4,2,4,13	152	149
ENSSSCG00000014558	SIRT3	chr2	-	48907	49436	48907	49140	54432	54523	1254	12,24,17,24,11,12	0,0,0,2,0,0	298	149
ENSSSCG00000022568	TMPRSS3	chr13	-	205715923	205716069	205715923	205716066	205716901	205716997	1255	0,0,0,0,0,0	0,0,0,0,0,0	152	149
ENSSSCG00000010196	ZNF25	chr14	+	60944705	60944771	60944720	60944771	60941314	60941427	1256	4,0,3,0,2,1	0,0,0,0,0,0	164	149
ENSSSCG00000012659	ZNF280C	chrX	-	106761203	106761415	106761203	106761361	106765027	106765248	1257	1,2,0,0,0,0	4,12,27,12,12,16	203	149
ENSSSCG00000012837	CHID1	chr2	-	552854	556623	552854	552935	556669	558572	1258	4,6,5,2,1,0	2,6,4,0,2,3	298	149
ENSSSCG00000031712	MFAP5	chr5	+	62754352	62754440	62754354	62754440	62753648	62753675	1259	158,100,93,102,57,90	0,0,1,0,0,0	151	149
ENSSSCG00000031988	MYOCD	chr12	+	56983934	56984013	56983937	56984013	56981085	56981141	1260	2,0,0,0,2,0	0,0,2,0,2,0	152	149
ENSSSCG00000033043	SHANK2	chr2	+	3003648	3005231	3003651	3005231	3002831	3003616	1261	0,0,0,0,0,0	0,0,0,0,0,0	152	149
ENSSSCG00000012035	SYNJ1	chr13	-	196247630	196247798	196247630	196247786	196248945	196249155	1262	19,21,12,11,11,20	6,0,0,1,0,2	161	149
ENSSSCG00000014868	EMSY	chr9	+	10645477	10645630	10645480	10645630	10643413	10643589	1263	12,4,4,14,3,8	1,0,3,2,2,2	152	149
ENSSSCG00000014868	EMSY	chr9	+	10705329	10705529	10705377	10705529	10690382	10690581	1264	2,4,5,6,1,6	3,6,2,2,0,2	197	149
ENSSSCG00000014868	EMSY	chr9	+	10705329	10705529	10705377	10705529	10702310	10702352	1265	2,4,5,2,0,6	74,88,98,84,60,105	197	149
ENSSSCG00000010795	NDUFAB1	chr3	+	22628899	22630653	22630553	22630653	22627945	22628068	1266	71,91,68,71,100,90	0,0,0,4,0,0	298	149
ENSSSCG00000005668	SH3GLB2	chr1	-	269320024	269320117	269320024	269320114	269320381	269320515	1267	7,15,4,3,7,5	0,0,0,0,0,0	152	149
ENSSSCG00000016031	CALCRL	chr15	-	92252044	92252111	92252044	92252099	92252194	92252255	1268	104,74,81,113,89,83	0,0,0,0,0,0	161	149
ENSSSCG00000009769	GTF2H3	chr14	-	29338085	29338221	29338085	29338200	29338848	29338917	1269	53,29,58,56,48,101	1,2,2,6,2,2	170	149
ENSSSCG00000010651	ABLIM1	chr14	-	124776187	124776334	124776187	124776328	124779470	124779518	1270	0,0,0,22,4,22	2,0,0,0,0,0	155	149
ENSSSCG00000027738	LRRFIP2	chr13	+	21736964	21737015	21736967	21737015	21735609	21735684	1271	13,19,34,42,17,78	58,56,71,94,66,131	152	149
ENSSSCG00000004622	GNB5	chr1	+	119577276	119577423	119577279	119577423	119570924	119571057	1272	0,0,0,0,0,0	5,6,1,0,10,14	152	149
ENSSSCG00000038639	TOM1L2	chr12	+	60705353	60705488	60705363	60705488	60700675	60700825	1273	1.60152e+17	0,0,2,0,0,0	159	149
ENSSSCG00000008121	NA	chr3	+	45854958	45855217	45854976	45855217	45854816	45854887	1274	0,0,0,0,3,0	0,0,0,3,0,0	167	149
ENSSSCG00000045287	NA	chr17	+	44332685	44332845	44332693	44332845	44331456	44331729	1275	0,4,6,0,0,0	0,0,0,0,0,0	157	149
ENSSSCG00000039119	PDXDC1	chr3	+	7480869	7480943	7480873	7480943	7465373	7465481	1276	3,2,16,9,19,12	0,0,0,0,0,2	153	149
ENSSSCG00000007648	GAL3ST4	chr3	-	8166634	8166938	8166634	8166862	8167120	8167427	1277	2,5,4,9,12,7	0,1,0,0,0,0	225	149
ENSSSCG00000010189	NUP133	chr14	+	60373184	60373291	60373199	60373291	60371195	60371353	1278	0,4,0,0,0,0	28,15,27,5,8,9	164	149
ENSSSCG00000006521	FAM189B	chr4	+	94578155	94578331	94578158	94578331	94577530	94577638	1279	7,21,28,20,6,5	8,11,12,4,4,6	152	149
ENSSSCG00000027675	NA	chr13	-	52444805	52444895	52444805	52444892	52445908	52446046	1280	23,17,32,20,30,16	11,11,37,14,2,21	152	149
ENSSSCG00000050502	NA	chr9	-	123627251	123627588	123627251	123627580	123627945	123628195	1281	0,0,0,0,3,0	0,0,1,0,0,0	157	149
ENSSSCG00000028345	NA	chr14	-	60887654	60890266	60887654	60890263	60900304	60900400	1282	8,6,6,7,4,18	0,0,0,0,0,0	152	149
ENSSSCG00000000473	NA	chr5	-	30494738	30494874	30494738	30494856	30496822	30496856	1283	0,2,0,0,0,0	32,53,33,16,28,25	167	149
ENSSSCG00000010680	DENND10	chr14	+	129027053	129027270	129027073	129027270	129023402	129023472	1284	0,0,2,0,0,0	5,4,8,4,3,6	169	149
ENSSSCG00000010685	TIAL1	chr14	-	129453079	129453229	129453079	129453178	129459476	129459573	1285	103,97,130,98,98,101	104,83,84,127,76,96	200	149
ENSSSCG00000010209	FAM13C	chr14	-	62629361	62629561	62629361	62629558	62630856	62630952	1286	5.01061e+16	18,27,41,34,43,35	152	149
ENSSSCG00000010209	FAM13C	chr14	-	62667129	62667277	62667129	62667214	62683403	62683467	1287	3,1,2,1,2,0	10,36,16,36,28,37	212	149
ENSSSCG00000014318	TRPC7	chr2	-	138383713	138383794	138383713	138383791	138384436	138384658	1288	0,0,0,0,0,0	0,0,0,0,0,0	152	149
ENSSSCG00000006216	TRIM55	chr4	-	68505827	68506051	68505827	68506048	68507227	68507352	1289	2,3,17,25,5,15	0,0,0,1,0,2	152	149
ENSSSCG00000006216	TRIM55	chr4	-	68507227	68507374	68507227	68507352	68507456	68507479	1290	0,0,3,14,0,5	25,30,29,55,46,90	171	149
ENSSSCG00000009720	DDX60	chr14	+	21146129	21146234	21146186	21146234	21144687	21144888	1291	10,1,3,10,11,7	0,0,0,0,0,0	206	149
ENSSSCG00000032144	ZNF140	chr14	-	22538559	22538658	22538559	22538655	22539071	22539198	1292	0,2,0,2,0,1	4,4,3,4,4,18	152	149
ENSSSCG00000021386	PTGR1	chr1	-	252390135	252390192	252390135	252390187	252393897	252394013	1293	0,0,0,0,0,1	0,2,0,0,0,0	154	149
ENSSSCG00000009739	NOC4L	chr14	-	23259066	23259391	23259066	23259149	23259563	23259674	1294	25,39,49,22,16,29	0,0,0,1,0,0	298	149
ENSSSCG00000010732	FAM53B	chr14	-	134139816	134140048	134139816	134140033	134142465	134142573	1295	0,0,0,0,0,0	8,0,13,11,13,19	164	149
ENSSSCG00000024236	MMP17	chr14	-	23485001	23485259	23485001	23485116	23489272	23489425	1296	2,0,0,0,0,0	0,0,0,0,0,0	292	149
ENSSSCG00000009745	ADGRD1	chr14	-	24059673	24063137	24059673	24061895	24063211	24063304	1297	0,0,0,0,0,1	46,20,24,27,8,16	298	149
ENSSSCG00000016581	CALU	chr18	-	19851930	19852097	19851930	19852088	19856995	19857189	1298	110,73,135,83,91,161	0,0,0,0,0,0	158	149
ENSSSCG00000004717	UBR1	chr1	+	128411017	128411117	128411029	128411117	128409063	128409218	1299	108,70,103,80,64,81	0,0,0,0,0,0	161	149
ENSSSCG00000022963	UNKL	chr3	+	40490610	40490735	40490649	40490735	40490035	40490120	1300	0,2,2,7,1,5	11,18,7,16,12,19	188	149
ENSSSCG00000025876	PBLD	chr14	-	71445841	71448483	71445841	71445904	71448738	71448827	1301	20,34,22,30,21,34	1,0,0,0,0,0	298	149
ENSSSCG00000010239	RUFY2	chr14	-	71521812	71523640	71521812	71521932	71524397	71524495	1302	0,2,3,2,2,2	1,6,8,0,4,4	298	149
ENSSSCG00000027660	IFI44L	chr6	-	134665144	134665315	134665144	134665286	134667344	134667497	1303	1,4,7,6,0,4	0,0,0,0,0,0	178	149
ENSSSCG00000036152	TSPAN15	chr14	+	72553617	72553887	72553770	72553887	72551807	72551855	1304	0,2,0,0,3,0	18,15,12,9,13,21	298	149
ENSSSCG00000024633	JAKMIP3	chr14	+	140453661	140453781	140453667	140453781	140452113	140452329	1305	0,3,0,0,0,0	0,0,0,0,0,0	155	149
ENSSSCG00000006098	DPY19L4	chr4	-	41934407	41934540	41934407	41934537	41937935	41938018	1306	0,10,5,5,7,1	0,0,0,0,0,0	152	149
ENSSSCG00000006098	DPY19L4	chr4	-	41956538	41956673	41956538	41956671	41962474	41962598	1307	7,10,1,4,1,6	0,0,0,3,2,0	151	149
ENSSSCG00000006098	DPY19L4	chr4	-	41956538	41956673	41956538	41956671	41968916	41969062	1308	0,1,2,0,1,0	0,0,0,4,2,0	151	149
ENSSSCG00000033816	NA	chr2	-	68671347	68671486	68671347	68671431	68672208	68672335	1309	4,2,0,3,1,4	13,4,10,6,7,0	204	149
ENSSSCG00000009779	MPHOSPH9	chr14	+	29664179	29664330	29664220	29664330	29661932	29662200	1310	0,2,0,2,2,6	0,1,0,4,0,2	190	149
ENSSSCG00000009779	MPHOSPH9	chr14	+	29717748	29717895	29717754	29717895	29716480	29716650	1311	21,15,18,18,22,36	0,0,0,0,0,0	155	149
ENSSSCG00000006752	CSDE1	chr4	+	105819170	105819345	105819198	105819345	105812247	105812651	1312	25,20,46,30,20,28	2.94129e+23	177	149
ENSSSCG00000041398	ASDURF	chr15	+	94265665	94265741	94265711	94265741	94264206	94264260	1313	6,11,10,0,9,12	0,0,0,0,0,0	195	149
ENSSSCG00000009791	RSRC2	chr14	+	30251016	30251229	30251038	30251229	30248537	30248581	1314	1,0,3,1,2,7	22,24,14,28,15,24	171	149
ENSSSCG00000009791	RSRC2	chr14	+	30251016	30251229	30251038	30251229	30249366	30249444	1315	1,0,5,1,2,5	0,0,2,7,0,0	171	149
ENSSSCG00000009505	MBNL2	chr11	+	66604397	66604451	66604403	66604451	66597793	66598057	1316	0,0,0,0,1,8	0,0,0,0,0,0	155	149
ENSSSCG00000026753	OSBPL11	chr13	+	134805436	134806618	134806554	134806618	134800395	134800549	1317	81,74,72,83,52,58	0,0,0,0,0,0	298	149
ENSSSCG00000010351	CCSER2	chr14	+	85659953	85660038	85659989	85660038	85649929	85650019	1318	2.03203e+17	0,0,0,2,0,2	185	149
ENSSSCG00000008217	CD8A	chr3	+	58024292	58024403	58024295	58024403	58024012	58024120	1319	0,0,0,0,0,0	2,0,2,2,0,3	152	149
ENSSSCG00000009818	IFT81	chr14	+	31519428	31519526	31519434	31519526	31432452	31432474	1320	0,0,0,0,0,0	0,0,0,0,0,0	155	149
ENSSSCG00000009823	VPS29	chr14	-	31864634	31866546	31864634	31864826	31867476	31867488	1321	2,3,21,13,6,6	17,14,15,7,8,10	298	149
ENSSSCG00000010298	CFAP70	chr14	-	76107741	76107900	76107741	76107894	76121759	76121984	1322	0,0,0,0,0,0	33,36,30,4,7,16	155	149
ENSSSCG00000010298	CFAP70	chr14	-	76178259	76178430	76178259	76178427	76183453	76183533	1323	0,8,2,2,6,2	0,0,0,0,0,0	152	149
ENSSSCG00000010299	ANXA7	chr14	-	76227604	76227715	76227604	76227706	76228535	76228740	1324	0,0,0,0,0,0	129,112,89,100,106,123	158	149
ENSSSCG00000010303	SYNPO2L	chr14	-	76464394	76464586	76464394	76464546	76466381	76466641	1325	38,42,40,42,36,50	1.43137e+17	189	149
ENSSSCG00000010303	SYNPO2L	chr14	-	76464394	76464586	76464394	76464546	76473167	76473423	1326	22,15,16,16,17,22	0,0,1,2,0,2	189	149
ENSSSCG00000009836	ACAD10	chr14	+	32854683	32857246	32857087	32857246	32852726	32852921	1327	7,0,0,0,6,2	11,7,29,40,17,27	298	149
ENSSSCG00000009839	CIT	chr14	+	33192888	33193192	33192891	33193192	33186635	33186815	1328	29,29,15,20,2,2	15,14,21,6,6,0	152	149
ENSSSCG00000009840	PRKAB1	chr14	-	33209447	33209584	33209447	33209581	33212411	33212526	1329	29,39,36,47,24,54	5,12,24,6,9,9	152	149
ENSSSCG00000009933	UBE3B	chr14	-	41440456	41440489	41440456	41440469	41442028	41442476	1330	1,2,10,0,2,3	6,1,1,0,2,0	169	149
ENSSSCG00000009933	UBE3B	chr14	-	41440456	41440489	41440456	41440469	41442343	41442477	1331	22,8,26,10,15,17	44,29,23,47,34,33	169	149
ENSSSCG00000009856	NOS1	chr14	+	35201778	35202946	35201976	35202946	35113183	35113270	1332	261,202,386,218,83,32	15,1,14,10,1,2	298	149
ENSSSCG00000008079	FAM120A	chr3	+	42919422	42919523	42919425	42919523	42902741	42902838	1333	0,0,0,0,0,1	2.56212e+17	152	149
ENSSSCG00000009872	PLBD2	chr14	-	38524993	38525091	38524993	38525088	38532135	38532350	1334	21,32,34,17,11,26	4,0,7,7,5,6	152	149
ENSSSCG00000039544	NA	chr14	+	80477860	80480348	80480326	80480348	80477622	80477733	1335	2.78205e+17	53,70,57,41,21,29	298	149
ENSSSCG00000010340	PRXL2A	chr14	+	82261889	82262069	82261906	82262069	82257191	82257321	1336	0,4,2,0,0,0	0,0,0,0,0,0	166	149
ENSSSCG00000030289	PTPN11	chr14	-	39225423	39225590	39225423	39225578	39229639	39229771	1337	0,10,2,3,0,0	63,53,38,37,23,46	161	149
ENSSSCG00000009885	HECTD4	chr14	+	39523547	39523654	39523550	39523654	39521268	39521420	1338	16,38,26,31,44,12	36,51,37,39,26,39	152	149
ENSSSCG00000008018	MAPK8IP3	chr3	-	40218349	40218494	40218349	40218491	40220449	40220473	1339	0,8,0,0,0,0	0,0,0,0,2,0	152	149
ENSSSCG00000008018	MAPK8IP3	chr3	-	40218349	40218494	40218349	40218491	40223978	40224070	1340	10,12,7,6,2,8	8,7,10,14,6,12	152	149
ENSSSCG00000010399	NCOA4	chr14	-	90507494	90507635	90507494	90507631	90508127	90509129	1341	18,41,49,31,41,41	0,0,0,0,0,4	153	149
ENSSSCG00000010399	NCOA4	chr14	-	90510792	90510939	90510792	90510936	90511741	90511831	1342	56,76,82,69,31,66	2.73295e+17	152	149
ENSSSCG00000010401	NA	chr14	+	90618383	90618550	90618389	90618550	90616435	90616567	1343	31,23,46,28,16,21	0,0,0,0,0,0	155	149
ENSSSCG00000014326	KIF20A	chr2	+	140207710	140207875	140207734	140207875	140207433	140207599	1344	0,6,4,9,7,25	0,0,0,0,0,0	173	149
ENSSSCG00000014326	KIF20A	chr2	+	140208692	140208891	140208734	140208891	140208281	140208384	1345	0,5,1,1,1,4	0,0,0,0,0,0	191	149
ENSSSCG00000010440	NA	chr14	+	99994373	99994629	99994390	99994629	99982704	99982749	1346	0,1,0,0,0,0	0,0,0,0,1,0	166	149
ENSSSCG00000035995	ITPA	chr17	-	32471020	32471787	32471020	32471094	32471877	32471935	1347	10,6,4,14,9,6	0,0,0,0,0,2	298	149
ENSSSCG00000014598	PPFIBP2	chr9	-	2055892	2055985	2055892	2055979	2092331	2092546	1348	0,2,0,0,0,0	5,2,7,6,0,7	155	149
ENSSSCG00000037559	ACOT11	chr6	-	157770811	157770910	157770811	157770898	157772141	157772202	1349	65,27,50,25,16,12	0,0,0,0,0,0	161	149
ENSSSCG00000030996	XBP1	chr14	-	46012680	46012826	46012680	46012757	46013722	46013851	1350	71,65,92,66,60,75	0,0,0,0,0,0	218	149
ENSSSCG00000010494	SORBS1	chr14	-	107070216	107070302	107070216	107070299	107136635	107136911	1351	0,1,1,6,0,0	0,0,0,0,3,1	152	149
ENSSSCG00000006645	SETDB1	chr4	-	98279541	98279641	98279541	98279631	98290234	98290386	1352	0,2,3,7,2,3	0,0,2,0,0,0	159	149
ENSSSCG00000046471	CC2D2B	chr14	+	107419005	107419082	107419017	107419082	107417116	107417177	1353	0,0,0,0,0,0	0,0,0,0,0,0	161	149
ENSSSCG00000046471	CC2D2B	chr14	+	107420759	107420855	107420771	107420855	107419439	107419505	1354	0,0,0,0,0,0	0,0,0,0,0,0	161	149
ENSSSCG00000010502	CCNJ	chr14	+	107538893	107539053	107538926	107539053	107538506	107538806	1355	32,24,55,32,30,34	2,1,4,5,11,7	182	149
ENSSSCG00000010030	EIF4ENIF1	chr14	-	48165478	48165621	48165478	48165618	48165969	48166049	1356	11,19,5,14,11,12	9,4,27,22,21,44	152	149
ENSSSCG00000010034	NA	chr14	+	48428595	48428732	48428685	48428732	48427778	48427866	1357	4,5,2,1,1,0	4,9,7,6,14,16	239	149
ENSSSCG00000010034	NA	chr14	+	48486296	48486480	48486323	48486480	48483190	48483256	1358	8,11,30,16,19,14	10,10,11,13,8,11	176	149
ENSSSCG00000013885	FCHO1	chr2	-	59972443	59972596	59972443	59972557	59975902	59976044	1359	4,2,2,0,0,0	0,0,0,0,0,0	188	149
ENSSSCG00000013885	FCHO1	chr2	-	59985217	59985306	59985217	59985303	59985504	59985546	1360	0,0,0,1,0,1	0,0,0,0,0,0	152	149
ENSSSCG00000004708	TUBGCP4	chr1	-	128037018	128037160	128037018	128037157	128037564	128037672	1361	0,0,0,0,0,0	26,8,2,2,11,12	152	149
ENSSSCG00000011741	GOLIM4	chr13	-	106837912	106838242	106837912	106838158	106840341	106840500	1362	6,11,16,12,6,10	0,0,0,0,0,0	233	149
ENSSSCG00000010056	NA	chr14	+	49633226	49633390	49633240	49633390	49632232	49632390	1363	0,0,0,0,0,0	0,2,2,0,2,0	163	149
ENSSSCG00000010056	NA	chr14	+	49633226	49633390	49633282	49633390	49632232	49632390	1364	0,2,0,0,0,0	0,0,0,0,0,0	205	149
ENSSSCG00000010056	NA	chr14	+	49633240	49633390	49633282	49633390	49632232	49632390	1365	0,4,2,0,2,0	0,0,0,0,0,0	191	149
ENSSSCG00000016438	NUB1	chr18	-	5915814	5915909	5915814	5915906	5916385	5916568	1366	0,0,0,0,0,0	34,26,43,38,22,50	152	149
ENSSSCG00000001474	RXRB	chr7	-	25240816	25240973	25240816	25240870	25241496	25241744	1367	35,23,31,11,19,17	2,0,2,0,3,0	252	149
ENSSSCG00000027890	NA	chr3	-	9829400	9829567	9829400	9829497	9829763	9829908	1368	1.79168e+17	0,0,2,2,0,1	219	149
ENSSSCG00000027890	NA	chr3	-	9839523	9839667	9839523	9839637	9841242	9841299	1369	0,0,3,2,0,0	40,15,34,30,14,16	179	149
ENSSSCG00000009425	NA	chr11	-	23149127	23149288	23149127	23149287	23151147	23151373	1370	32,49,53,27,32,36	0,0,0,0,0,0	150	149
ENSSSCG00000010554	SCD	chr14	+	111469050	111469285	111469079	111469285	111467590	111467721	1371	0,4,0,0,0,0	22,66,43,32,47,71	178	149
ENSSSCG00000039792	NA	chr12	-	58821191	58821266	58821191	58821265	58832690	58832772	1372	0,1,0,0,0,2	0,0,0,0,0,0	150	149
ENSSSCG00000010559	NA	chr14	-	112090304	112090898	112090304	112090894	112091653	112091725	1373	0,0,0,0,0,4	0,0,0,0,0,0	153	149
ENSSSCG00000010559	NA	chr14	-	112099087	112099313	112099087	112099285	112100010	112100418	1374	0,0,0,0,0,2	0,0,0,0,0,0	177	149
ENSSSCG00000008644	KIDINS220	chr3	+	127405006	127405108	127405009	127405108	127403659	127403758	1375	15,14,33,8,21,24	62,69,61,44,49,99	152	149
ENSSSCG00000010569	OGA	chr14	-	112839839	112839941	112839839	112839938	112841674	112841846	1376	1,0,0,0,0,0	99,89,51,83,38,43	152	149
ENSSSCG00000027770	TDRKH	chr4	+	97429718	97429895	97429788	97429895	97428970	97429107	1377	0,0,2,0,0,0	0,0,0,0,1,0	219	149
ENSSSCG00000036280	NA	chr14	-	50898672	50898892	50898672	50898883	50900349	50900475	1378	36,18,33,58,49,35	12,14,3,2,2,4	158	149
ENSSSCG00000008143	UXS1	chr3	+	48894218	48894282	48894233	48894282	48893038	48893066	1379	15,8,16,0,14,10	59,71,54,29,44,51	164	149
ENSSSCG00000010594	NT5C2	chr14	-	114074685	114074910	114074685	114074889	114074992	114075048	1380	38,20,15,16,11,21	32,18,16,21,40,25	170	149
ENSSSCG00000010594	NT5C2	chr14	-	114074992	114075050	114074992	114075048	114075191	114075283	1381	40,22,29,55,45,50	0,0,0,0,0,0	151	149
ENSSSCG00000010594	NT5C2	chr14	-	114080487	114080584	114080487	114080583	114083326	114083444	1382	2,0,0,0,0,2	168,143,76,281,311,296	150	149
ENSSSCG00000010122	CDC45	chr14	+	51135461	51136298	51136160	51136298	51134436	51134529	1383	2,0,3,0,0,0	6,13,19,10,11,9	298	149
ENSSSCG00000010128	NA	chr14	+	51259251	51259348	51259280	51259348	51258373	51258475	1384	25,15,27,19,22,23	0,0,0,2,0,0	178	149
ENSSSCG00000010128	NA	chr14	+	51259251	51259568	51259432	51259568	51258373	51258475	1385	21,15,23,18,24,21	0,3,4,4,3,0	298	149
ENSSSCG00000015592	TATDN3	chr9	-	130610332	130610413	130610332	130610410	130613265	130613378	1386	12,18,7,8,8,12	16,10,19,5,15,2	152	149
ENSSSCG00000010134	TANGO2	chr14	+	51457338	51457504	51457389	51457504	51456892	51457012	1387	0,0,3,6,0,4	44,41,50,35,30,62	200	149
ENSSSCG00000010142	RYR2	chr14	-	53931675	53931884	53931675	53931875	53947555	53947703	1388	0,0,2,0,0,0	0,0,0,0,0,0	158	149
ENSSSCG00000030801	NA	chr4	+	127224035	127224209	127224101	127224209	127223599	127223801	1389	0,0,0,0,0,0	0,4,2,0,0,0	215	149
ENSSSCG00000010638	TCF7L2	chr14	+	123531204	123531345	123531213	123531345	123526009	123526096	1390	0,3,5,7,11,11	0,0,0,0,0,0	158	149
ENSSSCG00000010638	TCF7L2	chr14	+	123531204	123531345	123531219	123531345	123526009	123526096	1391	0,4,5,7,11,11	28,22,24,23,10,11	164	149
ENSSSCG00000010638	TCF7L2	chr14	+	123531213	123531345	123531219	123531345	123526009	123526096	1392	0,1,0,0,0,0	28,22,24,23,10,11	155	149
ENSSSCG00000032408	CASP7	chr14	+	124036221	124036531	124036447	124036531	124023972	124024082	1393	0,0,0,0,5,0	0,0,0,0,0,0	298	149
ENSSSCG00000007710	MLXIPL	chr3	-	10901370	10901521	10901370	10901518	10901595	10901663	1394	0,0,4,4,5,0	2,0,0,4,3,2	152	149
ENSSSCG00000016379	NA	chr15	-	139985376	139985809	139985376	139985489	139986084	139987645	1395	10,10,13,24,14,22	0,0,2,0,0,0	298	149
ENSSSCG00000033262	NA	chr2	-	151403397	151403610	151403397	151403589	151404488	151404576	1396	0,0,3,0,3,5	83,127,87,146,203,135	170	149
ENSSSCG00000004577	ICE2	chr1	+	111512664	111512846	111512667	111512846	111511569	111511729	1397	5,0,0,7,5,4	0,0,0,0,0,0	152	149
ENSSSCG00000007228	HM13	chr17	+	35280556	35280672	35280569	35280672	35278642	35278679	1398	3,2,2,2,5,14	75,31,68,51,47,89	162	149
ENSSSCG00000026954	TMEM87B	chr3	-	44284039	44284070	44284039	44284068	44285778	44285831	1399	18,9,9,23,7,5	0,0,0,0,0,0	151	149
ENSSSCG00000026954	TMEM87B	chr3	-	44298410	44298518	44298410	44298517	44300209	44300283	1400	0,0,0,0,0,0	2,5,0,2,9,4	150	149
ENSSSCG00000016218	PTPRN	chr15	-	121340529	121340564	121340529	121340561	121341158	121341290	1401	0,0,0,0,0,0	0,0,0,0,0,0	152	149
ENSSSCG00000022246	NA	chr13	-	207112748	207113123	207112748	207113114	207114258	207114299	1402	4,7,0,1,0,2	0,0,0,0,0,0	158	149
ENSSSCG00000009787	CCDC62	chr14	-	30035133	30035283	30035133	30035259	30039310	30039467	1403	0,0,1,0,0,0	8,11,21,4,9,7	173	149
ENSSSCG00000009787	CCDC62	chr14	-	30046948	30047037	30046948	30047034	30054049	30054221	1404	0,0,0,0,0,4	0,0,0,0,0,0	152	149
ENSSSCG00000017732	ZNF207	chr12	-	42589974	42590164	42589974	42590132	42594550	42594626	1405	2,4,5,2,2,2	0,0,0,2,0,0	181	149
ENSSSCG00000015969	CHRNA1	chr15	-	80680965	80681161	80680965	80681025	80683892	80684002	1406	39,86,53,155,173,417	0,0,0,3,0,6	285	149
ENSSSCG00000025206	RNF19B	chr6	-	89235198	89235343	89235198	89235340	89236864	89237070	1407	5,12,12,7,10,15	32,21,42,26,12,35	152	149
ENSSSCG00000028516	LARP4	chr5	+	16340732	16340781	16340747	16340781	16339849	16340062	1408	16,12,10,11,11,13	4,2,8,2,0,0	164	149
ENSSSCG00000023983	AGPS	chr15	+	83260678	83260778	83260738	83260778	83254390	83254480	1409	42,37,63,57,56,66	0,0,2,0,0,0	209	149
ENSSSCG00000026744	ZDHHC20	chr11	-	1335979	1336069	1335979	1336065	1341588	1341715	1410	25,17,36,21,21,20	0,0,0,0,0,0	153	149
ENSSSCG00000023924	PDE1A	chr15	-	87622775	87623955	87622775	87622893	87646085	87646231	1411	3,8,0,10,10,8	0,7,2,2,0,6	298	149
ENSSSCG00000023924	PDE1A	chr15	-	87646085	87646273	87646085	87646231	87647309	87647430	1412	0,0,0,0,0,0	6,4,1,3,2,1	191	149
ENSSSCG00000016033	GULP1	chr15	+	93222404	93222521	93222410	93222521	93210079	93210217	1413	23,27,13,28,36,25	0,0,0,0,0,0	155	149
ENSSSCG00000016033	GULP1	chr15	+	93222714	93222795	93222771	93222795	93222404	93222521	1414	5,8,6,9,3,2	0,0,6,2,0,0	206	149
ENSSSCG00000016033	GULP1	chr15	+	93243598	93243693	93243604	93243693	93239179	93239318	1415	49,30,30,43,13,23	0,0,0,0,0,0	155	149
ENSSSCG00000008694	GRK4	chr8	+	1762393	1762497	1762396	1762497	1754778	1754856	1416	9,3,11,4,0,4	0,0,0,0,0,0	152	149
ENSSSCG00000015673	KYNU	chr15	-	8892536	8892610	8892536	8892597	8893638	8893737	1417	1,2,3,0,0,4	0,0,5,0,0,0	162	149
ENSSSCG00000015692	R3HDM1	chr15	-	16285930	16286227	16285930	16286224	16288377	16288479	1418	1,4,2,8,1,8	0,2,0,0,0,0	152	149
ENSSSCG00000015692	R3HDM1	chr15	-	16285930	16286227	16285930	16286224	16291887	16292039	1419	23,53,44,14,11,35	17,29,42,23,33,33	152	149
ENSSSCG00000015692	R3HDM1	chr15	-	16340140	16340351	16340140	16340350	16341846	16342055	1420	79,73,92,99,29,113	0,0,4,0,0,2	150	149
ENSSSCG00000003679	PPP4R1	chr6	+	98481279	98481415	98481330	98481415	98463041	98463086	1421	10,22,10,6,16,25	4,2,0,0,4,2	200	149
ENSSSCG00000015709	SLC35F5	chr15	-	19936401	19936495	19936401	19936494	19937154	19937309	1422	22,10,20,12,22,31	0,0,0,0,0,0	150	149
ENSSSCG00000039654	NIF3L1	chr15	+	104585152	104585245	104585191	104585245	104583815	104584164	1423	10,3,5,4,2,3	0,0,4,0,0,1	188	149
ENSSSCG00000039654	NIF3L1	chr15	+	104585152	104585245	104585191	104585245	104584907	104585038	1424	8,3,5,1,2,3	0,0,1,2,0,0	188	149
ENSSSCG00000016105	FLACC1	chr15	-	104974517	104974732	104974517	104974651	104975461	104975510	1425	0,0,0,0,0,0	0,0,0,0,0,0	230	149
ENSSSCG00000039185	EPB41L5	chr15	-	31170062	31170193	31170062	31170190	31170538	31170580	1426	0,0,0,0,1,2	0,0,0,2,0,0	152	149
ENSSSCG00000039185	EPB41L5	chr15	-	31240774	31240802	31240774	31240799	31242598	31242705	1427	4,0,0,0,0,0	0,0,0,0,0,0	152	149
ENSSSCG00000015355	DGKB	chr9	-	84028271	84028307	84028271	84028304	84053594	84053693	1428	0,0,2,0,0,0	2,0,0,0,0,0	152	149
ENSSSCG00000016127	NDUFS1	chr15	-	109448440	109448505	109448440	109448502	109451605	109451676	1429	125,78,118,180,189,248	1.80116e+17	152	149
ENSSSCG00000015753	ANGPT2	chr15	-	37557987	37558118	37557987	37558115	37560056	37560289	1430	2,0,2,8,0,0	14,18,21,24,30,19	152	149
ENSSSCG00000015755	AGPAT5	chr15	+	37843257	37843419	37843266	37843419	37833269	37833360	1431	2.34202e+17	2,0,0,2,2,2	158	149
ENSSSCG00000010956	NAA35	chr10	-	29253175	29253378	29253175	29253354	29274238	29274353	1432	0,0,0,0,0,0	79,82,121,119,110,133	173	149
ENSSSCG00000016157	MYL1	chr15	-	113045102	113045246	113045102	113045238	113050490	113050515	1433	1.50662e+27	0,0,0,0,2,0	157	149
ENSSSCG00000016164	IKZF2	chr15	-	115672724	115672832	115672724	115672829	115673648	115673697	1434	4,4,6,0,0,0	40,30,28,12,22,43	152	149
ENSSSCG00000015808	ADAM9	chr15	-	47541996	47542102	47541996	47542101	47542333	47542414	1435	1.50146e+17	0,0,0,0,0,0	150	149
ENSSSCG00000002716	MLKL	chr6	+	12936841	12937037	12936853	12937037	12935721	12935796	1436	5,0,4,0,8,0	0,0,0,0,0,0	161	149
ENSSSCG00000016244	COL4A4	chr15	-	128550329	128550389	128550329	128550388	128551399	128551453	1437	0,0,0,0,2,0	0,0,0,0,0,0	150	149
ENSSSCG00000016248	AGFG1	chr15	+	128972562	128972654	128972568	128972654	128971153	128971312	1438	28,17,33,24,28,22	15,3,6,4,5,7	155	149
ENSSSCG00000006624	SELENBP1	chr4	+	97888405	97888518	97888412	97888518	97888249	97888306	1439	2,12,18,14,22,10	0,0,0,0,0,0	156	149
ENSSSCG00000006624	SELENBP1	chr4	+	97892458	97892755	97892633	97892755	97891614	97891793	1440	12,12,5,17,6,17	1,0,0,0,0,0	298	149
ENSSSCG00000015878	PKP4	chr15	+	65630013	65630233	65630016	65630233	65627942	65628131	1441	0,0,0,0,0,0	9,11,8,2,8,7	152	149
ENSSSCG00000015880	TANC1	chr15	+	66113097	66113705	66113112	66113705	66110512	66110679	1442	30,26,21,42,26,27	0,0,0,0,0,0	164	149
ENSSSCG00000015882	BAZ2B	chr15	-	66371440	66371605	66371440	66371599	66377353	66377542	1443	4,2,2,16,0,2	0,0,0,0,0,0	155	149
ENSSSCG00000014056	RNF44	chr2	+	81386159	81386333	81386183	81386333	81385580	81385748	1444	11,27,20,10,4,20	0,1,0,0,0,0	173	149
ENSSSCG00000016291	GIGYF2	chr15	+	133262764	133262982	133262782	133262982	133258866	133259046	1445	39,32,43,32,29,32	6,3,9,16,7,6	167	149
ENSSSCG00000036938	CTDSP1	chr15	+	120452897	120453002	120452900	120453002	120452418	120452567	1446	18,37,15,19,16,29	106,156,110,91,73,113	152	149
ENSSSCG00000002825	NA	chr6	-	29909528	29909736	29909528	29909733	29912815	29912902	1447	1,2,0,10,0,0	2,3,0,0,0,0	152	149
ENSSSCG00000034988	NA	chr1	+	159767577	159768932	159768822	159768932	159676269	159676362	1448	0,4,0,0,2,0	0,0,0,0,0,0	298	149
ENSSSCG00000034692	SH3BP4	chr15	+	135079142	135082184	135079821	135082184	135073654	135073896	1449	0,0,0,0,0,3	9,10,15,4,10,13	298	149
ENSSSCG00000015914	SCN7A	chr15	-	72953411	72953516	72953411	72953513	72955234	72955372	1450	0,0,0,0,0,0	4,3,6,0,0,2	152	149
ENSSSCG00000015914	SCN7A	chr15	-	73001438	73001508	73001438	73001502	73002495	73002702	1451	0,0,0,0,0,0	4,0,0,0,0,2	155	149
ENSSSCG00000015914	SCN7A	chr15	-	73009620	73009710	73009620	73009707	73010062	73010175	1452	2,0,3,0,0,0	0,0,0,0,0,0	152	149
ENSSSCG00000014256	FBN2	chr2	-	131165840	131165913	131165840	131165892	131165930	131165962	1453	0,0,0,0,0,0	0,0,0,0,0,0	170	149
ENSSSCG00000037090	NEU4	chr15	+	140327711	140328148	140327714	140328148	140327169	140327670	1454	0,0,0,0,0,0	0,0,0,0,0,0	152	149
ENSSSCG00000016186	NA	chr15	-	120351479	120351685	120351479	120351575	120352117	120352155	1455	3,3,4,4,4,7	1,0,5,0,0,0	259	149
ENSSSCG00000006687	ITGA10	chr4	+	99430474	99430605	99430501	99430605	99429964	99430168	1456	2,0,1,1,0,6	0,0,0,0,0,0	176	149
ENSSSCG00000006687	ITGA10	chr4	+	99433442	99433586	99433496	99433586	99433252	99433329	1457	4,4,1,0,1,4	10,16,5,16,2,12	203	149
ENSSSCG00000000804	ANO6	chr5	+	76326775	76326972	76326793	76326972	76322425	76322631	1458	3.71352e+17	0,0,0,0,0,0	167	149
ENSSSCG00000017868	NA	chr12	-	49784638	49784806	49784638	49784721	49786494	49786560	1459	22,14,30,16,3,43	2.53227e+17	234	149
ENSSSCG00000011616	COPG1	chr13	+	71721678	71721747	71721699	71721747	71721355	71721481	1460	78,60,93,40,40,78	0,0,0,0,0,0	170	149
ENSSSCG00000037652	NA	chr3	-	82089	82181	82089	82179	83192	83264	1461	14,16,8,6,8,18	0,0,0,0,0,1	151	149
ENSSSCG00000037652	NA	chr3	-	84028	84121	84028	84038	88331	88420	1462	7,3,6,6,2,9	0,0,0,0,0,0	232	149
ENSSSCG00000037652	NA	chr3	-	93057	93146	93057	93090	97782	97871	1463	8,7,17,0,4,26	0,0,0,0,0,0	205	149
ENSSSCG00000008919	EPHA5	chr8	-	63369133	63369239	63369133	63369236	63377478	63377638	1464	0,4,2,0,0,0	0,0,0,0,0,0	152	149
ENSSSCG00000009015	GATB	chr8	+	77265266	77265420	77265292	77265420	77240111	77240262	1465	4,2,0,1,2,2	0,0,0,0,0,0	175	149
ENSSSCG00000004477	IMPG1	chr1	+	89940872	89941417	89940887	89941417	89896315	89896438	1466	0,0,0,0,0,0	0,0,0,0,0,0	164	149
ENSSSCG00000000840	WASHC4	chr5	-	79468293	79468363	79468293	79468361	79468831	79468877	1467	0,0,0,0,0,0	35,71,59,34,38,38	151	149
ENSSSCG00000022283	CEP135	chr8	+	55298149	55298327	55298172	55298327	55297983	55298099	1468	12,3,0,8,0,3	8,4,9,4,0,9	172	149
ENSSSCG00000004306	ORC3	chr1	+	56034165	56034245	56034168	56034245	56018503	56018583	1469	0,0,0,1,0,0	0,0,2,0,0,0	152	149
ENSSSCG00000004306	ORC3	chr1	+	56034165	56034245	56034168	56034245	56031359	56031493	1470	6,0,0,0,2,2	6,8,12,7,8,15	152	149
ENSSSCG00000002963	NA	chr6	+	47482913	47485658	47485591	47485658	47481693	47481814	1471	3.42386e+17	0,0,2,2,0,0	298	149
ENSSSCG00000025087	ASPH	chr4	+	71974105	71974234	71974111	71974234	71969084	71969159	1472	0,0,0,0,0,0	17,16,7,19,19,4	155	149
ENSSSCG00000038505	MSI2	chr12	+	33965870	33966079	33965924	33966079	33941482	33941545	1473	15,29,13,9,8,10	14,12,8,21,14,30	203	149
ENSSSCG00000015052	USP28	chr9	-	41423687	41423766	41423687	41423757	41423867	41424046	1474	1.62173e+17	2,0,1,1,1,3	158	149
ENSSSCG00000015052	USP28	chr9	-	41434660	41434864	41434660	41434840	41436555	41436651	1475	0,5,5,0,7,6	65,62,164,64,46,217	173	149
ENSSSCG00000015052	USP28	chr9	-	41444762	41444842	41444762	41444839	41445729	41445803	1476	48,51,151,60,58,188	110,136,323,77,87,320	152	149
ENSSSCG00000006126	DECR1	chr4	-	46735727	46735828	46735727	46735800	46748818	46748966	1477	1,0,0,2,0,2	0,0,4,0,0,0	177	149
ENSSSCG00000004615	WDR72	chr1	+	117990746	117990894	117990752	117990894	117985688	117985785	1478	0,0,0,0,0,0	0,0,0,0,0,0	155	149
ENSSSCG00000015069	NA	chr9	+	44213258	44213533	44213276	44213533	44212111	44212235	1479	0,0,0,0,0,0	0,0,0,0,0,0	167	149
ENSSSCG00000015071	SIK3	chr9	-	44238446	44239333	44238446	44239153	44239872	44240212	1480	50,50,106,85,42,91	4,13,6,5,2,8	298	149
ENSSSCG00000015074	SIDT2	chr9	+	44550501	44550901	44550889	44550901	44550041	44550135	1481	46,31,37,26,26,46	0,0,4,0,0,0	298	149
ENSSSCG00000039332	SEC16B	chr9	-	119787225	119787296	119787225	119787293	119788137	119788437	1482	4,20,3,3,7,1	0,0,0,0,0,0	152	149
ENSSSCG00000016956	MAST4	chr16	+	45484212	45484294	45484215	45484294	45478738	45478808	1483	45,34,88,22,6,22	176,167,314,70,48,156	152	149
ENSSSCG00000015519	RASAL2	chr9	+	120303327	120303527	120303348	120303527	120300783	120300985	1484	10,16,24,21,6,5	6,4,8,17,8,41	170	149
ENSSSCG00000008119	KCNIP3	chr3	-	45909392	45909461	45909392	45909455	45910202	45910307	1485	0,0,0,0,0,0	0,0,0,0,0,0	155	149
ENSSSCG00000040140	CD3E	chr9	+	45624781	45624888	45624873	45624888	45622856	45622877	1486	0,0,0,0,0,0	2,0,0,6,0,2	241	149
ENSSSCG00000024578	PHLDB1	chr9	+	45935961	45936067	45935964	45936067	45935664	45935805	1487	43,46,60,51,53,89	39,39,37,13,23,48	152	149
ENSSSCG00000015106	HYOU1	chr9	-	46266500	46266557	46266500	46266551	46266773	46266821	1488	15,6,9,18,4,8	6,6,15,8,4,4	155	149
ENSSSCG00000015106	HYOU1	chr9	-	46268989	46269175	46268989	46269172	46269578	46269658	1489	17,16,21,34,14,14	6,0,0,0,4,0	152	149
ENSSSCG00000015115	CBL	chr9	+	46471870	46472017	46471903	46472017	46439924	46440172	1490	4,7,3,4,8,5	0,0,0,0,0,0	182	149
ENSSSCG00000015545	GLUL	chr9	-	123761303	123761674	123761303	123761595	123762429	123762547	1491	115,93,144,34,26,109	134,128,135,97,87,171	228	149
ENSSSCG00000023728	TECTA	chr9	+	48268324	48268620	48268339	48268620	48266389	48266676	1492	0,0,0,0,0,1	0,4,0,0,2,4	164	149
ENSSSCG00000008040	TSC2	chr3	-	39902847	39902940	39902847	39902934	39903106	39903182	1493	0,0,0,0,0,0	20,26,28,20,22,38	155	149
ENSSSCG00000015557	NMNAT2	chr9	-	124529197	124529276	124529197	124529267	124531425	124531493	1494	2,8,8,5,3,19	0,0,0,0,0,0	158	149
ENSSSCG00000015175	VWA5A	chr9	+	51060498	51060665	51060543	51060665	51056151	51056266	1495	4,2,8,1,5,15	0,0,0,0,0,0	194	149
ENSSSCG00000015175	VWA5A	chr9	+	51075966	51076287	51076158	51076287	51070049	51070303	1496	6,0,2,8,0,9	2,8,2,0,4,12	298	149
ENSSSCG00000030155	PHF10	chr1	+	564096	564180	564102	564180	559998	560105	1497	1,3,3,3,6,3	2,0,2,0,0,0	155	149
ENSSSCG00000030155	PHF10	chr1	+	564096	564180	564102	564180	563366	563497	1498	26,18,27,31,33,29	3,0,2,0,0,4	155	149
ENSSSCG00000022536	SLC37A2	chr9	+	52267357	52267469	52267395	52267469	52267181	52267230	1499	0,0,0,0,0,2	2,16,12,0,2,28	187	149
ENSSSCG00000025806	FAM118B	chr9	+	53347880	53348108	53347913	53348108	53336508	53336761	1500	32,20,22,23,11,15	0,0,0,0,0,0	182	149
ENSSSCG00000025806	FAM118B	chr9	+	53357184	53357244	53357187	53357244	53352560	53352846	1501	4,0,14,5,2,6	12,4,8,6,6,11	152	149
ENSSSCG00000015607	HHAT	chr9	-	132589716	132589911	132589716	132589906	132602917	132603031	1502	5,2,14,4,6,8	0,3,0,4,0,2	154	149
ENSSSCG00000016733	NA	chr18	+	50394496	50394619	50394505	50394619	50394228	50394375	1503	0,0,0,0,0,0	0,0,0,0,0,0	158	149
ENSSSCG00000017643	NA	chr12	-	34774077	34774179	34774077	34774092	34774268	34774386	1504	25,15,8,10,24,12	0,0,0,0,0,0	236	149
ENSSSCG00000027669	TNS1	chr15	-	119960895	119960988	119960895	119960985	119961454	119961586	1505	3.30411e+17	0,0,0,0,0,0	152	149
ENSSSCG00000022126	EGFR	chr9	+	139418864	139419048	139418873	139419048	139417707	139417859	1506	75,82,115,69,42,47	6,4,9,12,0,2	158	149
ENSSSCG00000015281	PLEKHA6	chr9	-	64874750	64874883	64874750	64874881	64874951	64875110	1507	0,0,0,0,0,0	0,0,0,0,0,0	151	149
ENSSSCG00000015281	PLEKHA6	chr9	-	64898163	64898366	64898163	64898306	64902470	64902571	1508	2,2,0,2,0,4	0,1,1,1,0,1	209	149
ENSSSCG00000015281	PLEKHA6	chr9	-	64913383	64913466	64913383	64913464	65013928	65013986	1509	0,0,0,0,0,0	0,4,0,0,0,0	151	149
ENSSSCG00000015286	DSTYK	chr9	-	65836515	65836650	65836515	65836587	65839292	65839407	1510	41,13,29,40,27,19	0,0,0,0,0,0	212	149
ENSSSCG00000014580	RIC3	chr9	+	1167797	1167946	1167800	1167946	1153453	1153547	1511	2,11,6,0,0,4	4,11,5,2,4,0	152	149
ENSSSCG00000008225	PTCD3	chr3	-	58638176	58638283	58638176	58638262	58639328	58639419	1512	0,0,0,0,0,0	79,69,68,153,98,88	170	149
ENSSSCG00000005628	ST6GALNAC4	chr1	-	268400155	268400545	268400155	268400341	268401772	268401859	1513	0,4,0,2,2,10	43,75,37,78,124,62	298	149
ENSSSCG00000014626	HPX	chr9	+	3292027	3292136	3292028	3292136	3291570	3291782	1514	0,0,0,0,0,0	0,0,0,0,0,0	150	149
ENSSSCG00000014780	TRIM21	chr9	+	5788876	5789000	5788899	5789000	5785432	5785663	1515	1,0,2,0,0,0	0,0,0,2,0,4	172	149
ENSSSCG00000007914	METTL22	chr3	-	34044385	34044661	34044385	34044530	34049071	34049422	1516	13,11,26,11,25,23	2,3,3,4,2,4	280	149
ENSSSCG00000029967	PEX1	chr9	-	72424087	72424220	72424087	72424097	72425556	72425639	1517	15,11,29,25,16,14	0,0,0,0,0,0	272	149
ENSSSCG00000045005	FAM133B	chr9	-	72491109	72491172	72491109	72491131	72491614	72491647	1518	8,4,6,6,5,4	0,0,1,5,0,2	190	149
ENSSSCG00000014806	ANAPC15	chr9	-	6687714	6687844	6687714	6687839	6687982	6688064	1519	4,14,7,0,7,7	3,2,2,0,2,1	154	149
ENSSSCG00000014806	ANAPC15	chr9	-	6687714	6687844	6687714	6687839	6688142	6688226	1520	1,0,2,4,0,3	0,0,2,0,0,0	154	149
ENSSSCG00000015335	DYNC1I1	chr9	+	75474710	75474852	75474761	75474852	75471946	75472061	1521	3,0,2,0,0,6	7,10,25,14,40,61	200	149
ENSSSCG00000015345	GLCCI1	chr9	+	78300724	78300841	78300727	78300841	78270712	78270799	1522	0,0,0,0,0,0	9,8,2,3,2,4	152	149
ENSSSCG00000015346	ICA1	chr9	-	78389765	78389807	78389765	78389798	78389909	78389972	1523	0,0,0,0,0,0	2,0,1,0,4,4	158	149
ENSSSCG00000006213	NA	chr4	-	68260975	68261133	68260975	68261130	68263596	68263693	1524	19,21,26,33,25,21	0,4,2,0,2,2	152	149
ENSSSCG00000020856	PPME1	chr9	+	8594064	8594236	8594106	8594236	8587834	8587958	1525	0,2,0,0,0,0	17,17,10,13,8,12	191	149
ENSSSCG00000015368	HDAC9	chr9	+	87762503	87762654	87762512	87762654	87757067	87757309	1526	17,50,43,109,87,91	7,13,12,25,22,33	158	149
ENSSSCG00000014881	CLNS1A	chr9	-	12105162	12105264	12105162	12105261	12106699	12106836	1527	19,12,25,8,15,30	1,0,2,0,2,0	152	149
ENSSSCG00000032622	SLC39A14	chr14	+	6674628	6677309	6677139	6677309	6673385	6673572	1528	6,6,15,0,0,2	29,10,25,20,7,18	298	149
ENSSSCG00000020870	NA	chr9	-	92462409	92462455	92462409	92462452	92463731	92463768	1529	1,0,1,2,0,2	6,0,0,0,0,0	152	149
ENSSSCG00000015401	PCLO	chr9	+	97451585	97451765	97451690	97451765	97450176	97450371	1530	0,0,0,0,0,0	0,0,0,0,0,0	254	149
ENSSSCG00000015402	CACNA2D1	chr9	+	98193358	98193430	98193373	98193430	98186107	98186182	1531	11,7,12,7,6,10	0,3,4,0,2,11	164	149
ENSSSCG00000015402	CACNA2D1	chr9	+	98193358	98193430	98193373	98193430	98189541	98189598	1532	1.36116e+17	2,2,0,4,2,4	164	149
ENSSSCG00000014913	PICALM	chr9	-	19859584	19859716	19859584	19859701	19861693	19861801	1533	43,21,65,68,55,34	114,79,102,127,82,118	164	149
ENSSSCG00000031746	KCNQ2	chr17	-	62470539	62470763	62470539	62470727	62474044	62474098	1534	0,0,0,0,0,0	0,0,0,0,0,0	185	149
ENSSSCG00000049020	NA	chr9	+	23039496	23039723	23039499	23039723	23038818	23038929	1535	0,0,0,0,0,0	0,0,0,0,0,0	152	149
ENSSSCG00000012836	AP2A2	chr2	+	612234	612385	612237	612385	611243	611352	1536	5,3,8,2,11,9	23,37,24,18,16,16	152	149
ENSSSCG00000012836	AP2A2	chr2	+	614316	614454	614322	614454	612811	612980	1537	18,32,20,25,30,19	0,0,0,0,0,0	155	149
ENSSSCG00000026110	SRPK2	chr9	-	105263953	105264010	105263953	105264008	105264098	105264209	1538	3,0,0,0,0,0	4,2,5,13,14,13	151	149
ENSSSCG00000014976	ARHGAP42	chr9	+	31939474	31939604	31939483	31939604	31937125	31937230	1539	1,4,0,4,0,0	0,0,0,0,0,0	158	149
ENSSSCG00000015445	NRCAM	chr9	-	108019259	108019460	108019259	108019459	108099414	108099491	1540	0,2,2,0,0,2	0,0,0,0,0,0	150	149
ENSSSCG00000023584	NA	chr9	-	108681783	108681831	108681783	108681828	108682379	108682439	1541	2,0,0,2,2,0	0,0,0,0,0,0	152	149
ENSSSCG00000028201	CWF19L2	chr9	-	35967380	35967928	35967380	35967924	35970589	35970672	1542	0,2,0,1,1,0	0,0,0,0,0,0	153	149
ENSSSCG00000029198	CUL5	chr9	+	36496932	36497094	36496944	36497094	36496216	36496392	1543	2.06192e+17	0,0,0,0,0,0	161	149
ENSSSCG00000009556	CUL4A	chr11	+	78569492	78569679	78569516	78569679	78568730	78568804	1544	0,0,1,0,0,0	1.72204e+17	173	149
ENSSSCG00000008721	ABLIM2	chr8	+	3028293	3028435	3028296	3028435	3027799	3027852	1545	11,14,6,12,6,17	113,70,74,134,64,93	152	149
ENSSSCG00000035293	NA	chr2	-	1472841	1472999	1472841	1472990	1474895	1475058	1546	93,114,163,99,158,134	4.09588e+17	158	149
ENSSSCG00000022070	ZNF143	chr9	-	87770	87854	87770	87851	88371	88455	1547	6,6,1,5,4,4	35,26,46,24,30,30	152	149
ENSSSCG00000011514	MITF	chr13	+	51326947	51327197	51326950	51327197	51178205	51178445	1548	65,52,44,42,41,43	4,0,0,6,0,0	152	149
ENSSSCG00000011514	MITF	chr13	+	51401619	51401694	51401637	51401694	51398506	51398624	1549	2,0,0,6,4,1	22,27,27,30,19,15	167	149
ENSSSCG00000003580	EYA3	chr6	-	85123544	85123684	85123544	85123681	85126428	85126612	1550	20,22,36,35,28,53	0,0,0,0,0,0	152	149
ENSSSCG00000015631	GRB10	chr9	-	136595033	136595100	136595033	136595097	136595958	136596075	1551	4.79383e+17	0,2,0,0,0,10	152	149
ENSSSCG00000006348	FCRLB	chr4	-	88834985	88835276	88834985	88835131	88835902	88836169	1552	0,2,0,0,2,0	0,0,0,0,0,0	294	149
ENSSSCG00000008997	FGB	chr8	-	74604235	74604442	74604235	74604427	74606980	74607001	1553	0,0,0,0,0,0	0,0,0,0,0,0	164	149
ENSSSCG00000017159	TBC1D16	chr12	+	2447488	2447656	2447491	2447656	2446428	2446576	1554	25,35,17,36,26,42	0,5,2,0,0,4	152	149
ENSSSCG00000017159	TBC1D16	chr12	+	2447488	2447656	2447491	2447656	2447306	2447312	1555	0,0,0,0,0,0	0,0,0,0,0,0	152	149
ENSSSCG00000024676	SRPK3	chrX	+	124526617	124526750	124526620	124526750	124526155	124526181	1556	79,73,108,64,37,104	73,59,116,89,45,109	152	149
ENSSSCG00000024676	SRPK3	chrX	+	124527159	124527260	124527198	124527260	124526832	124527072	1557	3.21278e+17	0,0,0,0,0,0	188	149
ENSSSCG00000003667	TRIT1	chr6	-	95644935	95645047	95644935	95645041	95648666	95648809	1558	9,9,5,6,8,13	0,0,0,0,0,0	155	149
ENSSSCG00000003667	TRIT1	chr6	-	95644935	95645117	95644935	95645041	95648666	95648809	1559	16,21,23,60,36,42	0,0,0,0,0,0	225	149
ENSSSCG00000003667	TRIT1	chr6	-	95644935	95645117	95644935	95645047	95648666	95648809	1560	16,21,23,59,36,42	9,9,5,5,8,13	219	149
ENSSSCG00000003667	TRIT1	chr6	-	95648666	95648809	95648666	95648806	95652503	95652649	1561	13,23,14,16,23,35	0,0,0,0,0,1	152	149
ENSSSCG00000003667	TRIT1	chr6	-	95653372	95653469	95653372	95653468	95657194	95657337	1562	0,0,0,0,0,3	0,0,0,1,0,0	150	149
ENSSSCG00000003667	TRIT1	chr6	-	95653372	95653471	95653372	95653469	95657196	95657337	1563	9,15,12,11,8,14	0,0,3,0,0,0	151	149
ENSSSCG00000008480	MORN2	chr3	-	101454715	101455744	101454715	101454822	101455790	101455841	1564	0,0,0,0,0,0	0,0,0,0,0,0	298	149
ENSSSCG00000011489	NA	chr13	-	44085355	44085462	44085355	44085453	44102169	44102293	1565	0,0,0,0,0,0	0,0,0,0,0,0	158	149
ENSSSCG00000032664	HPCA	chr6	+	89195827	89195933	89195860	89195933	89190887	89191286	1566	0,0,0,0,0,0	0,0,0,0,0,0	182	149
ENSSSCG00000032113	NA	chr6	-	56361304	56361490	56361304	56361463	56362266	56362665	1567	0,0,0,0,0,0	0,0,0,0,0,0	176	149
ENSSSCG00000032113	NA	chr6	-	56366375	56366769	56366375	56366632	56367992	56369236	1568	0,0,0,0,0,0	0,0,0,0,0,0	286	149
ENSSSCG00000026264	HSPB11	chr6	+	158356863	158358608	158358539	158358608	158344130	158344243	1569	4,4,0,6,9,3	0,1,2,0,3,0	298	149
ENSSSCG00000009179	MTTP	chr8	-	120837987	120838200	120837987	120838182	120843171	120843279	1570	0,0,0,0,0,0	0,0,0,0,0,0	167	149
ENSSSCG00000005288	TLE4	chr1	+	232433002	232433207	232433005	232433207	232392204	232392267	1571	10,10,19,15,14,10	0,0,0,20,4,0	152	149
ENSSSCG00000005288	TLE4	chr1	+	232433002	232433207	232433005	232433207	232407232	232407307	1572	22,15,14,43,11,19	60,45,42,57,49,54	152	149
ENSSSCG00000039986	RGS8	chr9	-	123983125	123983198	123983125	123983196	123984326	123984442	1573	1,8,2,0,4,17	0,0,0,0,0,0	151	149
ENSSSCG00000007092	KAT14	chr17	+	26516042	26516227	26516051	26516227	26515290	26515427	1574	0,4,2,1,0,1	46,54,64,65,46,58	158	149
ENSSSCG00000024325	SGK2	chr17	+	46191798	46192108	46191807	46192108	46190663	46190811	1575	0,0,0,0,0,0	0,0,4,0,0,0	158	149
ENSSSCG00000024325	SGK2	chr17	+	46194542	46194692	46194634	46194692	46193817	46193867	1576	0,0,0,0,0,0	0,0,0,0,0,0	241	149
ENSSSCG00000010313	VCL	chr14	+	76776798	76776892	76776801	76776892	76768344	76768505	1577	74,73,127,110,97,126	24,30,20,28,13,42	152	149
ENSSSCG00000010313	VCL	chr14	+	76781991	76782148	76781994	76782148	76777729	76777877	1578	0,0,0,0,0,0	75,72,135,104,78,154	152	149
ENSSSCG00000000502	CNOT2	chr5	+	34492040	34492263	34492058	34492263	34470910	34471053	1579	0,0,0,0,0,0	0,0,0,0,0,0	167	149
ENSSSCG00000023296	CENPE	chr8	+	117941222	117941330	117941225	117941330	117937969	117938128	1580	0,0,0,0,0,0	0,0,0,0,2,0	152	149
ENSSSCG00000029227	LDB2	chr8	-	11648521	11648673	11648521	11648670	11651641	11651765	1581	0,0,3,2,0,0	1,0,2,5,0,0	152	149
ENSSSCG00000009192	PDLIM5	chr8	-	125132619	125133038	125132619	125132711	125134672	125134715	1582	174,83,216,113,125,119	107,60,129,24,18,14	298	149
ENSSSCG00000009193	SMARCAD1	chr8	-	125419624	125419752	125419624	125419746	125419964	125420082	1583	0,0,0,0,0,0	49,14,32,33,29,29	155	149
ENSSSCG00000009193	SMARCAD1	chr8	-	125487464	125487703	125487464	125487699	125488316	125488436	1584	2,3,7,3,2,1	0,0,0,0,0,0	153	149
ENSSSCG00000008796	RBM47	chr8	-	31522212	31522419	31522212	31522416	31523290	31524450	1585	2,0,0,0,2,7	0,0,0,0,0,0	152	149
ENSSSCG00000002257	MCTP2	chr7	-	84854054	84854185	84854054	84854120	84856476	84856641	1586	4,1,2,0,0,0	0,1,0,0,0,0	214	149
ENSSSCG00000031636	NA	chr8	+	40170728	40170839	40170731	40170839	40170131	40170196	1587	9,6,3,2,0,6	0,2,2,2,1,0	152	149
ENSSSCG00000006932	CLCA4	chr4	-	129581009	129581187	129581009	129581176	129582401	129582510	1588	0,0,0,0,0,4	0,0,0,0,0,0	160	149
ENSSSCG00000008559	TMEM214	chr3	-	112073126	112073278	112073126	112073272	112073396	112073565	1589	0,0,0,0,0,0	48,47,80,48,16,62	155	149
ENSSSCG00000017645	TEX14	chr12	-	34874562	34874711	34874562	34874693	34876188	34876270	1590	0,0,0,0,0,0	0,0,1,0,0,0	167	149
ENSSSCG00000032115	OSGIN1	chr6	-	4649836	4652468	4649836	4649940	4653367	4653487	1591	3,0,13,1,2,2	85,41,84,70,39,15	298	149
ENSSSCG00000006137	WWP1	chr4	-	50433433	50433791	50433433	50433773	50447700	50447885	1592	3.28375e+17	250,201,209,118,96,104	167	149
ENSSSCG00000024201	TASOR	chr13	-	38503152	38504087	38503152	38503964	38509183	38509243	1593	37,23,20,23,18,50	2,2,2,0,3,2	272	149
ENSSSCG00000024201	TASOR	chr13	-	38503152	38504087	38503152	38503964	38510472	38510614	1594	14,6,0,7,9,12	0,0,0,0,0,0	272	149
ENSSSCG00000035505	YTHDC1	chr8	+	66117955	66118019	66117979	66118019	66117846	66117883	1595	14,7,23,15,14,34	40,16,68,37,19,49	173	149
ENSSSCG00000023426	NA	chr8	+	69733754	69733909	69733767	69733909	69733590	69733642	1596	0,0,0,0,0,0	0,0,0,0,0,0	162	149
ENSSSCG00000023426	NA	chr8	+	69736928	69740336	69740203	69740336	69735414	69735626	1597	0,0,0,0,0,0	0,0,0,0,0,0	298	149
ENSSSCG00000008970	CDKL2	chr8	-	71242368	71242673	71242368	71242667	71243693	71243829	1598	0,0,0,0,0,0	0,0,6,0,0,2	155	149
ENSSSCG00000003773	AK5	chr6	-	136009104	136009272	136009104	136009200	136015457	136015644	1599	8,16,8,2,2,14	0,0,0,2,0,0	221	149
ENSSSCG00000009021	LRBA	chr8	+	78139994	78140442	78140000	78140442	78135470	78135630	1600	52,63,44,60,58,47	0,0,2,0,2,8	155	149
ENSSSCG00000034723	PYCR1	chr12	+	1062398	1062734	1062512	1062734	1062155	1062335	1601	0,2,0,0,0,0	12,2,9,3,7,13	263	149
ENSSSCG00000009061	NAA15	chr8	-	87615369	87615516	87615369	87615513	87622039	87622138	1602	118,34,121,122,63,112	62,46,49,60,35,69	152	149
ENSSSCG00000029920	ELF2	chr8	+	87866306	87866480	87866342	87866480	87863830	87863944	1603	89,85,78,115,119,110	83,116,74,62,38,77	185	149
ENSSSCG00000015252	SNX19	chr9	-	57547824	57548005	57547824	57547954	57548474	57548571	1604	69,76,92,125,75,114	0,0,0,0,0,0	200	149
ENSSSCG00000008545	ZNF512	chr3	-	111594817	111595005	111594817	111595002	111605102	111605161	1605	1,0,7,6,5,0	0,0,0,0,0,0	152	149
ENSSSCG00000025106	THNSL2	chr3	-	57818630	57818865	57818630	57818857	57819040	57819111	1606	0,0,1,0,7,6	0,0,0,0,0,1	157	149
ENSSSCG00000008164	MAP4K4	chr3	-	52511311	52511463	52511311	52511460	52513100	52513207	1607	28,21,30,59,21,34	14,6,6,13,15,18	152	149
ENSSSCG00000008164	MAP4K4	chr3	-	52517676	52517886	52517676	52517793	52518648	52518735	1608	77,52,70,54,48,95	35,36,46,41,52,67	242	149
ENSSSCG00000006120	OTUD6B	chr4	-	45789711	45789792	45789711	45789788	45792379	45792531	1609	21,8,13,29,15,10	2,0,2,0,0,0	153	149
ENSSSCG00000036603	CLN3	chr3	+	18435681	18435760	18435719	18435760	18435420	18435523	1610	1,2,2,3,0,0	0,0,0,0,2,0	187	149
ENSSSCG00000036379	NA	chr3	+	21642476	21642611	21642479	21642611	21639353	21639438	1611	0,0,2,0,0,2	0,14,8,2,18,20	152	149
ENSSSCG00000041282	NA	chr3	+	95527423	95527936	95527864	95527936	95525555	95525828	1612	0,0,0,0,0,0	0,0,0,0,0,0	298	149
ENSSSCG00000031847	RBM28	chr18	+	20047392	20047471	20047401	20047471	20042702	20042845	1613	0,0,0,0,0,0	9,4,3,3,1,4	158	149
ENSSSCG00000027779	TMEM259	chr2	+	77399638	77399752	77399641	77399752	77399427	77399527	1614	71,46,75,43,47,55	80,47,84,61,38,48	152	149
ENSSSCG00000028672	GCKR	chr3	-	111666091	111666258	111666091	111666210	111668661	111668767	1615	0,0,0,0,0,0	0,0,2,0,0,2	197	149
ENSSSCG00000036022	NA	chr4	+	1738228	1738321	1738246	1738321	1735653	1735744	1616	0,0,0,0,0,0	2,3,0,2,3,3	167	149
ENSSSCG00000007817	IL4R	chr3	-	19536869	19537029	19536869	19537026	19544392	19544544	1617	0,0,4,0,0,5	4,11,11,9,5,15	152	149
ENSSSCG00000007817	IL4R	chr3	-	19551825	19551916	19551825	19551913	19576433	19576544	1618	0,0,0,0,0,0	0,0,1,0,0,12	152	149
ENSSSCG00000011330	NBEAL2	chr13	+	29867899	29868412	29867953	29868412	29867648	29867734	1619	8,16,9,7,26,6	0,0,0,0,4,0	203	149
ENSSSCG00000008242	KCMF1	chr3	-	59633379	59633554	59633379	59633551	59636800	59636902	1620	189,145,212,148,90,193	0,1,0,2,0,2	152	149
ENSSSCG00000005890	ZNF7	chr4	+	165899	166016	165902	166016	161499	161626	1621	2,0,4,2,1,0	3,0,0,4,1,2	152	149
ENSSSCG00000011284	NKTR	chr13	+	26143451	26144998	26144910	26144998	26143098	26143143	1622	20,20,41,41,25,19	0,2,9,5,5,2	298	149
ENSSSCG00000011284	NKTR	chr13	+	26156402	26156622	26156477	26156622	26155315	26155461	1623	64,25,42,67,29,35	0,0,0,0,0,0	224	149
ENSSSCG00000011284	NKTR	chr13	+	26170250	26171044	26170942	26171044	26168987	26169083	1624	18,14,29,13,19,52	0,0,0,0,0,2	298	149
ENSSSCG00000011284	NKTR	chr13	+	26170939	26171044	26170942	26171044	26170250	26170307	1625	3,2,1,5,3,2	0,3,7,7,1,4	152	149
ENSSSCG00000011811	LPP	chr13	+	125809316	125809466	125809329	125809466	125782484	125782629	1626	3,0,2,2,0,6	0,0,0,0,0,0	162	149
ENSSSCG00000027320	SLC4A5	chr3	+	68781132	68781310	68781135	68781310	68779411	68779609	1627	0,0,0,0,0,0	0,0,0,0,0,0	152	149
ENSSSCG00000008433	STPG4	chr3	+	93394227	93394485	93394291	93394485	93392493	93392553	1628	2,2,0,0,2,0	0,0,0,0,0,0	213	149
ENSSSCG00000029375	ZNF205	chr3	-	39092962	39093061	39092962	39093058	39094943	39095064	1629	0,0,0,0,0,2	2,2,4,0,0,1	152	149
ENSSSCG00000029375	ZNF205	chr3	-	39099101	39099240	39099101	39099172	39099913	39099986	1630	4,2,2,3,2,2	0,2,2,0,1,1	217	149
ENSSSCG00000029375	ZNF205	chr3	-	39099101	39099240	39099101	39099172	39102588	39102699	1631	3,2,1,1,2,2	0,0,0,0,0,0	217	149
ENSSSCG00000029790	PCYOX1	chr3	-	72211364	72211588	72211364	72211576	72220928	72221103	1632	0,0,0,0,0,0	179,177,131,143,98,108	161	149
ENSSSCG00000007909	ABAT	chr3	-	33923179	33923386	33923179	33923326	33924899	33925067	1633	2,0,0,0,0,0	0,0,2,0,0,0	209	149
ENSSSCG00000007917	RBFOX1	chr3	-	34941293	34942722	34941293	34941534	34943092	34943168	1634	37,38,19,20,6,14	59,96,84,66,80,81	298	149
ENSSSCG00000007917	RBFOX1	chr3	-	35088441	35088585	35088441	35088582	35147874	35148117	1635	1.22211e+17	10,37,12,9,9,6	152	149
ENSSSCG00000008383	NA	chr3	-	80590069	80590186	80590069	80590180	80590862	80590951	1636	0,2,0,1,0,0	0,0,0,0,0,0	155	149
ENSSSCG00000018026	NA	chr12	-	58900123	58900261	58900123	58900258	58900926	58901186	1637	0,0,0,0,0,0	0,0,0,0,0,0	152	149
ENSSSCG00000007558	INTS1	chr3	-	1001440	1001633	1001440	1001627	1001717	1001823	1638	21,15,22,8,17,17	33,23,41,28,38,16	155	149
ENSSSCG00000016943	ADAMTS6	chr16	-	43809076	43809184	43809076	43809180	43832055	43832197	1639	0,0,2,1,0,2	1,4,4,2,4,0	153	149
ENSSSCG00000016943	ADAMTS6	chr16	-	43985079	43985168	43985079	43985163	43985644	43985856	1640	16,19,20,6,14,15	2,4,20,1,19,6	154	149
ENSSSCG00000016943	ADAMTS6	chr16	-	44044992	44045088	44044992	44045046	44051152	44051279	1641	0,4,0,0,2,2	14,12,16,4,22,13	191	149
ENSSSCG00000032007	RTN4	chr3	+	86203549	86205952	86203666	86205952	86202792	86202849	1642	14,31,58,56,41,158	4,5,12,14,12,41	266	149
ENSSSCG00000032007	RTN4	chr3	+	86250668	86250727	86250674	86250727	86250153	86250200	1643	2.42118e+23	0,0,0,0,0,0	155	149
ENSSSCG00000007956	NLRC3	chr3	+	38691238	38691490	38691288	38691490	38690956	38691018	1644	0,0,0,0,0,0	0,0,0,0,0,0	199	149
ENSSSCG00000029285	ZNF75A	chr3	-	38888374	38888466	38888374	38888463	38889480	38889676	1645	2,0,1,0,4,0	0,0,0,0,0,0	152	149
ENSSSCG00000029285	ZNF75A	chr3	-	38889480	38890731	38889480	38889676	38890848	38891367	1646	0,0,0,2,0,6	0,0,2,0,0,0	298	149
ENSSSCG00000037070	GRID2IP	chr3	+	4689791	4689929	4689794	4689929	4689153	4689308	1647	1,8,5,2,0,0	0,10,6,0,0,0	152	149
ENSSSCG00000008057	NA	chr3	-	39525266	39525705	39525266	39525479	39531964	39532104	1648	20,12,7,28,2,2	0,0,0,0,0,0	298	149
ENSSSCG00000008055	TEDC2	chr3	-	39580997	39581278	39580997	39581185	39581614	39581716	1649	6,2,2,0,4,10	0,0,0,2,0,0	242	149
ENSSSCG00000008051	ABCA3	chr3	+	39699802	39699904	39699826	39699904	39698894	39699112	1650	0,1,3,3,0,1	5,1,5,2,2,4	173	149
ENSSSCG00000007606	TRRAP	chr3	+	6015499	6015699	6015553	6015699	6013763	6013854	1651	24,39,51,27,55,44	1,2,10,15,5,9	203	149
ENSSSCG00000015136	UBASH3B	chr9	+	49744777	49744986	49744810	49744986	49739080	49739250	1652	0,0,4,8,2,4	0,0,0,0,0,0	182	149
ENSSSCG00000008445	SRBD1	chr3	+	94922512	94922899	94922517	94922899	94916354	94916532	1653	1,1,2,0,0,4	0,0,0,0,0,0	154	149
ENSSSCG00000008041	PKD1	chr3	+	39869313	39869594	39869346	39869594	39868924	39869051	1654	4,8,22,11,12,5	15,12,18,10,23,22	182	149
ENSSSCG00000008451	NA	chr3	-	96249367	96249440	96249367	96249425	96249807	96249919	1655	1,4,0,0,0,0	5.68449e+17	164	149
ENSSSCG00000008453	ABCG8	chr3	-	96603445	96603529	96603445	96603526	96603613	96603776	1656	0,0,0,0,0,0	0,0,0,0,0,0	152	149
ENSSSCG00000029168	MARF1	chr3	+	7198048	7198241	7198114	7198241	7196589	7196748	1657	33,41,33,40,30,35	0,2,0,0,0,4	215	149
ENSSSCG00000007667	LRCH4	chr3	-	8499285	8500612	8499285	8499646	8500922	8501000	1658	32,30,38,51,38,71	3,0,0,0,2,0	298	149
ENSSSCG00000007667	LRCH4	chr3	-	8507396	8507541	8507396	8507527	8509788	8509928	1659	16,5,15,9,5,6	0,0,0,0,0,0	163	149
ENSSSCG00000007668	GIGYF1	chr3	-	8587718	8587903	8587718	8587900	8588149	8588377	1660	0,0,3,0,0,0	0,1,1,0,0,0	152	149
ENSSSCG00000007668	GIGYF1	chr3	-	8589166	8589286	8589166	8589283	8589368	8589469	1661	4,12,20,11,15,12	10,10,4,3,5,8	152	149
ENSSSCG00000007668	GIGYF1	chr3	-	8590266	8590367	8590266	8590364	8590546	8590684	1662	78,63,58,52,43,67	0,0,0,0,0,0	152	149
ENSSSCG00000008501	VIT	chr3	-	103462123	103462190	103462123	103462189	103468837	103468907	1663	0,0,0,0,0,0	14,8,11,10,8,9	150	149
ENSSSCG00000007674	ZAN	chr3	+	8668468	8668571	8668471	8668571	8667187	8667328	1664	0,0,0,0,0,0	0,0,0,0,0,0	152	149
ENSSSCG00000028840	EZH2	chr9	+	109421603	109421782	109421734	109421782	109412680	109412809	1665	10,8,4,7,7,12	0,0,0,0,0,1	280	149
ENSSSCG00000007981	NPRL3	chr3	+	41538653	41538843	41538689	41538843	41537266	41537396	1666	43,15,33,13,22,13	0,2,4,9,2,3	185	149
ENSSSCG00000000843	TXNRD1	chr5	-	80234573	80234684	80234573	80234683	80236051	80236219	1667	0,0,0,0,0,0	2,2,8,1,4,3	150	149
ENSSSCG00000000152	RBFOX2	chr5	+	11861970	11862117	11861973	11862117	11842156	11842381	1668	20,31,45,34,34,53	14,35,17,40,45,68	152	149
ENSSSCG00000000152	RBFOX2	chr5	+	11883893	11884038	11883905	11884038	11882704	11882797	1669	36,35,33,55,38,41	43,67,60,67,74,141	161	149
ENSSSCG00000008066	ZNF484	chr3	-	41908008	41908064	41908008	41908053	41917871	41917939	1670	2,0,0,0,0,0	2,0,0,0,0,0	160	149
ENSSSCG00000008066	ZNF484	chr3	-	41908008	41908064	41908008	41908053	41918454	41918715	1671	0,0,0,0,0,0	0,0,0,0,0,0	160	149
ENSSSCG00000009709	MFAP3L	chr14	+	19855865	19856897	19855868	19856897	19843663	19844078	1672	0,4,4,8,0,0	0,2,1,2,4,0	152	149
ENSSSCG00000007681	CUX1	chr3	+	9585683	9585872	9585689	9585872	9579318	9579423	1673	53,43,53,26,27,58	2,19,10,10,9,7	155	149
ENSSSCG00000028549	ECM2	chr3	-	42224825	42225395	42224825	42225329	42227593	42227782	1674	17,17,12,16,17,26	0,5,1,2,3,2	215	149
ENSSSCG00000028549	ECM2	chr3	-	42224825	42225398	42224825	42225329	42227593	42227782	1675	25,11,31,15,12,11	0,5,1,2,3,2	218	149
ENSSSCG00000028549	ECM2	chr3	-	42224825	42225398	42224825	42225395	42227593	42227782	1676	24,9,26,15,12,11	16,15,7,16,17,26	152	149
ENSSSCG00000030204	IPPK	chr3	-	42339334	42339407	42339334	42339374	42340105	42340164	1677	83,72,144,97,111,103	0,0,0,0,1,0	182	149
ENSSSCG00000020986	CAPN13	chr3	+	108597126	108597189	108597132	108597189	108596501	108596538	1678	0,0,0,0,0,0	0,0,0,0,0,0	155	149
ENSSSCG00000021837	STYXL1	chr3	+	10211031	10211290	10211200	10211290	10210809	10210869	1679	50,31,34,178,141,88	0,0,0,4,0,0	298	149
ENSSSCG00000006525	NA	chr4	+	94629475	94629597	94629507	94629597	94629197	94629328	1680	0,0,0,0,0,0	0,0,0,0,2,0	181	149
ENSSSCG00000008096	ZC3H6	chr3	-	44096549	44096659	44096549	44096657	44102041	44102153	1681	6,6,6,7,2,5	0,0,0,2,0,0	151	149
ENSSSCG00000010273	TBATA	chr14	-	73688981	73689158	73688981	73689155	73690259	73690339	1682	0,0,0,0,0,0	0,0,0,0,0,0	152	149
ENSSSCG00000029185	MAPRE3	chr3	-	112085653	112085809	112085653	112085806	112085961	112086116	1683	0,0,0,0,0,0	2.20305e+17	152	149
ENSSSCG00000008556	KHK	chr3	-	112026153	112027978	112026153	112026288	112028245	112028362	1684	4,11,7,16,2,6	17,21,17,15,13,20	298	149
ENSSSCG00000008557	EMILIN1	chr3	-	112033145	112033283	112033145	112033280	112033442	112033460	1685	8,33,6,11,20,15	0,0,0,0,0,0	152	149
ENSSSCG00000009870	SDSL	chr14	-	38479023	38479117	38479023	38479063	38479240	38479435	1686	0,0,0,0,0,0	0,0,0,0,0,4	203	149
ENSSSCG00000007736	TMEM248	chr3	-	16256253	16256397	16256253	16256356	16257522	16257706	1687	44,38,46,37,40,39	0,0,0,0,0,0	190	149
ENSSSCG00000008569	HADHB	chr3	-	112738800	112738900	112738800	112738899	112744682	112744727	1688	6.69338e+17	0,0,0,0,0,0	150	149
ENSSSCG00000008575	ASXL2	chr3	+	113127812	113127924	113127815	113127924	113091744	113091827	1689	8,23,16,39,2,9	2,6,6,0,4,6	152	149
ENSSSCG00000008576	NA	chr3	+	113467635	113470878	113470824	113470878	113466658	113466818	1690	2,1,1,5,2,0	0,0,0,3,2,5	298	149
ENSSSCG00000008576	NA	chr3	+	113468001	113470878	113470824	113470878	113467635	113467725	1691	0,0,1,2,4,0	0,0,0,0,0,6	298	149
ENSSSCG00000022933	EFR3B	chr3	-	113692390	113692526	113692390	113692496	113693220	113693299	1692	0,6,3,3,0,3	0,0,0,0,0,0	179	149
ENSSSCG00000017917	MINK1	chr12	-	52019934	52020040	52019934	52020037	52020382	52020546	1693	0,0,0,0,0,0	47,36,30,22,39,42	152	149
ENSSSCG00000017917	MINK1	chr12	-	52031257	52031474	52031257	52031314	52033372	52033438	1694	6,4,0,2,2,0	33,30,52,28,10,11	298	149
ENSSSCG00000039245	RIMS3	chr6	+	170535543	170535694	170535552	170535694	170529209	170529460	1695	0,0,0,0,0,0	0,0,0,0,0,0	158	149
ENSSSCG00000039535	CAMK2B	chr18	+	50944184	50944225	50944187	50944225	50938233	50938276	1696	4,0,5,4,2,10	2,7,4,15,25,17	152	149
ENSSSCG00000008176	LONRF2	chr3	+	53964999	53965099	53965005	53965099	53963417	53963619	1697	1,5,0,0,0,7	0,0,0,0,0,0	155	149
ENSSSCG00000008179	REV1	chr3	+	54857027	54857230	54857114	54857230	54856726	54856892	1698	6,5,1,6,14,6	12,12,5,12,13,13	236	149
ENSSSCG00000008624	LPIN1	chr3	-	124992544	124992652	124992544	124992634	124995268	124995394	1699	115,103,84,207,111,180	4,0,1,1,0,0	167	149
ENSSSCG00000008624	LPIN1	chr3	-	124997271	124997579	124997271	124997576	125000485	125000581	1700	96,41,99,100,24,45	10,3,22,21,5,9	152	149
ENSSSCG00000011482	CFAP20DC	chr13	-	40595360	40595701	40595360	40595695	40599330	40599447	1701	0,0,0,0,0,0	0,0,0,0,0,0	155	149
ENSSSCG00000011482	CFAP20DC	chr13	-	40598044	40598167	40598044	40598155	40599330	40599447	1702	0,0,0,0,0,0	0,0,0,0,0,0	161	149
ENSSSCG00000020799	CPSF3	chr3	-	126898688	126898817	126898688	126898816	126899405	126899503	1703	30,14,16,27,13,22	0,0,0,0,0,0	150	149
ENSSSCG00000009123	CAMK2D	chr8	+	109172103	109172141	109172106	109172141	109168849	109168892	1704	5,4,25,17,11,52	8.71042e+16	152	149
ENSSSCG00000009123	CAMK2D	chr8	+	109172103	109172141	109172106	109172141	109168849	109170663	1705	0,0,0,5,0,3	6,0,0,2,4,2	152	149
ENSSSCG00000038089	COL18A1	chr13	+	207979153	207979285	207979156	207979285	207978751	207978825	1706	4,17,7,9,5,3	5,2,2,14,4,2	152	149
ENSSSCG00000000110	PLA2G6	chr5	+	9723856	9724244	9723990	9724244	9713884	9713927	1707	0,4,7,3,16,1	1,0,0,0,0,0	283	149
ENSSSCG00000020743	RABGAP1	chr1	+	263873073	263873273	263873212	263873273	263857512	263857595	1708	1.70179e+17	3,0,0,0,0,3	288	149
ENSSSCG00000020743	RABGAP1	chr1	+	263873073	263873273	263873212	263873273	263864672	263865387	1709	1.7017e+17	1,1,1,4,0,0	288	149
ENSSSCG00000000025	NA	chr5	-	4895213	4896434	4895213	4895278	4896594	4896689	1710	0,0,0,0,2,0	1,1,0,0,0,0	298	149
ENSSSCG00000005909	FBXL6	chr4	+	425860	425992	425898	425992	425170	425329	1711	4,1,2,0,6,1	1,4,0,0,1,2	187	149
ENSSSCG00000005909	FBXL6	chr4	+	425860	425992	425898	425992	425488	425552	1712	5,11,7,5,5,2	0,1,0,0,0,7	187	149
ENSSSCG00000011593	TMCC1	chr13	-	69223491	69224187	69223491	69223760	69228813	69228869	1713	52,60,27,50,35,49	4,12,16,15,4,16	298	149
ENSSSCG00000013629	SMARCA4	chr2	+	69788655	69788918	69788664	69788918	69783795	69784014	1714	0,2,6,2,0,0	4,12,37,19,9,12	158	149
ENSSSCG00000006274	PRKDC	chr4	+	79828222	79828416	79828225	79828416	79825773	79825948	1715	8,7,9,7,17,8	28,20,11,10,40,28	152	149
ENSSSCG00000006165	SEC31B	chr14	-	111609126	111609261	111609126	111609216	111609794	111609956	1716	19,19,28,28,28,27	26,26,21,26,18,17	194	149
ENSSSCG00000040439	TMED5	chr4	+	124024009	124024193	124024118	124024193	124016246	124016344	1717	1.64146e+17	0,0,0,2,0,0	258	149
ENSSSCG00000010802	UCHL5	chr10	+	755674	755788	755677	755788	754492	754595	1718	55,43,37,71,36,29	73,49,89,63,46,65	152	149
ENSSSCG00000017682	MYO19	chr12	-	38024926	38025035	38024926	38025034	38025960	38026055	1719	13,0,2,12,4,2	0,0,0,0,0,0	150	149
ENSSSCG00000017682	MYO19	chr12	-	38030561	38030675	38030561	38030627	38030836	38030958	1720	4,0,0,10,3,0	0,0,0,0,0,0	197	149
ENSSSCG00000038800	PUF60	chr4	+	820259	822341	822179	822341	819239	819329	1721	68,37,43,55,41,38	91,45,68,30,45,48	298	149
ENSSSCG00000006911	TGFBR3	chr4	+	125273789	125274127	125273792	125274127	125271502	125271692	1722	0,0,0,0,0,0	83,101,105,59,44,73	152	149
ENSSSCG00000006911	TGFBR3	chr4	+	125294898	125294940	125294904	125294940	125286431	125286552	1723	8,6,5,3,6,10	5,8,4,3,7,6	155	149
ENSSSCG00000003718	TAF4B	chr6	+	110890229	110890380	110890244	110890380	110880571	110881201	1724	0,0,0,0,0,0	15,9,34,33,11,15	164	149
ENSSSCG00000011157	PITRM1	chr10	+	67002535	67002632	67002539	67002632	67002346	67002461	1725	50,40,66,108,51,88	4,0,0,0,0,0	153	149
ENSSSCG00000017047	CLINT1	chr16	+	65552148	65552353	65552202	65552353	65550804	65551097	1726	113,109,136,42,59,114	128,125,169,60,65,85	203	149
ENSSSCG00000004663	SEMA6D	chr1	-	123995146	123995247	123995146	123995208	123995640	123995718	1727	0,0,0,0,0,4	6,19,1,3,7,29	188	149
ENSSSCG00000004663	SEMA6D	chr1	-	123997711	123997929	123997711	123997782	123998654	123998743	1728	2,12,3,9,13,20	0,0,0,0,0,0	296	149
ENSSSCG00000006458	FCRL4	chr4	+	92551271	92551526	92551409	92551526	92549614	92549869	1729	0,0,0,0,0,0	0,0,0,0,0,0	287	149
ENSSSCG00000037530	TACC2	chr14	+	131692255	131698217	131698103	131698217	131661229	131661342	1730	3.52266e+17	0,4,0,2,0,0	298	149
ENSSSCG00000006502	ARHGEF2	chr4	+	94066542	94066689	94066545	94066689	94066315	94066425	1731	16,43,12,39,38,42	0,0,0,0,0,0	152	149
ENSSSCG00000006502	ARHGEF2	chr4	+	94066542	94066689	94066548	94066689	94066315	94066425	1732	16,44,12,39,38,43	3,0,1,2,0,3	155	149
ENSSSCG00000006502	ARHGEF2	chr4	+	94066545	94066689	94066548	94066689	94066315	94066425	1733	0,1,0,0,0,1	3,0,1,2,0,3	152	149
ENSSSCG00000018055	NA	chr12	+	60913693	60915113	60914967	60915113	60912860	60912976	1734	4,4,3,4,17,4	13,12,44,29,57,70	298	149
ENSSSCG00000005950	PHF20L1	chr4	-	8446151	8446241	8446151	8446229	8446472	8446561	1735	10,12,4,1,6,15	8,8,4,1,2,19	161	149
ENSSSCG00000006533	ADAM15	chr4	-	94737446	94737987	94737446	94737518	94738631	94738701	1736	21,33,38,31,35,57	0,1,0,0,0,0	298	149
ENSSSCG00000006533	ADAM15	chr4	-	94746552	94746680	94746552	94746659	94747881	94748030	1737	2,3,4,3,1,12	56,66,68,84,84,86	170	149
ENSSSCG00000006539	SHC1	chr4	+	94828101	94828236	94828104	94828236	94827952	94828022	1738	17,32,51,19,15,27	25,13,19,18,9,25	152	149
ENSSSCG00000022107	CHTOP	chr4	-	95999911	96000098	95999911	96000095	96001875	96001959	1739	15,22,22,13,21,36	10,2,4,12,6,10	152	149
ENSSSCG00000022107	CHTOP	chr4	-	95999911	96000098	95999911	96000095	96002583	96002737	1740	1.72143e+17	31,46,49,52,48,43	152	149
ENSSSCG00000006622	POGZ	chr4	+	97815149	97815368	97815176	97815368	97814777	97815068	1741	9,18,8,9,16,18	0,0,0,2,0,6	176	149
ENSSSCG00000027016	C19orf47	chr6	-	48627039	48627192	48627039	48627189	48628882	48629020	1742	1.36136e+17	63,69,91,42,52,113	152	149
ENSSSCG00000023050	SEPTIN10	chr3	-	46518125	46518246	46518125	46518243	46523431	46523500	1743	5,8,23,4,9,25	0,0,0,0,0,0	152	149
ENSSSCG00000006034	RSPO2	chr4	+	29527136	29527234	29527139	29527234	29524498	29524642	1744	0,0,0,0,0,0	0,0,0,0,0,0	152	149
ENSSSCG00000001912	PML	chr7	-	59410459	59410610	59410459	59410595	59419076	59419129	1745	0,9,2,13,0,9	2,0,0,0,0,0	164	149
ENSSSCG00000001912	PML	chr7	-	59419076	59419129	59419076	59419127	59420183	59420447	1746	0,0,0,4,0,0	0,0,0,0,0,0	151	149
ENSSSCG00000006060	GRHL2	chr4	-	35397588	35397683	35397588	35397680	35417473	35417505	1747	0,0,0,0,0,0	0,0,0,0,0,0	152	149
ENSSSCG00000012062	TTC3	chr13	+	200710997	200711085	200711000	200711085	200710375	200710526	1748	21,20,23,34,9,29	21,14,16,29,13,13	152	149
ENSSSCG00000006728	GDAP2	chr4	+	102890315	102890450	102890414	102890450	102889154	102889396	1749	32,26,39,18,31,21	0,0,0,0,0,0	248	149
ENSSSCG00000015784	ACSL1	chr15	-	45913534	45913761	45913534	45913754	45918337	45918422	1750	43,11,24,26,21,39	0,0,0,0,0,0	156	149
ENSSSCG00000006755	DENND2C	chr4	+	105988176	105988416	105988179	105988416	105983169	105983275	1751	2,2,1,1,1,0	0,0,0,0,0,2	152	149
ENSSSCG00000006764	PTPN22	chr4	+	106732304	106733122	106732307	106733122	106732079	106732156	1752	0,0,0,1,0,0	0,0,0,0,0,0	152	149
ENSSSCG00000006774	PPM1J	chr4	+	107725684	107725972	107725894	107725972	107725108	107725223	1753	1.6514e+17	8,4,4,4,0,0	298	149
ENSSSCG00000006136	RMDN1	chr4	+	50382139	50382298	50382164	50382298	50377125	50377213	1754	6,5,2,3,0,1	0,0,0,7,12,11	174	149
ENSSSCG00000006141	CA3	chr4	-	51234314	51234433	51234314	51234406	51236837	51237035	1755	8.28481e+20	4,0,0,12,12,4	176	149
ENSSSCG00000008162	IL1R1	chr3	-	52195597	52195765	52195597	52195672	52196472	52196616	1756	35,19,36,21,15,48	1,0,4,0,0,2	242	149
ENSSSCG00000011371	NDUFAF3	chr13	+	31657839	31659221	31658695	31659221	31657654	31657755	1757	33,19,32,31,37,42	0,0,4,1,6,0	298	149
ENSSSCG00000031125	AMPD2	chr4	-	110497314	110497582	110497314	110497444	110497684	110497774	1758	4,6,3,0,5,8	7,27,15,14,5,17	287	149
ENSSSCG00000006179	STAU2	chr4	+	62167455	62167601	62167470	62167601	62146810	62146876	1759	2,0,2,0,0,0	29,53,71,18,45,66	164	149
ENSSSCG00000006179	STAU2	chr4	+	62167455	62167601	62167470	62167601	62162190	62162321	1760	37,34,34,29,29,30	4.31397e+17	164	149
ENSSSCG00000040728	EYA1	chr4	+	64201036	64201174	64201051	64201174	64196680	64196826	1761	11,5,11,8,4,6	0,4,6,0,0,3	164	149
ENSSSCG00000006219	MTFR1	chr4	-	68947010	68947962	68947010	68947109	68958096	68958236	1762	6,0,6,4,12,18	2,2,6,0,2,3	298	149
ENSSSCG00000006277	SPIDR	chr4	-	79878356	79878474	79878356	79878471	79879249	79879343	1763	2,1,0,0,0,0	0,0,0,0,0,0	152	149
ENSSSCG00000006277	SPIDR	chr4	-	79878356	79878650	79878356	79878471	79879249	79879343	1764	4,1,15,6,2,4	0,0,0,0,0,0	298	149
ENSSSCG00000006277	SPIDR	chr4	-	79878356	79878650	79878356	79878474	79879249	79879343	1765	4,1,15,6,2,4	2,1,0,0,0,0	298	149
ENSSSCG00000006277	SPIDR	chr4	-	80183425	80183574	80183425	80183572	80190578	80190643	1766	0,0,0,0,0,0	1,2,0,0,2,3	151	149
ENSSSCG00000006284	C1orf112	chr4	-	81207301	81207467	81207301	81207430	81209324	81209465	1767	10,0,8,6,4,2	0,0,2,0,0,0	186	149
ENSSSCG00000010096	AIFM3	chr14	+	50572527	50572660	50572542	50572660	50572361	50572438	1768	0,0,0,0,0,0	0,0,0,0,1,0	164	149
ENSSSCG00000010096	AIFM3	chr14	+	50575700	50575754	50575733	50575754	50574991	50575096	1769	0,0,0,0,0,0	0,0,0,0,0,0	182	149
ENSSSCG00000039157	CLASP1	chr15	+	29959416	29959575	29959467	29959575	29941288	29941459	1770	8,9,2,6,18,5	26,29,36,27,23,58	200	149
ENSSSCG00000015714	CCDC93	chr15	-	23530165	23530282	23530165	23530279	23546607	23546694	1771	63,21,66,49,11,45	0,4,0,0,0,0	152	149
ENSSSCG00000023334	BCLAF3	chrX	-	16287227	16287403	16287227	16287343	16296224	16296887	1772	4,5,16,3,6,6	2,4,0,6,4,2	209	149
ENSSSCG00000023334	BCLAF3	chrX	-	16302709	16302854	16302709	16302847	16309950	16310124	1773	0,2,4,0,11,14	0,0,0,1,0,0	156	149
ENSSSCG00000023334	BCLAF3	chrX	-	16309950	16310124	16309950	16310123	16311668	16312172	1774	0,0,0,0,0,0	0,0,1,2,9,2	150	149
ENSSSCG00000012161	MAP7D2	chrX	-	16362000	16362158	16362000	16362134	16369612	16369723	1775	0,0,0,0,0,0	0,0,0,0,0,0	173	149
ENSSSCG00000035772	CDH5	chr6	+	27125286	27125575	27125319	27125575	27119811	27120031	1776	13,15,19,27,26,25	1,0,4,0,0,0	182	149
ENSSSCG00000012656	ELF4	chrX	-	106628919	106629117	106628919	106629012	106629427	106629599	1777	0,2,1,1,0,0	3,4,0,0,3,1	254	149

## Sheet: A5SS
GeneID	geneSymbol	chr	strand	longExonStart_0base	longExonEnd	shortES	shortEE	flankingES	flankingEE	ID	Inclusion junction counts	skippig junction counts	IncFormLen	SkipFormLen
ENSSSCG00000039144	NA	chrY	-	5282951	5283165	5282957	5283165	5267774	5267982	0	0,0,0,0,0,0	6,2,9,6,12,17	155	149
ENSSSCG00000016721	DBNL	chr18	-	48719019	48719094	48719022	48719094	48718028	48718175	1	14,1,24,12,15,22	0,0,0,0,0,0	152	149
ENSSSCG00000016717	MPP6	chr18	-	47629548	47629800	47629572	47629800	47609208	47609340	2	1,8,0,0,0,3	2,2,0,0,2,0	173	149
ENSSSCG00000023445	AVL9	chr18	-	40675466	40675560	40675471	40675560	40663727	40668963	3	1,2,4,12,6,2	85,62,143,116,75,117	154	149
ENSSSCG00000021354	CNOT4	chr18	+	13923399	13923533	13923399	13923524	13943576	13943634	4	8,31,9,7,8,13	60,36,64,48,40,32	158	149
ENSSSCG00000016513	KIAA1549	chr18	+	10787221	10787337	10787221	10787310	10794877	10795080	5	2,1,4,2,6,0	1,0,1,1,3,0	176	149
ENSSSCG00000026733	HIPK2	chr18	+	10106650	10106793	10106650	10106778	10110850	10111030	6	1.09137e+17	0,0,0,4,0,0	164	149
ENSSSCG00000032390	NDUFB2	chr18	-	9140527	9140672	9140533	9140672	9138959	9139058	7	6.21429e+17	0,0,0,1,0,0	155	149
ENSSSCG00000016464	CLCN1	chr18	-	6962390	6962579	6962411	6962579	6962152	6962234	8	30,38,26,45,35,43	0,0,0,0,0,0	170	149
ENSSSCG00000021475	SLC4A2	chr18	-	6150131	6150423	6150253	6150423	6149795	6149969	9	9,19,16,6,3,12	1,12,7,9,14,41	271	149
ENSSSCG00000027229	B3GNTL1	chr12	+	291762	292748	291762	291828	294591	294687	10	6,2,0,0,2,2	33,37,11,18,46,33	298	149
ENSSSCG00000021363	CHD3	chr12	+	53159726	53159968	53159726	53159922	53160998	53161162	11	4,14,9,11,2,5	80,113,88,42,44,36	195	149
ENSSSCG00000017941	NEURL4	chr12	-	52673661	52673837	52673667	52673837	52673441	52673573	12	62,45,58,31,38,47	58,22,60,39,37,26	155	149
ENSSSCG00000025689	DVL2	chr12	-	52586571	52586681	52586583	52586681	52586310	52586446	13	11,22,14,9,14,6	7,8,3,2,1,0	161	149
ENSSSCG00000024285	DLG4	chr12	-	52565594	52565759	52565693	52565759	52562005	52562059	14	2,4,2,0,1,0	2,5,3,0,5,3	248	149
ENSSSCG00000017416	DHX58	chr12	+	20647907	20647993	20647907	20647944	20648127	20648296	15	0,2,0,0,0,0	0,0,0,0,0,2	198	149
ENSSSCG00000022101	BRCA1	chr12	+	19812538	19815970	19812538	19812655	19816366	19816455	16	27,3,13,6,12,6	0,0,0,0,0,2	298	149
ENSSSCG00000017367	MPP2	chr12	+	19260607	19260757	19260607	19260724	19261108	19261336	17	0,0,0,4,0,4	0,0,0,0,0,0	182	149
ENSSSCG00000017360	UBTF	chr12	+	19003493	19003565	19003493	19003561	19003648	19003792	18	1,9,0,10,8,2	0,0,0,0,0,0	153	149
ENSSSCG00000029262	GOSR1	chr12	+	46544114	46544235	46544114	46544229	46553279	46553367	19	99,75,100,60,54,64	46,59,66,35,29,44	155	149
ENSSSCG00000017297	CYB561	chr12	+	15443235	15444224	15443235	15443453	15444321	15444420	20	0,0,1,2,0,0	0,0,0,0,0,0	298	149
ENSSSCG00000017274	NOL11	chr12	+	13897590	13897690	13897590	13897679	13921975	13922047	21	0,0,0,0,0,0	0,0,0,0,0,0	160	149
ENSSSCG00000017712	AP2B1	chr12	-	39860190	39860452	39860277	39860452	39847200	39847346	22	0,0,0,3,0,2	0,0,0,4,0,0	236	149
ENSSSCG00000039473	NA	chr12	+	37899735	37899895	37899735	37899853	37903362	37903517	23	12,19,11,6,6,20	42,51,23,23,28,19	191	149
ENSSSCG00000034608	TMEM94	chr12	-	5878672	5878837	5878684	5878837	5878264	5878474	24	55,50,49,38,44,57	0,0,2,0,0,0	161	149
ENSSSCG00000017637	MPO	chr12	-	34565053	34565131	34565065	34565131	34564826	34565030	25	0,0,0,0,0,0	0,0,0,0,0,0	161	149
ENSSSCG00000017605	MMD	chr12	-	31720446	31723642	31723439	31723642	31716167	31716249	26	4,3,9,2,2,0	14,14,14,18,11,14	298	149
ENSSSCG00000036056	DNAH17	chr12	+	3512459	3512603	3512459	3512594	3513543	3513726	27	0,0,0,0,0,0	0,0,0,0,0,0	158	149
ENSSSCG00000036056	DNAH17	chr12	+	3578915	3579058	3578915	3579043	3580883	3581111	28	0,0,0,0,0,0	5,1,5,3,1,23	164	149
ENSSSCG00000017156	GAA	chr12	-	2331145	2331219	2331151	2331219	2330546	2330703	29	0,0,0,0,0,0	0,0,0,0,0,0	155	149
ENSSSCG00000021040	SLC26A11	chr12	-	2224844	2224906	2224850	2224906	2224517	2224658	30	0,0,0,0,0,0	12,5,2,10,4,6	155	149
ENSSSCG00000017562	CACNA1G	chr12	+	26892912	26893126	26892912	26893105	26894909	26894963	31	0,0,0,0,0,1	0,0,0,3,0,0	170	149
ENSSSCG00000017146	NA	chr12	-	2175338	2175654	2175434	2175654	2174149	2174205	32	31,63,43,75,90,87	18,14,37,26,4,41	245	149
ENSSSCG00000017143	CEP131	chr12	+	1555921	1555953	1555921	1555932	1556596	1556657	33	4,7,0,0,3,0	0,0,0,0,0,0	170	149
ENSSSCG00000037557	DRC3	chr12	-	60651030	60651128	60651035	60651128	60650535	60650697	34	0,0,0,0,0,2	0,0,0,0,0,0	154	149
ENSSSCG00000033689	GPS1	chr12	-	954065	954378	954242	954378	953844	953905	35	2.01194e+17	0,0,0,1,4,0	298	149
ENSSSCG00000035852	CSNK1D	chr12	+	789802	791921	789802	789942	792020	792084	36	4,4,1,0,4,2	64,64,90,77,47,75	298	149
ENSSSCG00000007058	PLCB4	chr17	+	18322365	18322417	18322365	18322411	18332207	18332310	37	16,13,20,37,18,25	0,0,0,0,0,0	155	149
ENSSSCG00000035939	ZNF512B	chr17	-	62790199	62790370	62790244	62790370	62790038	62790110	38	43,66,57,27,41,68	0,3,0,0,0,0	194	149
ENSSSCG00000038718	ADRM1	chr17	+	61695816	61695988	61695816	61695940	61696204	61696291	39	3,0,2,0,2,2	69,70,71,30,45,65	197	149
ENSSSCG00000027444	STAU1	chr17	-	50846559	50846764	50846607	50846764	50844170	50844309	40	0,0,4,1,6,8	0,4,8,0,6,3	197	149
ENSSSCG00000021861	PIGT	chr17	+	47736114	47736292	47736114	47736252	47738803	47738931	41	22,41,29,12,30,33	0,0,0,0,1,0	189	149
ENSSSCG00000007331	RBL1	chr17	-	40255257	40255444	40255296	40255444	40253731	40253898	42	6,12,9,11,2,10	12,8,16,5,12,9	188	149
ENSSSCG00000007314	NA	chr17	+	39459820	39460099	39459820	39460003	39466899	39468864	43	0,0,0,0,0,0	0,0,0,0,1,0	245	149
ENSSSCG00000034045	ERGIC3	chr17	+	38885638	38886065	38885638	38885726	38890608	38890702	44	50,48,65,47,39,45	0,0,0,2,0,0	298	149
ENSSSCG00000038237	UQCC1	chr17	-	38743899	38744007	38743907	38744007	38728572	38728630	45	1,6,3,6,5,1	0,0,0,0,0,0	157	149
ENSSSCG00000007280	ITCH	chr17	+	37814959	37815086	37814959	37815036	37831733	37831824	46	0,0,0,1,0,6	44,40,63,63,26,42	199	149
ENSSSCG00000033613	FOXS1	chr17	-	35531136	35531326	35531215	35531326	35530718	35530816	47	0,5,8,10,4,6	2,0,0,2,2,10	228	149
ENSSSCG00000007166	PTPRA	chr17	-	32700153	32700495	32700165	32700495	32678988	32679073	48	0,0,0,0,1,0	13,14,25,11,10,12	161	149
ENSSSCG00000021401	NA	chr17	+	32043066	32043276	32043066	32043201	32043937	32044025	49	0,0,0,0,0,2	0,0,0,0,0,0	224	149
ENSSSCG00000007142	PANK2	chr17	-	31817142	31817495	31817285	31817495	31813376	31813630	50	37,31,29,51,32,52	2,7,4,2,4,8	292	149
ENSSSCG00000017904	ENO3	chr12	-	51955061	51955169	51955072	51955169	51954843	51954902	51	448,347,449,104,102,75	0,0,0,0,0,0	160	149
ENSSSCG00000038811	MOB3B	chr10	+	38438760	38440196	38438760	38440150	38525579	38526190	52	0,0,0,0,0,2	0,0,0,0,0,0	195	149
ENSSSCG00000010980	C9orf24	chr10	+	32432773	32433008	32432773	32433003	32434198	32434285	53	0,0,0,0,0,0	0,0,0,0,0,0	154	149
ENSSSCG00000024784	CACNA1S	chr10	-	23506945	23507199	23506948	23507199	23505238	23505413	54	4,11,35,3,10,6	4.78262e+17	152	149
ENSSSCG00000010863	AHCTF1	chr10	+	15107998	15108096	15107998	15108084	15111080	15111289	55	0,0,0,0,0,0	23,18,25,20,17,23	161	149
ENSSSCG00000010822	BPNT1	chr10	-	9680162	9680367	9680185	9680367	9678136	9678264	56	2,2,0,0,3,0	2,0,0,0,0,0	172	149
ENSSSCG00000011102	NRP1	chr10	-	56304335	56304440	56304356	56304440	56299658	56299718	57	98,65,113,135,108,145	95,69,80,159,175,151	170	149
ENSSSCG00000007264	NA	chr17	-	36918885	36919082	36918906	36919082	36917993	36918181	58	184,123,170,70,122,125	0,0,0,1,0,0	170	149
ENSSSCG00000038150	NA	chr10	-	28994553	28994662	28994567	28994662	28982490	28982698	59	0,2,4,0,0,4	2,0,0,0,0,0	163	149
ENSSSCG00000038150	NA	chr10	-	28994553	28994662	28994567	28994662	28983071	28983160	60	7,10,5,3,5,11	15,8,4,5,1,1	163	149
ENSSSCG00000009472	FBXL3	chr11	-	49145379	49145731	49145523	49145731	49142292	49142415	61	2.17246e+17	14,6,4,17,6,9	293	149
ENSSSCG00000016435	SMARCD3	chr18	+	5985359	5985518	5985359	5985482	5985729	5985825	62	6,14,12,3,4,0	180,178,169,86,114,92	185	149
ENSSSCG00000024722	PIBF1	chr11	+	45076066	45076548	45076066	45076399	45077510	45077807	63	23,26,31,7,24,21	0,0,2,0,0,0	298	149
ENSSSCG00000024722	PIBF1	chr11	+	45091820	45092019	45091820	45092013	45095101	45095221	64	14,11,28,4,10,12	0,0,0,0,0,0	155	149
ENSSSCG00000009414	ZC3H13	chr11	+	21337028	21337198	21337028	21337189	21342509	21342707	65	0,5,0,2,0,3	25,24,8,15,25,3	158	149
ENSSSCG00000009407	ESD	chr11	+	20667990	20668158	20667990	20668157	20670556	20670634	66	2,1,0,0,0,3	0,1,2,0,0,3	150	149
ENSSSCG00000009369	COG6	chr11	+	14719375	14719628	14719375	14719529	14720331	14720431	67	3,0,4,8,4,0	2,0,0,2,5,5	248	149
ENSSSCG00000009369	COG6	chr11	+	14720547	14721988	14720547	14720633	14723071	14723151	68	1,2,2,2,0,4	0,0,0,0,0,0	298	149
ENSSSCG00000009345	PDS5B	chr11	+	9208681	9208787	9208681	9208781	9214460	9214900	69	4,6,6,6,4,6	2,7,8,6,0,2	155	149
ENSSSCG00000009276	XPO4	chr11	-	1107923	1108475	1108344	1108475	1107772	1107890	70	2,2,4,3,5,0	27,8,18,66,59,86	298	149
ENSSSCG00000009572	RNF17	chr11	+	249500	249603	249500	249591	250156	250272	71	0,0,0,0,0,0	0,0,0,0,0,0	161	149
ENSSSCG00000016784	ANKH	chr16	-	4108263	4108393	4108269	4108393	4107548	4107648	72	0,0,0,0,0,0	10,13,13,4,10,21	155	149
ENSSSCG00000017100	MTRR	chr16	-	74266408	74266562	74266422	74266562	74261286	74261662	73	3,0,0,0,2,0	21,7,24,18,9,14	163	149
ENSSSCG00000017091	TNIP1	chr16	+	71934241	71934494	71934241	71934430	71948948	71949083	74	1,4,0,2,2,1	0,0,1,0,0,2	213	149
ENSSSCG00000017091	TNIP1	chr16	+	71970987	71971116	71970987	71971035	71973290	71973422	75	82,78,149,71,100,167	0,0,0,0,0,0	230	149
ENSSSCG00000017087	GM2A	chr16	-	71749245	71749398	71749281	71749398	71744001	71744184	76	28,35,18,16,30,58	0,0,0,0,0,0	185	149
ENSSSCG00000035442	SLC36A1	chr16	-	71557330	71557497	71557360	71557497	71553650	71553820	77	20,2,18,7,6,9	0,0,0,0,0,0	179	149
ENSSSCG00000016778	NLN	chr16	+	44257390	44257505	44257390	44257470	44259998	44260258	78	0,7,0,5,6,0	0,0,0,0,0,0	184	149
ENSSSCG00000016949	TRAPPC13	chr16	+	44171175	44171226	44171175	44171220	44177546	44177680	79	0,0,0,0,0,0	20,6,15,0,11,15	155	149
ENSSSCG00000016861	C6	chr16	-	26070625	26070773	26070646	26070773	26064523	26064724	80	0,0,0,0,0,0	0,0,0,0,0,0	170	149
ENSSSCG00000016831	SPEF2	chr16	+	21159141	21159202	21159141	21159187	21160509	21160565	81	0,0,0,0,0,0	0,0,0,0,0,0	164	149
ENSSSCG00000016827	BRIX1	chr16	+	20514480	20514592	20514480	20514588	20517536	20517607	82	2,0,0,0,1,0	0,0,0,0,0,0	153	149
ENSSSCG00000016817	TARS1	chr16	+	19480608	19480686	19480608	19480681	19482146	19482261	83	0,0,0,0,0,0	59,56,42,41,56,83	154	149
ENSSSCG00000051151	NA	chr16	+	39980737	39980848	39980737	39980788	39984306	39984588	84	0,0,2,6,2,5	20,12,16,12,7,8	209	149
ENSSSCG00000030502	CEP170	chr10	-	16117149	16117793	16117629	16117793	16104430	16104580	85	14,16,26,25,14,20	6,2,7,4,10,7	298	149
ENSSSCG00000000866	MYBPC1	chr5	-	82626094	82626181	82626139	82626181	82615450	82615561	86	4,5,3,4,3,8	2.26621e+23	194	149
ENSSSCG00000000806	SCAF11	chr5	-	76812604	76814377	76814030	76814377	76812006	76812126	87	3.04318e+17	0,0,0,0,0,2	298	149
ENSSSCG00000000806	SCAF11	chr5	-	76839520	76841927	76841826	76841927	76822581	76822640	88	25,18,23,39,33,39	0,0,0,8,0,0	298	149
ENSSSCG00000040825	NA	chr5	-	21328259	21328630	21328499	21328630	21310215	21310309	89	0,4,4,5,0,11	0,2,0,0,0,0	298	149
ENSSSCG00000036237	NA	chr5	-	21142930	21142986	21142963	21142986	21142803	21142888	90	0,1,0,0,6,0	0,0,0,0,0,0	182	149
ENSSSCG00000000276	NA	chr5	+	18722497	18722798	18722497	18722625	18723036	18723238	91	0,2,4,3,1,0	6,31,13,18,14,29	298	149
ENSSSCG00000000274	NA	chr5	+	18683717	18683858	18683717	18683846	18684947	18685022	92	0,0,0,0,0,0	1.19012e+23	161	149
ENSSSCG00000000274	NA	chr5	+	18686847	18686952	18686847	18686940	18689277	18689350	93	1,0,0,1,2,1	13,8,3,19,2,10	161	149
ENSSSCG00000017339	NMT1	chr12	-	18309155	18309326	18309161	18309326	18308504	18308672	94	4.00379e+17	0,0,0,0,0,0	155	149
ENSSSCG00000000265	ESPL1	chr5	+	18487051	18487186	18487051	18487106	18487549	18487643	95	0,0,0,0,0,0	0,0,0,0,0,0	229	149
ENSSSCG00000036564	ZNF740	chr5	+	18410519	18411035	18410519	18410835	18413185	18413335	96	35,43,16,14,24,17	12,9,24,22,14,24	298	149
ENSSSCG00000000680	GPR162	chr5	-	63888134	63889578	63888272	63889578	63887383	63887573	97	0,0,0,0,0,0	0,0,0,0,0,0	287	149
ENSSSCG00000025179	NECAP1	chr5	+	63130660	63130844	63130660	63130832	63133386	63133489	98	10,10,41,24,17,46	18,7,9,16,12,30	161	149
ENSSSCG00000024402	NA	chr5	+	62352842	62352910	62352842	62352895	62355006	62355175	99	0,0,0,0,0,0	0,0,0,0,0,0	164	149
ENSSSCG00000024402	NA	chr5	+	62389534	62389594	62389534	62389573	62389620	62389711	100	0,0,0,0,0,0	0,0,0,0,0,0	170	149
ENSSSCG00000032269	LIMA1	chr5	-	16090273	16090358	16090300	16090358	16088080	16088190	101	0,0,0,0,0,2	2,2,0,5,0,2	176	149
ENSSSCG00000032269	LIMA1	chr5	-	16090273	16090358	16090300	16090358	16088080	16088193	102	6,0,0,0,1,2	16,9,16,20,20,14	176	149
ENSSSCG00000000600	EPS8	chr5	+	56937994	56938110	56937994	56938068	56948535	56948603	103	0,0,0,0,2,0	42,10,20,32,7,45	191	149
ENSSSCG00000000148	NA	chr5	-	11515642	11515868	11515648	11515868	11514866	11514993	104	0,0,0,0,0,0	0,0,0,0,0,0	155	149
ENSSSCG00000000567	SOX5	chr5	+	49813300	49813532	49813300	49813427	49859024	49859235	105	6,13,12,20,13,8	4,0,4,4,2,0	254	149
ENSSSCG00000000076	SGSM3	chr5	-	7985005	7985118	7985032	7985118	7984547	7984614	106	0,0,0,2,0,1	37,55,56,16,25,21	176	149
ENSSSCG00000000531	BICD1	chr5	-	41938882	41939200	41938992	41939200	41937706	41937900	107	0,2,0,4,12,4	0,0,0,1,0,0	259	149
ENSSSCG00000027429	YARS2	chr5	+	41568271	41568430	41568271	41568427	41568736	41568907	108	0,0,0,0,0,0	14,15,16,15,17,33	152	149
ENSSSCG00000000951	CSRP2	chr5	+	104288160	104288332	104288160	104288328	104293034	104293164	109	0,0,0,0,0,0	0,0,0,0,0,0	153	149
ENSSSCG00000000500	NA	chr5	+	34018843	34019119	34018843	34018938	34019810	34020069	110	31,75,51,47,53,56	1,0,0,0,2,0	298	149
ENSSSCG00000000493	FRS2	chr5	+	33787253	33787315	33787253	33787296	33837071	33837166	111	0,0,0,0,0,0	5,7,8,6,0,1	168	149
ENSSSCG00000000493	FRS2	chr5	+	33845352	33845516	33845352	33845471	33847847	33849976	112	16,13,14,18,4,14	2,0,0,0,2,0	194	149
ENSSSCG00000000971	HDAC10	chr5	+	444181	444360	444181	444260	444457	444640	113	0,0,0,1,5,0	2,0,3,5,7,4	249	149
ENSSSCG00000000970	PPP6R2	chr5	-	305089	305202	305100	305202	304706	304816	114	5,2,11,11,5,2	4,0,0,0,0,0	160	149
ENSSSCG00000000926	CEP290	chr5	+	94429764	94430022	94429764	94429970	94431191	94431343	115	0,0,0,0,0,0	0,3,0,2,0,2	201	149
ENSSSCG00000035875	OS9	chr5	+	23001288	23001561	23001288	23001516	23001834	23002024	116	67,105,82,69,52,77	0,0,0,0,0,0	194	149
ENSSSCG00000017290	STRADA	chr12	+	15202146	15202226	15202146	15202202	15204175	15204233	117	1,1,0,0,2,2	0,4,1,0,0,0	173	149
ENSSSCG00000017290	STRADA	chr12	+	15213137	15213259	15213137	15213244	15214979	15215088	118	1,17,36,13,23,22	0,0,0,0,0,0	164	149
ENSSSCG00000025682	ACTR6	chr5	-	83925206	83925288	83925219	83925288	83921969	83922105	119	0,0,0,0,0,0	2,0,0,0,0,0	162	149
ENSSSCG00000025682	ACTR6	chr5	-	83925206	83925288	83925219	83925288	83923356	83923480	120	0,0,0,0,0,0	0,0,0,0,0,0	162	149
ENSSSCG00000000875	NR1H4	chr5	-	83632437	83632590	83632449	83632590	83630388	83630522	121	0,0,0,0,0,0	0,0,0,0,0,0	161	149
ENSSSCG00000042587	NA	chr5	-	65463974	65464055	65463991	65464055	65462899	65462974	122	0,0,0,0,0,0	0,0,0,0,0,0	166	149
ENSSSCG00000001423	NELFE	chr7	-	24044530	24044600	24044545	24044600	24044283	24044429	123	26,22,22,25,20,29	0,0,0,0,0,0	164	149
ENSSSCG00000001400	DDX39B	chr7	-	23660532	23662820	23662701	23662820	23659675	23659785	124	3.3134e+17	2,0,0,0,0,0	298	149
ENSSSCG00000001400	DDX39B	chr7	-	23660532	23662820	23660533	23662820	23659675	23659978	125	0,19,12,11,0,6	0,0,0,0,0,0	150	149
ENSSSCG00000001400	DDX39B	chr7	-	23660820	23662820	23662701	23662820	23660532	23660664	126	54,35,79,51,52,58	2.08174e+17	298	149
ENSSSCG00000001382	DDR1	chr7	+	23376155	23376929	23376155	23376228	23377198	23377369	127	0,0,0,0,0,0	0,0,2,0,0,0	298	149
ENSSSCG00000032377	RALGAPA1	chr7	+	64240946	64242491	64240946	64241114	64244220	64244345	128	53,63,89,93,109,91	4,11,7,8,16,9	298	149
ENSSSCG00000001934	SEC23A	chr7	+	61125388	61125468	61125388	61125450	61126518	61126663	129	112,81,52,82,69,81	0,0,0,0,0,0	167	149
ENSSSCG00000024161	NA	chr7	+	22976415	22976641	22976415	22976632	22976751	22976930	130	0,0,0,0,0,0	0,2,0,2,10,0	158	149
ENSSSCG00000001930	NA	chr7	+	60983208	60983419	60983208	60983359	60983934	60983988	131	9,18,20,8,5,11	37,27,16,29,19,28	209	149
ENSSSCG00000001930	NA	chr7	+	60992009	60992861	60992009	60992082	60998352	60998432	132	34,49,22,65,30,28	75,64,128,70,45,89	298	149
ENSSSCG00000029196	DIP2B	chr5	+	16531179	16531302	16531179	16531299	16534127	16534325	133	0,0,0,0,0,0	1,10,8,3,12,5	152	149
ENSSSCG00000029196	DIP2B	chr5	+	16583996	16584117	16583996	16584103	16585648	16585760	134	6,3,3,11,6,5	0,0,0,0,0,0	163	149
ENSSSCG00000037105	EVL	chr7	+	121045507	121046814	121045507	121045568	121049069	121049133	135	2,2,1,4,0,2	2,4,6,1,6,4	298	149
ENSSSCG00000001884	COMMD4	chr7	-	58278688	58279043	58278971	58279043	58278449	58278489	136	17,34,34,10,10,17	0,0,0,0,0,0	298	149
ENSSSCG00000009473	MYCBP2	chr11	-	49194122	49194221	49194131	49194221	49190656	49190737	137	16,17,12,9,18,12	3,9,7,3,4,10	158	149
ENSSSCG00000031595	NA	chr7	+	115830353	115830946	115830353	115830940	115832606	115832683	138	0,0,0,0,0,0	1,0,0,0,0,0	155	149
ENSSSCG00000031595	NA	chr7	+	115832733	115832879	115832733	115832873	115834917	115835068	139	0,0,0,0,0,2	0,0,0,0,0,0	155	149
ENSSSCG00000002450	SLC24A4	chr7	+	113963697	113963840	113963697	113963783	113968149	113968319	140	0,1,0,0,0,0	0,0,0,0,0,0	206	149
ENSSSCG00000002441	PPP4R3A	chr7	-	113125726	113125882	113125765	113125882	113124674	113124806	141	53,30,71,50,30,51	72,60,73,82,45,50	188	149
ENSSSCG00000001090	ALDH5A1	chr7	+	19366909	19367068	19366909	19367059	19371252	19371422	142	16,19,24,25,14,23	0,0,0,0,0,2	158	149
ENSSSCG00000001819	MAN2A2	chr7	+	53499414	53499880	53499414	53499613	53500752	53500902	143	220,202,216,89,143,134	71,37,54,44,44,53	298	149
ENSSSCG00000001808	CPEB1	chr7	+	52372946	52373051	52372946	52373036	52373913	52374050	144	0,0,0,0,0,0	0,2,2,0,0,1	164	149
ENSSSCG00000001052	PHACTR1	chr7	+	9573756	9573936	9573756	9573924	9575939	9576146	145	0,0,0,0,0,0	1,6,6,15,4,5	161	149
ENSSSCG00000002374	DLST	chr7	+	98095991	98096136	98095991	98096097	98097419	98097475	146	0,0,0,0,0,0	0,0,0,0,0,0	188	149
ENSSSCG00000001002	PRPF4B	chr7	+	2406791	2408695	2406791	2406945	2409381	2409496	147	22,33,39,48,37,80	88,110,121,40,45,92	298	149
ENSSSCG00000010862	CDC42BPA	chr10	-	14676588	14677182	14676591	14677182	14674519	14674617	148	30,46,37,44,59,50	0,2,0,0,0,0	152	149
ENSSSCG00000002340	PSEN1	chr7	+	96490898	96491038	96490898	96491026	96517744	96517998	149	24,30,58,47,35,50	12,6,8,12,3,13	161	149
ENSSSCG00000001639	TRERF1	chr7	-	37407943	37408063	37407948	37408063	37378755	37380454	150	0,0,0,0,0,0	4,4,4,2,4,1	154	149
ENSSSCG00000040300	RGS13	chr10	-	1076702	1076814	1076730	1076814	1076140	1076210	151	0,0,0,1,0,0	0,0,0,0,0,0	177	149
ENSSSCG00000001549	FKBP5	chr7	-	31499361	31499514	31499369	31499514	31484097	31484235	152	18,10,72,28,14,69	2,0,2,0,0,0	157	149
ENSSSCG00000022815	PYGB	chr17	+	30990379	30990593	30990379	30990587	30991548	30991683	153	0,0,0,0,0,0	2,4,0,4,0,0	155	149
ENSSSCG00000001536	SCUBE3	chr7	+	31143017	31143134	31143017	31143116	31143467	31143626	154	0,1,0,0,2,0	0,0,0,0,0,0	167	149
ENSSSCG00000030045	PRMT5	chr7	+	76120872	76122174	76120872	76121048	76124943	76125019	155	15,13,13,18,14,27	20,25,61,50,30,45	298	149
ENSSSCG00000022083	ANKS1B	chr5	+	84672273	84672346	84672273	84672334	84742849	84742956	156	0,0,0,0,0,0	0,0,0,0,0,0	161	149
ENSSSCG00000002029	MYH7	chr7	+	75654448	75654563	75654448	75654557	75654596	75654606	157	0,0,0,0,0,1	0,0,0,0,1,7	155	149
ENSSSCG00000009528	TPP2	chr11	+	70958289	70958415	70958289	70958394	70959325	70959382	158	4,1,6,12,10,3	0,0,3,1,2,4	170	149
ENSSSCG00000009528	TPP2	chr11	+	70958289	70958415	70958289	70958394	70961244	70961369	159	50,42,54,49,42,45	120,99,116,105,127,187	170	149
ENSSSCG00000001499	DST	chr7	+	29053812	29053911	29053812	29053848	29055679	29055757	160	42,25,24,36,27,27	33,62,28,33,23,24	212	149
ENSSSCG00000001499	DST	chr7	+	29150233	29150369	29150233	29150357	29151455	29156912	161	3.24265e+17	77,101,77,55,63,93	161	149
ENSSSCG00000002004	PSME2	chr7	+	75154648	75154723	75154648	75154696	75155463	75155526	162	0,0,0,0,0,0	0,0,0,0,0,0	176	149
ENSSSCG00000002004	PSME2	chr7	+	75155962	75156026	75155962	75155993	75156081	75156179	163	0,0,0,0,0,0	2,8,9,5,0,4	182	149
ENSSSCG00000002006	PSME1	chr7	-	75163205	75163251	75163223	75163251	75162990	75163088	164	33,39,36,60,65,79	0,0,0,0,0,0	167	149
ENSSSCG00000002000	IPO4	chr7	+	75114749	75114870	75114749	75114841	75114997	75115109	165	42,50,56,48,43,49	0,1,2,4,2,4	178	149
ENSSSCG00000037746	NHLRC3	chr11	+	14191419	14191621	14191419	14191617	14318579	14318638	166	1,0,0,0,0,0	0,0,0,0,0,0	153	149
ENSSSCG00000026947	GMPR2	chr7	-	75064983	75065157	75065082	75065157	75063413	75063495	167	52,27,51,57,88,76	0,0,0,0,0,0	248	149
ENSSSCG00000017577	NA	chr12	+	17893804	17893879	17893804	17893876	17897222	17897338	168	0,0,0,0,0,0	0,0,0,0,0,0	152	149
ENSSSCG00000007167	VPS16	chr17	-	32805971	32806095	32805986	32806095	32805797	32805895	169	0,0,0,0,0,0	60,67,46,63,44,45	164	149
ENSSSCG00000012633	IL13RA1	chrX	+	97333076	97333209	97333076	97333203	97337306	97337403	170	2.11232e+17	2,0,0,0,0,0	155	149
ENSSSCG00000012512	ZMAT1	chrX	-	83409350	83409635	83409566	83409635	83400061	83400161	171	0,0,0,0,0,0	0,0,0,0,0,0	298	149
ENSSSCG00000012510	ARMCX2	chrX	-	83217760	83218177	83218081	83218177	83217145	83217209	172	0,3,4,5,3,3	0,0,0,0,0,0	298	149
ENSSSCG00000012123	RAB9A	chrX	+	10310936	10311346	10310936	10311009	10311488	10311598	173	0,0,0,0,7,3	0,0,0,0,0,0	298	149
ENSSSCG00000012456	RPS6KA6	chrX	-	67271026	67271157	67271083	67271157	67270483	67270606	174	0,0,0,0,0,0	0,0,0,0,0,0	206	149
ENSSSCG00000012411	PHKA1	chrX	-	58476575	58478412	58478373	58478412	58464047	58464218	175	47,36,43,23,38,42	7.4556e+17	298	149
ENSSSCG00000023245	NONO	chrX	+	57298717	57299351	57298717	57298994	57305745	57305905	176	15,10,5,6,3,11	0,0,2,2,0,3	298	149
ENSSSCG00000024163	NA	chrX	-	57266916	57267085	57266937	57267085	57266463	57266615	177	5,2,1,12,10,14	0,0,0,0,0,0	170	149
ENSSSCG00000012396	MED12	chrX	+	57169768	57169971	57169768	57169962	57170137	57170215	178	12,18,22,17,18,54	30,30,31,22,36,40	158	149
ENSSSCG00000012332	WNK3	chrX	-	46959531	46959763	46959672	46959763	46959004	46959138	179	0,0,0,0,0,0	0,2,0,0,0,0	290	149
ENSSSCG00000029615	VAMP7	chrX	+	125871497	125871652	125871497	125871587	125877174	125877232	180	105,101,96,54,61,69	0,0,0,3,0,2	214	149
ENSSSCG00000012149	RBBP7	chrX	-	13297223	13297281	13297238	13297281	13294448	13294559	181	38,50,62,49,29,40	0,0,0,0,0,0	164	149
ENSSSCG00000025599	FTSJ1	chrX	+	42612479	42612576	42612479	42612570	42612908	42612987	182	0,1,0,0,0,0	1.94163e+17	155	149
ENSSSCG00000012283	ZNF81	chrX	+	42285016	42285286	42285016	42285259	42333248	42333375	183	1,0,0,0,0,0	10,19,10,10,7,8	176	149
ENSSSCG00000012276	SYN1	chrX	-	42093003	42093806	42093718	42093806	42090245	42091303	184	6,40,18,8,18,18	0,0,0,0,0,4	298	149
ENSSSCG00000012273	USP11	chrX	+	41863818	41864076	41863818	41864061	41864152	41864223	185	24,5,6,16,10,15	16,20,19,28,23,36	164	149
ENSSSCG00000023215	MAOB	chrX	-	39093884	39094022	39093890	39094022	39056759	39056864	186	1,10,4,2,2,2	0,0,0,0,0,0	155	149
ENSSSCG00000012769	ATP2B3	chrX	+	124319317	124319510	124319317	124319428	124319958	124320295	187	13,24,7,4,7,22	0,0,0,2,0,0	231	149
ENSSSCG00000012769	ATP2B3	chrX	+	124324712	124324913	124324712	124324838	124327459	124327501	188	0,0,0,0,0,0	2,4,0,4,0,8	224	149
ENSSSCG00000012769	ATP2B3	chrX	+	124346634	124346788	124346634	124346721	124355013	124357642	189	6,12,39,4,10,22	1,0,5,0,3,0	216	149
ENSSSCG00000012235	NA	chrX	-	34250943	34251111	34250964	34251111	34249348	34249406	190	0,0,3,0,0,0	0,2,0,2,2,4	170	149
ENSSSCG00000014255	SLC12A2	chr2	+	131104210	131104597	131104210	131104346	131104651	131104719	191	4,2,0,2,0,2	17,54,31,35,17,26	298	149
ENSSSCG00000025425	FCSK	chr6	+	13483924	13484037	13483924	13484031	13484657	13484759	192	5,1,5,2,6,4	0,0,0,0,1,0	155	149
ENSSSCG00000025425	FCSK	chr6	+	13493630	13493749	13493630	13493744	13494372	13494447	193	6,7,0,8,2,4	0,0,0,0,0,0	154	149
ENSSSCG00000013620	PLPPR2	chr2	+	70042731	70043471	70042731	70042946	70043651	70043685	194	4,1,1,6,6,3	0,0,0,0,0,0	298	149
ENSSSCG00000001362	MDC1	chr7	-	23236426	23236506	23236465	23236506	23233625	23235980	195	1,0,1,0,0,0	28,0,34,30,0,48	188	149
ENSSSCG00000008394	FANCL	chr3	+	83384733	83384811	83384733	83384802	83430344	83430495	196	0,0,0,0,0,0	0,0,0,0,4,0	158	149
ENSSSCG00000014943	DEUP1	chr9	+	25689033	25689183	25689033	25689168	25689632	25689731	197	0,0,0,0,0,2	0,0,0,0,0,0	164	149
ENSSSCG00000006840	WDR47	chr4	+	111033678	111033784	111033678	111033763	111039964	111040767	198	0,2,0,0,0,0	20,23,16,23,10,21	170	149
ENSSSCG00000035393	SAAL1	chr2	+	41045296	41045494	41045296	41045485	41048707	41048901	199	0,0,0,0,0,0	0,2,2,4,4,1	158	149
ENSSSCG00000013656	MRPL4	chr2	+	69073204	69074345	69073204	69073389	69074430	69074497	200	11,12,14,18,9,17	0,0,0,0,0,0	298	149
ENSSSCG00000031518	STARD4	chr2	-	116256499	116256950	116256922	116256950	116249757	116249871	201	0,0,0,0,0,0	0,0,0,0,0,0	298	149
ENSSSCG00000040763	NA	chr2	-	67894705	67895094	67894875	67895094	67886083	67886169	202	0,4,0,2,0,0	0,0,4,0,0,0	298	149
ENSSSCG00000027860	ERAP2	chr2	+	103534114	103534293	103534114	103534290	103540264	103540344	203	0,0,0,0,0,0	5,8,5,7,15,12	152	149
ENSSSCG00000008842	KIT	chr8	+	41477862	41478056	41477862	41478044	41479444	41479551	204	5,4,0,4,0,4	2,2,6,6,6,12	161	149
ENSSSCG00000013311	KIAA1549L	chr2	-	27364690	27365969	27364708	27365969	27363654	27364269	205	0,0,0,0,0,0	0,0,0,0,0,0	167	149
ENSSSCG00000013293	COMMD9	chr2	+	24834136	24834172	24834136	24834166	24834198	24834275	206	2,8,3,3,0,3	0,0,0,0,0,0	155	149
ENSSSCG00000036686	CDC42SE2	chr2	+	133638587	133638923	133638587	133638912	133675043	133675145	207	0,0,0,0,0,0	48,34,61,121,57,113	160	149
ENSSSCG00000013838	AKAP8L	chr2	+	62196759	62197000	62196759	62196817	62198203	62198657	208	1.5911e+17	0,0,2,0,0,0	298	149
ENSSSCG00000017502	PGAP3	chr12	+	22643586	22643793	22643586	22643649	22644716	22644778	209	4,6,0,2,2,0	6,7,3,4,5,17	293	149
ENSSSCG00000022722	CARMIL2	chr6	+	28265745	28265930	28265745	28265796	28266026	28266089	210	4,2,2,2,4,6	0,0,1,0,0,1	283	149
ENSSSCG00000008572	GAREM2	chr3	-	112805138	112805269	112805144	112805269	112803355	112804411	211	2,33,18,14,9,20	0,0,0,0,0,0	155	149
ENSSSCG00000000278	NA	chr5	-	18753211	18753363	18753244	18753363	18747398	18747536	212	8,1,2,0,0,3	44,69,99,45,41,55	182	149
ENSSSCG00000038440	GTPBP3	chr2	-	60353251	60353556	60353390	60353556	60352881	60353160	213	6,8,2,6,1,2	3,5,1,0,3,4	288	149
ENSSSCG00000038440	GTPBP3	chr2	-	60354461	60354548	60354486	60354548	60354165	60354368	214	8,11,4,2,5,4	2,16,2,6,2,9	174	149
ENSSSCG00000013572	PNPLA6	chr2	-	71601022	71601506	71601437	71601506	71600769	71600852	215	22,26,7,22,10,19	0,0,1,0,0,0	298	149
ENSSSCG00000014048	HK3	chr2	+	81052124	81052311	81052124	81052308	81052809	81052965	216	0,0,0,0,0,0	0,3,1,0,2,8	152	149
ENSSSCG00000014048	HK3	chr2	+	81052124	81052311	81052124	81052308	81053944	81054240	217	0,0,0,0,0,0	0,0,0,0,0,0	152	149
ENSSSCG00000005651	ODF2	chr1	+	268861425	268861551	268861425	268861494	268867751	268867922	218	7,4,6,11,1,2	0,2,0,2,1,0	206	149
ENSSSCG00000005651	ODF2	chr1	+	268887302	268887561	268887302	268887403	268889364	268889527	219	0,0,0,0,0,1	6,1,6,6,2,1	298	149
ENSSSCG00000031274	F12	chr2	+	80542513	80542731	80542513	80542728	80542831	80543063	220	0,0,0,0,0,0	0,0,0,0,0,0	152	149
ENSSSCG00000014428	HTR4	chr2	-	149799771	149799967	149799813	149799967	149795385	149795954	221	0,0,0,0,0,0	0,0,0,0,0,2	191	149
ENSSSCG00000014031	NA	chr2	-	80188746	80188867	80188764	80188867	80187928	80188069	222	20,9,28,10,14,27	0,0,0,0,0,0	167	149
ENSSSCG00000024814	PFKFB1	chrX	-	47784478	47784632	47784502	47784632	47774105	47774170	223	10,6,10,10,2,4	86,135,68,32,13,13	173	149
ENSSSCG00000021640	ZNF879	chr2	-	79430391	79430479	79430397	79430479	79423253	79423380	224	0,2,0,0,0,0	0,0,0,0,0,0	155	149
ENSSSCG00000014411	LARS1	chr2	-	147499999	147500183	147500004	147500183	147496331	147496472	225	4,2,0,0,0,1	0,0,0,0,0,0	154	149
ENSSSCG00000014010	MAPK9	chr2	+	78352935	78353390	78352935	78353176	78364932	78365062	226	11,9,13,28,18,23	5,10,0,3,0,9	298	149
ENSSSCG00000014009	CNOT6	chr2	-	78144370	78144475	78144385	78144475	78144220	78144289	227	6,6,14,14,6,8	4,10,9,6,3,3	164	149
ENSSSCG00000013594	FBN3	chr2	+	71105311	71105410	71105311	71105404	71105583	71105679	228	3,0,0,1,2,0	0,0,0,0,0,0	155	149
ENSSSCG00000013594	FBN3	chr2	+	71160521	71160647	71160521	71160641	71161420	71161543	229	1,0,0,0,2,3	0,0,0,0,0,0	155	149
ENSSSCG00000014401	NR3C1	chr2	-	144855964	144856131	144855967	144856131	144850173	144850290	230	8,25,17,17,9,23	113,109,56,63,84,56	152	149
ENSSSCG00000013421	NA	chr2	-	77555273	77555429	77555280	77555429	77553715	77553808	231	0,0,0,0,0,1	3,0,0,0,0,0	156	149
ENSSSCG00000013421	NA	chr2	-	77557190	77557644	77557568	77557644	77556964	77557111	232	86,53,54,82,68,108	0,0,0,0,2,1	298	149
ENSSSCG00000014074	GFM2	chr2	-	83826475	83826582	83826493	83826582	83820315	83820404	233	0,0,0,0,0,0	39,41,54,41,73,49	167	149
ENSSSCG00000012995	DPF2	chr2	-	6876270	6876399	6876357	6876399	6876004	6876117	234	2.18168e+17	0,0,0,0,0,0	236	149
ENSSSCG00000013382	PLEKHA7	chr2	+	42299533	42299637	42299533	42299625	42300064	42300265	235	0,0,4,4,1,1	0,0,3,2,0,0	161	149
ENSSSCG00000008484	SRSF7	chr3	+	101606462	101606573	101606462	101606564	101607489	101607543	236	63,62,73,96,55,55	39,15,58,47,18,31	158	149
ENSSSCG00000010574	LDB1	chr14	-	113115772	113115921	113115778	113115921	113113176	113115062	237	12,12,29,6,11,6	6,0,0,6,4,11	155	149
ENSSSCG00000013405	EIF4G2	chr2	+	48669245	48669386	48669245	48669378	48670247	48670350	238	1.8422e+23	0,0,0,2,0,0	157	149
ENSSSCG00000014335	REEP2	chr2	+	140421406	140421511	140421406	140421510	140422537	140422610	239	0,0,0,0,0,0	0,0,0,0,0,0	150	149
ENSSSCG00000004304	SLC35A1	chr1	+	55882399	55882559	55882399	55882550	55882749	55882902	240	30,23,37,29,29,18	0,0,0,1,0,0	158	149
ENSSSCG00000007460	ARFGEF2	chr17	+	50694146	50694294	50694146	50694288	50695466	50695566	241	36,15,33,29,10,24	0,0,0,4,0,0	155	149
ENSSSCG00000038539	NA	chr10	-	8713110	8713220	8713143	8713220	8693918	8694011	242	4,2,0,1,0,6	0,5,4,2,2,5	182	149
ENSSSCG00000040434	KANSL3	chr3	+	57002836	57003833	57002836	57002888	57005466	57005609	243	32,37,30,37,16,26	0,0,0,1,0,0	298	149
ENSSSCG00000040434	KANSL3	chr3	+	57002836	57004811	57002836	57002888	57005466	57005609	244	31,39,30,41,18,28	0,0,0,1,0,0	298	149
ENSSSCG00000040434	KANSL3	chr3	+	57002836	57004811	57002836	57003833	57005466	57005609	245	19,21,10,12,19,19	1,2,0,0,0,0	298	149
ENSSSCG00000009498	NA	chr11	-	64943242	64943329	64943257	64943329	64940241	64940338	246	0,0,0,0,0,0	0,0,0,0,0,0	164	149
ENSSSCG00000007235	TPX2	chr17	+	35482471	35483048	35482471	35482659	35484262	35484760	247	0,0,0,0,0,0	1,0,0,2,0,4	298	149
ENSSSCG00000004394	RPF2	chr1	+	76920941	76921082	76920941	76921074	76929472	76929512	248	0,0,0,0,0,0	0,0,0,0,0,2	157	149
ENSSSCG00000047003	NA	chr6	-	62395502	62395635	62395606	62395635	62394431	62394752	249	5,16,16,12,16,19	0,0,0,0,0,0	253	149
ENSSSCG00000026383	NRP2	chr15	+	109061303	109061339	109061303	109061324	109071335	109074809	250	0,0,0,2,0,0	0,5,4,4,2,6	164	149
ENSSSCG00000026383	NRP2	chr15	+	109061303	109061339	109061303	109061324	109087222	109087273	251	0,0,1,5,0,2	7,12,6,23,4,9	164	149
ENSSSCG00000017046	EBF1	chr16	+	64624145	64624287	64624145	64624263	64650292	64650423	252	45,39,36,19,25,35	0,6,6,3,8,5	173	149
ENSSSCG00000010316	KAT6B	chr14	+	77546518	77547450	77546518	77546574	77548419	77548541	253	87,61,90,109,24,65	7,4,10,2,2,4	298	149
ENSSSCG00000012649	SMARCA1	chrX	-	106041792	106041934	106041823	106041934	106039971	106040767	254	3,3,3,0,2,1	0,0,0,5,5,0	180	149
ENSSSCG00000002755	NFAT5	chr6	-	17362415	17362974	17362834	17362974	17356657	17356850	255	1.33112e+17	0,2,2,4,4,3	298	149
ENSSSCG00000040887	HEATR3	chr6	-	34610961	34611188	34610974	34611188	34609390	34609517	256	2,2,5,4,0,1	37,70,147,37,69,101	162	149
ENSSSCG00000029578	NFATC3	chr6	+	28766823	28771166	28766823	28767831	28803552	28806422	257	11,20,16,18,18,27	4,19,0,3,15,20	298	149
ENSSSCG00000032860	IFNLR1	chr6	-	81909566	81909690	81909636	81909690	81904054	81904239	258	0,0,0,0,0,0	0,0,0,0,0,0	219	149
ENSSSCG00000003761	ADGRL2	chr6	-	131781121	131781246	131781136	131781246	131774290	131775091	259	0,0,0,2,0,0	125,65,87,60,71,73	164	149
ENSSSCG00000033591	CHD9	chr6	-	31850512	31850785	31850560	31850785	31849283	31849452	260	18,10,4,6,3,13	7,0,1,2,1,3	197	149
ENSSSCG00000031780	MAGI2	chr9	+	101990456	101990646	101990456	101990640	102007812	102007904	261	0,0,0,0,4,0	0,0,0,0,0,0	155	149
ENSSSCG00000011387	RNF123	chr13	+	32222720	32222892	32222720	32222805	32225046	32225126	262	8,12,8,9,2,7	193,107,141,115,122,83	236	149
ENSSSCG00000003744	MOCOS	chr6	+	119991769	119991848	119991769	119991834	119994374	119994499	263	3,0,2,2,0,0	0,1,0,0,0,0	163	149
ENSSSCG00000006628	PSMD4	chr4	-	97995388	97995506	97995397	97995506	97995100	97995232	264	8,6,16,17,6,20	69,77,119,62,80,100	158	149
ENSSSCG00000010243	CCAR1	chr14	+	71890894	71891021	71890894	71891015	71891106	71891292	265	2,6,9,9,0,2	40,21,45,23,18,21	155	149
ENSSSCG00000011367	ARIH2	chr13	+	31609285	31609436	31609285	31609430	31610774	31610896	266	3.06311e+17	1,10,4,4,0,3	155	149
ENSSSCG00000037466	NA	chr6	+	55778498	55778673	55778498	55778665	55782025	55782403	267	0,0,0,0,0,1	0,1,1,1,0,0	157	149
ENSSSCG00000034858	RAP1GAP2	chr12	+	49012578	49012677	49012578	49012655	49013031	49013070	268	0,0,0,0,0,0	2,1,3,4,0,3	171	149
ENSSSCG00000025503	ADGRG5	chr6	+	19478534	19478651	19478534	19478642	19480048	19480201	269	0,2,0,4,2,0	0,0,0,0,0,0	158	149
ENSSSCG00000022739	NA	chr6	+	115422370	115422529	115422370	115422505	115425867	115426029	270	0,0,0,0,0,0	0,0,0,0,0,0	173	149
ENSSSCG00000003216	POLD1	chr6	+	55263259	55263451	55263259	55263331	55263544	55263633	271	14,25,13,16,1,8	0,0,0,0,0,0	269	149
ENSSSCG00000008043	TRAF7	chr3	-	39815978	39816113	39815984	39816113	39815130	39815348	272	34,6,40,17,21,42	4,10,12,7,2,0	155	149
ENSSSCG00000003711	CABYR	chr6	+	108992184	108993407	108992184	108992532	108995586	108996194	273	0,2,2,2,1,4	0,0,0,0,0,0	298	149
ENSSSCG00000011041	NSUN6	chr10	-	44890345	44891885	44891672	44891885	44890120	44890183	274	7,20,10,7,12,15	0,0,0,0,0,0	298	149
ENSSSCG00000003178	IRF3	chr6	-	54703572	54704239	54704052	54704239	54702341	54702457	275	27,18,33,26,14,16	0,0,0,0,0,0	298	149
ENSSSCG00000003268	TSEN34	chr6	-	55937457	55937710	55937463	55937710	55937083	55937341	276	5,6,4,2,6,7	22,30,17,16,51,37	155	149
ENSSSCG00000003152	RUVBL2	chr6	+	54262138	54262273	54262138	54262258	54262634	54262764	277	0,0,0,0,0,0	22,42,33,19,38,49	164	149
ENSSSCG00000008583	ITSN2	chr3	+	114446515	114446656	114446515	114446644	114454124	114454297	278	2,0,0,0,0,0	20,12,15,15,24,7	161	149
ENSSSCG00000008583	ITSN2	chr3	+	114471658	114471767	114471658	114471755	114472181	114472373	279	0,0,0,0,0,0	31,48,47,42,33,32	161	149
ENSSSCG00000015320	CALCR	chr9	-	73300213	73300367	73300219	73300367	73296310	73296371	280	2,4,1,2,2,0	0,0,0,0,0,0	155	149
ENSSSCG00000034844	NA	chr14	-	55823233	55823500	55823344	55823500	55822668	55822822	281	3,1,0,10,3,0	33,35,46,53,30,46	260	149
ENSSSCG00000034844	NA	chr14	-	55885989	55886147	55886046	55886147	55880861	55880995	282	2,2,14,4,2,0	2,0,0,0,0,0	206	149
ENSSSCG00000008614	SMC6	chr3	+	120156776	120157925	120156776	120156902	120159890	120159996	283	0,10,4,4,2,1	8,1,3,0,0,6	298	149
ENSSSCG00000014799	NA	chr9	-	6452710	6452841	6452713	6452841	6452518	6452597	284	0,0,0,0,0,0	2,2,1,0,4,3	152	149
ENSSSCG00000010118	HIRA	chr14	-	51083565	51083883	51083772	51083883	51082543	51082634	285	23,0,19,14,22,38	12,9,17,13,12,14	298	149
ENSSSCG00000039506	NA	chr5	+	21561121	21561939	21561121	21561199	21562252	21562418	286	64,49,53,57,40,43	2.2819e+17	298	149
ENSSSCG00000034765	PIEZO2	chr6	+	97864472	97864541	97864472	97864514	97871040	97871240	287	0,0,0,0,0,4	0,0,0,0,0,0	176	149
ENSSSCG00000034765	PIEZO2	chr6	+	97934849	97934942	97934849	97934924	97937065	97937238	288	0,2,0,2,2,2	0,0,0,0,0,0	167	149
ENSSSCG00000038969	NA	chr6	-	52105331	52105595	52105346	52105595	52104560	52104646	289	64,73,76,250,193,429	53,72,68,229,155,439	164	149
ENSSSCG00000013235	MADD	chr2	-	15294190	15294274	15294202	15294274	15293720	15293879	290	0,12,15,4,10,10	11,8,9,10,10,4	161	149
ENSSSCG00000013235	MADD	chr2	-	15316224	15316608	15316572	15316608	15311588	15311731	291	137,175,147,69,63,142	0,0,0,0,0,0	298	149
ENSSSCG00000003966	PPCS	chr6	-	168875733	168876055	168875951	168876055	168867536	168873572	292	7,5,0,1,6,2	8,22,2,19,30,15	298	149
ENSSSCG00000011113	NUDT5	chr10	+	59782828	59782936	59782828	59782930	59784420	59784474	293	0,0,0,0,0,0	0,0,0,0,0,0	155	149
ENSSSCG00000040051	NA	chr15	+	104343767	104343829	104343767	104343826	104345384	104345468	294	0,0,0,0,0,0	0,0,0,0,0,0	152	149
ENSSSCG00000029518	RIOK3	chr6	+	108355194	108355392	108355194	108355249	108357159	108357319	295	5.49522e+17	8,1,4,3,0,0	292	149
ENSSSCG00000039864	KLC3	chr6	+	51730998	51731264	51730998	51731216	51731730	51731961	296	0,0,0,0,0,0	0,0,0,0,0,0	197	149
ENSSSCG00000003371	GPR153	chr6	-	67140060	67140266	67140081	67140266	67139391	67139640	297	0,0,0,0,0,0	5,9,4,3,7,4	170	149
ENSSSCG00000003943	MED8	chr6	+	167860982	167861471	167860982	167861399	167863020	167863139	298	2,0,13,2,0,1	2,2,6,2,2,4	221	149
ENSSSCG00000003941	SZT2	chr6	-	167835517	167835612	167835565	167835612	167835151	167835275	299	2,4,4,0,0,3	20,41,38,27,18,52	197	149
ENSSSCG00000003362	CEP104	chr6	-	65276778	65277717	65277626	65277717	65275070	65276629	300	0,4,0,0,4,0	6,2,2,3,1,8	298	149
ENSSSCG00000013427	DAZAP1	chr2	-	77190603	77192369	77192298	77192369	77189845	77189976	301	1.48133e+17	4,2,2,4,1,0	298	149
ENSSSCG00000012686	MOSPD1	chrX	-	110702575	110702796	110702578	110702796	110697274	110697436	302	0,0,0,0,0,0	6,13,15,7,4,7	152	149
ENSSSCG00000012686	MOSPD1	chrX	-	110704396	110704651	110704533	110704651	110704209	110704285	303	119,62,115,69,41,106	0,0,0,0,0,0	286	149
ENSSSCG00000003909	NA	chr6	+	165377412	165377555	165377412	165377519	165380242	165380419	304	12,31,15,78,63,61	0,0,0,0,0,0	185	149
ENSSSCG00000022353	RAP1GDS1	chr8	-	121954565	121954746	121954623	121954746	121948197	121948323	305	22,12,6,8,2,4	20,15,26,22,23,2	207	149
ENSSSCG00000034647	MRPS15	chr6	-	92544800	92544966	92544881	92544966	92543591	92543650	306	2,10,4,4,4,7	46,35,39,51,57,50	230	149
ENSSSCG00000009244	SEC31A	chr8	+	135478563	135478905	135478563	135478860	135485736	135485795	307	13,23,42,26,31,35	106,86,185,70,117,106	194	149
ENSSSCG00000010010	PES1	chr14	-	47480993	47481193	47481041	47481193	47480696	47480858	308	49,33,59,40,34,61	0,0,0,0,0,0	197	149
ENSSSCG00000023727	TRIM37	chr12	-	35369432	35369500	35369444	35369500	35361676	35361801	309	17,27,29,24,23,32	2,2,0,1,2,0	161	149
ENSSSCG00000013023	RASGRP2	chr2	+	7430670	7431066	7430670	7430952	7432582	7432660	310	0,0,0,0,0,0	16,15,4,7,6,4	263	149
ENSSSCG00000040264	CLASRP	chr6	+	51480524	51480795	51480524	51480577	51481554	51481682	311	0,0,1,0,0,0	4,9,6,2,1,4	298	149
ENSSSCG00000036102	TCF25	chr6	-	187636	187716	187638	187716	186575	186648	312	4.64376e+17	0,0,0,0,0,0	151	149
ENSSSCG00000010580	NFKB2	chr14	+	113410632	113410761	113410632	113410758	113410889	113411099	313	10,16,24,10,5,23	0,0,0,0,0,0	152	149
ENSSSCG00000030153	SMURF1	chr3	-	6050029	6050133	6050054	6050133	6047070	6047185	314	1,16,10,5,8,10	0,2,0,0,0,4	174	149
ENSSSCG00000003338	PUSL1	chr6	+	63596092	63596449	63596092	63596255	63596572	63596921	315	12,0,11,8,2,15	0,1,1,0,3,2	298	149
ENSSSCG00000009898	GCN1	chr14	-	40157664	40157788	40157673	40157788	40155561	40155658	316	0,1,0,0,0,0	41,31,34,19,31,21	158	149
ENSSSCG00000035999	NUDT16L1	chr3	-	37691872	37692203	37691942	37692203	37690991	37691214	317	0,0,0,0,0,0	0,0,0,0,0,0	219	149
ENSSSCG00000040796	IPP	chr6	+	165692375	165692600	165692375	165692596	165699851	165702127	318	0,0,1,0,0,2	20,47,13,23,17,37	153	149
ENSSSCG00000034191	SOX6	chr2	+	42984786	42985012	42984786	42984970	42988337	42988525	319	72,66,69,30,15,29	39,91,34,24,13,30	191	149
ENSSSCG00000011103	PARD3	chr10	-	57190692	57190844	57190695	57190844	57184078	57184306	320	28,27,22,51,57,62	2,0,4,0,0,0	152	149
ENSSSCG00000011103	PARD3	chr10	-	57190692	57190844	57190695	57190844	57189580	57189625	321	41,36,56,15,7,2	3,0,2,0,0,0	152	149
ENSSSCG00000011103	PARD3	chr10	-	57201051	57201211	57201060	57201211	57194077	57194267	322	54,78,36,46,66,50	149,152,139,119,83,131	158	149
ENSSSCG00000038327	NA	chr6	+	61817292	61817770	61817292	61817475	61820041	61820083	323	0,0,0,0,0,0	0,4,0,2,0,0	298	149
ENSSSCG00000003881	SPATA6	chr6	+	163352768	163352868	163352768	163352820	163384839	163384931	324	8,12,11,3,7,9	2,0,0,2,0,2	197	149
ENSSSCG00000012606	ATP1B4	chrX	+	98518667	98518926	98518667	98518914	98523992	98524121	325	2.52216e+17	133,129,61,363,248,171	161	149
ENSSSCG00000012606	ATP1B4	chrX	+	98518667	98518926	98518667	98518914	98524382	98524487	326	13,10,7,19,15,11	0,0,2,12,0,4	161	149
ENSSSCG00000003591	PUM1	chr6	-	87566197	87566332	87566203	87566332	87562731	87562869	327	52,15,22,35,13,21	25,13,14,17,17,15	155	149
ENSSSCG00000021741	ZNF527	chr6	+	46312706	46312833	46312706	46312823	46313420	46313516	328	9,7,2,1,4,9	4,0,0,2,0,2	159	149
ENSSSCG00000003872	EPS15	chr6	+	160712468	160712672	160712468	160712558	160713493	160713639	329	3.95319e+17	16,23,10,23,15,35	263	149
ENSSSCG00000050815	NA	chr6	+	146086688	146086766	146086688	146086761	146088935	146088986	330	0,0,2,2,0,0	2,0,1,0,0,0	154	149
ENSSSCG00000011946	ALCAM	chr13	-	153819147	153821186	153821053	153821186	153818740	153818858	331	13,12,15,23,11,24	2,2,2,2,2,0	298	149
ENSSSCG00000007675	EPHB4	chr3	-	8685862	8686150	8686096	8686150	8684755	8685152	332	21,34,17,7,17,39	0,0,0,0,0,0	298	149
ENSSSCG00000030857	LENG8	chr6	-	58868299	58869182	58869089	58869182	58867961	58868063	333	118,133,108,79,89,112	0,2,0,0,0,0	298	149
ENSSSCG00000039135	ARHGAP33	chr6	+	45186147	45186329	45186147	45186244	45186545	45186748	334	4,4,5,0,0,10	10,2,18,4,6,2	234	149
ENSSSCG00000017735	RHOT1	chr12	-	42728560	42729773	42729570	42729773	42728420	42728516	335	7,8,2,1,5,2	1,1,0,0,0,4	298	149
ENSSSCG00000010212	NA	chr14	-	63467418	63467500	63467454	63467500	63453909	63453984	336	2,0,10,5,7,20	12,4,16,28,20,35	185	149
ENSSSCG00000007151	CDC25B	chr17	-	31919771	31921747	31921443	31921747	31919150	31919202	337	30,23,32,10,25,18	0,0,6,0,0,0	298	149
ENSSSCG00000024777	HDAC4	chr15	-	138418210	138418331	138418225	138418331	138412925	138412972	338	1,14,0,4,6,3	16,10,16,11,5,15	164	149
ENSSSCG00000025096	FBXO24	chr3	+	8514161	8514345	8514161	8514303	8515555	8515794	339	0,0,0,6,1,1	0,0,0,0,0,0	191	149
ENSSSCG00000003857	ZYG11B	chr6	-	159434003	159434072	159434007	159434072	159432236	159432280	340	1,0,1,0,0,0	0,3,2,0,0,0	153	149
ENSSSCG00000036033	THRB	chr13	-	10922096	10922243	10922132	10922243	10914514	10914773	341	15,7,10,30,30,13	0,0,0,0,0,0	185	149
ENSSSCG00000012288	CCDC120	chrX	+	43138163	43138254	43138163	43138218	43138401	43138535	342	5,12,2,0,8,0	0,0,0,0,0,0	185	149
ENSSSCG00000003342	DVL1	chr6	-	63621485	63621638	63621560	63621638	63620774	63620906	343	15,8,14,8,0,10	1.8418e+17	224	149
ENSSSCG00000016625	CTTNBP2	chr18	+	28495744	28497401	28495744	28497238	28504018	28504222	344	13,19,14,14,14,15	0,0,2,6,0,0	298	149
ENSSSCG00000027114	SCP2	chr6	-	159295681	159295744	159295724	159295744	159276477	159276604	345	3,4,5,3,5,16	0,0,0,0,0,0	192	149
ENSSSCG00000008728	ZBTB49	chr8	-	6070129	6071312	6070206	6071312	6060466	6060540	346	0,0,1,0,0,0	0,0,0,0,0,1	226	149
ENSSSCG00000004506	CTIF	chr1	+	98354266	98354759	98354266	98354753	98357980	98358280	347	8,0,11,2,5,6	22,14,25,43,16,36	155	149
ENSSSCG00000002885	USF2	chr6	+	44775047	44775502	44775047	44775166	44775924	44776075	348	1.53154e+17	0,8,8,0,2,4	298	149
ENSSSCG00000010849	WDR26	chr10	-	12753413	12753518	12753461	12753518	12747481	12747618	349	2.38151e+17	3.16263e+17	197	149
ENSSSCG00000021997	ALS2CL	chr13	-	29604028	29604159	29604035	29604159	29602700	29602810	350	4,5,3,2,1,0	0,0,0,0,0,0	156	149
ENSSSCG00000013066	INCENP	chr2	-	9428449	9428590	9428455	9428590	9422990	9423100	351	0,0,0,0,0,0	2,2,4,0,0,2	155	149
ENSSSCG00000013481	FZR1	chr2	-	75126829	75127063	75126868	75127063	75126449	75126554	352	37,45,34,18,34,45	0,0,0,2,0,0	188	149
ENSSSCG00000023710	REEP1	chr3	+	58536869	58537058	58536869	58537025	58544736	58544914	353	0,0,0,0,1,0	19,25,30,13,5,6	182	149
ENSSSCG00000014240	CSNK1G3	chr2	+	127108498	127108594	127108498	127108588	127117513	127117620	354	0,0,0,0,1,0	0,0,0,0,2,0	155	149
ENSSSCG00000011506	UBA3	chr13	-	50485908	50486049	50485935	50486049	50481548	50481585	355	0,0,0,0,0,0	0,5,5,10,13,6	176	149
ENSSSCG00000023255	MOSPD3	chr3	+	8531737	8532004	8531737	8531832	8532225	8532301	356	7,5,23,21,12,31	0,0,0,2,2,0	298	149
ENSSSCG00000023975	CCDC9B	chr1	+	130975981	130976089	130975981	130976080	130976223	130976520	357	0,0,0,1,0,2	0,0,0,0,2,0	158	149
ENSSSCG00000023975	CCDC9B	chr1	+	130975981	130976089	130975981	130976080	130976674	130976830	358	13,17,7,5,14,12	13,12,6,2,3,27	158	149
ENSSSCG00000013245	ARFGAP2	chr2	+	15393485	15393587	15393485	15393542	15394581	15394634	359	0,0,0,2,0,0	18,0,20,13,15,19	194	149
ENSSSCG00000000877	SCYL2	chr5	-	83838719	83838869	83838749	83838869	83837158	83837380	360	27,35,43,20,34,29	0,0,0,0,0,0	179	149
ENSSSCG00000023498	HSPB6	chr6	-	45183768	45183998	45183789	45183998	45182653	45182776	361	7.53579e+20	5,2,1,5,4,8	170	149
ENSSSCG00000044572	NA	chr7	+	23933385	23933735	23933385	23933515	23933957	23934161	362	1.04164e+17	3,0,0,2,0,0	298	149
ENSSSCG00000005997	COL14A1	chr4	-	18835175	18835327	18835184	18835327	18827185	18827315	363	108,97,85,22,43,63	31,25,22,11,27,26	158	149
ENSSSCG00000005641	DNM1	chr1	+	268696905	268697147	268696905	268697121	268697505	268697720	364	6,2,2,0,7,0	4,0,3,0,0,6	175	149
ENSSSCG00000027681	ZFR	chr16	-	18591421	18596406	18596264	18596406	18590467	18590563	365	62,82,91,82,101,103	0,0,0,0,0,2	298	149
ENSSSCG00000005073	ARID4A	chr1	+	187437620	187437822	187437620	187437762	187439978	187441112	366	0,3,0,2,0,0	0,0,0,0,0,0	209	149
ENSSSCG00000005620	SH2D3C	chr1	-	268254511	268257212	268257172	268257212	268250422	268250551	367	0,0,0,0,0,1	32,16,10,7,37,25	298	149
ENSSSCG00000011849	TNK2	chr13	+	134122912	134123063	134122912	134123040	134124012	134124823	368	10,10,11,20,7,12	9,32,19,14,11,15	172	149
ENSSSCG00000004561	HERC1	chr1	+	108358375	108358596	108358375	108358575	108359527	108359796	369	5,10,8,14,6,2	144,106,123,169,98,158	170	149
ENSSSCG00000038466	EIF4E2	chr15	+	133077243	133083763	133077243	133077380	133083892	133083971	370	18,13,6,2,9,17	14,10,5,5,5,12	298	149
ENSSSCG00000023571	SLC22A6	chr2	+	8810536	8810691	8810536	8810649	8812301	8812470	371	0,0,0,0,0,0	0,0,0,0,0,0	191	149
ENSSSCG00000034350	SERHL2	chr5	-	6226798	6226914	6226804	6226914	6226346	6226426	372	0,0,0,0,0,0	8,18,13,25,22,54	155	149
ENSSSCG00000004199	EPB41L2	chr1	+	32600542	32601324	32600542	32601100	32603073	32603196	373	12,2,5,15,5,13	9,9,12,8,12,26	298	149
ENSSSCG00000005654	SPTAN1	chr1	+	268983092	268983264	268983092	268983255	268985641	268985773	374	0,0,0,0,0,2	23,16,22,28,45,33	158	149
ENSSSCG00000021656	NA	chr13	-	135984482	135984691	135984521	135984691	135980342	135980549	375	6,4,1,4,1,8	0,4,0,6,4,2	188	149
ENSSSCG00000015145	ZNF202	chr9	-	50590438	50590932	50590442	50590932	50589570	50589781	376	4,1,8,0,4,9	5,7,4,1,0,3	153	149
ENSSSCG00000004986	TRAPPC6B	chr1	-	169722359	169722735	169722385	169722735	169717802	169717920	377	0,4,0,0,0,0	3,9,2,2,0,2	175	149
ENSSSCG00000015227	SRPRA	chr9	-	53362587	53363163	53363002	53363163	53362297	53362451	378	135,68,208,79,54,137	0,0,0,0,0,4	298	149
ENSSSCG00000014147	CCNH	chr2	-	94993586	94993662	94993601	94993662	94992932	94993009	379	5,9,8,17,9,4	22,9,27,11,16,21	164	149
ENSSSCG00000028856	ABCF3	chr13	+	122109045	122109122	122109045	122109119	122110517	122110562	380	132,74,67,68,56,67	0,0,0,0,0,0	152	149
ENSSSCG00000015079	BACE1	chr9	-	44649065	44649282	44649253	44649282	44648439	44648577	381	24,10,13,23,9,33	0,0,0,0,0,0	298	149
ENSSSCG00000033189	NA	chr13	-	40398306	40398397	40398346	40398397	40396446	40396554	382	0,0,0,0,0,0	0,0,0,0,0,0	189	149
ENSSSCG00000010309	ZSWIM8	chr14	+	76524084	76524268	76524084	76524244	76524370	76524547	383	14,40,32,31,12,8	39,65,58,30,29,45	173	149
ENSSSCG00000004946	ZWILCH	chr1	+	164522302	164522424	164522302	164522415	164524185	164524300	384	0,0,0,0,0,0	10,8,4,6,4,8	158	149
ENSSSCG00000015288	RBBP5	chr9	-	65791934	65792126	65792048	65792126	65783735	65785835	385	53,34,68,40,44,36	1,2,0,5,2,4	263	149
ENSSSCG00000028237	POU2F3	chr9	+	47435848	47435974	47435848	47435953	47437190	47437293	386	0,0,0,0,0,0	0,0,0,0,0,0	170	149
ENSSSCG00000034190	NA	chr7	+	36972335	36972552	36972335	36972482	36973249	36973357	387	3,10,4,9,0,9	0,7,2,0,2,0	219	149
ENSSSCG00000002774	RIPOR1	chr6	+	28178962	28179395	28178962	28179098	28179659	28179818	388	42,46,64,61,42,72	5,0,1,0,0,0	298	149
ENSSSCG00000001898	ULK3	chr7	+	58702938	58703082	58702938	58703063	58703891	58704047	389	7,1,3,5,2,4	0,0,0,0,0,0	168	149
ENSSSCG00000009502	UGGT2	chr11	-	65355894	65356078	65355949	65356078	65351323	65351482	390	8,9,16,4,5,8	0,0,0,0,0,0	204	149
ENSSSCG00000005199	GLDC	chr1	+	215663821	215663911	215663821	215663902	215666662	215666760	391	0,0,0,0,0,0	0,0,3,0,0,0	158	149
ENSSSCG00000005449	PTPN3	chr1	-	250501035	250501190	250501041	250501190	250495382	250495490	392	42,11,16,71,92,100	0,0,0,0,0,0	155	149
ENSSSCG00000003833	DAB1	chr6	+	155295982	155296114	155295982	155296111	155296697	155296817	393	0,0,0,0,0,0	0,0,0,0,0,0	152	149
ENSSSCG00000004738	MAPKBP1	chr1	-	129541595	129541650	129541597	129541650	129540302	129540539	394	0,0,1,0,1,0	0,0,0,0,0,0	151	149
ENSSSCG00000009228	MAPK10	chr8	+	132610460	132610559	132610460	132610532	132628595	132628765	395	0,0,0,0,0,2	0,0,0,0,2,0	176	149
ENSSSCG00000013316	WT1	chr2	+	28452018	28452111	28452018	28452102	28454582	28456003	396	0,0,0,0,0,0	0,0,0,0,0,0	158	149
ENSSSCG00000005598	SCAI	chr1	-	265753808	265753887	265753826	265753887	265751500	265751600	397	8,6,8,10,13,14	0,0,0,0,4,0	167	149
ENSSSCG00000009090	KIAA1109	chr8	-	101770638	101770840	101770743	101770840	101768447	101768609	398	75,80,129,42,42,43	8,2,4,4,4,7	254	149
ENSSSCG00000004516	MBD1	chr1	-	99880889	99881810	99881506	99881810	99876555	99876774	399	5,6,4,2,1,6	8,9,2,5,4,6	298	149
ENSSSCG00000004516	MBD1	chr1	-	99898640	99901244	99899868	99901244	99896140	99896370	400	15,14,9,9,19,38	19,15,13,6,25,16	298	149
ENSSSCG00000045118	NLRP4	chr6	+	60242342	60242492	60242342	60242486	60244800	60244968	401	0,0,0,0,0,0	0,0,0,0,0,0	155	149
ENSSSCG00000045118	NLRP4	chr6	+	60259279	60259450	60259279	60259447	60266389	60266560	402	0,0,0,0,0,0	0,0,0,0,0,0	152	149
ENSSSCG00000035727	SURF1	chr1	-	272969980	272970307	272970255	272970307	272969266	272969400	403	1,0,2,2,0,0	18,20,6,3,17,21	298	149
ENSSSCG00000028475	KPNA1	chr13	+	138067176	138067284	138067176	138067254	138070257	138070357	404	3.17208e+17	0,0,0,0,0,0	179	149
ENSSSCG00000025777	ESR1	chr1	-	14456946	14457143	14456952	14457143	14416334	14416451	405	0,2,0,0,0,0	7,8,9,2,10,1	155	149
ENSSSCG00000015002	ELMOD1	chr9	+	36157903	36158004	36157903	36157950	36161604	36161706	406	0,0,0,0,0,0	0,0,0,0,0,0	203	149
ENSSSCG00000049158	NA	chr1	+	14017928	14018080	14017928	14018063	14018677	14018860	407	6,11,14,2,13,2	0,0,0,0,0,0	166	149
ENSSSCG00000011510	TMF1	chr13	-	50473029	50474243	50473038	50474243	50471517	50471621	408	0,0,0,0,0,0	24,8,20,31,17,12	158	149
ENSSSCG00000009362	TRPC4	chr11	-	13330887	13331097	13330902	13331097	13306507	13306549	409	0,0,0,0,0,0	0,0,0,2,0,0	164	149
ENSSSCG00000026116	FHOD1	chr6	-	27874978	27875544	27875437	27875544	27874591	27874659	410	1.95256e+17	0,0,0,0,1,0	298	149
ENSSSCG00000003976	NFYC	chr6	-	170451459	170452362	170451892	170452362	170449953	170450066	411	52,22,22,34,17,47	4,0,0,2,0,2	298	149
ENSSSCG00000012910	RPS6KB2	chr2	-	5092758	5093656	5093508	5093656	5092547	5092635	412	7,2,5,5,9,13	0,1,0,0,2,0	298	149
ENSSSCG00000004875	CYB5A	chr1	+	149765864	149766336	149765864	149765894	149768884	149768908	413	0,6,4,1,0,16	5,0,3,0,2,0	298	149
ENSSSCG00000004875	CYB5A	chr1	+	149765864	149766336	149765864	149765894	149769963	149769998	414	0,5,5,4,0,18	63,44,43,51,53,85	298	149
ENSSSCG00000004884	TMX3	chr1	+	153996415	153996546	153996415	153996539	154005893	154005974	415	0,0,0,0,0,0	0,2,0,0,7,0	156	149
ENSSSCG00000001544	TEAD3	chr7	-	31340792	31341094	31340956	31341094	31340002	31340064	416	43,65,58,58,56,70	0,0,0,0,0,3	298	149
ENSSSCG00000029430	IPO13	chr6	-	167328327	167328629	167328570	167328629	167327853	167328035	417	5.9659e+17	4,3,16,2,0,1	298	149
ENSSSCG00000011750	PLD1	chr13	-	110292792	110293358	110293167	110293358	110289045	110289191	418	7,2,15,9,1,9	0,0,0,2,0,0	298	149
ENSSSCG00000010514	RRP12	chr14	-	108800484	108800674	108800568	108800674	108800274	108800391	419	6,1,0,0,0,0	42,35,59,52,52,60	233	149
ENSSSCG00000011610	NUP210	chr13	+	70948731	70948890	70948731	70948881	70949425	70949494	420	9,8,15,14,1,19	0,1,0,0,0,0	158	149
ENSSSCG00000013437	TCF3	chr2	+	76885829	76886009	76885829	76885959	76887995	76888098	421	0,0,0,0,0,0	0,0,0,0,0,2	199	149
ENSSSCG00000013437	TCF3	chr2	+	76887995	76888098	76887995	76888017	76888175	76888342	422	21,23,46,17,41,34	0,0,0,0,0,0	230	149
ENSSSCG00000005959	NA	chr4	+	10584927	10585195	10584927	10584966	10609730	10609813	423	0,4,3,4,1,2	15,1,0,22,30,56	298	149
ENSSSCG00000005959	NA	chr4	+	10631557	10632708	10631557	10631674	10632864	10632944	424	10,5,2,12,8,8	87,82,141,111,97,286	298	149
ENSSSCG00000023556	SUPT5H	chr6	+	48121156	48121259	48121156	48121165	48121336	48121464	425	101,101,132,72,104,141	0,0,0,0,0,0	243	149
ENSSSCG00000024476	CES3	chr6	+	27631675	27631817	27631675	27631813	27634650	27634730	426	0,1,0,0,0,0	0,0,0,0,0,1	153	149
ENSSSCG00000035996	NA	chr9	+	135002953	135003304	135002953	135003203	135003514	135003958	427	14,10,9,15,6,18	0,0,0,3,0,0	250	149
ENSSSCG00000007454	ZMYND8	chr17	-	49280922	49281294	49281057	49281294	49278761	49278952	428	11,13,12,6,7,4	22,30,16,24,16,40	284	149
ENSSSCG00000029441	NA	chr12	-	55267096	55267247	55267123	55267247	55266900	55267037	429	6,4,5,1,10,3	5.59324e+23	176	149
ENSSSCG00000005597	GOLGA1	chr1	-	265663707	265663868	265663731	265663868	265663115	265663259	430	0,0,0,1,0,0	7,6,0,4,0,3	173	149
ENSSSCG00000025842	SPAG8	chr1	-	236530201	236530469	236530294	236530469	236530049	236530095	431	0,2,0,0,0,0	1,0,0,2,4,2	242	149
ENSSSCG00000043817	NA	chr1	+	201332498	201333120	201332498	201333107	201368184	201368440	432	1,0,0,0,0,1	0,0,0,0,0,0	162	149
ENSSSCG00000016611	CADPS2	chr18	+	24806605	24806771	24806605	24806753	24812848	24812923	433	0,0,0,0,0,0	0,0,0,0,0,0	167	149
ENSSSCG00000035693	POLRMT	chr2	+	77695282	77695492	77695282	77695381	77697753	77698325	434	9,7,5,0,3,2	20,8,32,24,17,15	260	149
ENSSSCG00000028737	USP3	chr1	-	108420773	108420892	108420778	108420892	108420567	108420635	435	0,0,0,0,0,0	20,15,24,9,19,32	154	149
ENSSSCG00000016067	STK17B	chr15	-	100056323	100056489	100056332	100056489	100049758	100049971	436	10,6,2,6,2,17	0,0,0,0,0,0	158	149
ENSSSCG00000018041	ALDH3A2	chr12	-	59940201	59941833	59941597	59941833	59936847	59937995	437	21,4,2,18,8,4	66,62,28,97,82,53	298	149
ENSSSCG00000014014	TBC1D9B	chr2	+	78693423	78693631	78693423	78693535	78696278	78696491	438	99,81,107,122,97,133	0,0,0,0,0,0	245	149
ENSSSCG00000005343	RNF38	chr1	-	237164133	237164283	237164220	237164283	237157190	237157384	439	41,76,58,28,39,69	0,0,0,2,0,0	236	149
ENSSSCG00000007815	GTF3C1	chr3	+	19434857	19436374	19434857	19435435	19437401	19437594	440	15,13,4,45,14,22	0,0,0,0,0,0	298	149
ENSSSCG00000013602	HNRNPM	chr2	-	70836040	70836232	70836193	70836232	70835338	70835492	441	2.14193e+17	0,0,4,2,0,0	298	149
ENSSSCG00000013602	HNRNPM	chr2	-	70838803	70838864	70838818	70838864	70837722	70837816	442	29,12,21,19,17,22	0,0,0,0,0,0	164	149
ENSSSCG00000002812	KIFC3	chr6	-	19660843	19661529	19661420	19661529	19659986	19660642	443	18,5,33,12,14,17	0,0,0,4,0,0	298	149
ENSSSCG00000035479	DISP1	chr10	+	11654268	11654794	11654268	11654432	11686299	11686329	444	45,37,67,24,29,37	3,4,0,0,1,0	298	149
ENSSSCG00000013630	DNM2	chr2	+	69569708	69570295	69569708	69569941	69570942	69571197	445	0,4,0,0,0,0	32,45,68,25,49,32	298	149
ENSSSCG00000039929	ERCC2	chr6	-	51773814	51774283	51773815	51774283	51772686	51773166	446	0,0,0,0,0,0	0,0,0,0,0,0	150	149
ENSSSCG00000012639	THOC2	chrX	-	101189770	101189838	101189779	101189838	101183375	101183513	447	0,0,0,0,0,0	0,0,0,0,0,0	158	149
ENSSSCG00000005477	FKBP15	chr1	-	253826500	253826603	253826530	253826603	253821934	253822106	448	9,4,14,3,3,9	9,0,7,4,3,0	179	149
ENSSSCG00000005466	PTBP3	chr1	-	253056327	253056412	253056336	253056412	253034154	253034301	449	4,0,4,1,2,5	0,5,0,1,0,0	158	149
ENSSSCG00000005466	PTBP3	chr1	-	253056327	253056412	253056336	253056412	253038526	253038696	450	27,9,8,24,14,10	2,2,0,6,2,2	158	149
ENSSSCG00000004718	TTBK2	chr1	+	128596104	128596277	128596104	128596262	128605863	128606080	451	0,0,0,0,0,0	13,13,13,17,5,6	164	149
ENSSSCG00000048711	NA	chr3	+	110475029	110475248	110475029	110475238	110475518	110475660	452	6,11,5,13,5,2	0,0,0,0,0,0	159	149
ENSSSCG00000004766	RAD51	chr1	-	130605097	130605277	130605185	130605277	130599843	130599938	453	0,0,0,0,0,0	0,0,0,1,1,3	237	149
ENSSSCG00000013639	SLC44A2	chr2	+	69393682	69393957	69393682	69393945	69394030	69394125	454	0,0,0,1,0,0	1.8616e+17	161	149
ENSSSCG00000005303	PIGO	chr1	-	235872683	235872742	235872695	235872742	235872345	235872501	455	6,2,7,2,5,5	26,10,32,25,21,20	161	149
ENSSSCG00000005303	PIGO	chr1	-	235882718	235884243	235884018	235884243	235881958	235882162	456	33,42,44,22,16,23	3,1,4,0,3,1	298	149
ENSSSCG00000008395	VRK2	chr3	-	83535940	83536075	83536020	83536075	83534288	83534429	457	7,8,10,8,22,14	0,0,0,0,0,0	229	149
ENSSSCG00000015135	SORL1	chr9	+	48645621	48647984	48645621	48645814	48648088	48648301	458	0,0,1,0,0,0	6,10,5,5,4,4	298	149
ENSSSCG00000003195	PNKP	chr6	-	54879585	54880402	54880238	54880402	54878698	54879001	459	20,10,19,30,16,25	2,0,0,0,0,6	298	149
ENSSSCG00000009925	GIT2	chr14	+	41031248	41031398	41031248	41031353	41035229	41035478	460	17,41,36,19,24,24	21,2,9,9,4,20	194	149
ENSSSCG00000011662	COPB2	chr13	-	80244118	80244213	80244124	80244213	80243928	80244035	461	0,0,0,0,0,2	35,46,33,30,26,52	155	149
ENSSSCG00000011377	LAMB2	chr13	-	31741877	31742108	31741883	31742108	31741578	31741796	462	0,0,0,0,0,0	1.90305e+17	155	149
ENSSSCG00000048111	NA	chr1	-	264245925	264246017	264245956	264246017	264245104	264245262	463	0,2,0,0,0,0	0,0,0,0,0,0	180	149
ENSSSCG00000016772	VPS41	chr18	+	55350051	55350129	55350051	55350126	55401972	55402092	464	4,0,2,0,0,0	0,0,0,0,0,0	152	149
ENSSSCG00000011446	NEK4	chr13	-	34857015	34857224	34857018	34857224	34856159	34856293	465	0,0,0,0,0,0	0,0,0,0,0,1	152	149
ENSSSCG00000011446	NEK4	chr13	-	34869592	34869763	34869613	34869763	34868633	34868783	466	0,0,0,0,0,0	32,37,32,42,8,18	170	149
ENSSSCG00000011769	FXR1	chr13	+	118885913	118886121	118885913	118885971	118890833	118891037	467	5.34382e+17	0,2,0,0,0,0	298	149
ENSSSCG00000036135	COL1A1	chr12	-	26394500	26394602	26394545	26394602	26393581	26393650	468	1.23517e+22	0,0,0,0,0,0	194	149
ENSSSCG00000004704	PPIP5K1	chr1	+	127882385	127882513	127882385	127882489	127882696	127882811	469	9,8,16,18,18,25	1,0,2,2,6,1	173	149
ENSSSCG00000004280	RIMS1	chr1	+	52129111	52129297	52129111	52129294	52130361	52130474	470	0,0,0,0,0,0	0,0,0,0,0,0	152	149
ENSSSCG00000017238	TTYH2	chr12	-	6854908	6855004	6854923	6855004	6854314	6854387	471	29,49,13,1,24,26	0,0,0,0,0,0	164	149
ENSSSCG00000008097	NA	chr3	-	44008046	44008294	44008061	44008294	43997252	43997388	472	0,0,0,0,0,2	42,40,59,44,42,92	164	149
ENSSSCG00000006958	NA	chr4	+	1180967	1181590	1180967	1181053	1187441	1187591	473	2,0,0,0,0,0	4,2,4,10,2,0	298	149
ENSSSCG00000010006	NA	chr14	+	47376838	47378186	47376838	47376882	47379230	47379326	474	0,0,3,0,1,2	0,0,0,0,0,0	298	149
ENSSSCG00000027459	RNF13	chr13	+	90101536	90101634	90101536	90101624	90108497	90108588	475	9,7,14,13,4,3	92,63,69,35,58,38	159	149
ENSSSCG00000027459	RNF13	chr13	+	90101536	90101634	90101536	90101624	90127237	90127343	476	6,0,0,4,0,0	0,0,1,0,0,0	159	149
ENSSSCG00000025486	MDH2	chr3	-	10128801	10129036	10128867	10129036	10127428	10127512	477	1,1,0,2,0,1	2.62173e+17	215	149
ENSSSCG00000016206	CNPPD1	chr15	-	121209710	121210047	121209926	121210047	121209068	121209130	478	24,31,21,24,27,14	0,0,0,0,0,2	298	149
ENSSSCG00000009236	HELQ	chr8	+	135027724	135028442	135027724	135028396	135029843	135029927	479	1,0,1,2,2,0	0,0,0,0,0,0	195	149
ENSSSCG00000024614	ITSN1	chr13	+	197404362	197404499	197404362	197404484	197415445	197415693	480	0,0,0,0,0,0	21,15,25,30,27,34	164	149
ENSSSCG00000004275	FAM135A	chr1	+	50692018	50694380	50692018	50692870	50695871	50696032	481	19,23,43,26,22,16	0,0,0,0,4,0	298	149
ENSSSCG00000027745	ABCG1	chr13	+	205617767	205617955	205617767	205617916	205618091	205618193	482	0,0,0,0,0,0	4,3,2,8,4,7	188	149
ENSSSCG00000016742	MYO1G	chr18	+	50483022	50483177	50483022	50483148	50483266	50483518	483	0,0,0,2,0,0	0,0,0,0,0,0	178	149
ENSSSCG00000010486	HELLS	chr14	-	105936795	105936879	105936798	105936879	105936600	105936720	484	2,0,0,2,1,1	0,0,0,0,0,0	152	149
ENSSSCG00000039655	TAZ	chrX	+	124944548	124944787	124944548	124944611	124945089	124947241	485	29,33,21,33,17,23	9,7,9,12,26,18	298	149
ENSSSCG00000031781	PSMB10	chr6	-	28545205	28546236	28546177	28546236	28542047	28545084	486	24,23,14,20,25,77	0,4,0,0,0,0	298	149
ENSSSCG00000005072	PSMA3	chr1	+	187362361	187362474	187362361	187362427	187368267	187368335	487	1,0,3,4,0,0	0,2,0,0,0,0	196	149
ENSSSCG00000038958	DNM3	chr9	+	114457995	114458085	114457995	114458066	114516933	114517047	488	0,0,0,0,0,2	0,0,0,2,0,0	168	149
ENSSSCG00000011961	TFG	chr13	-	158301143	158301284	158301155	158301284	158295687	158295786	489	11,40,61,14,16,30	0,2,4,0,2,2	161	149
ENSSSCG00000004105	NUP43	chr1	+	16252265	16252388	16252265	16252368	16253241	16253319	490	6,8,9,4,10,3	0,0,0,0,0,0	169	149
ENSSSCG00000014149	MEF2C	chr2	-	96155706	96155893	96155715	96155893	96152765	96152813	491	4.33478e+18	6,0,2,5,4,6	158	149
ENSSSCG00000008558	AGBL5	chr3	-	112065373	112065755	112065614	112065755	112064012	112064273	492	6,7,0,6,2,3	0,0,0,0,0,0	298	149
ENSSSCG00000007804	SH2B1	chr3	+	18541426	18541654	18541426	18541598	18542065	18542165	493	19,14,17,8,35,29	19,33,31,21,31,25	205	149
ENSSSCG00000031441	GRAMD4	chr5	-	2877321	2877415	2877336	2877415	2876574	2876659	494	22,21,31,9,32,24	2,3,0,0,0,0	164	149
ENSSSCG00000006704	NA	chr4	-	100464857	100465649	100465299	100465649	100463284	100463489	495	0,0,0,0,0,0	0,4,0,0,0,0	298	149
ENSSSCG00000030255	EIF4G1	chr13	+	122211091	122211225	122211091	122211213	122211353	122211512	496	4.57384e+17	0,0,0,0,0,0	161	149
ENSSSCG00000026516	EPHB3	chr13	+	122486856	122487056	122486856	122487050	122487150	122487306	497	0,0,0,0,0,0	12,13,6,4,4,1	155	149
ENSSSCG00000011280	VIPR1	chr13	+	26065922	26066076	26065922	26066056	26066608	26066669	498	0,0,0,0,0,2	0,0,0,0,0,0	169	149
ENSSSCG00000015030	DLAT	chr9	+	39739409	39739511	39739409	39739508	39740289	39740414	499	143,81,152,146,129,153	0,0,0,0,2,0	152	149
ENSSSCG00000029408	ZFP30	chr6	-	46785138	46785683	46785612	46785683	46780282	46780370	500	4,14,9,7,4,2	6,2,4,0,1,2	298	149
ENSSSCG00000029408	ZFP30	chr6	-	46784624	46784759	46784632	46784759	46782881	46783061	501	0,5,0,0,0,1	0,0,0,0,0,0	157	149
ENSSSCG00000006303	DCAF6	chr4	-	82918461	82918576	82918470	82918576	82911583	82912043	502	0,4,0,0,4,0	4.6744e+17	158	149
ENSSSCG00000004976	LRRC49	chr1	+	168554330	168554402	168554330	168554387	168556650	168556738	503	0,0,0,0,0,0	0,2,0,0,0,0	164	149
ENSSSCG00000013634	YIPF2	chr2	-	69645284	69645467	69645289	69645467	69645062	69645194	504	69,72,88,45,48,67	0,0,0,0,0,0	154	149
ENSSSCG00000038604	DOCK6	chr2	-	69926475	69926674	69926509	69926674	69925854	69926097	505	0,0,0,0,0,1	32,50,40,87,55,54	183	149
ENSSSCG00000002741	ZNF821	chr6	-	14867025	14867220	14867102	14867220	14865364	14865479	506	2,5,6,2,3,6	8,7,1,9,5,2	226	149
ENSSSCG00000022952	NMD3	chr13	+	100955495	100955615	100955495	100955606	100957365	100962354	507	8,3,3,9,12,13	0,0,4,4,2,4	158	149
ENSSSCG00000004535	TCF4	chr1	-	104724626	104724789	104724638	104724789	104721134	104721364	508	26,30,23,20,27,33	4,6,0,13,6,5	161	149
ENSSSCG00000004535	TCF4	chr1	-	104951799	104951913	104951816	104951913	104896690	104896755	509	0,0,0,0,1,0	62,69,107,91,84,109	166	149
ENSSSCG00000008799	LIMCH1	chr8	+	32733202	32733615	32733202	32733611	32737977	32738189	510	40,97,58,47,31,34	0,0,4,0,0,0	153	149
ENSSSCG00000008799	LIMCH1	chr8	+	32778527	32778614	32778527	32778605	32780551	32780660	511	19,55,15,22,34,40	11,28,4,4,6,1	158	149
ENSSSCG00000023761	HNRNPR	chr6	-	81204497	81204619	81204504	81204619	81203748	81204353	512	6,4,2,7,2,0	0,0,0,0,0,0	156	149
ENSSSCG00000034704	ZNF532	chr1	-	161884440	161884553	161884458	161884553	161882070	161882218	513	39,68,76,109,75,76	20,29,23,24,23,7	167	149
ENSSSCG00000000684	USP5	chr5	-	63847028	63847220	63847097	63847220	63846396	63846540	514	131,69,118,98,95,104	7,15,15,9,17,28	218	149
ENSSSCG00000011997	CHMP2B	chr13	-	168568746	168569567	168569321	168569567	168555186	168555278	515	2,9,0,5,9,2	22,31,18,22,29,20	298	149
ENSSSCG00000048033	NA	chr3	-	112316918	112317056	112316925	112317056	112308404	112314898	516	0,0,0,0,0,0	0,0,0,0,0,2	156	149
ENSSSCG00000003193	TBC1D17	chr6	+	54899721	54899880	54899721	54899868	54900187	54900316	517	49,42,34,31,39,33	2,2,4,2,0,0	161	149
ENSSSCG00000005480	RGS3	chr1	+	254208446	254208999	254208446	254208548	254209621	254209788	518	68,75,109,145,87,170	0,0,0,0,0,2	298	149
ENSSSCG00000003748	CELF4	chr6	-	121143934	121144013	121143964	121144013	121096723	121096849	519	0,0,0,0,0,0	0,0,0,0,0,0	179	149
ENSSSCG00000013857	EPS15L1	chr2	+	61201652	61201823	61201652	61201817	61207154	61207278	520	0,0,0,2,0,0	25,23,16,21,30,21	155	149
ENSSSCG00000004955	MAP2K5	chr1	+	165670044	165670119	165670044	165670089	165670621	165670648	521	3,0,2,4,3,4	0,0,0,0,0,0	179	149
ENSSSCG00000005291	TLE1	chr1	-	234367532	234368529	234368428	234368529	234366911	234366975	522	1,1,2,0,2,0	39,43,12,48,43,38	298	149
ENSSSCG00000035929	NA	chr14	+	22420907	22421197	22420907	22421179	22424075	22424223	523	0,0,0,0,0,0	0,0,0,0,0,1	167	149
ENSSSCG00000016332	RBM44	chr15	+	137459449	137459626	137459449	137459611	137460258	137460442	524	0,0,0,0,0,0	0,0,2,0,0,0	164	149
ENSSSCG00000003421	FBXO6	chr6	+	71751063	71751190	71751063	71751161	71751321	71751417	525	11,3,1,3,5,2	0,0,0,0,0,0	178	149
ENSSSCG00000002355	ENTPD5	chr7	-	97313622	97313735	97313641	97313735	97306914	97306981	526	4,10,13,4,7,8	2,2,4,6,2,0	168	149
ENSSSCG00000011575	ATG7	chr13	+	67501529	67501605	67501529	67501593	67517560	67517641	527	13,20,17,25,9,18	0,0,0,0,0,0	161	149
ENSSSCG00000025353	TNNT1	chr6	-	59363141	59363207	59363180	59363207	59362104	59362126	528	95,53,89,354,346,393	151,71,111,963,857,604	188	149
ENSSSCG00000025353	TNNT1	chr6	-	59363141	59363208	59363180	59363208	59362897	59362930	529	17,23,12,61,61,109	1.23198e+17	188	149
ENSSSCG00000004209	PTPRK	chr1	+	35209414	35209468	35209414	35209456	35216339	35216500	530	0,0,0,0,0,0	0,0,2,0,0,0	161	149
ENSSSCG00000004209	PTPRK	chr1	+	35218567	35218621	35218567	35218603	35222873	35223058	531	0,0,0,0,2,0	0,0,0,2,0,0	167	149
ENSSSCG00000004209	PTPRK	chr1	+	35225872	35225973	35225872	35225949	35228660	35228697	532	0,0,0,0,0,0	6,22,20,20,11,23	173	149
ENSSSCG00000027381	GGCX	chr3	+	59213158	59213306	59213158	59213168	59213743	59213939	533	116,58,87,76,72,81	0,0,0,0,0,0	287	149
ENSSSCG00000013244	PACSIN3	chr2	+	15388024	15388161	15388024	15388152	15388827	15388949	534	2.19251e+17	0,0,0,0,2,0	158	149
ENSSSCG00000032964	STK11IP	chr15	+	121606417	121606631	121606417	121606623	121606825	121606900	535	0,0,0,0,0,0	6,1,5,0,10,3	157	149
ENSSSCG00000031271	STRADB	chr15	+	105080150	105080255	105080150	105080225	105080677	105080925	536	2.26199e+17	0,0,0,0,0,0	179	149
ENSSSCG00000033608	LOXL2	chr14	-	7483267	7483479	7483312	7483479	7477273	7477496	537	18,15,33,34,29,55	0,0,0,0,0,0	194	149
ENSSSCG00000004453	SNAP91	chr1	+	82624029	82624106	82624029	82624100	82629605	82629633	538	0,0,0,0,0,0	0,0,0,2,0,2	155	149
ENSSSCG00000011360	CELSR3	chr13	-	31337140	31337256	31337146	31337256	31336685	31336844	539	0,0,0,0,0,0	0,0,0,0,0,0	155	149
ENSSSCG00000024975	NR5A2	chr10	+	22744444	22744586	22744444	22744565	22747574	22748221	540	0,1,0,2,2,0	0,0,0,0,0,0	170	149
ENSSSCG00000009611	XPO7	chr14	+	6245494	6245587	6245494	6245560	6248561	6248666	541	82,71,86,72,72,77	37,29,38,41,42,29	176	149
ENSSSCG00000023409	TIA1	chr3	+	72268080	72268322	72268080	72268189	72268574	72268670	542	8,14,4,25,8,16	38,44,46,30,42,55	282	149
ENSSSCG00000028711	CASP1	chr9	-	35199096	35199363	35199312	35199363	35193522	35193638	543	0,0,0,4,0,6	0,0,0,0,0,0	298	149
ENSSSCG00000028711	CASP1	chr9	-	35199096	35199363	35199312	35199363	35196565	35196628	544	8,2,0,4,6,8	0,4,0,0,0,0	298	149
ENSSSCG00000038947	NA	chr7	+	77926462	77927683	77926462	77926975	77950750	77951028	545	31,10,14,21,9,19	2.08292e+17	298	149
ENSSSCG00000038947	NA	chr7	+	77955398	77955513	77955398	77955474	77956115	77956163	546	3.0032e+17	85,98,78,127,110,157	188	149
ENSSSCG00000004971	TLE3	chr1	-	167816781	167816981	167816796	167816981	167815967	167816044	547	8,15,12,16,27,18	6,8,5,7,6,6	164	149
ENSSSCG00000025243	SGIP1	chr6	-	145839421	145839577	145839460	145839577	145833532	145833665	548	0,0,0,2,0,0	0,0,0,0,0,0	188	149
ENSSSCG00000027709	PARP9	chr13	+	137967931	137968073	137967931	137967965	137970211	137971047	549	19,8,18,33,10,28	2,2,1,0,6,2	257	149
ENSSSCG00000008709	NA	chr8	+	4643392	4644124	4643392	4644121	4644358	4645891	550	0,0,0,0,0,0	0,0,0,0,0,0	152	149
ENSSSCG00000005702	FUBP3	chr1	+	270696733	270699124	270696733	270696810	270700518	270700646	551	9,12,18,11,14,17	5,0,1,4,5,4	298	149
ENSSSCG00000004254	DCBLD1	chr1	-	44309367	44309527	44309379	44309527	44309170	44309278	552	3,14,22,14,23,42	0,0,0,0,0,2	161	149
ENSSSCG00000005389	TEX10	chr1	-	242112413	242113126	242112886	242113126	242111790	242112034	553	31,10,26,13,11,31	10,2,8,0,3,6	298	149
ENSSSCG00000005664	LRRC8A	chr1	+	269212881	269213087	269212881	269212988	269213831	269214244	554	0,5,2,2,2,0	0,0,5,0,2,0	248	149
ENSSSCG00000022951	NFASC	chr9	+	65629440	65629630	65629440	65629621	65637810	65637916	555	0,0,0,0,0,0	0,0,2,2,0,1	158	149
ENSSSCG00000031449	SLC27A5	chr6	-	63069606	63069704	63069634	63069704	63069316	63069447	556	6,5,7,0,2,0	0,0,0,0,0,0	177	149
ENSSSCG00000034860	HSCB	chr14	+	45969558	45969653	45969558	45969648	45970984	45971129	557	2,4,4,0,3,0	30,10,14,11,10,10	154	149
ENSSSCG00000004037	MAP3K4	chr1	-	6912967	6913046	6912979	6913046	6909504	6909601	558	2,0,6,11,0,5	80,54,95,43,36,76	161	149
ENSSSCG00000011882	GOLGB1	chr13	+	138841860	138842016	138841860	138842004	138843042	138843140	559	21,15,18,16,8,15	0,0,0,0,0,0	161	149
ENSSSCG00000012663	ENOX2	chrX	-	107367196	107367256	107367207	107367256	107168685	107168820	560	2,2,1,0,2,0	0,1,0,0,0,0	160	149
ENSSSCG00000012663	ENOX2	chrX	-	107367196	107367256	107367207	107367256	107257963	107258107	561	8,5,18,0,2,2	3,4,1,0,0,0	160	149
ENSSSCG00000005232	SMARCA2	chr1	-	219700600	219700828	219700609	219700828	219661441	219661659	562	0,0,0,0,0,0	80,89,121,72,85,114	158	149
ENSSSCG00000020842	TAF13	chr4	+	110973987	110974600	110973987	110974591	110981874	110981953	563	0,0,0,0,0,0	0,0,0,0,0,0	158	149
ENSSSCG00000011546	MTMR14	chr13	+	65993635	65993906	65993635	65993675	65995656	65995754	564	50,33,36,15,35,33	0,0,0,2,0,0	298	149
ENSSSCG00000011546	MTMR14	chr13	+	65997098	65997661	65997098	65997135	66001541	66001605	565	2,4,18,14,4,9	2,0,0,0,0,0	298	149
ENSSSCG00000015830	UNC5D	chr15	-	50268783	50268868	50268789	50268868	50245006	50245175	566	0,0,0,0,0,0	0,0,0,0,0,0	155	149
ENSSSCG00000028771	MEF2A	chr1	+	138414523	138414609	138414523	138414604	138417747	138417939	567	35,39,54,21,20,16	0,0,0,0,0,0	154	149
ENSSSCG00000001720	SLC25A27	chr7	+	41446940	41447048	41446940	41447043	41449077	41449111	568	0,0,0,0,0,0	2,2,7,18,5,2	154	149
ENSSSCG00000022643	KATNAL2	chr1	+	96640810	96640909	96640810	96640896	96641634	96641698	569	0,0,0,0,0,0	0,0,0,0,0,0	162	149
ENSSSCG00000035429	HJV	chr4	+	99330068	99330646	99330068	99330105	99331142	99332647	570	9.41127e+18	21,28,5,17,6,9	298	149
ENSSSCG00000004844	MTMR10	chr1	+	143884389	143884532	143884389	143884397	143890937	143891028	571	79,53,78,62,59,60	0,0,0,0,0,0	284	149
ENSSSCG00000033528	BPTF	chr12	+	14229885	14230811	14229885	14230382	14232393	14232476	572	27,25,34,34,19,28	14,6,6,6,7,4	298	149
ENSSSCG00000010092	PI4KA	chr14	-	50400648	50400781	50400690	50400781	50398069	50398190	573	0,0,0,0,1,2	0,0,0,0,0,2	191	149
ENSSSCG00000013650	NA	chr2	-	69128911	69129018	69128975	69129018	69125377	69125465	574	19,29,31,10,32,30	3,19,19,8,15,19	213	149
ENSSSCG00000048308	NA	chr2	-	11076658	11076755	11076711	11076755	11075289	11075432	575	0,0,0,0,0,0	0,0,0,0,0,0	202	149
ENSSSCG00000029088	MTG1	chr14	+	141378812	141379008	141378812	141378903	141380519	141380581	576	22,25,20,14,8,4	27,18,34,13,19,32	254	149
ENSSSCG00000045200	NA	chr6	-	55546795	55546900	55546818	55546900	55546493	55546672	577	4,5,0,2,1,1	0,3,0,7,3,3	172	149
ENSSSCG00000004645	GABPB1	chr1	+	121463441	121463589	121463441	121463553	121463918	121464032	578	2,2,0,0,0,0	0,0,2,0,0,0	185	149
ENSSSCG00000030565	GRIA4	chr9	+	35736605	35736812	35736605	35736791	35742727	35743098	579	12,3,0,0,0,3	0,0,0,0,0,0	170	149
ENSSSCG00000030565	GRIA4	chr9	+	35797954	35798202	35797954	35798089	35802844	35805361	580	0,2,0,0,0,0	4,0,0,0,0,0	262	149
ENSSSCG00000011389	AMIGO3	chr13	-	32251642	32252313	32252170	32252313	32251440	32251568	581	21,15,18,24,19,44	1,0,1,0,0,0	298	149
ENSSSCG00000004652	COPS2	chr1	+	122556577	122556695	122556577	122556691	122556778	122556812	582	0,0,0,0,0,0	0,0,0,0,0,2	153	149
ENSSSCG00000029414	NA	chr1	-	274128547	274128809	274128776	274128809	274128215	274128343	583	0,0,0,0,0,0	0,2,0,0,0,0	298	149
ENSSSCG00000027002	KLHL32	chr1	+	64127620	64127717	64127620	64127708	64136292	64136473	584	0,0,0,0,0,0	0,2,0,0,0,0	158	149
ENSSSCG00000002127	CHD8	chr7	+	77740361	77740473	77740361	77740462	77740536	77741418	585	2,0,1,4,8,5	0,0,0,0,0,0	160	149
ENSSSCG00000004687	B2M	chr1	-	126839850	126840126	126839855	126840126	126839255	126839283	586	1,0,5,3,6,2	0,0,0,0,0,0	154	149
ENSSSCG00000005623	NA	chr1	-	268383388	268383573	268383518	268383573	268381396	268381490	587	36,23,37,25,21,11	12,3,4,2,0,0	279	149
ENSSSCG00000005623	NA	chr1	-	268383388	268383573	268383518	268383573	268382734	268382796	588	10,22,13,8,8,12	4,4,0,7,14,11	279	149
ENSSSCG00000031532	GBGT1	chr1	-	272836299	272836449	272836314	272836449	272835378	272835503	589	0,0,1,1,0,0	0,2,0,1,0,0	164	149
ENSSSCG00000029165	DOK4	chr6	-	19403997	19404135	19404015	19404135	19403727	19403917	590	0,0,0,0,0,0	3,1,4,8,0,13	167	149
ENSSSCG00000004728	CAPN3	chr1	-	128964095	128964254	128964140	128964254	128963070	128963148	591	5,0,2,3,1,0	3.69258e+17	194	149
ENSSSCG00000004730	TMEM87A	chr1	+	129109584	129113759	129109584	129109629	129114500	129114618	592	4,4,0,6,6,5	50,67,61,93,53,96	298	149
ENSSSCG00000004737	PLA2G4B	chr1	-	129521388	129521578	129521538	129521578	129521237	129521292	593	0,4,5,9,4,4	0,1,4,5,2,3	298	149
ENSSSCG00000008600	PUM2	chr3	+	117886508	117886638	117886508	117886633	117887523	117887597	594	0,0,0,0,0,0	11,2,2,6,12,15	154	149
ENSSSCG00000011218	SLC4A7	chr13	-	13987175	13987364	13987214	13987364	13983850	13984219	595	13,12,10,16,9,13	15,15,14,31,15,19	188	149
ENSSSCG00000007618	ZNF789	chr3	-	6476168	6476443	6476316	6476443	6473639	6473753	596	14,2,3,7,10,18	0,3,2,0,14,2	297	149
ENSSSCG00000031513	HRAS	chr2	-	300749	300928	300755	300928	300511	300671	597	123,149,157,95,81,114	0,6,0,1,0,0	155	149
ENSSSCG00000015482	VAMP4	chr9	-	114150464	114150565	114150510	114150565	114149462	114149542	598	14,25,12,6,7,18	0,0,0,0,0,0	195	149
ENSSSCG00000015913	SCN9A	chr15	-	72820703	72821075	72820736	72821075	72817541	72817671	599	0,2,0,0,0,0	0,0,0,0,0,0	182	149
ENSSSCG00000005656	NA	chr1	+	269060802	269060949	269060802	269060919	269062661	269063545	600	13,1,24,14,1,18	0,0,0,0,0,0	179	149
ENSSSCG00000003670	RLF	chr6	+	95937933	95938136	95937933	95938034	95975052	95975189	601	63,22,56,65,47,54	0,0,1,0,0,0	251	149
ENSSSCG00000017407	GHDC	chr12	+	20581288	20581836	20581288	20581377	20582135	20582257	602	7,27,26,5,21,11	0,0,1,0,1,1	298	149
ENSSSCG00000002724	PDPR	chr6	+	13208853	13209070	13208853	13209003	13209295	13209488	603	0,0,0,0,1,0	101,50,27,75,67,62	216	149
ENSSSCG00000013041	FERMT3	chr2	-	7904672	7904798	7904678	7904798	7904409	7904578	604	0,0,0,0,0,0	12,10,2,3,10,7	155	149
ENSSSCG00000011854	LRCH3	chr13	+	134486089	134486238	134486089	134486154	134491115	134491192	605	63,80,102,52,55,91	4,0,2,0,0,0	233	149
ENSSSCG00000004610	CCPG1	chr1	+	116456653	116457599	116456653	116456965	116466530	116466599	606	0,0,1,9,3,0	51,22,29,63,33,32	298	149
ENSSSCG00000007252	DNMT3B	chr17	+	36361304	36361494	36361304	36361467	36362311	36362373	607	0,0,0,4,0,0	0,0,1,0,2,2	176	149
ENSSSCG00000021702	XRRA1	chr9	-	9265065	9265137	9265089	9265137	9263143	9263216	608	5,11,6,2,2,8	0,0,0,0,0,0	173	149
ENSSSCG00000021702	XRRA1	chr9	-	9268898	9269080	9269002	9269080	9265065	9265137	609	12,10,8,1,6,4	0,0,0,1,0,0	253	149
ENSSSCG00000014435	CSNK1A1	chr2	-	150622548	150622661	150622572	150622661	150612844	150615247	610	22,37,22,17,32,41	0,0,0,0,0,0	173	149
ENSSSCG00000022029	RAP1GAP	chr6	-	79671247	79671502	79671424	79671502	79670372	79670482	611	0,0,0,0,0,0	0,0,0,0,0,0	298	149
ENSSSCG00000008961	MTHFD2L	chr8	+	70181718	70181807	70181718	70181752	70193529	70193714	612	2,6,4,2,6,1	0,2,0,4,0,0	204	149
ENSSSCG00000036391	SSC4D	chr3	+	9971302	9971803	9971302	9971377	9972601	9972670	613	2,5,0,0,0,0	0,0,2,0,0,0	298	149
ENSSSCG00000035495	KITLG	chr5	+	94082003	94082180	94082003	94082174	94084782	94084942	614	0,0,0,0,0,0	20,12,8,25,13,12	155	149
ENSSSCG00000013836	WIZ	chr2	+	62162364	62162441	62162364	62162437	62164260	62166178	615	0,0,0,0,0,0	2,0,1,0,0,0	153	149
ENSSSCG00000011274	CTNNB1	chr13	+	25194630	25194864	25194630	25194858	25195066	25195320	616	0,0,0,0,0,0	126,66,93,100,94,118	155	149
ENSSSCG00000030672	ZNF692	chr2	+	52292157	52292245	52292157	52292236	52293682	52293797	617	0,0,0,0,0,0	12,27,19,13,22,16	158	149
ENSSSCG00000007544	SUN1	chr3	+	513553	513733	513553	513691	514191	514275	618	25,28,47,12,27,13	0,0,1,0,4,2	191	149
ENSSSCG00000007544	SUN1	chr3	+	514191	514279	514191	514275	514514	514625	619	0,0,0,0,1,0	5,3,6,6,13,7	153	149
ENSSSCG00000007544	SUN1	chr3	+	514191	514279	514191	514275	515871	515970	620	0,0,0,3,0,0	24,25,29,18,27,22	153	149
ENSSSCG00000014872	NA	chr9	+	10956098	10956362	10956098	10956356	10956393	10956612	621	0,0,0,0,0,0	0,0,0,0,0,0	155	149
ENSSSCG00000022364	CPT1B	chr5	+	161726	162530	161726	161879	162999	163092	622	5.7747e+17	10,1,3,10,14,12	298	149
ENSSSCG00000036556	NA	chr13	+	196822767	196822858	196822767	196822847	196826177	196826301	623	0,0,1,0,0,0	0,0,0,0,0,0	160	149
ENSSSCG00000020657	BCAM	chr6	+	51308105	51308247	51308105	51308226	51309159	51309277	624	42,69,53,23,60,33	0,0,0,0,0,0	170	149
ENSSSCG00000008024	CLCN7	chr3	+	40414009	40414404	40414009	40414064	40414963	40415102	625	42,26,28,16,36,44	0,0,0,0,0,4	298	149
ENSSSCG00000005602	GAPVD1	chr1	+	265987649	265987779	265987649	265987716	265988839	265988965	626	55,30,37,45,27,60	11,5,2,18,11,8	212	149
ENSSSCG00000032473	NYNRIN	chr7	-	74889242	74889897	74889262	74889897	74887540	74889127	627	0,0,0,0,0,0	0,0,0,0,0,0	169	149
ENSSSCG00000010468	CPEB3	chr14	-	103796676	103796836	103796745	103796836	103786018	103786075	628	1.97163e+17	1,0,1,4,3,0	218	149
ENSSSCG00000007721	GTF2I	chr3	+	11760553	11762565	11760553	11760610	11771883	11771994	629	30,16,27,12,2,24	35,35,28,54,20,31	298	149
ENSSSCG00000011183	ATP2C1	chr13	-	1462236	1462361	1462266	1462361	1447068	1447086	630	4,0,2,0,0,0	0,0,0,0,0,0	179	149
ENSSSCG00000024904	SEC22A	chr13	-	137224795	137224990	137224816	137224990	137195359	137195475	631	15,10,15,11,16,27	0,0,0,0,0,0	170	149
ENSSSCG00000014170	CAST	chr2	+	103337425	103337518	103337425	103337509	103338897	103338999	632	170,124,131,120,123,95	0,0,0,0,0,0	158	149
ENSSSCG00000004832	UBE3A	chr1	+	141923693	141925484	141923693	141923813	141926999	141927044	633	1.09123e+17	1.45111e+17	298	149
ENSSSCG00000003757	SSX2IP	chr6	+	129099203	129104226	129099203	129099377	129104277	129104392	634	0,1,0,0,0,0	6,12,14,13,0,6	298	149
ENSSSCG00000013433	ADAMTSL5	chr2	+	76967723	76968034	76967723	76967998	76968406	76968476	635	12,8,19,12,7,13	0,0,0,0,0,0	185	149
ENSSSCG00000010861	COQ8A	chr10	+	14622895	14623039	14622895	14623033	14623093	14623282	636	12,15,23,43,49,52	17,16,8,30,13,8	155	149
ENSSSCG00000009924	ANKRD13A	chr14	-	40972065	40972298	40972108	40972298	40966693	40966775	637	0,0,0,1,0,0	0,5,4,1,6,0	192	149
ENSSSCG00000026004	MSRB3	chr5	+	29732022	29732149	29732022	29732134	29751200	29751309	638	52,39,26,15,30,54	0,0,0,0,0,0	164	149
ENSSSCG00000023228	NA	chr6	-	48932161	48932284	48932186	48932284	48931933	48932019	639	20,8,26,20,15,16	0,0,0,2,0,0	174	149
ENSSSCG00000034386	ATP2A2	chr14	+	31740664	31742258	31740664	31740785	31744173	31744973	640	96,78,44,176,177,175	1.54311e+22	298	149
ENSSSCG00000025568	TEAD2	chr6	-	54450364	54450526	54450403	54450526	54449457	54449610	641	40,22,25,35,41,49	0,1,0,0,0,0	188	149
ENSSSCG00000025568	TEAD2	chr6	-	54457632	54457749	54457641	54457749	54457480	54457539	642	0,0,0,0,0,0	2.01176e+17	158	149
ENSSSCG00000011653	PCCB	chr13	+	77234913	77235024	77234913	77235018	77255799	77255908	643	1.31124e+17	0,8,2,0,3,0	155	149
ENSSSCG00000011251	MYD88	chr13	+	22978677	22978882	22978677	22978858	22979042	22979134	644	0,0,0,0,0,0	5,17,15,16,9,31	173	149
ENSSSCG00000011258	EXOG	chr13	+	23307078	23307566	23307078	23307231	23319028	23319093	645	13,8,7,11,9,16	2,0,0,3,0,6	298	149
ENSSSCG00000011261	WDR48	chr13	+	23735595	23735650	23735595	23735644	23747154	23747295	646	3,8,8,12,9,4	0,0,0,0,0,0	155	149
ENSSSCG00000027916	NA	chr6	-	64315704	64316122	64315715	64316122	64314460	64314636	647	0,0,0,0,0,0	2,3,0,2,6,2	160	149
ENSSSCG00000005924	MROH1	chr4	-	525147	525174	525159	525174	524112	524235	648	0,7,7,4,2,3	2,0,0,0,1,0	161	149
ENSSSCG00000005924	MROH1	chr4	-	576937	577132	577084	577132	568308	568409	649	2,1,0,1,0,2	1,6,5,2,5,0	296	149
ENSSSCG00000005924	MROH1	chr4	-	576937	577132	577084	577132	575316	575593	650	0,1,0,0,0,0	2,0,0,0,0,0	296	149
ENSSSCG00000013512	PLIN4	chr2	+	74319432	74319739	74319432	74319580	74320460	74320519	651	27,25,4,3,18,6	97,111,63,101,55,45	298	149
ENSSSCG00000011278	TRAK1	chr13	+	25919410	25919629	25919410	25919566	25928677	25928780	652	80,99,71,56,75,73	6,12,4,13,14,4	212	149
ENSSSCG00000021698	RRP1B	chr13	+	206645592	206645639	206645592	206645612	206646285	206646414	653	0,2,0,0,0,4	9,5,6,22,6,21	176	149
ENSSSCG00000011698	GYG1	chr13	+	89226170	89226333	89226170	89226321	89237650	89237777	654	1.57715e+23	0,0,0,0,1,0	161	149
ENSSSCG00000025858	ELN	chr3	+	11234996	11235107	11234996	11235083	11235336	11235378	655	28,45,54,22,39,15	0,0,0,0,0,0	173	149
ENSSSCG00000011317	FYCO1	chr13	-	29133668	29133775	29133681	29133775	29132097	29132223	656	3.342e+17	0,0,0,0,0,0	162	149
ENSSSCG00000030528	LTN1	chr13	-	192302281	192303550	192303378	192303550	192300511	192300706	657	76,49,63,38,43,69	0,0,0,3,4,2	298	149
ENSSSCG00000040608	AKR1B1	chr18	+	14593547	14593702	14593547	14593656	14636259	14636385	658	0,2,2,1,0,0	8,0,0,7,0,2	195	149
ENSSSCG00000013883	COLGALT1	chr2	-	60184097	60184228	60184166	60184228	60180624	60180750	659	2,1,1,0,3,0	0,0,0,0,0,0	218	149
ENSSSCG00000011356	UQCRC1	chr13	-	31300429	31300872	31300728	31300872	31300210	31300296	660	6.48444e+17	0,0,0,1,0,0	298	149
ENSSSCG00000011361	SLC26A6	chr13	-	31322031	31322159	31322036	31322159	31320590	31320762	661	0,2,4,0,0,0	0,2,0,0,0,0	154	149
ENSSSCG00000011375	USP19	chr13	-	31734636	31734859	31734699	31734859	31734347	31734504	662	10,7,17,8,1,6	25,34,31,21,17,16	212	149
ENSSSCG00000011788	VPS8	chr13	+	122897816	122897897	122897816	122897894	122899828	122899998	663	53,56,19,38,51,38	0,0,0,0,0,0	152	149
ENSSSCG00000023503	PRKCD	chr13	+	35308767	35308967	35308767	35308901	35310219	35310280	664	2,16,2,12,10,23	0,0,0,0,0,0	215	149
ENSSSCG00000015379	DNAH11	chr9	+	90506216	90506315	90506216	90506300	90507794	90507953	665	0,0,0,0,0,0	0,0,0,2,1,0	164	149
ENSSSCG00000022507	POLR2H	chr13	+	122251931	122252643	122251931	122252052	122253048	122253132	666	21,11,24,2,5,10	3,5,10,13,8,10	298	149
ENSSSCG00000036505	NA	chr6	+	144837905	144837962	144837905	144837958	144883263	144883303	667	0,0,0,1,0,0	0,0,0,0,0,2	153	149
ENSSSCG00000037754	SLC39A11	chr12	+	7949613	7949734	7949613	7949713	8054828	8054999	668	1,0,2,0,0,0	0,3,0,0,0,0	170	149
ENSSSCG00000037754	SLC39A11	chr12	+	7949613	7949755	7949613	7949713	8054828	8054999	669	2,0,6,5,0,1	0,3,0,0,0,0	191	149
ENSSSCG00000037754	SLC39A11	chr12	+	7949613	7949755	7949613	7949734	8054828	8054999	670	2,0,4,5,0,1	1,0,0,0,0,0	170	149
ENSSSCG00000011416	DOCK3	chr13	+	33583972	33584119	33583972	33584077	33586927	33587026	671	0,0,0,0,0,0	0,0,0,0,0,1	191	149
ENSSSCG00000027046	NA	chrY	+	9486086	9486365	9486086	9486356	9487390	9487516	672	0,0,0,0,0,0	0,0,0,0,0,0	158	149
ENSSSCG00000023674	SON	chr13	+	197185449	197186434	197185449	197185566	197188888	197188968	673	40,62,55,19,38,39	5,0,2,6,0,3	298	149
ENSSSCG00000023674	SON	chr13	+	197185449	197186434	197185449	197185566	197189629	197189777	674	34,52,51,19,38,37	62,35,68,78,60,46	298	149
ENSSSCG00000023041	NA	chr13	+	208242937	208243081	208242937	208243012	208245652	208245694	675	0,0,0,0,0,0	0,0,0,0,0,0	218	149
ENSSSCG00000022506	COL6A1	chr13	+	208309596	208309636	208309596	208309633	208309986	208310120	676	0,0,0,0,0,0	0,0,0,0,0,0	152	149
ENSSSCG00000011450	ITIH1	chr13	+	34913476	34913639	34913476	34913583	34914175	34914289	677	13,6,12,3,2,10	0,0,0,0,0,0	205	149
ENSSSCG00000011453	ITIH4	chr13	-	34933818	34933890	34933836	34933890	34933261	34933348	678	0,1,9,32,4,11	4,3,6,18,8,44	167	149
ENSSSCG00000026185	VWA5B2	chr13	+	122130619	122131501	122130619	122130790	122132707	122132927	679	1,0,0,0,0,0	0,0,0,0,0,0	298	149
ENSSSCG00000007939	ANKS3	chr3	+	37688983	37689074	37688983	37689027	37689150	37689501	680	8,7,4,10,6,9	1,0,2,0,0,0	196	149
ENSSSCG00000011474	PXK	chr13	+	40155002	40155040	40155002	40155035	40157537	40157571	681	0,0,0,0,3,2	0,0,0,2,0,2	154	149
ENSSSCG00000016300	ATG16L1	chr15	+	133688043	133688188	133688043	133688149	133689745	133689895	682	6,2,1,0,0,7	10,15,9,9,6,12	188	149
ENSSSCG00000009613	DMTN	chr14	+	6334524	6335026	6334524	6334728	6335403	6335559	683	0,5,0,0,0,0	0,0,0,1,0,0	298	149
ENSSSCG00000023325	NA	chr13	+	34115437	34115697	34115437	34115502	34116027	34116122	684	110,115,92,74,102,72	0,0,0,0,0,0	298	149
ENSSSCG00000011672	RASA2	chr13	+	82332933	82333043	82332933	82333040	82345781	82345864	685	0,2,0,0,0,6	8,6,6,4,3,5	152	149
ENSSSCG00000017688	GGNBP2	chr12	+	38104724	38104919	38104724	38104859	38107544	38107692	686	50,34,40,52,21,37	6,26,10,8,7,15	209	149
ENSSSCG00000013546	DENND1C	chr2	+	72615324	72615426	72615324	72615423	72615514	72615640	687	0,0,0,0,2,0	0,0,0,0,0,0	152	149
ENSSSCG00000026644	DDX46	chr2	+	137016520	137016697	137016520	137016694	137018257	137018476	688	133,90,118,122,86,123	3,9,2,22,5,10	152	149
ENSSSCG00000040968	NA	chr2	+	73203392	73204517	73203392	73203455	73204751	73204978	689	6,1,13,1,3,2	0,0,0,0,0,1	298	149
ENSSSCG00000013523	SAFB2	chr2	+	73340055	73340263	73340055	73340259	73343053	73343116	690	2,0,0,1,2,0	0,0,0,1,4,0	153	149
ENSSSCG00000013510	UBXN6	chr2	+	74364818	74365202	74364818	74365201	74368090	74368254	691	41,51,39,29,57,70	0,0,0,0,0,0	150	149
ENSSSCG00000031903	NA	chr2	+	1313241	1313513	1313241	1313332	1314251	1314292	692	3.21809e+17	2.52768e+17	298	149
ENSSSCG00000000659	NA	chr5	+	62291587	62291708	62291587	62291699	62293612	62293722	693	0,0,0,0,0,0	0,0,0,0,0,0	158	149
ENSSSCG00000000659	NA	chr5	+	62317701	62317925	62317701	62317913	62319022	62319232	694	0,0,0,0,0,0	0,0,0,0,0,0	161	149
ENSSSCG00000033043	SHANK2	chr2	+	2992476	2992572	2992476	2992566	2994115	2994136	695	0,0,0,0,0,0	0,0,0,0,0,0	155	149
ENSSSCG00000033043	SHANK2	chr2	+	2992476	2992572	2992476	2992557	2999428	2999559	696	0,0,0,0,0,0	0,0,0,0,0,0	164	149
ENSSSCG00000024158	ANO1	chr2	-	3356544	3356774	3356548	3356774	3286615	3286788	697	0,0,0,0,0,0	0,3,0,2,2,1	153	149
ENSSSCG00000025672	RAVER2	chr6	-	147618325	147618594	147618337	147618594	147607067	147607179	698	2,0,0,0,0,1	38,58,36,88,67,40	161	149
ENSSSCG00000034883	AMIGO1	chr4	+	110621219	110622801	110621219	110622759	110623154	110623365	699	9,10,7,2,3,6	0,0,0,0,0,0	191	149
ENSSSCG00000007307	NFS1	chr17	-	39007076	39011084	39010949	39011084	39006547	39006653	700	70,56,68,61,56,129	5,0,1,5,4,0	298	149
ENSSSCG00000008496	EIF2AK2	chr3	+	103049363	103049525	103049363	103049498	103049864	103049985	701	0,1,0,0,0,0	11,22,16,10,13,20	176	149
ENSSSCG00000040272	TTC29	chr8	+	81746488	81746656	81746488	81746632	81747215	81747262	702	0,0,0,0,0,0	0,0,2,0,0,0	173	149
ENSSSCG00000012993	SLC25A45	chr2	+	6852706	6853259	6852706	6852750	6853567	6853753	703	19,27,26,6,2,7	0,0,6,0,0,0	298	149
ENSSSCG00000037779	CAPN10	chr15	+	139560112	139560466	139560112	139560244	139561353	139561550	704	0,0,0,0,0,2	3,5,1,4,0,8	298	149
ENSSSCG00000013854	CIB3	chr2	+	61412312	61412508	61412312	61412398	61414477	61414622	705	0,0,0,0,0,0	0,0,0,0,0,0	259	149
ENSSSCG00000009681	INTS9	chr14	-	12620045	12620166	12620066	12620166	12618993	12619128	706	59,70,140,66,76,100	0,0,0,0,0,0	170	149
ENSSSCG00000004517	CXXC1	chr1	-	99936909	99937029	99936921	99937029	99936604	99936789	707	0,0,1,0,0,0	0,2,2,4,2,0	161	149
ENSSSCG00000001156	ZNF322	chr7	-	21143089	21143387	21143231	21143387	21142156	21142244	708	12,6,4,4,10,6	0,12,0,0,0,0	291	149
ENSSSCG00000015462	TPK1	chr9	+	113156255	113156411	113156255	113156402	113201063	113201175	709	0,0,0,2,0,0	28,44,40,29,34,35	158	149
ENSSSCG00000028345	NA	chr14	-	60889132	60890266	60890161	60890266	60884768	60886968	710	16,9,6,11,2,5	4,2,6,8,0,10	298	149
ENSSSCG00000012787	L1CAM	chrX	-	124599477	124599563	124599510	124599563	124599448	124599475	711	0,0,2,0,0,3	0,0,0,0,0,0	182	149
ENSSSCG00000009242	LIN54	chr8	+	135346368	135347081	135346368	135346421	135351175	135351299	712	38,21,38,33,27,59	14,19,49,30,20,48	298	149
ENSSSCG00000010685	TIAL1	chr14	-	129451105	129452627	129452539	129452627	129450568	129450644	713	51,43,28,77,51,61	2.24159e+17	298	149
ENSSSCG00000015801	TLR3	chr15	+	46966210	46967516	46966210	46966316	46967601	46967751	714	0,0,0,0,0,0	0,4,0,2,9,2	298	149
ENSSSCG00000010204	BICC1	chr14	+	62101070	62101236	62101070	62101224	62104336	62104376	715	12,14,11,16,5,18	0,0,0,0,0,0	161	149
ENSSSCG00000010698	FGFR2	chr14	-	131216127	131216330	131216133	131216330	131207495	131207647	716	0,0,4,0,0,2	0,0,0,0,0,0	155	149
ENSSSCG00000008844	KDR	chr8	-	41818738	41818902	41818750	41818902	41813377	41813477	717	17,16,22,90,25,17	14,5,14,35,18,11	161	149
ENSSSCG00000034139	EYA4	chr1	-	30317623	30317807	30317641	30317807	30308037	30308174	718	10,15,7,17,6,8	1.86154e+17	167	149
ENSSSCG00000000202	MCRS1	chr5	-	15518593	15518697	15518668	15518697	15518461	15518554	719	5,9,6,10,6,3	44,46,53,30,42,42	224	149
ENSSSCG00000036476	REEP3	chr14	+	67045957	67046071	67045957	67046065	67055605	67055753	720	18,18,27,24,29,23	0,0,0,0,0,0	155	149
ENSSSCG00000026569	CLEC16A	chr3	-	32098204	32098436	32098252	32098436	32084974	32085104	721	32,37,70,59,24,51	6,17,8,10,7,21	197	149
ENSSSCG00000036812	NA	chr12	-	61111480	61111988	61111828	61111988	61108211	61108353	722	39,26,91,43,20,42	107,85,193,91,56,138	298	149
ENSSSCG00000010238	HNRNPH3	chr14	+	71492865	71493050	71492865	71493005	71493499	71493586	723	1.59156e+17	12,12,15,15,6,10	194	149
ENSSSCG00000010253	HK1	chr14	+	72418074	72418227	72418074	72418223	72424186	72424305	724	0,0,0,0,0,0	4,0,2,0,3,7	153	149
ENSSSCG00000024633	JAKMIP3	chr14	+	140459045	140459174	140459045	140459168	140460017	140460101	725	0,2,2,0,0,0	0,0,0,0,0,0	155	149
ENSSSCG00000024633	JAKMIP3	chr14	+	140464525	140464585	140464525	140464579	140467094	140467160	726	0,0,2,0,0,0	2,0,0,0,2,2	155	149
ENSSSCG00000010260	SAR1A	chr14	-	73098042	73098146	73098054	73098146	73094821	73094953	727	1.75202e+17	0,0,0,0,0,0	161	149
ENSSSCG00000009505	MBNL2	chr11	+	66486530	66486723	66486530	66486714	66535743	66536519	728	8,17,9,10,13,12	2,2,4,0,2,4	158	149
ENSSSCG00000010274	SGPL1	chr14	+	73758056	73758133	73758056	73758127	73759527	73759656	729	12,14,37,12,12,15	0,0,0,0,0,0	155	149
ENSSSCG00000009818	IFT81	chr14	+	31524007	31524188	31524007	31524167	31531749	31531815	730	3,3,2,5,8,6	0,0,0,0,2,0	170	149
ENSSSCG00000010301	PPP3CB	chr14	-	76267806	76267884	76267824	76267884	76259891	76259973	731	129,102,105,101,105,72	0,0,0,2,8,7	167	149
ENSSSCG00000010301	PPP3CB	chr14	-	76267806	76267884	76267824	76267884	76262047	76262074	732	2.91349e+17	1,0,0,0,2,0	167	149
ENSSSCG00000009834	ATXN2	chr14	-	32697873	32697940	32697879	32697940	32680886	32681071	733	23,18,21,25,21,15	6,10,8,14,5,6	155	149
ENSSSCG00000009852	VSIG10	chr14	+	34588350	34588653	34588350	34588623	34592375	34592636	734	19,33,8,18,32,24	0,0,0,0,0,0	179	149
ENSSSCG00000009858	FBXO21	chr14	+	35327918	35328055	35327918	35328034	35332234	35332414	735	30,12,26,34,32,52	3,0,0,0,0,0	170	149
ENSSSCG00000034815	U2AF2	chr6	+	59784883	59784982	59784883	59784970	59785234	59785483	736	10,4,21,6,15,7	121,121,115,115,95,86	161	149
ENSSSCG00000009880	SLC8B1	chr14	-	38783031	38783153	38783054	38783153	38780398	38780552	737	16,13,10,10,9,18	0,0,0,0,0,0	172	149
ENSSSCG00000010341	TSPAN14	chr14	+	82353749	82353896	82353749	82353818	82355741	82355912	738	16,26,29,26,36,46	0,3,0,0,0,0	227	149
ENSSSCG00000009885	HECTD4	chr14	+	39439704	39439833	39439704	39439827	39441797	39441922	739	42,48,19,26,30,25	27,17,22,29,16,40	155	149
ENSSSCG00000009890	MAPKAPK5	chr14	-	39856404	39856526	39856410	39856526	39855790	39855895	740	9,15,9,12,13,7	25,19,49,30,18,26	155	149
ENSSSCG00000010381	ARHGAP22	chr14	-	89153079	89153256	89153127	89153256	89127717	89127925	741	0,4,0,1,0,0	3,0,0,2,0,0	197	149
ENSSSCG00000010394	OGDHL	chr14	-	90221775	90221869	90221787	90221869	90219168	90219348	742	0,0,0,0,0,0	0,0,0,0,0,0	161	149
ENSSSCG00000010394	OGDHL	chr14	-	90229476	90229617	90229491	90229617	90225248	90225351	743	0,0,0,0,0,0	0,0,0,0,0,0	164	149
ENSSSCG00000001485	MLIP	chr7	-	26651535	26651619	26651559	26651619	26651356	26651416	744	1.32123e+17	4,4,7,0,2,7	173	149
ENSSSCG00000001485	MLIP	chr7	-	26675293	26676922	26675368	26676922	26651702	26651768	745	0,9,6,6,8,10	0,0,6,2,4,4	224	149
ENSSSCG00000009914	NA	chr14	+	40608443	40608691	40608443	40608622	40609330	40609507	746	6,6,9,0,5,1	2.07224e+17	218	149
ENSSSCG00000049122	NA	chr3	-	80027968	80028166	80028089	80028166	80021801	80022032	747	4,0,8,3,5,12	0,0,1,0,2,2	270	149
ENSSSCG00000030309	NDRG2	chr7	+	78114371	78114452	78114371	78114443	78114788	78114830	748	1.17214e+21	2,4,5,5,6,2	158	149
ENSSSCG00000030309	NDRG2	chr7	+	78114371	78114452	78114371	78114443	78115213	78115319	749	6.05502e+17	0,4,8,0,0,10	158	149
ENSSSCG00000030309	NDRG2	chr7	+	78115896	78115959	78115896	78115950	78116916	78116977	750	1.72418e+23	2,0,2,3,0,4	158	149
ENSSSCG00000009972	KREMEN1	chr14	+	46315833	46316937	46315833	46315992	46317043	46317128	751	0,2,0,0,0,0	14,20,33,20,29,50	298	149
ENSSSCG00000009978	AP1B1	chr14	-	46473353	46473714	46473584	46473714	46473222	46473307	752	1,2,2,2,5,1	80,60,66,52,54,89	298	149
ENSSSCG00000007984	MRPL28	chr3	+	41327485	41328347	41327485	41327632	41328562	41328679	753	0,1,0,1,1,3	4,6,6,9,3,5	298	149
ENSSSCG00000010002	SF3A1	chr14	-	47315566	47316004	47315796	47316004	47313951	47315342	754	1,0,0,4,0,0	55,39,94,34,37,60	298	149
ENSSSCG00000010030	EIF4ENIF1	chr14	-	48170509	48170742	48170545	48170742	48167869	48167941	755	34,25,17,39,24,32	0,0,0,1,0,0	185	149
ENSSSCG00000010053	NA	chr14	+	49352796	49352936	49352796	49352882	49359962	49360152	756	6,2,0,0,0,2	0,0,0,0,0,0	203	149
ENSSSCG00000039813	COL25A1	chr8	+	113273422	113273503	113273422	113273500	113289656	113289680	757	0,0,0,0,0,0	0,0,0,0,0,2	152	149
ENSSSCG00000039813	COL25A1	chr8	+	113295563	113295644	113295563	113295600	113296528	113296591	758	0,0,0,0,0,0	0,0,0,0,0,0	193	149
ENSSSCG00000011741	GOLIM4	chr13	-	106835263	106835346	106835266	106835346	106833353	106833463	759	6,9,18,12,11,14	12,8,10,2,6,10	152	149
ENSSSCG00000027890	NA	chr3	-	9841079	9841299	9841242	9841299	9839523	9839637	760	9,10,7,0,9,1	40,15,34,30,14,16	298	149
ENSSSCG00000010555	HIF1AN	chr14	+	111645997	111646112	111645997	111646108	111646423	111646471	761	0,0,0,0,0,0	0,1,0,0,4,0	153	149
ENSSSCG00000029724	RACK1	chr2	+	57281304	57281480	57281304	57281476	57281994	57282142	762	3,2,2,3,5,3	2.41022e+23	153	149
ENSSSCG00000029724	RACK1	chr2	+	57281304	57281480	57281304	57281476	57282375	57282471	763	5,4,5,1,5,1	0,1,2,0,0,0	153	149
ENSSSCG00000009222	SPARCL1	chr8	+	131415809	131416001	131415809	131415986	131416373	131417354	764	0,0,0,0,0,0	34,19,13,62,26,8	164	149
ENSSSCG00000010122	CDC45	chr14	+	51152836	51153131	51152836	51152975	51153387	51153506	765	2,12,10,6,12,2	0,0,0,0,4,0	298	149
ENSSSCG00000010134	TANGO2	chr14	+	51455313	51457012	51455313	51455402	51457389	51457504	766	48,42,52,40,35,68	0,11,0,1,2,4	298	149
ENSSSCG00000016692	TAX1BP1	chr18	-	44838255	44838430	44838384	44838430	44837491	44837640	767	102,130,103,131,88,116	8,2,2,9,1,1	278	149
ENSSSCG00000010142	RYR2	chr14	-	53723845	53723943	53723869	53723943	53713240	53713321	768	0,0,0,0,0,0	0,4,2,0,0,0	173	149
ENSSSCG00000011133	PFKFB3	chr10	-	64780143	64782141	64782118	64782141	64776314	64778818	769	12,1,2,0,0,0	3,0,0,0,0,0	298	149
ENSSSCG00000016379	NA	chr15	-	139958710	139958896	139958743	139958896	139958461	139958578	770	3.91493e+17	0,0,0,0,0,0	182	149
ENSSSCG00000016379	NA	chr15	-	139962554	139962709	139962569	139962709	139961963	139962068	771	4.68475e+17	0,0,0,0,0,0	164	149
ENSSSCG00000002867	CEBPG	chr6	+	43166409	43166504	43166409	43166493	43171004	43171184	772	0,0,8,0,0,0	0,0,0,0,0,0	160	149
ENSSSCG00000001892	SCAMP2	chr7	+	58686723	58686822	58686723	58686780	58689008	58689126	773	32,58,60,47,52,59	0,0,0,0,0,0	191	149
ENSSSCG00000009973	RHBDD3	chr14	-	46405983	46406299	46406109	46406299	46405056	46405440	774	24,45,54,8,13,27	19,32,17,4,50,27	275	149
ENSSSCG00000022073	ZBTB38	chr13	+	82130937	82131295	82130937	82131282	82146861	82146966	775	0,0,0,0,0,2	0,0,0,0,0,0	162	149
ENSSSCG00000022073	ZBTB38	chr13	+	82146861	82147524	82146861	82146966	82188738	82195095	776	10,2,6,1,12,15	24,15,23,15,16,27	298	149
ENSSSCG00000051362	NA	chr15	-	128184341	128184649	128184346	128184649	128174307	128174483	777	0,0,0,0,0,0	0,0,0,0,0,0	154	149
ENSSSCG00000030578	MRPL15	chr4	-	77073375	77073541	77073384	77073541	77070559	77070683	778	151,97,159,124,146,151	0,5,1,0,1,2	158	149
ENSSSCG00000016738	H2AZ2	chr18	+	50545634	50545764	50545634	50545761	50554848	50555082	779	3,4,0,3,1,1	0,0,0,0,0,0	152	149
ENSSSCG00000040157	AP3D1	chr2	+	76455834	76455980	76455834	76455965	76456068	76456217	780	2.27213e+17	0,0,0,0,0,0	164	149
ENSSSCG00000000974	TRABD	chr5	-	489087	489181	489102	489181	488485	488652	781	7,5,9,19,14,13	16,8,18,18,20,12	164	149
ENSSSCG00000006767	MAGI3	chr4	-	106962933	106963143	106962945	106963143	106957337	106957512	782	1,0,3,6,0,0	0,0,0,0,0,0	161	149
ENSSSCG00000017068	FAXDC2	chr16	+	68370685	68370733	68370685	68370728	68373038	68373130	783	4,0,3,0,0,16	0,0,0,0,0,0	154	149
ENSSSCG00000009787	CCDC62	chr14	-	30056229	30056331	30056283	30056331	30054049	30054221	784	18,14,19,13,20,12	0,0,0,0,0,0	203	149
ENSSSCG00000017732	ZNF207	chr12	-	42585901	42586085	42585938	42586085	42582813	42582868	785	82,42,125,119,82,135	1,0,0,0,0,0	186	149
ENSSSCG00000017732	ZNF207	chr12	-	42585901	42586085	42585938	42586085	42585601	42585684	786	80,44,130,127,87,138	0,16,3,2,0,3	186	149
ENSSSCG00000015814	NA	chr15	-	47778029	47778237	47778116	47778237	47775144	47775197	787	3,2,4,7,0,8	7,5,10,9,0,17	236	149
ENSSSCG00000042718	GNAT1	chr13	+	32675088	32675230	32675088	32675221	32675327	32675485	788	0,2,0,6,0,5	0,0,0,0,0,0	158	149
ENSSSCG00000036050	CD302	chr15	-	66706281	66706455	66706344	66706455	66704729	66704756	789	53,40,40,64,38,65	0,0,0,0,0,0	212	149
ENSSSCG00000006845	STXBP3	chr4	-	111340734	111341014	111340947	111341014	111293847	111293866	790	8,12,8,9,1,10	0,0,0,0,0,0	298	149
ENSSSCG00000016064	TMEFF2	chr15	-	96647473	96647622	96647536	96647622	96646467	96646527	791	14,14,14,23,23,20	0,0,0,0,0,0	212	149
ENSSSCG00000016069	CCDC150	chr15	+	100550593	100550772	100550593	100550727	100553163	100553232	792	0,0,2,4,0,1	0,0,0,2,0,0	194	149
ENSSSCG00000015692	R3HDM1	chr15	-	16296202	16296457	16296388	16296457	16291887	16292039	793	85,159,120,88,96,177	6,12,5,9,8,10	298	149
ENSSSCG00000030947	ZFAT	chr4	+	7358890	7360187	7358890	7358951	7361647	7361709	794	0,0,0,0,0,0	0,0,2,0,5,0	298	149
ENSSSCG00000016117	CARF	chr15	+	106420108	106420229	106420108	106420220	106420736	106420964	795	9,14,13,19,17,8	10,7,9,19,7,11	158	149
ENSSSCG00000029796	KBTBD11	chr15	+	33496008	33496973	33496008	33496970	33497017	33497201	796	2,0,0,0,0,0	0,0,0,0,0,0	152	149
ENSSSCG00000013491	TJP3	chr2	-	74948218	74948286	74948227	74948286	74947602	74947669	797	0,0,0,0,0,0	0,0,0,0,0,0	158	149
ENSSSCG00000016164	IKZF2	chr15	-	115572769	115573036	115572847	115573036	115566415	115566583	798	19,42,9,2,11,11	2,8,11,2,2,4	227	149
ENSSSCG00000016164	IKZF2	chr15	-	115675185	115675285	115675222	115675285	115673648	115673697	799	6,18,16,5,14,16	2,0,0,2,0,0	186	149
ENSSSCG00000015815	FGFR1	chr15	+	48091673	48091763	48091673	48091757	48092005	48092178	800	0,2,3,3,2,3	6,13,9,16,16,16	155	149
ENSSSCG00000015820	NSD3	chr15	+	48234849	48234966	48234849	48234933	48236448	48236590	801	0,4,8,2,3,1	0,3,1,0,3,2	182	149
ENSSSCG00000016200	PRKAG3	chr15	-	120861883	120862090	120861924	120862090	120860434	120860581	802	0,10,4,0,0,0	2,8,1,0,1,0	190	149
ENSSSCG00000039480	ERLIN2	chr15	-	48650608	48651068	48650976	48651068	48650084	48650174	803	0,0,0,2,4,2	9,2,9,14,0,11	298	149
ENSSSCG00000015247	ZBTB44	chr9	-	56957484	56957785	56957701	56957785	56947072	56947101	804	100,97,86,77,58,75	0,0,0,0,0,0	298	149
ENSSSCG00000015247	ZBTB44	chr9	-	56957484	56957785	56957701	56957785	56954404	56954522	805	2.17186e+17	1.83122e+17	298	149
ENSSSCG00000016220	DNPEP	chr15	-	121402611	121402737	121402710	121402737	121402277	121402408	806	176,147,163,104,96,137	0,0,0,0,0,0	248	149
ENSSSCG00000006776	MOV10	chr4	-	107748986	107749758	107749016	107749758	107747930	107748605	807	6,0,11,0,2,2	2,2,0,2,6,3	179	149
ENSSSCG00000015864	MYO7B	chr15	-	59747214	59747373	59747220	59747373	59746560	59746659	808	0,0,0,0,0,0	0,0,0,2,0,0	155	149
ENSSSCG00000037341	RNF220	chr6	-	166681339	166681461	166681417	166681461	166680884	166681017	809	3,4,2,11,22,2	40,31,37,29,31,31	227	149
ENSSSCG00000016263	NA	chr15	+	131338997	131339081	131338997	131339036	131342063	131342117	810	4,6,8,3,6,14	0,0,0,4,2,0	194	149
ENSSSCG00000015878	PKP4	chr15	+	65618635	65618767	65618635	65618761	65618877	65619068	811	6,7,4,6,6,8	0,0,4,0,0,0	155	149
ENSSSCG00000026842	CDH18	chr16	-	8231415	8231604	8231436	8231604	8206654	8206842	812	0,0,0,0,0,0	2,0,0,0,0,0	170	149
ENSSSCG00000015888	RBMS1	chr15	-	67206807	67206923	67206816	67206923	67205600	67205650	813	23,43,47,40,30,38	19,28,20,39,22,41	158	149
ENSSSCG00000012328	HUWE1	chrX	-	46291497	46291625	46291542	46291625	46289878	46289975	814	97,114,96,136,120,159	113,130,116,67,69,85	194	149
ENSSSCG00000002825	NA	chr6	-	29885643	29886007	29885875	29886007	29884918	29884991	815	0,0,2,0,0,0	0,0,0,0,0,0	298	149
ENSSSCG00000024204	SCN1A	chr15	-	72594304	72594685	72594337	72594685	72592922	72593055	816	0,0,0,0,0,0	0,0,0,0,0,0	182	149
ENSSSCG00000036684	TTPAL	chr17	+	46892879	46893073	46892879	46893055	46895215	46895326	817	5,11,19,18,15,12	0,0,0,0,0,0	167	149
ENSSSCG00000034351	B3GALT1	chr15	+	74298410	74298543	74298410	74298530	74332346	74332437	818	34,34,19,11,35,21	3,4,2,0,6,2	162	149
ENSSSCG00000003923	HECTD3	chr6	+	166335823	166335992	166335823	166335989	166336208	166336290	819	0,1,0,0,0,0	32,30,33,21,23,34	152	149
ENSSSCG00000003923	HECTD3	chr6	+	166337214	166337267	166337214	166337243	166337450	166337515	820	22,24,21,10,30,34	0,0,0,0,0,0	173	149
ENSSSCG00000016370	SEPTIN2	chr15	+	140050290	140050897	140050290	140050374	140051813	140051871	821	0,1,0,0,2,0	30,44,66,55,36,56	298	149
ENSSSCG00000014256	FBN2	chr2	-	131175171	131175237	131175192	131175237	131174751	131174877	822	8,0,2,0,2,0	0,0,0,0,0,0	170	149
ENSSSCG00000014256	FBN2	chr2	-	131194139	131194301	131194142	131194301	131193085	131193154	823	0,3,0,4,7,2	0,0,0,0,0,0	152	149
ENSSSCG00000014256	FBN2	chr2	-	131369944	131370081	131369947	131370081	131369109	131369192	824	0,0,0,0,0,0	0,0,0,0,0,0	152	149
ENSSSCG00000016368	FARP2	chr15	+	140129152	140129286	140129152	140129274	140132225	140132315	825	0,0,0,0,0,0	0,0,3,0,0,0	161	149
ENSSSCG00000034147	DTYMK	chr15	-	140253883	140253992	140253936	140253992	140250865	140250956	826	15,13,7,6,9,24	0,4,0,0,0,0	202	149
ENSSSCG00000034147	DTYMK	chr15	-	140253883	140253992	140253936	140253992	140252580	140252657	827	9,4,5,2,1,7	2,1,8,2,9,10	202	149
ENSSSCG00000006687	ITGA10	chr4	+	99421114	99421527	99421114	99421347	99424708	99424820	828	93,105,104,56,67,62	0,0,2,6,0,0	298	149
ENSSSCG00000016153	UNC80	chr15	+	112558159	112558374	112558159	112558368	112559522	112559629	829	0,0,0,0,0,0	0,0,0,0,0,0	155	149
ENSSSCG00000011803	EIF4A2	chr13	+	124584494	124584643	124584494	124584634	124585385	124585554	830	0,0,0,0,0,1	5.04476e+17	158	149
ENSSSCG00000045779	NA	chr9	+	27583852	27584015	27583852	27583935	27586287	27586361	831	2,0,1,0,0,0	0,0,0,0,0,0	229	149
ENSSSCG00000017190	EXOC7	chr12	+	5331313	5331652	5331313	5331514	5331842	5331908	832	75,83,86,53,70,66	0,0,0,0,0,0	287	149
ENSSSCG00000025830	NUP93	chr6	+	18787679	18788708	18787679	18787742	18793299	18793428	833	2,0,0,0,0,1	21,14,16,17,25,33	298	149
ENSSSCG00000009015	GATB	chr8	+	77283501	77283549	77283501	77283546	77285850	77286040	834	0,0,0,0,0,0	18,2,5,18,12,17	152	149
ENSSSCG00000004477	IMPG1	chr1	+	89864398	89864602	89864398	89864599	89873310	89873474	835	0,0,0,0,0,0	0,0,0,0,0,0	152	149
ENSSSCG00000004477	IMPG1	chr1	+	89864398	89864611	89864398	89864599	89873310	89873474	836	0,0,0,0,0,0	0,0,0,0,0,0	161	149
ENSSSCG00000004477	IMPG1	chr1	+	89864398	89864611	89864398	89864602	89873310	89873474	837	0,0,0,0,0,0	0,0,0,0,0,0	158	149
ENSSSCG00000051065	NA	chrX	+	34972020	34972145	34972020	34972092	35074131	35074280	838	0,0,5,0,0,0	0,0,0,0,0,0	202	149
ENSSSCG00000051065	NA	chrX	+	35252783	35252896	35252783	35252885	35257705	35257827	839	0,0,0,0,0,0	0,0,0,0,0,0	160	149
ENSSSCG00000012491	CENPI	chrX	+	82803519	82803611	82803519	82803599	82805430	82805548	840	8,4,2,6,1,7	0,0,0,0,0,0	161	149
ENSSSCG00000015039	BCO2	chr9	+	39891299	39891547	39891299	39891511	39891722	39891838	841	0,0,0,0,0,0	0,1,0,0,0,0	185	149
ENSSSCG00000022283	CEP135	chr8	+	55263776	55265334	55263776	55263861	55266689	55266818	842	5,14,4,15,6,11	6,4,0,4,2,1	298	149
ENSSSCG00000008190	INPP4A	chr3	-	55736647	55736903	55736764	55736903	55733322	55733355	843	8,33,28,13,3,21	6,8,18,6,13,13	266	149
ENSSSCG00000006482	MEF2D	chr4	+	93604920	93605135	93604920	93605111	93606830	93606960	844	0,0,0,2,0,2	20,16,21,32,19,88	173	149
ENSSSCG00000026705	NVL	chr10	-	12631173	12631297	12631177	12631297	12607744	12607851	845	0,0,0,0,0,0	0,2,0,1,0,0	153	149
ENSSSCG00000026705	NVL	chr10	-	12647065	12647330	12647080	12647330	12645518	12645737	846	14,9,14,16,1,15	0,0,0,0,0,0	164	149
ENSSSCG00000051736	NA	chr9	-	91680308	91680602	91680452	91680602	91679901	91680083	847	0,0,0,0,0,0	0,0,0,0,0,0	293	149
ENSSSCG00000015052	USP28	chr9	-	41425826	41426012	41425898	41426012	41424713	41424809	848	142,176,378,136,70,321	12,13,54,18,29,76	221	149
ENSSSCG00000015485	SUCO	chr9	+	114979603	114980767	114979603	114979768	114982044	114982048	849	11,1,8,5,2,9	0,0,0,0,0,0	298	149
ENSSSCG00000006126	DECR1	chr4	-	46767285	46767416	46767345	46767416	46752772	46752975	850	0,0,0,0,0,0	122,116,76,116,212,181	209	149
ENSSSCG00000017602	STXBP4	chr12	+	31318205	31318300	31318205	31318282	31337520	31337617	851	3,8,4,4,7,2	0,0,0,0,3,0	167	149
ENSSSCG00000015074	SIDT2	chr9	+	44550501	44550901	44550501	44550554	44551226	44551298	852	24,21,23,19,28,32	21,3,10,6,3,9	298	149
ENSSSCG00000009657	PPP2R2A	chr14	+	10274718	10274883	10274718	10274865	10275778	10275948	853	24,24,35,34,41,45	0,0,0,0,0,0	167	149
ENSSSCG00000015077	RNF214	chr9	+	44600763	44601274	44600763	44600809	44602213	44602273	854	89,97,64,41,33,55	2,0,0,9,0,3	298	149
ENSSSCG00000031487	LSP1	chr2	+	1286712	1287222	1286712	1286874	1288530	1288705	855	14,16,5,4,9,9	8,13,8,14,3,17	298	149
ENSSSCG00000012695	INTS6L	chrX	+	111067380	111067615	111067380	111067483	111070075	111070450	856	20,5,4,22,8,6	1,6,2,1,0,12	281	149
ENSSSCG00000015102	CENATAC	chr9	+	46235993	46236084	46235993	46236056	46236364	46236429	857	1,3,4,8,0,4	2,0,4,0,0,0	177	149
ENSSSCG00000032621	TOR1AIP1	chr9	+	121550958	121551045	121550958	121551027	121559710	121559767	858	0,0,0,0,0,0	18,7,15,6,17,10	167	149
ENSSSCG00000031967	TAOK2	chr3	+	18192038	18196456	18192038	18192278	18196592	18196775	859	25,40,23,33,30,35	0,0,0,2,0,0	298	149
ENSSSCG00000015558	SMG7	chr9	+	124763013	124763440	124763013	124763302	124765324	124765469	860	25,8,25,16,7,16	67,40,64,22,32,59	287	149
ENSSSCG00000015140	HSPA8	chr9	-	49983799	49984047	49983844	49984047	49983416	49983615	861	4,6,4,4,3,0	9.15104e+21	194	149
ENSSSCG00000015577	ODR4	chr9	+	127561943	127562040	127561943	127562034	127566655	127566841	862	0,0,0,0,0,0	38,40,56,57,29,49	155	149
ENSSSCG00000015581	CENPF	chr9	-	129000811	129000933	129000826	129000933	128999961	129000053	863	0,0,0,0,0,0	0,0,0,0,0,0	164	149
ENSSSCG00000015234	KIRREL3	chr9	-	53501320	53501503	53501395	53501503	53499884	53499994	864	0,0,0,0,0,0	0,0,0,0,0,0	224	149
ENSSSCG00000003901	FAAH	chr6	-	165069052	165069273	165069066	165069273	165068484	165068609	865	0,0,0,0,0,0	0,2,0,0,0,0	163	149
ENSSSCG00000017643	NA	chr12	-	34773472	34773692	34773529	34773692	34773266	34773366	866	0,0,0,0,0,0	2,4,2,0,4,6	206	149
ENSSSCG00000022322	NA	chr3	-	45197898	45198293	45198156	45198293	45156248	45161254	867	91,31,56,65,49,34	2,0,0,0,0,0	298	149
ENSSSCG00000012585	DCX	chrX	-	91355711	91355849	91355726	91355849	91340951	91341046	868	0,0,0,1,0,0	0,0,0,2,0,0	164	149
ENSSSCG00000002682	MBTPS1	chr6	+	4534356	4534524	4534356	4534518	4539659	4539804	869	0,0,1,1,0,0	118,91,139,123,118,162	155	149
ENSSSCG00000026547	SLC45A3	chr9	-	66351178	66351575	66351185	66351575	66349277	66350063	870	0,0,0,1,0,0	0,0,0,0,0,0	156	149
ENSSSCG00000014599	SYT9	chr9	-	2245688	2245860	2245739	2245860	2243843	2244015	871	0,0,0,0,0,0	0,0,0,2,2,0	200	149
ENSSSCG00000015656	FCMR	chr9	-	67535694	67535853	67535709	67535853	67535342	67535401	872	0,0,0,0,0,0	0,0,0,0,0,0	164	149
ENSSSCG00000033113	CHMP7	chr14	+	7400579	7400864	7400579	7400699	7400985	7401084	873	6,10,0,2,0,0	117,124,110,110,79,147	298	149
ENSSSCG00000012856	NAP1L4	chr2	-	2101559	2102570	2102077	2102570	2097948	2097980	874	17,21,19,13,9,9	0,0,0,0,0,2	298	149
ENSSSCG00000001543	RPL10A	chr7	+	31328346	31328428	31328346	31328427	31328780	31328929	875	0,0,0,0,0,0	2.65725e+23	150	149
ENSSSCG00000004169	HBS1L	chr1	+	29046642	29047277	29046642	29046743	29048707	29048851	876	0,0,0,6,4,0	37,16,12,38,23,38	298	149
ENSSSCG00000014791	RRM1	chr9	-	6053691	6053795	6053695	6053795	6051533	6051593	877	0,0,0,0,0,0	24,8,9,14,9,25	153	149
ENSSSCG00000035653	PGAP2	chr9	-	6297920	6298027	6297932	6298027	6297211	6297320	878	0,1,12,7,3,13	9,17,20,17,12,7	161	149
ENSSSCG00000014828	RAB6A	chr9	-	8139732	8139978	8139736	8139978	8137514	8137606	879	3,9,5,1,4,9	0,0,0,0,0,0	153	149
ENSSSCG00000014831	PAAF1	chr9	+	8280946	8281271	8280946	8281075	8282586	8282627	880	4,7,14,5,6,7	0,0,0,2,0,0	298	149
ENSSSCG00000015368	HDAC9	chr9	+	87762503	87762669	87762503	87762654	87763659	87763786	881	0,0,0,4,1,5	33,25,38,84,68,122	164	149
ENSSSCG00000015368	HDAC9	chr9	+	87763659	87763786	87763659	87763780	87766381	87766503	882	32,68,53,124,57,86	7,18,6,20,25,32	155	149
ENSSSCG00000024802	MACC1	chr9	-	89162434	89162558	89162440	89162558	89158934	89160976	883	0,0,0,0,0,0	0,0,4,0,0,0	155	149
ENSSSCG00000020870	NA	chr9	-	92457703	92457824	92457709	92457824	92453587	92453712	884	0,0,0,0,0,0	1,0,1,2,4,0	155	149
ENSSSCG00000014909	NA	chr9	-	19645387	19650290	19650221	19650290	19643417	19643519	885	5,11,6,4,13,5	12,6,8,31,14,12	298	149
ENSSSCG00000034493	ST3GAL6	chr13	-	160204667	160204775	160204715	160204775	160204235	160204381	886	36,38,46,10,24,11	0,0,0,0,0,0	197	149
ENSSSCG00000014969	CEP57	chr9	+	27845512	27846206	27845512	27845620	27854199	27854438	887	41,4,20,24,15,22	0,0,0,0,0,0	298	149
ENSSSCG00000040786	SPTBN1	chr3	-	86610166	86610433	86610169	86610433	86608763	86608988	888	1,0,0,0,0,2	2.91271e+17	152	149
ENSSSCG00000040786	SPTBN1	chr3	-	86622843	86623600	86623158	86623600	86621824	86622027	889	6.38622e+17	0,0,0,0,0,0	298	149
ENSSSCG00000009556	CUL4A	chr11	+	78579053	78581182	78579053	78579161	78581513	78581627	890	2,15,12,3,2,10	61,55,59,48,49,57	298	149
ENSSSCG00000009556	CUL4A	chr11	+	78584376	78585000	78584376	78584549	78586736	78586889	891	13,17,16,6,11,7	74,72,92,56,62,99	298	149
ENSSSCG00000008721	ABLIM2	chr8	+	3043088	3043213	3043088	3043096	3043296	3043377	892	44,27,47,78,32,42	49,55,44,47,28,46	266	149
ENSSSCG00000035293	NA	chr2	-	1477851	1479819	1479654	1479819	1474895	1475058	893	5.54746e+17	4,12,23,12,18,3	298	149
ENSSSCG00000003667	TRIT1	chr6	-	95644362	95644558	95644386	95644558	95644117	95644195	894	2,6,10,3,6,4	4,7,0,2,0,2	173	149
ENSSSCG00000003667	TRIT1	chr6	-	95644362	95644558	95644445	95644558	95644117	95644195	895	3,13,13,6,13,18	11,18,0,10,31,9	232	149
ENSSSCG00000003667	TRIT1	chr6	-	95644386	95644558	95644445	95644558	95644117	95644195	896	5,14,3,5,7,16	11,18,0,10,31,9	208	149
ENSSSCG00000003667	TRIT1	chr6	-	95657194	95657337	95657196	95657337	95653372	95653469	897	0,0,0,0,0,3	0,0,3,0,0,0	151	149
ENSSSCG00000010834	MIA3	chr10	+	11388289	11391302	11388289	11391113	11393179	11393341	898	130,153,179,73,148,144	0,0,0,0,0,0	298	149
ENSSSCG00000005679	ASB6	chr1	-	269831114	269831235	269831126	269831235	269830602	269830689	899	0,0,0,0,0,0	7,0,0,0,0,0	161	149
ENSSSCG00000012172	ACOT9	chrX	-	19854943	19856098	19856003	19856098	19854237	19854283	900	0,2,2,0,0,0	17,10,7,17,6,10	298	149
ENSSSCG00000012088	NA	chr13	-	207807079	207807260	207807122	207807260	207806868	207806992	901	22,24,40,24,31,13	0,0,0,0,0,0	192	149
ENSSSCG00000009134	EGF	chr8	-	112242213	112242331	112242273	112242331	112239128	112239234	902	17,43,24,11,8,7	0,0,0,0,0,0	209	149
ENSSSCG00000010313	VCL	chr14	+	76800765	76804363	76800765	76800951	76806331	76806535	903	1.45224e+17	2.92294e+17	298	149
ENSSSCG00000037539	SORCS2	chr8	-	3212176	3212322	3212200	3212322	3207099	3209389	904	7,2,2,1,4,0	2,0,0,3,2,2	173	149
ENSSSCG00000035409	NA	chr8	+	121143166	121143254	121143166	121143248	121143405	121143625	905	0,0,0,0,0,0	0,0,0,0,0,0	155	149
ENSSSCG00000025902	ANAPC4	chr8	+	19327506	19327556	19327506	19327553	19328769	19328826	906	0,0,0,0,0,0	4,7,1,3,7,1	152	149
ENSSSCG00000016734	CCM2	chr18	-	50412199	50412355	50412222	50412355	50404173	50404257	907	2,1,0,1,1,5	0,2,0,4,0,0	172	149
ENSSSCG00000026655	PTPN13	chr8	-	132082686	132082833	132082701	132082833	132081380	132081474	908	4,4,0,0,0,0	7,6,12,4,2,1	164	149
ENSSSCG00000002257	MCTP2	chr7	-	84899258	84899366	84899303	84899366	84898072	84898181	909	4,2,8,0,12,8	0,0,0,0,4,0	194	149
ENSSSCG00000007203	NA	chr17	+	34729797	34729908	34729797	34729899	34732118	34732178	910	0,1,0,0,0,1	0,0,0,0,0,0	158	149
ENSSSCG00000034058	ARHGDIA	chr12	+	1115642	1115732	1115642	1115719	1115828	1115855	911	0,0,0,0,0,0	0,1,0,0,0,0	162	149
ENSSSCG00000008098	POLR1B	chr3	-	43957661	43957795	43957756	43957795	43955336	43955507	912	21,29,30,11,17,22	0,0,0,0,0,0	244	149
ENSSSCG00000006135	CPNE3	chr4	-	50317077	50317215	50317185	50317215	50316633	50316813	913	36,28,40,31,32,26	0,0,0,0,0,0	257	149
ENSSSCG00000029943	SCLT1	chr8	+	96136627	96136813	96136627	96136702	96138959	96139105	914	0,0,0,0,0,0	3,0,2,0,0,0	260	149
ENSSSCG00000029334	MYT1L	chr3	+	132288298	132288408	132288298	132288402	132290726	132290870	915	0,0,0,0,0,0	0,0,0,0,0,0	155	149
ENSSSCG00000006283	SCYL3	chr4	+	81172424	81172586	81172424	81172559	81173662	81174360	916	22,13,31,9,11,26	0,0,0,0,0,0	176	149
ENSSSCG00000009101	PRDM5	chr8	+	103282997	103283172	103282997	103283133	103285648	103285823	917	4,0,12,8,4,12	0,0,0,0,0,0	188	149
ENSSSCG00000008545	ZNF512	chr3	-	111578325	111578494	111578352	111578494	111577727	111577826	918	0,4,2,4,0,6	0,0,0,0,0,0	176	149
ENSSSCG00000006156	TPD52	chr4	+	56583808	56583946	56583808	56583910	56594600	56594649	919	0,1,0,1,2,2	19,26,41,28,28,23	185	149
ENSSSCG00000008164	MAP4K4	chr3	-	52490520	52490694	52490544	52490694	52489824	52489984	920	25,19,34,22,30,40	153,78,157,127,126,165	173	149
ENSSSCG00000014339	CTNNA1	chr2	+	140868583	140868686	140868583	140868659	140868719	140869007	921	0,0,0,0,0,0	0,0,0,0,1,0	176	149
ENSSSCG00000021845	ATXN2L	chr3	+	18516214	18516287	18516214	18516266	18516380	18516568	922	50,86,134,81,40,61	0,0,0,2,0,0	170	149
ENSSSCG00000038394	NA	chr3	+	71492283	71492460	71492283	71492427	71493398	71499500	923	1.45237e+17	18,15,10,24,26,23	182	149
ENSSSCG00000014794	NUP98	chr9	+	6355157	6355245	6355157	6355221	6361823	6361916	924	34,29,44,33,40,28	2,2,4,12,12,0	173	149
ENSSSCG00000014794	NUP98	chr9	+	6355157	6355296	6355157	6355221	6361823	6361916	925	43,34,34,21,23,25	2,2,4,12,12,0	224	149
ENSSSCG00000014794	NUP98	chr9	+	6355157	6355296	6355157	6355245	6361823	6361916	926	36,29,30,14,22,21	27,24,40,26,39,24	200	149
ENSSSCG00000009479	RBM26	chr11	-	51385071	51385311	51385227	51385311	51384479	51384620	927	2.83368e+17	0,0,0,2,0,0	298	149
ENSSSCG00000021745	ERMAP	chr6	-	168610209	168610359	168610227	168610359	168608642	168608681	928	0,0,0,0,0,0	0,0,0,0,0,0	167	149
ENSSSCG00000012840	CD151	chr2	+	527097	527307	527097	527289	527676	527751	929	13,11,7,7,11,21	1.6216e+17	167	149
ENSSSCG00000015509	COP1	chr9	-	118069695	118069772	118069707	118069772	118068518	118068638	930	69,64,69,73,45,63	17,6,26,28,16,22	161	149
ENSSSCG00000022300	MAT2A	chr3	-	59218569	59221122	59220988	59221122	59213828	59214632	931	69,61,85,168,75,40	2,8,0,0,4,1	298	149
ENSSSCG00000032556	ALDOA	chr3	+	18258550	18258723	18258550	18258711	18259045	18259129	932	9.00113e+19	8.35268e+30	161	149
ENSSSCG00000011811	LPP	chr13	+	125857904	125858020	125857904	125857957	125959241	125959305	933	136,147,95,87,76,193	0,0,0,0,0,0	212	149
ENSSSCG00000007847	NA	chr3	-	24513509	24513669	24513527	24513669	24512041	24512348	934	0,0,0,0,0,0	0,0,0,0,0,0	167	149
ENSSSCG00000007847	NA	chr3	-	24557354	24557477	24557366	24557477	24550619	24550737	935	0,0,0,0,0,0	0,0,0,0,0,0	161	149
ENSSSCG00000025766	SLC10A3	chrX	-	125008530	125008768	125008661	125008768	125007121	125007281	936	203,232,183,58,29,61	5.78682e+17	280	149
ENSSSCG00000003848	LRP8	chr6	+	158950168	158950297	158950168	158950291	158955137	158955257	937	0,0,0,0,0,0	0,0,0,0,0,0	155	149
ENSSSCG00000037673	BFAR	chr3	-	28597829	28597999	28597856	28597999	28594975	28595120	938	58,46,78,117,129,181	0,0,0,2,0,1	176	149
ENSSSCG00000007895	ZC3H7A	chr3	+	31361178	31361255	31361178	31361240	31362795	31362929	939	46,46,41,59,58,45	0,0,0,0,0,1	164	149
ENSSSCG00000038777	C7orf50	chr3	-	736535	736656	736541	736656	662084	662245	940	2,0,0,2,3,0	0,0,0,0,0,0	155	149
ENSSSCG00000010312	PLAU	chr14	+	76631265	76631384	76631265	76631357	76631544	76631764	941	19,17,24,19,14,36	0,0,0,0,0,0	176	149
ENSSSCG00000007944	NA	chr3	+	37939304	37939387	37939304	37939381	37950915	37950966	942	0,0,0,0,0,0	1,4,0,3,4,6	155	149
ENSSSCG00000016943	ADAMTS6	chr16	-	43755942	43756838	43756699	43756838	43739381	43739511	943	19,13,7,14,13,29	0,1,0,0,0,0	298	149
ENSSSCG00000007574	SDK1	chr3	+	2989789	2989959	2989789	2989923	3095555	3095667	944	0,0,0,0,0,0	0,0,6,0,0,0	185	149
ENSSSCG00000020895	BICDL2	chr3	+	39159482	39159710	39159482	39159680	39159793	39159943	945	0,0,0,0,0,0	0,0,0,0,0,0	179	149
ENSSSCG00000026248	NA	chr3	-	39194323	39194509	39194476	39194509	39193873	39193939	946	0,1,0,0,0,2	0,0,0,0,0,0	298	149
ENSSSCG00000007606	TRRAP	chr3	+	6006960	6007189	6006960	6007156	6007787	6008053	947	19,11,15,4,9,30	26,38,48,42,39,39	182	149
ENSSSCG00000007625	ARPC1B	chr3	+	6340152	6341060	6340152	6340228	6341106	6341312	948	0,9,4,8,9,14	7,4,6,16,17,7	298	149
ENSSSCG00000029168	MARF1	chr3	+	7196589	7196748	7196589	7196745	7198048	7198241	949	1,5,2,6,0,0	0,0,0,0,0,0	152	149
ENSSSCG00000029168	MARF1	chr3	+	7219949	7220075	7219949	7220066	7224321	7224489	950	87,110,90,54,83,85	0,0,0,0,0,0	158	149
ENSSSCG00000008014	NUBP2	chr3	-	40180249	40180499	40180300	40180499	40179699	40179854	951	9,4,4,2,0,10	14,12,8,15,8,26	200	149
ENSSSCG00000008014	NUBP2	chr3	-	40180300	40180699	40180580	40180699	40179699	40179854	952	31,20,16,20,15,26	2,0,2,0,0,0	298	149
ENSSSCG00000007668	GIGYF1	chr3	-	8596812	8596941	8596879	8596941	8595021	8595200	953	9,9,7,7,10,7	0,0,0,4,4,2	216	149
ENSSSCG00000007668	GIGYF1	chr3	-	8596812	8596941	8596879	8596941	8595605	8595659	954	30,35,22,7,25,28	9,8,4,13,7,10	216	149
ENSSSCG00000028840	EZH2	chr9	+	109412680	109412809	109412680	109412782	109425114	109425231	955	0,4,0,0,2,0	0,0,0,0,0,0	176	149
ENSSSCG00000007982	NA	chr3	-	41543408	41545903	41545669	41545903	41543093	41543298	956	0,2,0,0,2,3	2,6,2,3,0,0	298	149
ENSSSCG00000007931	GLYR1	chr3	+	37555427	37555991	37555427	37555481	37556520	37556557	957	3,4,4,6,5,0	9,9,20,7,18,19	298	149
ENSSSCG00000003790	ANKRD13C	chr6	+	142561864	142561916	142561864	142561910	142567859	142567926	958	0,0,1,0,0,0	44,34,38,32,31,30	155	149
ENSSSCG00000021837	STYXL1	chr3	+	10204992	10205703	10204992	10205175	10206722	10206784	959	1,0,2,8,10,2	0,0,0,0,0,0	298	149
ENSSSCG00000021837	STYXL1	chr3	+	10208427	10208653	10208427	10208546	10208772	10208889	960	8,14,10,8,12,34	24,22,17,144,84,99	256	149
ENSSSCG00000008096	ZC3H6	chr3	-	44102039	44102153	44102041	44102153	44096549	44096657	961	0,0,0,0,0,0	0,0,0,2,0,0	151	149
ENSSSCG00000037846	ACOXL	chr3	-	45490470	45490569	45490482	45490569	45488602	45488675	962	0,0,0,0,0,0	0,0,0,0,0,0	161	149
ENSSSCG00000029185	MAPRE3	chr3	-	112087390	112087592	112087435	112087592	112085961	112086116	963	1.40183e+17	9,14,11,8,6,0	194	149
ENSSSCG00000007671	TFR2	chr3	-	8545199	8545273	8545205	8545273	8545047	8545124	964	0,0,0,0,0,0	0,0,0,0,0,0	155	149
ENSSSCG00000008576	NA	chr3	+	113466658	113470878	113466658	113466818	113474638	113474672	965	0,2,4,2,0,8	0,0,0,3,0,0	298	149
ENSSSCG00000008576	NA	chr3	+	113467635	113470878	113467635	113467725	113474638	113474672	966	0,1,9,4,0,12	2,0,0,0,3,0	298	149
ENSSSCG00000008593	KLHL29	chr3	-	114875162	114875828	114875634	114875828	114871160	114873420	967	33,35,114,45,26,92	0,0,3,2,0,0	298	149
ENSSSCG00000039535	CAMK2B	chr18	+	50944388	50944475	50944388	50944460	50947342	50947391	968	0,4,0,1,2,0	0,4,0,0,0,0	164	149
ENSSSCG00000004196	MED23	chr1	+	31997626	31998156	31997626	31997747	31998453	31998585	969	2,0,0,0,4,2	36,14,39,33,30,22	298	149
ENSSSCG00000008629	ROCK2	chr3	+	125475550	125475727	125475550	125475721	125477836	125477907	970	18,9,14,32,5,48	38,35,67,134,38,174	155	149
ENSSSCG00000008640	IAH1	chr3	-	126864106	126864218	126864165	126864218	126860339	126860488	971	72,57,99,51,68,67	96,121,117,118,106,99	208	149
ENSSSCG00000026068	GRHL1	chr3	-	126474065	126474153	126474101	126474153	126472807	126472947	972	0,2,0,3,0,0	2,1,0,3,2,4	185	149
ENSSSCG00000031088	NA	chr3	-	131262462	131262606	131262525	131262606	131261878	131261943	973	2.04713e+23	0,0,1,0,1,2	212	149
ENSSSCG00000009123	CAMK2D	chr8	+	109168849	109170663	109168849	109168892	109172103	109172141	974	3,5,6,44,6,24	5,4,25,17,11,52	298	149
ENSSSCG00000009123	CAMK2D	chr8	+	109168849	109170663	109168849	109168892	109172106	109172141	975	9,5,6,41,10,23	8.71042e+16	298	149
ENSSSCG00000009123	CAMK2D	chr8	+	109217353	109217626	109217353	109217582	109219416	109219512	976	10,4,5,28,2,17	1.30151e+17	193	149
ENSSSCG00000004178	SLC18B1	chr1	+	30933952	30934385	30933952	30934288	30935609	30935749	977	16,6,5,8,4,16	0,0,5,0,1,0	246	149
ENSSSCG00000020743	RABGAP1	chr1	+	263913947	263914058	263913947	263914049	263914389	263914456	978	90,58,83,150,73,84	0,0,0,0,0,0	158	149
ENSSSCG00000006338	DDR2	chr4	-	87768533	87768792	87768581	87768792	87766813	87767037	979	28,31,12,5,18,24	56,31,28,31,15,44	197	149
ENSSSCG00000000693	NCAPD2	chr5	-	64140721	64140833	64140742	64140833	64140523	64140647	980	17,5,11,6,9,18	0,0,0,0,2,0	170	149
ENSSSCG00000013629	SMARCA4	chr2	+	69783795	69784020	69783795	69784014	69788664	69788918	981	0,4,0,0,0,0	4,12,37,19,9,12	155	149
ENSSSCG00000003386	TNFRSF9	chr6	-	68603745	68603876	68603787	68603876	68603088	68603223	982	0,0,0,0,0,0	0,0,0,0,0,0	191	149
ENSSSCG00000016850	LIFR	chr16	-	23663006	23663152	23663010	23663152	23661195	23661358	983	14,0,0,9,0,1	0,2,0,0,0,0	153	149
ENSSSCG00000040035	NA	chr2	+	715970	716040	715970	716034	716167	716268	984	0,0,0,0,0,0	0,0,0,0,0,0	155	149
ENSSSCG00000006381	CD84	chr4	+	89955852	89955990	89955852	89955972	89958268	89958366	985	0,0,0,0,0,0	0,0,0,0,0,0	167	149
ENSSSCG00000006904	GLMN	chr4	+	124791476	124791566	124791476	124791557	124792753	124792795	986	7,5,15,9,13,26	0,0,0,0,0,0	158	149
ENSSSCG00000039881	GLI4	chr4	-	1220090	1220230	1220102	1220230	1216843	1216960	987	1,0,4,2,4,3	0,16,10,11,9,11	161	149
ENSSSCG00000011157	PITRM1	chr10	+	67002346	67002465	67002346	67002461	67002539	67002632	988	0,0,0,0,0,0	4,0,0,0,0,0	153	149
ENSSSCG00000006923	GBP2	chr4	-	127395579	127395828	127395585	127395828	127393296	127393577	989	0,0,0,0,0,0	6,3,2,5,6,4	155	149
ENSSSCG00000006925	KYAT3	chr4	+	127456877	127456975	127456877	127456971	127462149	127462350	990	2,0,0,4,0,0	1,0,0,0,0,0	153	149
ENSSSCG00000006925	KYAT3	chr4	+	127456877	127456975	127456877	127456971	127472991	127473050	991	7,0,0,0,2,0	1.6811e+17	153	149
ENSSSCG00000037530	TACC2	chr14	+	131815697	131815992	131815697	131815899	131823397	131823459	992	97,123,144,132,81,172	8,14,35,10,2,33	242	149
ENSSSCG00000006533	ADAM15	chr4	-	94737446	94738701	94738631	94738701	94737057	94737182	993	8,17,1,12,0,3	51,47,58,72,86,80	298	149
ENSSSCG00000037963	CIBAR1	chr4	-	42979542	42980775	42980673	42980775	42976225	42976330	994	0,0,0,0,0,0	0,0,0,0,0,0	298	149
ENSSSCG00000006543	ADAR	chr4	+	95188532	95188758	95188532	95188680	95189017	95189098	995	23,35,48,19,20,48	3,14,15,8,8,11	227	149
ENSSSCG00000038900	NA	chr13	-	71607090	71607217	71607094	71607217	71603880	71603999	996	0,0,0,0,0,0	0,0,0,2,2,0	153	149
ENSSSCG00000001912	PML	chr7	-	59420183	59420447	59420191	59420447	59419076	59419129	997	0,0,0,4,0,0	2,7,6,11,0,10	157	149
ENSSSCG00000006099	ESRP1	chr4	-	42026392	42026591	42026404	42026591	42022679	42022848	998	0,0,0,0,0,0	0,0,0,0,0,0	161	149
ENSSSCG00000006737	IGSF3	chr4	+	104155930	104156247	104155930	104156217	104156267	104156337	999	1,0,0,4,2,0	0,0,0,0,0,0	179	149
ENSSSCG00000006737	IGSF3	chr4	+	104155930	104156265	104155930	104156217	104156267	104156337	1000	2,0,0,4,2,0	0,0,0,0,0,0	197	149
ENSSSCG00000006737	IGSF3	chr4	+	104155930	104156265	104155930	104156247	104156267	104156337	1001	1,0,0,0,0,0	0,0,0,0,0,0	167	149
ENSSSCG00000006774	PPM1J	chr4	+	107723433	107724692	107723433	107723793	107725108	107725223	1002	70,76,46,68,61,59	54,41,25,47,31,52	298	149
ENSSSCG00000006179	STAU2	chr4	+	62187690	62187826	62187690	62187814	62243621	62243781	1003	1.39215e+17	0,0,0,0,0,0	161	149
ENSSSCG00000001865	SCAPER	chr7	-	56908624	56908861	56908642	56908861	56902855	56903026	1004	2,1,2,0,1,2	39,20,11,23,12,28	167	149
ENSSSCG00000006288	SELP	chr4	+	81390057	81390249	81390057	81390243	81393665	81393881	1005	0,0,0,0,0,0	6,13,4,7,2,7	155	149
ENSSSCG00000006342	UHMK1	chr4	-	88050872	88051165	88050881	88051165	88050069	88050261	1006	59,55,127,49,23,62	0,0,0,0,0,0	158	149
ENSSSCG00000010096	AIFM3	chr14	+	50569207	50569317	50569207	50569310	50569530	50569640	1007	0,0,0,0,0,0	0,0,0,0,0,0	156	149
ENSSSCG00000049494	NA	chrX	+	97413690	97413804	97413690	97413786	97433620	97433693	1008	2,0,0,0,0,0	0,0,0,0,0,0	167	149
ENSSSCG00000001770	CTSH	chr7	-	48101269	48101375	48101330	48101375	48099660	48099731	1009	59,61,70,36,40,123	2,2,0,2,3,0	210	149
ENSSSCG00000010380	MAPK8	chr14	+	89094335	89094407	89094335	89094398	89095721	89095904	1010	33,23,65,54,28,46	0,0,0,0,0,0	158	149
ENSSSCG00000005190	NFIB	chr1	+	208394067	208394233	208394067	208394206	208397220	208397303	1011	3,12,12,11,14,27	0,14,8,6,5,6	176	149
ENSSSCG00000005725	NA	chr1	-	272191154	272191389	272191161	272191389	272187537	272187627	1012	10,3,15,5,10,9	8,0,4,6,2,6	156	149

## Sheet: MXE
GeneID	geneSymbol	chr	strand	1stExonStart_0base	1stExonEnd	2ndExonStart_0base	2ndExonEnd	upstreamES	upstreamEE	downstreamES	downstreamEE	ID	Inclusion junction counts	skippig junction counts	IncFormLen	SkipFormLen
ENSSSCG00000039144	NA	chrY	-	5345085	5345118	5365520	5365589	5296948	5297050	5374765	5374873	0	0,14,6,9,4,1	0,0,0,0,0,0	218	182
ENSSSCG00000028169	NCAPG2	chr18	+	670825	670895	673557	673644	669018	669113	677739	677835	1	3,0,4,11,6,1	4,0,2,2,0,3	219	236
ENSSSCG00000016406	ESYT2	chr18	+	600624	600697	600946	601036	595518	595595	607562	607618	2	10,13,9,28,10,26	54,63,65,84,73,76	222	239
ENSSSCG00000016406	ESYT2	chr18	+	622027	622129	625802	625865	620454	620550	630831	630906	3	28,16,35,63,40,34	0,2,6,2,2,2	251	212
ENSSSCG00000016743	OGDH	chr18	-	50647622	50647725	50647847	50647938	50632983	50633099	50649664	50649856	4	0,5,3,2,7,6	6.60556e+17	240	252
ENSSSCG00000016725	TNS3	chr18	+	49019259	49019297	49039944	49039983	49006798	49006910	49067768	49067821	5	0,2,0,0,0,4	4,0,1,1,4,4	187	188
ENSSSCG00000016722	UBE2D4	chr18	-	48738528	48738622	48740489	48740595	48735116	48736207	48745694	48745772	6	41,33,56,24,32,37	137,100,98,46,62,52	255	243
ENSSSCG00000016722	UBE2D4	chr18	-	48740489	48740595	48745694	48745772	48738522	48738622	48745866	48745898	7	77,145,89,41,81,47	94,99,96,54,68,57	227	255
ENSSSCG00000016722	UBE2D4	chr18	-	48745694	48745772	48745866	48745898	48740489	48740595	48748648	48748692	8	45,24,27,10,8,13	24,16,36,14,16,20	181	227
ENSSSCG00000016722	UBE2D4	chr18	-	48745694	48745772	48748648	48748712	48740489	48740595	48756181	48756291	9	19,11,18,7,6,23	21,16,35,14,10,22	213	227
ENSSSCG00000016722	UBE2D4	chr18	-	48745866	48745898	48748648	48748712	48745694	48745772	48756181	48756291	10	22,11,21,7,12,18	13,4,9,2,11,2	213	181
ENSSSCG00000016721	DBNL	chr18	-	48718028	48718175	48719022	48719094	48717175	48717253	48719619	48719732	11	18,9,8,20,23,18	8,6,22,6,6,12	221	296
ENSSSCG00000016672	ADCYAP1R1	chr18	-	41942187	41942297	41944924	41944984	41941485	41941583	41948723	41948831	12	0,0,0,0,0,4	4,1,0,0,0,0	209	259
ENSSSCG00000023445	AVL9	chr18	-	40676059	40676113	40680697	40680815	40675471	40675560	40685238	40685458	13	47,19,50,70,17,44	7,9,12,12,7,10	267	203
ENSSSCG00000027389	HERPUD2	chr18	+	38309525	38309680	38320664	38320787	38307154	38307268	38323629	38323953	14	103,84,137,76,90,93	2.53204e+17	298	272
ENSSSCG00000016619	ING3	chr18	-	25958764	25958861	25971368	25971434	25956904	25956976	25973299	25973400	15	2,0,10,0,4,4	24,10,28,15,7,15	215	246
ENSSSCG00000016545	CHCHD3	chr18	+	16235693	16235777	16271005	16271076	16155666	16155784	16313772	16313908	16	3.30328e+17	106,146,163,95,140,139	233	220
ENSSSCG00000016496	ADCK2	chr18	-	9161692	9161944	9164622	9164718	9160332	9160461	9166300	9166429	17	12,14,13,15,10,17	39,19,8,23,13,8	245	298
ENSSSCG00000016496	ADCK2	chr18	-	9164622	9164718	9166300	9166429	9161692	9161944	9169156	9169303	18	41,55,62,45,57,41	24,9,14,18,9,25	278	245
ENSSSCG00000016494	BRAF	chr18	+	9082640	9082725	9084139	9084316	9079402	9079520	9099417	9099464	19	33,45,42,48,54,50	31,24,29,22,16,29	234	298
ENSSSCG00000016475	NA	chr18	-	7426864	7426926	7427133	7427189	7422811	7423216	7553179	7553468	20	0,0,0,0,0,0	0,0,0,0,0,0	205	211
ENSSSCG00000016475	NA	chr18	-	7426983	7427038	7427536	7427585	7422811	7423216	7553166	7553468	21	0,0,0,0,0,2	0,0,0,0,0,0	198	204
ENSSSCG00000016475	NA	chr18	-	7426983	7427038	7438288	7438337	7422811	7423216	7553166	7553468	22	0,0,0,0,0,0	0,0,0,0,0,0	198	204
ENSSSCG00000016475	NA	chr18	-	7427536	7427585	7438288	7438337	7422811	7423216	7553166	7553468	23	0,0,0,0,0,0	0,0,0,0,0,2	198	198
ENSSSCG00000016464	CLCN1	chr18	-	6935567	6935696	6936266	6936398	6934951	6935085	6936804	6936925	24	106,139,71,75,78,40	68,85,57,45,29,31	281	278
ENSSSCG00000029241	ASB10	chr18	+	6044282	6044802	6049331	6049445	6040538	6040806	6049672	6049858	25	43,47,36,29,14,21	241,246,102,130,126,57	298	263
ENSSSCG00000016434	RHEB	chr18	+	5816529	5816577	5817377	5817459	5816358	5816415	5821746	5822255	26	42,46,77,85,47,74	37,57,68,60,54,42	197	231
ENSSSCG00000016430	GALNT11	chr18	-	5319585	5319752	5325876	5326209	5316313	5316439	5347872	5347895	27	44,64,104,64,65,68	1.42159e+17	298	298
ENSSSCG00000016426	NA	chr18	-	4688381	4688507	4697809	4697902	4640688	4643569	4699860	4700034	28	108,76,119,163,109,195	6,0,0,0,0,0	242	275
ENSSSCG00000016412	LMBR1	chr18	+	1850542	1850646	1875192	1875319	1829881	1830021	1875783	1875852	29	38,23,9,9,8,3	29,10,34,23,28,13	253	276
ENSSSCG00000017133	RAB40B	chr12	+	513588	513958	514433	514730	512971	513032	514812	514890	30	6,3,2,1,0,0	0,0,0,0,1,0	298	298
ENSSSCG00000017133	RAB40B	chr12	+	528283	528358	537389	537491	522829	523000	540626	540714	31	6,7,9,6,10,6	11,7,11,16,12,18	224	251
ENSSSCG00000027229	B3GNTL1	chr12	+	281248	281313	291762	292748	261993	262093	294591	294687	32	10,23,6,10,21,8	1,4,0,0,4,0	214	298
ENSSSCG00000027229	B3GNTL1	chr12	+	281248	281313	294591	294687	261993	262093	311839	311935	33	10,22,6,12,21,8	0,4,0,4,6,2	214	245
ENSSSCG00000028465	ELAC2	chr12	-	57209697	57209727	57209850	57209889	57209456	57209566	57210168	57210307	34	71,61,97,49,44,62	0,0,0,0,0,0	188	179
ENSSSCG00000018016	MAP2K4	chr12	+	56503663	56503741	56507122	56507271	56490296	56490424	56511283	56511329	35	4,3,9,4,18,7	112,76,130,76,86,94	227	298
ENSSSCG00000017528	SNX11	chr12	+	24355340	24355427	24355716	24355817	24354468	24354624	24357903	24357999	36	26,6,29,4,11,12	10,9,16,15,10,19	236	250
ENSSSCG00000017511	PLXDC1	chr12	+	23135915	23135951	23139396	23139557	23131942	23132075	23141220	23142548	37	0,1,2,1,4,1	32,56,22,12,24,10	185	298
ENSSSCG00000017510	CACNB1	chr12	+	23048383	23048538	23049554	23049574	23047903	23047980	23049839	23049920	38	1.26119e+20	2,7,7,0,2,2	298	169
ENSSSCG00000017510	CACNB1	chr12	+	23048383	23048538	23049554	23049574	23047903	23047980	23050370	23050429	39	6.74976e+17	0,4,0,0,0,0	298	169
ENSSSCG00000017494	IKZF3	chr12	+	22487282	22487384	22532275	22532536	22484785	22484839	22533405	22533573	40	0,0,0,0,0,0	0,0,0,0,0,3	251	298
ENSSSCG00000017494	IKZF3	chr12	+	22532275	22532536	22533405	22533573	22487282	22487384	22536101	22536218	41	0,0,0,0,0,0	0,0,0,4,0,2	298	298
ENSSSCG00000017494	IKZF3	chr12	+	22532275	22532536	22536101	22536218	22487282	22487384	22545170	22545287	42	0,0,0,0,0,0	0,0,0,0,0,0	298	266
ENSSSCG00000017494	IKZF3	chr12	+	22533405	22533573	22536101	22536218	22532275	22532536	22545170	22545287	43	0,0,0,0,0,3	0,0,0,0,0,0	298	266
ENSSSCG00000017448	KRT14	chr12	+	21028201	21028422	21040592	21040813	21027980	21028106	21040917	21040964	44	0,0,0,0,0,0	0,0,0,0,0,0	298	298
ENSSSCG00000017397	MLX	chr12	-	20256027	20256134	20256405	20256495	20255699	20255799	20256991	20257028	45	74,48,41,31,21,57	51,34,25,16,26,18	239	256
ENSSSCG00000035199	PTGES3L	chr12	+	19910187	19910286	19912381	19912471	19910020	19910087	19914003	19914057	46	6,19,18,12,9,17	63,72,123,79,88,104	248	239
ENSSSCG00000017357	ITGA2B	chr12	+	18836410	18836447	18845605	18845655	18832801	18832945	18846825	18846956	47	2,0,1,1,0,12	2,2,0,3,7,2	186	199
ENSSSCG00000017343	GFAP	chr12	+	18462259	18462379	18462478	18462550	18461841	18461885	18463909	18463995	48	0,0,0,0,0,0	0,0,0,0,0,0	269	221
ENSSSCG00000017783	NA	chr12	-	45373536	45373713	45374383	45374395	45373240	45373331	45375950	45376095	49	3,0,0,2,0,2	7.12928e+20	161	298
ENSSSCG00000017783	NA	chr12	-	45374383	45374395	45375603	45375814	45373536	45373713	45375950	45376095	50	8,6,9,12,0,5	8,7,16,10,5,31	298	161
ENSSSCG00000017783	NA	chr12	-	45382905	45382983	45385042	45385723	45381651	45381687	45387980	45388039	51	1.38108e+17	37,30,58,48,42,123	298	227
ENSSSCG00000017781	PIPOX	chr12	+	45268083	45268236	45317306	45317459	45266891	45267074	45317824	45317983	52	0,0,0,0,0,0	0,0,0,0,0,0	298	298
ENSSSCG00000017781	PIPOX	chr12	+	45268601	45268760	45317824	45317983	45268083	45268236	45318557	45318633	53	0,0,0,0,0,0	0,0,0,0,0,0	298	298
ENSSSCG00000028920	POLDIP2	chr12	-	44629063	44629189	44629388	44629415	44627982	44628062	44630522	44630659	54	81,63,84,90,68,101	2.42191e+17	176	275
ENSSSCG00000017272	HELZ	chr12	-	13649040	13649097	13653505	13653561	13629648	13629876	13654882	13654931	55	6,8,13,17,15,5	14,38,46,41,24,50	205	206
ENSSSCG00000017246	C17orf80	chr12	-	7722913	7723007	7726199	7726295	7719069	7720561	7726715	7726825	56	0,2,2,1,2,4	1,6,5,6,13,15	245	243
ENSSSCG00000032166	NA	chr12	+	6245853	6245925	6246933	6246996	6244274	6244371	6247142	6247337	57	3.4524e+17	57,63,47,86,63,61	221	212
ENSSSCG00000017209	MIF4GD	chr12	+	6049965	6050075	6050277	6050433	6048679	6048811	6050534	6050627	58	35,28,39,18,17,52	68,62,60,57,47,67	259	298
ENSSSCG00000017206	GRB2	chr12	+	5948030	5948248	5998259	5998357	5940646	5940853	6004566	6004689	59	15,22,19,11,9,19	38,54,72,50,38,86	298	247
ENSSSCG00000017206	GRB2	chr12	+	5998259	5998357	6004566	6004689	5948030	5948248	6007851	6008020	60	24,13,23,13,18,21	61,83,70,64,56,82	247	272
ENSSSCG00000017607	TMEM100	chr12	-	32013111	32013215	32013350	32013475	32010842	32010979	32013959	32013981	61	0,0,0,1,0,0	0,0,0,0,0,0	274	253
ENSSSCG00000017605	MMD	chr12	-	31706062	31706164	31708074	31708149	31704398	31704468	31711693	31711854	62	22,9,6,7,15,14	14,21,12,9,14,16	224	251
ENSSSCG00000017601	TOM1L1	chr12	+	31244268	31244402	31251420	31251481	31223119	31223236	31252449	31252564	63	4,11,16,5,0,6	2,6,22,3,4,1	283	210
ENSSSCG00000034373	TNRC6C	chr12	-	3868002	3868149	3869510	3869660	3865923	3866043	3871332	3871475	64	62,73,133,47,61,106	3,11,10,5,2,11	298	296
ENSSSCG00000034379	MAP2K3	chr12	+	61407506	61407626	61408917	61409034	61406358	61407434	61409849	61409901	65	2.46194e+17	1.72116e+17	269	266
ENSSSCG00000034379	MAP2K3	chr12	+	61411481	61411559	61413941	61414081	61410973	61411101	61415892	61415938	66	1.47108e+17	81,110,91,87,70,128	227	289
ENSSSCG00000007074	TASP1	chr17	-	22171174	22171285	22215078	22215189	22145266	22145340	22251807	22251886	67	6,2,3,0,4,8	2,8,2,0,5,5	260	260
ENSSSCG00000007067	JAG1	chr17	-	19599478	19599592	19600573	19600687	19599280	19599394	19602398	19602549	68	0,0,0,0,0,2	51,35,86,52,45,52	263	263
ENSSSCG00000026985	SNAP25	chr17	+	19210866	19210984	19211155	19211273	19203457	19203506	19214960	19215086	69	0,0,0,0,0,0	0,0,0,0,0,0	267	267
ENSSSCG00000018045	ULK2	chr12	+	59830501	59830584	59834073	59834121	59828866	59828925	59834473	59834568	70	46,63,63,73,88,77	2.14178e+17	232	197
ENSSSCG00000018045	ULK2	chr12	+	59839767	59839936	59846552	59846613	59834473	59834568	59854565	59854703	71	3.24332e+17	24,60,43,26,42,76	298	210
ENSSSCG00000018045	ULK2	chr12	+	59839767	59839936	59846552	59846613	59834473	59834568	59862231	59862377	72	2.8927e+17	3,0,0,0,0,0	298	210
ENSSSCG00000018045	ULK2	chr12	+	59839767	59839936	59854565	59854703	59834473	59834568	59862231	59862377	73	2.8927e+17	0,18,22,14,13,35	298	287
ENSSSCG00000018045	ULK2	chr12	+	59846552	59846613	59854565	59854703	59830501	59830584	59862231	59862377	74	0,0,0,0,0,0	0,15,20,10,13,36	210	287
ENSSSCG00000018045	ULK2	chr12	+	59846552	59846613	59854565	59854703	59834473	59834568	59862231	59862377	75	3,0,0,0,0,0	0,18,22,14,13,35	210	287
ENSSSCG00000018045	ULK2	chr12	+	59846552	59846613	59854565	59854703	59839767	59839936	59862231	59862377	76	38,37,67,63,50,74	35,77,85,53,26,55	210	287
ENSSSCG00000040202	CRLS1	chr17	+	14871449	14871579	14885759	14885845	14865298	14865436	14887651	14887720	77	20,27,37,20,40,34	87,66,133,71,83,111	279	235
ENSSSCG00000024486	HOOK3	chr17	+	11844340	11844458	11848369	11848420	11825819	11825905	11850152	11850285	78	38,30,35,24,25,26	54,35,38,31,23,35	267	200
ENSSSCG00000034841	RGS19	chr17	-	62891944	62892046	62894186	62894318	62891629	62891751	62894473	62894833	79	0,1,0,0,0,0	12,4,12,2,2,2	281	251
ENSSSCG00000007019	GPAT4	chr17	+	10696649	10696723	10696861	10697001	10691750	10691832	10705184	10706175	80	4,3,0,2,0,3	0,0,0,0,0,6	223	289
ENSSSCG00000035939	ZNF512B	chr17	-	62787412	62787432	62788523	62788540	62786739	62786838	62789141	62789203	81	2,6,6,1,0,0	18,38,32,14,16,44	166	169
ENSSSCG00000040013	MTUS1	chr17	-	5410205	5410340	5444092	5444288	5406230	5406269	5449534	5451779	82	97,141,72,46,76,25	44,86,27,28,33,17	298	284
ENSSSCG00000006987	SLC7A2	chr17	+	5256113	5256253	5256511	5256648	5254084	5254307	5259516	5259619	83	9,11,7,17,6,7	2.49334e+17	289	286
ENSSSCG00000007520	NA	chr17	+	59038267	59038340	59041467	59041512	59034105	59034586	59045653	59045711	84	7.11641e+17	6,9,8,4,4,11	222	194
ENSSSCG00000007520	NA	chr17	+	59038267	59038340	59041467	59041512	59034414	59034586	59045656	59045711	85	7.2462e+17	2.35196e+17	222	194
ENSSSCG00000027444	STAU1	chr17	-	50849729	50849854	50851931	50852219	50844170	50844309	50859775	50859850	86	62,52,81,36,31,39	2,0,2,0,0,0	298	274
ENSSSCG00000007360	CHD6	chr17	-	44103302	44103467	44118363	44118559	44101611	44101791	44129597	44129808	87	19,14,4,11,17,15	47,35,39,57,32,61	298	298
ENSSSCG00000007360	CHD6	chr17	-	44195216	44195273	44253215	44253300	44179829	44180350	44265376	44265409	88	3,2,5,0,0,1	28,50,38,65,34,72	234	206
ENSSSCG00000032566	ZHX3	chr17	-	43856067	43859073	43915888	43916008	43851294	43854234	43962925	43962992	89	0,0,3,4,4,9	59,71,71,77,47,52	269	298
ENSSSCG00000007334	SRC	chr17	+	40506207	40506225	40511617	40511650	40505144	40505244	40512515	40512614	90	0,0,0,0,0,0	0,0,0,0,0,0	167	182
ENSSSCG00000007331	RBL1	chr17	-	40213579	40213670	40215524	40215596	40206842	40206991	40217324	40217501	91	20,27,17,9,6,13	16,34,28,14,8,7	221	240
ENSSSCG00000007331	RBL1	chr17	-	40215524	40215596	40217324	40217501	40213579	40213670	40223678	40223890	92	20,23,6,15,24,18	7,15,7,5,0,4	298	221
ENSSSCG00000007317	DLGAP4	chr17	+	39739036	39739116	39739370	39739459	39736489	39736851	39739993	39740406	93	0,0,0,0,0,0	3.4245e+17	229	238
ENSSSCG00000038237	UQCC1	chr17	-	38728572	38728630	38736933	38737006	38713894	38714061	38743899	38744007	94	27,17,26,69,45,37	75,83,103,133,125,108	222	207
ENSSSCG00000007291	EDEM2	chr17	-	38501568	38501780	38504204	38504330	38497481	38497606	38508022	38508128	95	21,27,28,3,5,14	0,0,0,2,0,2	275	298
ENSSSCG00000007284	NCOA6	chr17	-	38149846	38149975	38156400	38156523	38148300	38149146	38164321	38164477	96	37,36,58,40,16,11	73,57,49,68,84,82	272	278
ENSSSCG00000007284	NCOA6	chr17	-	38173488	38173595	38198033	38198107	38167201	38167482	38221697	38221871	97	1,7,0,8,0,4	26,15,29,34,25,32	223	256
ENSSSCG00000027410	CBFA2T2	chr17	+	37114408	37114650	37122039	37122129	37109690	37109834	37126998	37127180	98	33,64,52,43,62,69	20,35,19,30,24,22	298	239
ENSSSCG00000007244	POFUT1	chr17	+	35858708	35858830	35862983	35863166	35856573	35856800	35864273	35864386	99	27,26,22,13,22,17	13,10,16,6,12,18	271	298
ENSSSCG00000007109	XRN2	chr17	+	29139689	29139821	29145470	29145589	29138134	29138179	29148893	29148990	100	18,10,11,17,11,13	21,13,9,15,9,14	281	268
ENSSSCG00000007309	RBM39	chr17	-	39062262	39062417	39063338	39063411	39061845	39061895	39063635	39063696	101	4,18,7,5,4,3	0,0,0,0,0,0	222	298
ENSSSCG00000045137	NA	chr17	-	8914085	8914156	8923264	8923335	8913648	8913742	8941144	8941238	102	0,0,0,0,0,0	0,0,0,0,0,0	220	220
ENSSSCG00000045137	NA	chr17	-	8916709	8916803	8941144	8941238	8914085	8914156	8941581	8941628	103	0,0,0,0,0,0	0,0,0,0,0,0	243	243
ENSSSCG00000045137	NA	chr17	-	8922827	8922921	8925888	8925982	8911026	8911097	8932433	8932504	104	0,0,0,0,0,0	0,0,0,0,0,0	243	243
ENSSSCG00000017754	NA	chr12	+	44165135	44165231	44166807	44166843	44163689	44163800	44167430	44167481	105	2,0,0,0,1,0	31,21,46,25,24,25	245	185
ENSSSCG00000017754	NA	chr12	+	44166807	44166843	44167430	44167481	44165135	44165231	44168139	44168181	106	0,0,0,0,0,4	4,0,6,0,0,0	185	200
ENSSSCG00000007080	KIF16B	chr17	-	24990284	24990317	25007651	25007740	24989882	24989936	25009344	25009427	107	13,25,42,6,8,67	1,0,0,3,1,0	238	182
ENSSSCG00000007311	NA	chr17	+	39168778	39168967	39169779	39169959	39167685	39167799	39197684	39197963	108	2,19,6,1,5,7	11,5,0,15,12,17	298	298
ENSSSCG00000011040	CACNB2	chr10	+	44844906	44845040	44845185	44845205	44838243	44838320	44849099	44849180	109	0,2,4,7,4,2	0,0,0,0,0,0	283	169
ENSSSCG00000011040	CACNB2	chr10	+	44844906	44845040	44845707	44845769	44838243	44838320	44849099	44849180	110	0,2,4,7,4,2	0,0,0,0,0,2	283	211
ENSSSCG00000011040	CACNB2	chr10	+	44845185	44845205	44845707	44845769	44838243	44838320	44849099	44849180	111	0,0,0,0,0,0	0,0,0,0,0,2	169	211
ENSSSCG00000011022	SVIL	chr10	+	41379999	41380881	41381254	41381425	41377576	41377657	41382218	41382253	112	6.05604e+17	4.20444e+17	298	298
ENSSSCG00000011070	MPP7	chr10	-	39636466	39636547	39639339	39639417	39625127	39625259	39702020	39702139	113	4,2,12,17,8,12	19,16,9,14,20,8	227	230
ENSSSCG00000011001	APTX	chr10	+	33481254	33481557	33482137	33482197	33481010	33481057	33483784	33484011	114	7,11,12,12,14,8	7,8,8,10,3,13	298	209
ENSSSCG00000010992	NA	chr10	+	33100316	33100367	33112046	33112170	33099168	33099204	33112568	33112706	115	2,0,0,11,0,0	14,9,5,35,17,20	200	273
ENSSSCG00000010992	NA	chr10	+	33112911	33113030	33113237	33113455	33112568	33112706	33113805	33114022	116	10,17,29,89,35,89	25,31,24,71,37,96	268	298
ENSSSCG00000010987	UBAP2	chr10	+	32850883	32850936	32855275	32855343	32827006	32827084	32859213	32859397	117	10,6,4,6,1,5	1.68194e+17	202	217
ENSSSCG00000021005	UBQLN1	chr10	+	31303099	31303258	31303571	31303806	31302100	31302363	31308767	31308910	118	1.30155e+17	2.32278e+17	298	298
ENSSSCG00000010959	NTRK2	chr10	-	30211241	30211289	30262993	30263066	30203524	30203713	30329692	30329792	119	20,27,26,13,10,10	0,0,0,0,0,0	222	197
ENSSSCG00000010959	NTRK2	chr10	-	30342902	30342938	30358283	30358589	30339973	30340074	30361280	30361413	120	98,93,142,34,43,29	5,6,2,2,0,2	298	185
ENSSSCG00000010959	NTRK2	chr10	-	30382913	30382982	30388905	30388977	30379836	30379991	30389092	30389167	121	69,93,108,23,23,16	18,10,27,9,4,12	221	218
ENSSSCG00000010954	NA	chr10	+	29073525	29073579	29079186	29079292	29066175	29066341	29080517	29080757	122	58,64,61,62,112,84	3.69346e+17	203	255
ENSSSCG00000010949	DAPK1	chr10	-	27738801	27738999	27741018	27741207	27736836	27736975	27748104	27748327	123	22,22,7,10,6,1	11,4,0,3,4,4	298	298
ENSSSCG00000010947	FBP2	chr10	+	27650924	27651062	27657108	27657228	27648835	27648976	27661509	27661700	124	49,88,32,49,32,25	1.17615e+19	287	269
ENSSSCG00000010947	FBP2	chr10	+	27657108	27657228	27661509	27661700	27650924	27651062	27665227	27665305	125	131,185,128,82,86,50	3,3,4,8,3,3	269	298
ENSSSCG00000027312	PTCH1	chr10	+	26665301	26665457	26666448	26666547	26664722	26664854	26667379	26667505	126	4,4,9,1,0,7	34,17,28,33,22,11	298	248
ENSSSCG00000024784	CACNA1S	chr10	-	23510851	23510954	23511322	23511419	23509616	23509718	23512598	23512726	127	3.40401e+17	5.20253e+17	246	252
ENSSSCG00000010872	AKT3	chr10	-	16522383	16522506	16541737	16541806	16510505	16510634	16543175	16543241	128	16,20,6,12,26,12	23,34,28,25,34,27	218	272
ENSSSCG00000034164	WDR64	chr10	-	11760964	11761153	11762418	11762528	11757524	11757630	11764131	11764190	129	3,0,4,2,0,0	1,9,0,2,0,1	259	298
ENSSSCG00000010825	MARK1	chr10	+	10057153	10057219	10061297	10061368	10054800	10054849	10066074	10066131	130	0,0,0,1,2,0	13,12,34,6,9,31	215	220
ENSSSCG00000010822	BPNT1	chr10	-	9673642	9673750	9674441	9674546	9672165	9672214	9678136	9678264	131	40,30,53,46,41,41	38,20,62,32,26,40	254	257
ENSSSCG00000010822	BPNT1	chr10	-	9680162	9680367	9680921	9681046	9678136	9678264	9683786	9683912	132	0,0,0,0,0,0	4,2,0,2,1,0	274	298
ENSSSCG00000010822	BPNT1	chr10	-	9680185	9680367	9680921	9681046	9678136	9678264	9683786	9683912	133	0,0,0,0,0,0	4,0,0,2,0,0	274	298
ENSSSCG00000011136	TASOR2	chr10	-	65238403	65238541	65240554	65240646	65238157	65238288	65244718	65244791	134	3,3,12,9,3,8	52,45,101,63,31,34	241	287
ENSSSCG00000011136	TASOR2	chr10	-	65240554	65240646	65244718	65244791	65238403	65238541	65246552	65248009	135	1,14,3,3,0,2	5,7,23,3,3,10	222	241
ENSSSCG00000011121	NA	chr10	-	60598542	60598701	60602931	60603011	60594708	60594772	60611452	60611587	136	20,30,18,14,2,9	17,19,23,15,8,16	229	298
ENSSSCG00000011112	CDC123	chr10	-	59732406	59732455	59745681	59745788	59728927	59729003	59747874	59747970	137	1.18572e+20	91,78,56,61,49,79	256	198
ENSSSCG00000011112	CDC123	chr10	-	59732406	59732455	59745681	59745788	59728927	59729003	59751960	59751993	138	144,171,81,157,101,92	94,78,57,63,52,79	256	198
ENSSSCG00000011112	CDC123	chr10	-	59745681	59745788	59747874	59747970	59732406	59732455	59751960	59751993	139	68,46,73,49,54,88	2.6424e+17	245	256
ENSSSCG00000011112	CDC123	chr10	-	59745681	59745788	59751960	59751993	59732406	59732455	59752230	59752288	140	4,6,5,4,8,2	107,53,92,95,60,70	182	256
ENSSSCG00000011112	CDC123	chr10	-	59751960	59751993	59752230	59752288	59745681	59745788	59760262	59760334	141	0,1,0,1,4,8	42,50,18,46,25,20	207	182
ENSSSCG00000007264	NA	chr17	-	36886402	36886552	36889867	36889998	36881115	36881256	36891954	36892010	142	13,8,11,14,12,15	36,29,22,27,24,47	280	298
ENSSSCG00000007264	NA	chr17	-	36893089	36893187	36894454	36894685	36891954	36892010	36896165	36896286	143	27,41,36,37,43,40	6,2,0,2,6,1	298	247
ENSSSCG00000011047	FAM171A1	chr10	+	46548331	46548424	46563271	46563430	46538291	46538519	46568997	46569174	144	3,0,7,9,16,7	6,15,12,5,8,13	242	298
ENSSSCG00000011047	FAM171A1	chr10	+	46563271	46563430	46568997	46569174	46548331	46548424	46593602	46593719	145	14,15,34,9,11,18	11,27,29,28,12,11	298	298
ENSSSCG00000011047	FAM171A1	chr10	+	46568997	46569174	46593602	46593719	46563271	46563430	46597183	46597298	146	6,15,12,5,8,13	0,7,1,3,6,0	298	266
ENSSSCG00000011045	MINDY3	chr10	+	45997829	45998003	46001234	46001286	45996067	45996128	46002428	46002543	147	31,29,37,27,23,37	7,6,1,0,0,6	298	201
ENSSSCG00000017288	FTSJ3	chr12	+	15097368	15097491	15098590	15098746	15097166	15097209	15099164	15099260	148	4,13,10,3,4,9	13,22,22,16,12,34	272	298
ENSSSCG00000017288	FTSJ3	chr12	+	15098590	15098746	15099164	15099260	15097368	15097491	15099388	15099490	149	30,18,25,26,6,31	35,35,4,31,27,33	298	245
ENSSSCG00000024679	UPF3A	chr11	+	79122125	79122232	79124045	79124144	79119887	79119994	79124263	79124374	150	0,0,0,0,0,0	0,0,7,0,0,0	256	248
ENSSSCG00000020899	CDC16	chr11	+	79095460	79095586	79101455	79101608	79093302	79093376	79103021	79103085	151	14,15,16,9,15,10	25,22,30,18,28,30	275	298
ENSSSCG00000009551	ARHGEF7	chr11	+	77454069	77454156	77484688	77484890	77427367	77427740	77489151	77489240	152	36,29,34,32,32,44	61,66,157,81,71,109	236	298
ENSSSCG00000009551	ARHGEF7	chr11	+	77475171	77475256	77484688	77484890	77427575	77427740	77489151	77489240	153	2,0,2,0,0,2	61,66,157,81,71,109	234	298
ENSSSCG00000009551	ARHGEF7	chr11	+	77475171	77475256	77478442	77478573	77454069	77454156	77484688	77484890	154	9.11091e+16	82,55,99,95,76,97	234	280
ENSSSCG00000009551	ARHGEF7	chr11	+	77475171	77475256	77484688	77484890	77454069	77454156	77489151	77489240	155	9.11091e+16	61,66,158,81,73,109	234	298
ENSSSCG00000009522	PCCA	chr11	+	68982187	68982241	69025573	69025705	68980185	68980299	69044322	69044359	156	21,11,7,11,17,1	4,4,5,9,5,4	203	281
ENSSSCG00000009522	PCCA	chr11	+	69204356	69204455	69222252	69222306	69160568	69160671	69272047	69272188	157	36,21,26,28,37,16	34,19,24,45,31,17	248	203
ENSSSCG00000009522	PCCA	chr11	+	69222252	69222306	69272047	69272188	69204356	69204455	69284399	69284477	158	13,16,3,11,26,9	37,22,26,37,33,23	203	290
ENSSSCG00000009513	SLC15A1	chr11	-	67673236	67673269	67673424	67673469	67673063	67673152	67676336	67676426	159	0,0,0,0,0,0	0,0,0,0,0,0	194	182
ENSSSCG00000009513	SLC15A1	chr11	-	67673424	67673469	67676336	67676426	67673236	67673269	67677230	67677317	160	0,0,0,0,0,0	0,0,0,0,0,0	239	194
ENSSSCG00000026996	NA	chr11	-	64207620	64207761	64208942	64209152	64206320	64206358	64212210	64212307	161	14,9,8,23,8,4	15,9,6,31,4,18	298	290
ENSSSCG00000040184	LMO7	chr11	+	48113550	48113609	48115331	48115357	48113342	48113399	48115943	48116048	162	0,0,0,1,3,4	35,22,30,41,15,46	208	175
ENSSSCG00000009464	COMMD6	chr11	-	47587242	47587266	47592254	47592416	47577795	47577956	47594176	47594403	163	3.98538e+17	0,0,0,0,0,0	298	173
ENSSSCG00000009435	NAA16	chr11	-	25570356	25570452	25571872	25571899	25563086	25563193	25573446	25573566	164	4,7,8,0,1,0	60,38,74,47,24,61	176	245
ENSSSCG00000009435	NAA16	chr11	-	25571872	25571899	25573446	25573566	25570356	25570452	25578331	25578485	165	35,22,50,62,31,54	0,3,0,1,0,0	269	176
ENSSSCG00000029837	VWA8	chr11	+	25178810	25178971	25182028	25182142	25152055	25152133	25196949	25197118	166	50,52,54,134,114,158	55,38,85,93,87,189	298	263
ENSSSCG00000029837	VWA8	chr11	+	25182028	25182142	25196949	25197118	25178810	25178971	25200396	25200474	167	14,10,26,33,13,50	67,68,93,185,154,183	263	298
ENSSSCG00000021060	RCBTB1	chr11	+	18165097	18165256	18168054	18168162	18161883	18162050	18168816	18168959	168	14,22,8,22,5,23	13,17,1,16,26,39	298	257
ENSSSCG00000009384	INTS6	chr11	+	16398825	16398915	16438384	16438568	16377354	16377504	16444336	16444462	169	16,18,26,24,13,31	57,33,79,55,44,73	239	298
ENSSSCG00000009300	WASF3	chr11	+	4355334	4355510	4358680	4358847	4345795	4345913	4359537	4359792	170	6,2,1,0,2,6	3,19,15,2,21,12	298	298
ENSSSCG00000035318	NUP58	chr11	+	3235195	3235333	3237457	3237568	3234447	3234594	3240699	3240724	171	43,42,69,35,24,39	28,26,45,30,16,19	287	260
ENSSSCG00000009290	MIPEP	chr11	-	2737290	2737410	2759220	2759330	2675603	2675846	2760729	2760934	172	65,49,44,112,134,62	0,0,0,3,2,0	259	269
ENSSSCG00000009290	MIPEP	chr11	-	2737290	2737410	2759220	2759330	2703194	2703316	2760729	2760934	173	65,49,43,112,134,62	10,5,3,11,17,8	259	269
ENSSSCG00000009290	MIPEP	chr11	-	2740958	2741033	2759220	2759330	2737290	2737410	2760729	2760934	174	65,49,47,113,138,62	16,11,12,15,45,48	259	224
ENSSSCG00000009290	MIPEP	chr11	-	2772576	2772625	2772684	2772790	2770958	2771019	2774680	2774837	175	0,0,0,0,2,0	25,8,14,54,42,51	255	198
ENSSSCG00000009276	XPO4	chr11	-	1175307	1175446	1180608	1180751	1163526	1163643	1185903	1186009	176	2,2,5,0,0,4	9,8,2,12,8,28	292	288
ENSSSCG00000009276	XPO4	chr11	-	1180608	1180750	1185903	1186009	1175307	1175446	1208013	1208086	177	6,2,3,8,2,10	1,0,0,4,9,2	255	291
ENSSSCG00000009276	XPO4	chr11	-	1180608	1180750	1185903	1186010	1175307	1175446	1208013	1208096	178	2,0,0,0,0,0	1,0,0,4,9,2	256	291
ENSSSCG00000020686	NA	chr16	-	79850895	79851060	79851247	79851391	79849525	79849674	79852104	79852266	179	1.39112e+23	6.19346e+17	293	298
ENSSSCG00000017308	CDC27	chr12	+	16858905	16859058	16860409	16860618	16854900	16855070	16864074	16864192	180	14,6,20,2,2,27	22,10,54,61,31,65	298	298
ENSSSCG00000039763	CMBL	chr16	+	72194087	72194195	72198243	72198386	72191515	72191749	72201137	72201229	181	193,122,234,91,103,68	91,119,28,93,82,6	257	292
ENSSSCG00000017091	TNIP1	chr16	+	71934241	71934430	71947632	71947804	71932798	71932923	71948948	71949083	182	6,6,5,0,3,12	72,58,100,89,68,123	298	298
ENSSSCG00000022569	GRIA1	chr16	-	69350334	69350449	69351200	69351315	69343380	69343515	69371780	69372028	183	0,0,0,0,0,0	0,0,0,0,0,0	264	264
ENSSSCG00000016988	ERGIC1	chr16	-	51298743	51298866	51301335	51301436	51283942	51285710	51307875	51307936	184	84,80,109,85,69,98	55,46,51,57,66,91	250	272
ENSSSCG00000016970	NA	chr16	-	47760973	47761174	47763651	47763771	47760674	47760830	47766663	47766735	185	38,35,45,25,28,36	106,128,205,118,95,127	269	298
ENSSSCG00000037463	MRPS36	chr16	+	47401467	47401531	47403668	47403853	47386433	47386549	47404360	47405911	186	18,4,18,4,2,17	64,53,59,78,65,55	213	298
ENSSSCG00000016949	TRAPPC13	chr16	+	44171175	44171220	44177546	44177680	44169588	44169661	44179175	44179374	187	5,1,5,3,0,5	41,30,33,33,37,28	194	283
ENSSSCG00000016948	TRIM23	chr16	-	44135987	44136109	44139299	44139462	44129411	44129690	44146115	44146241	188	14,9,10,12,7,14	7,16,16,14,12,14	298	271
ENSSSCG00000010952	TUT7	chr10	+	29037749	29037863	29038038	29038116	29037199	29037289	29038756	29038934	189	12,8,16,45,14,31	27,18,31,29,24,46	263	227
ENSSSCG00000016845	NUP155	chr16	-	22539532	22539724	22543245	22543376	22538240	22538379	22546396	22546494	190	17,20,8,5,9,3	32,13,10,13,11,6	280	298
ENSSSCG00000016809	DROSHA	chr16	-	17816075	17816162	17822810	17822891	17814704	17814791	17826490	17826645	191	7,15,9,4,11,5	50,44,52,41,38,79	230	236
ENSSSCG00000017101	ADCY2	chr16	-	74375429	74375567	74389503	74389588	74366006	74366126	74408090	74408188	192	3.19279e+17	3.67301e+17	234	287
ENSSSCG00000000866	MYBPC1	chr5	-	82617186	82617222	82617910	82617949	82615450	82615561	82626139	82626181	193	3,10,4,2,1,4	613,261,281,121,96,126	188	185
ENSSSCG00000000802	NELL2	chr5	-	75752106	75752189	75752294	75752323	75750728	75750857	75752359	75752432	194	0,0,0,0,0,0	0,0,0,0,0,0	178	232
ENSSSCG00000031775	YAF2	chr5	-	73474181	73474253	73494586	73494964	73419803	73419956	73496519	73496645	195	1,0,0,1,2,1	2,0,4,0,0,4	298	221
ENSSSCG00000000770	MICAL3	chr5	-	69892816	69892882	69898576	69898627	69890685	69890785	69902405	69902499	196	1,1,4,2,0,8	29,18,43,31,21,77	200	215
ENSSSCG00000000770	MICAL3	chr5	-	69952830	69953017	69962473	69962557	69942263	69942352	69963874	69964048	197	15,6,12,25,14,21	81,78,104,130,92,163	233	298
ENSSSCG00000000770	MICAL3	chr5	-	69960051	69960150	69962473	69962557	69958297	69958354	69963874	69964048	198	15,6,19,23,14,22	18,15,44,27,11,64	233	248
ENSSSCG00000000406	PTGES3	chr5	-	22003577	22003640	22005743	22005833	22002455	22002480	22008783	22008882	199	161,129,151,164,80,134	52,32,45,31,25,29	239	212
ENSSSCG00000000406	PTGES3	chr5	-	22005743	22005833	22008783	22008882	22003577	22003640	22009411	22009481	200	4.51426e+17	3.14363e+17	248	239
ENSSSCG00000000753	WNK1	chr5	+	68115043	68115499	68116373	68116652	68113598	68113748	68117338	68117436	201	43,66,94,84,60,139	2.72284e+17	298	298
ENSSSCG00000036237	NA	chr5	-	21140018	21140138	21140398	21140530	21138972	21139157	21141022	21141278	202	27,18,15,14,18,26	101,63,67,124,74,146	281	269
ENSSSCG00000000299	NA	chr5	-	19952274	19952331	19971923	19971986	19907292	19909988	19975062	19975304	203	0,0,0,0,0,0	0,0,0,0,0,0	212	206
ENSSSCG00000000298	NA	chr5	-	19756514	19756670	19758212	19758250	19754533	19754634	19759228	19759289	204	3.54449e+17	1.16281e+19	187	298
ENSSSCG00000000298	NA	chr5	-	19757541	19757605	19758212	19758250	19755045	19756670	19759228	19759289	205	3.74514e+17	2.65379e+17	187	213
ENSSSCG00000000298	NA	chr5	-	19757541	19757643	19758212	19758250	19756514	19756670	19759228	19759289	206	3.74514e+17	2.64373e+17	187	251
ENSSSCG00000000298	NA	chr5	-	19760019	19760158	19761861	19761963	19759228	19759289	19763018	19763224	207	0,0,3,0,2,0	0,0,2,2,2,2	251	288
ENSSSCG00000000709	PLEKHG6	chr5	-	64343985	64344135	64344256	64344367	64343670	64343808	64345119	64345269	208	0,0,2,0,0,0	0,0,0,0,0,0	260	298
ENSSSCG00000000274	NA	chr5	+	18686847	18686952	18688043	18688085	18684947	18685022	18689277	18689350	209	4.16433e+17	6.32412e+17	254	191
ENSSSCG00000000248	KRT5	chr5	-	17799099	17799134	17814854	17814889	17798345	17798985	17815106	17815327	210	0,0,0,0,0,0	0,0,0,0,0,0	184	184
ENSSSCG00000000248	KRT5	chr5	-	17799351	17799572	17815106	17815327	17799099	17799134	17816083	17816209	211	0,0,0,0,0,0	0,0,0,0,0,0	298	298
ENSSSCG00000000248	KRT5	chr5	-	17817225	17817286	17833248	17833309	17816972	17817068	17849334	17849549	212	0,0,0,0,0,0	0,0,0,0,0,0	210	210
ENSSSCG00000000189	LMBR1L	chr5	-	15130503	15130537	15131680	15131765	15129336	15129476	15134828	15135013	213	56,73,58,34,52,28	10,23,9,13,17,7	234	183
ENSSSCG00000016863	OXCT1	chr16	-	26624130	26624191	26626312	26626419	26588955	26589063	26631926	26632076	214	86,66,74,112,77,82	35,48,38,57,66,55	256	210
ENSSSCG00000000625	LRP6	chr5	+	60294629	60294839	60297398	60297524	60288108	60288299	60301399	60301636	215	17,11,20,19,18,28	38,42,38,46,40,93	298	275
ENSSSCG00000039316	GSG1	chr5	+	59405650	59405698	59406759	59406912	59403145	59403464	59407860	59407972	216	0,0,0,0,0,0	0,0,0,0,0,0	197	298
ENSSSCG00000000573	KCNJ8	chr5	+	51663070	51663174	51666311	51666445	51661654	51661763	51668490	51668553	217	84,88,78,91,55,95	2.74262e+17	253	283
ENSSSCG00000000120	ANKRD54	chr5	+	10015797	10015845	10015984	10016109	10015228	10015300	10016289	10016397	218	7,6,12,9,5,1	36,31,22,23,17,43	197	274
ENSSSCG00000000570	C2CD5	chr5	+	51068235	51068360	51069344	51069496	51062820	51063019	51074589	51074675	219	15,4,16,6,6,2	17,38,30,19,10,24	274	298
ENSSSCG00000000570	C2CD5	chr5	+	51124339	51124390	51125279	51125381	51114812	51114899	51126701	51126892	220	17,6,8,9,4,19	0,1,0,4,2,2	200	251
ENSSSCG00000000104	DDX17	chr5	+	9493240	9493382	9493748	9493909	9491403	9491469	9494000	9494173	221	161,143,78,154,141,157	3.27284e+17	291	298
ENSSSCG00000028202	RANGAP1	chr5	+	7232426	7232610	7234108	7234228	7231083	7231168	7236627	7236730	222	8,23,8,10,10,9	22,37,10,21,12,37	298	269
ENSSSCG00000024232	CCDC91	chr5	-	45155019	45155084	45167126	45167194	45151359	45151416	45235429	45235543	223	12,9,4,3,0,5	0,0,0,0,0,0	217	214
ENSSSCG00000024232	CCDC91	chr5	-	45273249	45273342	45316150	45316258	45273099	45273168	45342546	45342624	224	10,20,29,26,16,16	8,12,16,10,6,11	257	242
ENSSSCG00000000536	ERGIC2	chr5	+	44372050	44372149	44376602	44376700	44371189	44371245	44379560	44379723	225	71,64,112,48,84,96	14,9,24,15,15,22	248	247
ENSSSCG00000000039	POLDIP3	chr5	+	6186485	6186572	6189354	6189447	6185345	6185736	6191581	6191761	226	60,34,57,50,30,57	92,77,126,99,56,126	236	242
ENSSSCG00000000039	POLDIP3	chr5	+	6189354	6189447	6191581	6191761	6186485	6186572	6192244	6192322	227	93,76,136,120,132,108	63,45,82,74,57,65	242	298
ENSSSCG00000000037	ARFGAP3	chr5	+	6010063	6010195	6011103	6011187	6007303	6007376	6014727	6014815	228	90,69,65,51,58,69	32,37,45,46,18,44	281	233
ENSSSCG00000000036	PACSIN2	chr5	+	5893545	5893586	5898730	5898852	5890223	5890285	5947791	5947930	229	0,0,0,0,0,0	0,0,0,0,0,0	190	271
ENSSSCG00000000024	PARVB	chr5	-	4915433	4915535	4918292	4918361	4910564	4910637	4920702	4920764	230	1.62105e+17	47,49,49,67,98,74	218	251
ENSSSCG00000024864	ATXN10	chr5	-	3739280	3739361	3750905	3751064	3729400	3729566	3753917	3754014	231	67,57,48,44,110,71	61,79,103,51,57,86	298	230
ENSSSCG00000024864	ATXN10	chr5	-	3750905	3751062	3753917	3754014	3739280	3739361	3767998	3768081	232	97,93,103,81,83,65	6.81111e+16	246	298
ENSSSCG00000000939	ACSS3	chr5	-	100308043	100308107	100325825	100325929	100297277	100297359	100337599	100337751	233	20,25,6,47,32,39	69,44,44,130,91,71	253	213
ENSSSCG00000000939	ACSS3	chr5	-	100325825	100325929	100337599	100337751	100311125	100311221	100357376	100357472	234	32,15,25,44,55,18	26,13,19,72,65,26	298	253
ENSSSCG00000000939	ACSS3	chr5	-	100337599	100337751	100357376	100357472	100325825	100325929	100366764	100366905	235	0,0,0,0,0,1	23,27,9,50,35,44	245	298
ENSSSCG00000000499	BEST3	chr5	-	33950479	33950574	33954080	33954176	33949779	33950013	33956389	33956637	236	74,61,82,187,56,107	21,3,26,25,11,37	245	244
ENSSSCG00000009320	FLT1	chr11	-	5660332	5660439	5672790	5672922	5655452	5655585	5690577	5690724	237	19,5,20,18,25,11	43,39,39,89,90,46	281	256
ENSSSCG00000000970	PPP6R2	chr5	-	313663	313850	319075	319318	308067	308205	361060	361548	238	2,2,0,3,4,0	88,60,64,75,56,73	298	298
ENSSSCG00000000486	NUP107	chr5	+	33030095	33030235	33030937	33030976	33025848	33025897	33031225	33031376	239	0,0,0,2,0,0	10,0,20,7,1,16	289	188
ENSSSCG00000032595	RAP1B	chr5	+	32953152	32953209	32954097	32954238	32951966	32952035	32956744	32956888	240	36,28,68,29,24,60	45,29,29,61,33,30	206	290
ENSSSCG00000000925	C12orf29	chr5	-	94479158	94479356	94481013	94481130	94476648	94476818	94482019	94482115	241	26,32,45,31,33,51	23,8,16,13,2,14	266	298
ENSSSCG00000030478	NA	chr5	-	89644927	89645091	89653080	89653165	89631676	89631789	89656105	89656169	242	1.44109e+17	32,40,19,43,49,38	234	298
ENSSSCG00000030478	NA	chr5	-	89653080	89653165	89656105	89656169	89644927	89645091	89659763	89659875	243	61,59,78,50,64,49	15,34,15,18,12,25	213	234
ENSSSCG00000030478	NA	chr5	-	89656105	89656169	89659763	89659875	89653080	89653165	89661622	89661659	244	1,5,7,8,14,12	119,78,95,86,79,109	261	213
ENSSSCG00000029815	SRGAP1	chr5	+	28557624	28557727	28558242	28558276	28553720	28553748	28561334	28561395	245	15,23,19,6,0,13	0,0,0,0,0,0	252	183
ENSSSCG00000000457	USP15	chr5	+	27017431	27017493	27031149	27031236	27011986	27012132	27037774	27037919	246	42,36,44,47,37,36	18,8,17,10,7,6	211	236
ENSSSCG00000031219	NAPB	chr17	-	30375934	30375981	30377537	30377654	30375765	30375843	30378722	30378802	247	0,2,2,2,5,3	0,0,0,0,0,0	266	196
ENSSSCG00000000890	NEDD1	chr5	-	86714189	86714419	86727290	86727431	86712563	86712765	86730098	86730215	248	16,23,17,20,9,21	84,68,60,59,44,89	290	298
ENSSSCG00000017623	VEZF1	chr12	-	34260014	34260235	34260782	34260908	34257387	34258082	34262832	34262988	249	0,2,4,2,8,0	23,29,51,11,5,43	275	298
ENSSSCG00000007097	SEC23B	chr17	+	26777069	26777099	26778824	26778905	26776909	26777033	26783705	26783795	250	0,0,0,0,0,0	29,3,46,38,15,49	179	230
ENSSSCG00000000884	APAF1	chr5	-	85194777	85194903	85198646	85198775	85193100	85193220	85203058	85203220	251	26,51,25,46,18,27	4,7,0,10,4,8	278	275
ENSSSCG00000000444	DCTN2	chr5	-	22807220	22807226	22807659	22807665	22804325	22804422	22813192	22813261	252	0,0,0,0,0,0	82,83,94,91,61,63	155	155
ENSSSCG00000026498	R3HDM2	chr5	-	22582440	22582673	22587260	22587314	22580094	22580261	22587411	22587443	253	99,80,121,108,87,116	1.31189e+17	203	298
ENSSSCG00000031174	FBP1	chr10	+	27613542	27613683	27617808	27617946	27607897	27607990	27620134	27620254	254	4,4,4,0,0,6	6,12,14,2,2,12	290	287
ENSSSCG00000006982	ZDHHC2	chr17	+	4889442	4889537	4898531	4898652	4855055	4855525	4903900	4903970	255	2,0,0,2,0,0	12,8,24,72,21,89	244	270
ENSSSCG00000001473	COL11A2	chr7	-	25227929	25228184	25228343	25228421	25227621	25227684	25229239	25229431	256	0,2,0,5,2,1	0,0,0,2,0,0	227	298
ENSSSCG00000030874	NA	chr7	-	24688051	24688072	24689204	24689225	24687671	24687698	24696626	24696647	257	0,0,0,0,0,0	0,0,0,0,0,0	170	170
ENSSSCG00000030874	NA	chr7	-	24697044	24697062	24700807	24700858	24696838	24696856	24701497	24701515	258	0,0,0,0,0,0	0,0,0,0,0,0	200	167
ENSSSCG00000023611	TNXB	chr7	-	24137708	24138077	24139437	24140199	24136373	24136667	24140998	24141262	259	96,102,73,69,90,75	5.88496e+17	298	298
ENSSSCG00000040657	STRN3	chr7	+	68539302	68539413	68552046	68552187	68533843	68533985	68556415	68556549	260	0,2,4,8,0,13	18,16,29,17,20,8	260	290
ENSSSCG00000001410	BAG6	chr7	-	23761737	23761845	23761953	23762031	23761498	23761611	23762381	23762634	261	136,138,151,87,138,111	14,4,17,10,4,12	227	257
ENSSSCG00000040912	SNX6	chr7	+	65156936	65157049	65159113	65159324	65156676	65156724	65168584	65168689	262	0,0,0,0,0,0	0,1,0,0,1,0	262	298
ENSSSCG00000022725	FLOT1	chr7	-	23263648	23263792	23264016	23264107	23263175	23263295	23264193	23264269	263	154,96,136,74,91,77	80,120,107,63,71,60	240	293
ENSSSCG00000001341	NA	chr7	-	23007653	23007929	23010492	23010789	23006480	23006756	23015354	23015415	264	2.59149e+17	85,73,68,103,71,144	298	298
ENSSSCG00000001930	NA	chr7	+	61028763	61028930	61029320	61029487	61025832	61025985	61031290	61031472	265	6.10367e+23	5.16484e+17	298	298
ENSSSCG00000001868	TSPAN3	chr7	-	57169511	57169595	57170045	57170198	57162083	57162981	57171596	57171698	266	2.82239e+17	5.3851e+17	298	233
ENSSSCG00000001242	GABBR1	chr7	-	22555229	22555380	22557149	22557227	22554641	22554774	22558754	22558818	267	57,62,70,35,60,63	24,23,49,13,10,28	227	298
ENSSSCG00000001242	GABBR1	chr7	-	22573833	22573854	22575204	22575390	22572192	22572353	22576140	22576344	268	7,10,3,3,2,0	1,0,2,3,0,0	298	170
ENSSSCG00000027457	FBXO22	chr7	+	56097517	56097619	56103326	56103431	56084066	56084527	56111792	56111849	269	93,66,109,118,56,152	1.62132e+17	251	254
ENSSSCG00000027457	FBXO22	chr7	+	56103326	56103431	56111792	56111849	56097517	56097619	56115308	56115449	270	90,95,104,105,84,130	59,38,53,66,29,45	254	206
ENSSSCG00000000955	TBC1D22A	chr5	-	2692003	2692132	2701219	2701290	2688837	2688900	2758818	2758992	271	7,17,6,7,5,9	13,25,13,19,5,14	220	278
ENSSSCG00000000955	TBC1D22A	chr5	-	2701219	2701290	2758818	2758992	2692003	2692132	2761804	2761937	272	21,38,36,15,25,41	20,12,22,18,10,4	298	220
ENSSSCG00000002446	NA	chr7	-	113636603	113636689	113638741	113638786	113635846	113635913	113639300	113639465	273	4,9,13,13,5,14	22,21,29,16,22,9	194	235
ENSSSCG00000002446	NA	chr7	-	113636603	113636689	113638741	113638786	113635846	113635913	113645748	113645772	274	2,0,0,0,0,0	22,21,29,16,22,9	194	235
ENSSSCG00000001097	NA	chr7	-	19663066	19663120	19664535	19664559	19660473	19660623	19666314	19666393	275	8,0,2,2,2,2	12,3,3,5,0,2	173	203
ENSSSCG00000016877	NNT	chr16	+	28167354	28167584	28175232	28175320	28162434	28162663	28181482	28181571	276	2.08125e+17	136,98,126,193,180,206	298	237
ENSSSCG00000001089	GPLD1	chr7	-	19305129	19305277	19308334	19308521	19304988	19305099	19311487	19311624	277	0,2,0,0,0,2	0,0,0,0,0,0	298	297
ENSSSCG00000002428	TTC8	chr7	+	110777796	110777919	110781118	110781202	110777323	110777498	110783384	110784855	278	0,0,0,0,0,0	0,0,1,0,0,0	272	233
ENSSSCG00000001819	MAN2A2	chr7	+	53499414	53499613	53500752	53500902	53498974	53499147	53501716	53501974	279	39,46,44,35,42,27	95,93,61,99,64,81	298	298
ENSSSCG00000002426	ZC3H14	chr7	+	110495430	110495505	110500729	110500889	110477195	110477351	110501639	110501872	280	11,1,12,11,12,18	7,31,26,21,37,22	224	298
ENSSSCG00000034090	CRTC3	chr7	+	53223646	53223747	53231272	53231308	53220857	53220920	53234283	53234369	281	20,9,8,15,12,15	24,17,13,26,5,13	250	185
ENSSSCG00000002425	PTPN21	chr7	-	110413857	110413925	110415860	110415958	110412715	110412786	110422338	110422508	282	82,84,92,56,70,104	18,13,17,21,15,17	247	217
ENSSSCG00000029183	SEC11A	chr7	+	52851182	52851292	52858150	52858300	52829529	52829709	52864399	52864519	283	44,45,52,29,46,65	75,73,77,65,40,72	259	298
ENSSSCG00000020858	KIF13A	chr7	-	13509484	13509526	13509876	13509981	13502797	13503589	13510498	13510650	284	4,0,4,0,7,10	40,33,32,38,34,30	254	191
[truncated: 1,683 more rows]

## Sheet: RI
GeneID	geneSymbol	chr	strand	riExonStart_0base	riExonEnd	upstreamES	upstreamEE	downstreamES	downstreamEE	ID	Inclusion junction counts	skippig junction counts	IncFormLen	SkipFormLen
[truncated: 2,178 more rows]

[truncated: 1 more sheets: SE]
