# Supplementary material for: Comprehensive analysis of pre-mRNA alternative splicing regulated by m6A methylation in pig oxidative and glycolytic skeletal muscles
Source: BMC Genomics. 2022 Dec 6;23:804. doi: 10.1186/s12864-022-09043-0 (PMC9724443; doi:10.1186/s12864-022-09043-0)
Supplement: Supplementary file 4 — Additional file 4: Table S3. Differentially AS events identified in SOL and EDL. [file 12864_2022_9043_MOESM4_ESM.xlsx]

## Sheet: A3SS
Additional file 4: Table S3. Differentially AS events identified in SOL and EDL.
GeneID	geneSymbol	chr	strand	longExonStart_0base	longExonEnd	shortES	shortEE	flankingES	flankingEE	ID	IJC_SAMPLE_1	SJC_SAMPLE_1	IJC_SAMPLE_2	SJC_SAMPLE_2	IncFormLen	SkipFormLen	PValue	FDR	SOL_IncLevel1	EDL_IncLevel2	IncLevelDifference
ENSSSCG00000017918	ARRB2	chr12	-	52162599	52162690	52162599	52162654	52162767	52162847	36	2,1,8	27,30,23	0,2,0	10,14,24	185	149	0.0030295	0.0464372	0.056,0.026,0.219	0.0,0.103,0.0	0.066
ENSSSCG00000012123	RAB9A	chrX	+	10343169	10343556	10343465	10343556	10328133	10328276	284	11,20,22	2,3,3	30,13,21	10,8,13	298	149	0.00281702	0.0438346	0.733,0.769,0.786	0.6,0.448,0.447	0.264
ENSSSCG00000006345	OLFML2B	chr4	+	88545989	88546221	88545995	88546221	88540717	88540894	1354	9,3,1	5,12,13	2,1,0	22,5,9	155	149	0.00248557	0.039272	0.634,0.194,0.069	0.08,0.161,0.0	0.219
ENSSSCG00000026733	HIPK2	chr18	+	10096618	10096826	10096699	10096826	10092972	10093135	22	10,14,35	16,3,13	4,6,11	11,12,25	230	149	0.00210614	0.033797	0.288,0.751,0.636	0.191,0.245,0.222	0.339
ENSSSCG00000017783	NA	chr12	-	45375603	45375814	45375603	45375624	45375950	45376095	850	29,37,55	5,13,26	70,8,51	2,2,8	298	149	0.00191891	0.0312812	0.744,0.587,0.514	0.946,0.667,0.761	-0.176
ENSSSCG00000011546	MTMR14	chr13	+	65988213	65990513	65990357	65990513	65983535	65983715	238	14,10,25	104118158	15,14,12	49,38,54	298	149	0.0017058	0.0282557	0.063,0.041,0.073	0.133,0.156,0.1	-0.071
ENSSSCG00000023974	PHF21A	chr2	+	16499647	16499899	16499650	16499899	16491730	16491931	989	2,4,6	4,16,8	4,14,9	4,6,3	152	149	0.00162411	0.0273437	0.329,0.197,0.424	0.495,0.696,0.746	-0.329
ENSSSCG00000016769	CDK13	chr18	-	54314902	54315355	54314902	54315175	54318199	54318405	50	26,26,48	76,79,83	31,37,56	62,32,50	298	149	0.00155817	0.0266706	0.146,0.141,0.224	0.2,0.366,0.359	-0.138
ENSSSCG00000040434	KANSL3	chr3	+	56992245	56992437	56992260	56992437	56990782	56990860	1346	64,76,29	0,0,0	37,49,79	0,4,6	164	149	0.00148352	0.0258232	1.0,1.0,1.0	1.0,0.918,0.923	0.053
ENSSSCG00000023820	ZMIZ2	chr18	-	50591460	50591663	50591460	50591567	50591929	50592044	62	22,8,15	0,2,0	14,24,13	0,4,6	245	149	0.0014417	0.025528	1.0,0.709,1.0	1.0,0.785,0.569	0.118
ENSSSCG00000039544	NA	chr14	+	80477860	80480348	80480326	80480348	80477622	80477733	174	278205324	53,70,57	259197276	41,21,29	298	149	0.0013354	0.0240606	0.724,0.594,0.74	0.76,0.824,0.826	-0.117
ENSSSCG00000008232	RNF181	chr3	-	59173060	59173170	59173060	59173135	59173353	59173484	992	115142177	9,7,4	68,70,117	12,7,12	184	149	0.00133484	0.0240606	0.912,0.943,0.973	0.821,0.89,0.888	0.076
ENSSSCG00000000449	DTX3	chr5	+	22870479	22871228	22870498	22871228	22870051	22870130	648	10,5,9	2,2,2	26,8,19	1,0,0	168	149	0.000867943	0.0162069	0.816,0.689,0.8	0.958,1.0,1.0	-0.218
ENSSSCG00000039194	KANK2	chr2	-	69906622	69906874	69906622	69906862	69908594	69908697	249	28,32,40	0,9,18	34,15,28	2,0,2	161	149	0.000778109	0.0147985	1.0,0.767,0.673	0.94,1.0,0.928	-0.143
ENSSSCG00000014307	MACROH2A1	chr2	-	137561514	137561625	137561514	137561619	137591762	137591960	556	34,25,26	0,0,1	7,26,18	1,7,0	155	149	0.000752241	0.0145764	1.0,1.0,0.962	0.871,0.781,1.0	0.103
ENSSSCG00000010502	CCNJ	chr14	+	107538893	107539053	107538926	107539053	107538506	107538806	1014	32,24,55	2,1,4	32,30,34	5,11,7	182	149	0.0006753	0.0133372	0.929,0.952,0.918	0.84,0.691,0.799	0.156
ENSSSCG00000024373	TRIP12	chr15	-	130808961	130809134	130808961	130809119	130810797	130810949	360	173165189	21,41,26	141,85,98	30,32,54	164	149	0.00060279	0.0121385	0.882,0.785,0.868	0.81,0.707,0.622	0.132
ENSSSCG00000006774	PPM1J	chr4	+	107725684	107725972	107725894	107725972	107725108	107725223	1403	165140118	8,4,4	115198144	4,0,0	298	149	0.00058898	0.0120977	0.912,0.946,0.937	0.935,1.0,1.0	-0.047
ENSSSCG00000007917	RBFOX1	chr3	-	34941293	34942722	34941293	34941534	34943092	34943168	1266	37,38,19	59,96,84	20,6,14	66,80,81	298	149	0.000540739	0.0113334	0.239,0.165,0.102	0.132,0.036,0.08	0.086
ENSSSCG00000002950	NA	chr6	+	47126296	47126555	47126299	47126555	47125291	47125457	839	0,6,2	22,17,13	0,0,0	10,27,23	152	149	0.000528919	0.0113167	0.0,0.257,0.131	0.0,0.0,0.0	0.129
ENSSSCG00000016186	NA	chr15	-	120351479	120351685	120351479	120351575	120352117	120352155	1112	3,3,4	1,0,5	4,4,7	0,0,0	259	149	0.000507684	0.0110934	0.633,1.0,0.315	1.0,1.0,1.0	-0.351
ENSSSCG00000011417	DCAF1	chr13	-	33727415	33728217	33727415	33727529	33729596	33729670	753	7,1,9	34,25,25	16,8,13	29,6,19	298	149	0.000487187	0.010877	0.093,0.02,0.153	0.216,0.4,0.255	-0.202
ENSSSCG00000011540	SETD5	chr13	+	65808265	65808474	65808322	65808474	65807833	65807939	464	27,15,44	44,45,54	41,37,32	30,27,24	206	149	0.000465666	0.0106275	0.307,0.194,0.371	0.497,0.498,0.491	-0.205
ENSSSCG00000011361	SLC26A6	chr13	-	31322036	31322159	31322036	31322114	31322569	31322674	730	24,29,103	2,0,10	11,18,6	0,0,0	194	149	0.000353834	0.0082588	0.902,1.0,0.888	1.0,1.0,1.0	-0.07
ENSSSCG00000004814	LRRC28	chr1	+	138126808	138127015	138126903	138127015	138051201	138051339	893	292291340	9,20,11	167143163	21,8,20	244	149	0.000320116	0.00764556	0.952,0.899,0.95	0.829,0.916,0.833	0.074
ENSSSCG00000015519	RASAL2	chr9	+	120303327	120303527	120303348	120303527	120300783	120300985	359	10,16,24	6,4,8	21,6,5	17,8,41	170	149	0.000280535	0.00685974	0.594,0.778,0.724	0.52,0.397,0.097	0.361
ENSSSCG00000011514	MITF	chr13	+	51401619	51401694	51401637	51401694	51398506	51398624	512	2,0,0	22,27,27	6,4,1	30,19,15	167	149	0.000274267	0.00685974	0.075,0.0,0.0	0.151,0.158,0.056	-0.097
ENSSSCG00000004820	LINS1	chr1	-	139176539	139177051	139176539	139176850	139184263	139184392	716	8,3,12	2,6,0	8,7,11	0,0,1	298	149	0.000233625	0.00599833	0.667,0.2,1.0	1.0,1.0,0.846	-0.326
ENSSSCG00000028925	CEP95	chr12	-	14536606	14536800	14536606	14536797	14538127	14538259	56	10,4,32	26,26,36	32,32,17	20,13,13	152	149	0.000155079	0.00411253	0.274,0.131,0.466	0.611,0.707,0.562	-0.336
ENSSSCG00000031562	MZF1	chr6	-	63119399	63119538	63119399	63119520	63119618	63119689	202	3,5,4	48,36,39	5,14,24	28,9,43	167	149	0.000141006	0.00411253	0.053,0.11,0.084	0.137,0.581,0.332	-0.268
ENSSSCG00000004120	SHPRH	chr1	+	19643951	19644100	19643978	19644100	19642276	19642533	734	1,0,0	42,31,20	0,6,4	29,12,24	176	149	0.000151769	0.00411253	0.02,0.0,0.0	0.0,0.297,0.124	-0.134
ENSSSCG00000036772	CAMTA1	chr6	+	68443299	68443823	68443638	68443823	68442519	68442835	894	2,6,2	8,2,6	1,7,12	0,2,1	298	149	0.000156172	0.00411253	0.111,0.6,0.143	1.0,0.636,0.857	-0.546
ENSSSCG00000029920	ELF2	chr8	+	87866306	87866480	87866342	87866480	87863830	87863944	1247	89,85,78	83,116,74	115119110	62,38,77	185	149	0.00015435	0.00411253	0.463,0.371,0.459	0.599,0.716,0.535	-0.186
ENSSSCG00000006622	POGZ	chr4	+	97815149	97815368	97815176	97815368	97814777	97815068	1385	9,18,8	0,0,0	9,16,18	2,0,6	176	149	0.000128552	0.00388303	1.0,1.0,1.0	0.792,1.0,0.717	0.164
ENSSSCG00000045005	FAM133B	chr9	-	72491109	72491172	72491109	72491131	72491614	72491647	1189	8,4,6	0,0,1	6,5,4	5,0,2	190	149	0.000120111	0.003738	1.0,1.0,0.825	0.485,1.0,0.611	0.243
ENSSSCG00000003830	MYSM1	chr6	+	153785628	153785761	153785712	153785761	153783921	153783996	300	23,22,17	4,0,4	31,12,22	0,0,0	233	149	0.000113968	0.00365765	0.786,1.0,0.731	1.0,1.0,1.0	-0.161
ENSSSCG00000010638	TCF7L2	chr14	+	123531204	123531345	123531219	123531345	123526009	123526096	394	0,4,5	28,22,24	7,11,11	23,10,11	164	149	9.00176e-05	0.0029822	0.0,0.142,0.159	0.217,0.5,0.476	-0.297
ENSSSCG00000011025	ZEB1	chr10	+	42177768	42177831	42177771	42177831	42147409	42147610	629	4,12,9	10,6,10	29,8,32	7,0,4	152	149	7.29392e-05	0.0027467	0.282,0.662,0.469	0.802,1.0,0.887	-0.425
ENSSSCG00000028446	PCBP4	chr13	-	34091573	34091629	34091573	34091626	34091750	34091814	931	0,0,0	42,40,45	9,4,5	72,83,114	152	149	7.30218e-05	0.0027467	0.0,0.0,0.0	0.109,0.045,0.041	-0.065
ENSSSCG00000028995	TLE2	chr2	+	75522231	75522415	75522234	75522415	75521944	75522019	1041	14,1,10	8,10,23	13,2,1	2,1,0	152	149	7.88032e-05	0.0027467	0.632,0.089,0.299	0.864,0.662,1.0	-0.502
ENSSSCG00000036280	NA	chr14	-	50898672	50898892	50898672	50898883	50900349	50900475	1042	36,18,33	12,14,3	58,49,35	2,2,4	158	149	7.6778e-05	0.0027467	0.739,0.548,0.912	0.965,0.959,0.892	-0.206
ENSSSCG00000028516	LARP4	chr5	+	16340732	16340781	16340747	16340781	16339849	16340062	1541	16,12,10	4,2,8	11,11,13	2,0,0	164	149	8.02346e-05	0.0027467	0.784,0.845,0.532	0.833,1.0,1.0	-0.224
ENSSSCG00000044078	ING4	chr5	+	64035152	64035300	64035261	64035300	64034790	64034896	1077	67,60,45	2,0,0	50,69,76	8,3,4	258	149	6.16839e-05	0.00253397	0.951,1.0,1.0	0.783,0.93,0.916	0.107
ENSSSCG00000038505	MSI2	chr12	+	33965870	33966079	33965924	33966079	33941482	33941545	71	15,29,13	14,12,8	9,8,10	21,14,30	203	149	4.60517e-05	0.00201138	0.44,0.639,0.544	0.239,0.295,0.197	0.297
ENSSSCG00000039460	RPL28	chr6	+	59556981	59557150	59557061	59557150	59556689	59556720	488	391430339	547593725	213176214	396493774	229	149	4.12825e-05	0.00201138	0.317,0.321,0.233	0.259,0.188,0.152	0.091
ENSSSCG00000015545	GLUL	chr9	-	123761303	123761674	123761303	123761595	123762429	123762547	1164	115,93,144	134128135	34,26,109	97,87,171	228	149	4.59588e-05	0.00201138	0.359,0.322,0.411	0.186,0.163,0.294	0.15
ENSSSCG00000033303	MBD4	chr13	-	68820981	68821056	68820981	68821053	68824248	68825090	1396	11,8,12	0,0,0	12,2,2	2,1,4	152	149	4.7004e-05	0.00201138	1.0,1.0,1.0	0.855,0.662,0.329	0.385
ENSSSCG00000011127	TAF3	chr10	-	63459934	63461757	63459934	63461754	63570147	63570390	870	14,5,11	0,0,0	13,8,18	4,1,4	152	149	2.19751e-05	0.00112842	1.0,1.0,1.0	0.761,0.887,0.815	0.179
ENSSSCG00000040507	PDLIM7	chr2	+	80460220	80461035	80460973	80461035	80459978	80460015	473	213126242933	26,5,22	592867866	22,6,16	298	149	1.7719e-05	0.000957759	0.976,0.996,0.985	0.931,0.986,0.964	0.025
ENSSSCG00000029430	IPO13	chr6	-	167327853	167328417	167327853	167328035	167328570	167328629	404	230211167	4,3,16	183177187	2,0,1	298	149	1.50285e-05	0.000857457	0.966,0.972,0.839	0.979,1.0,0.989	-0.064
ENSSSCG00000033591	CHD9	chr6	-	31851971	31852135	31851971	31852132	31852989	31853898	320	9,18,7	17,16,21	3,3,2	28,30,27	152	149	6.06821e-06	0.000366591	0.342,0.524,0.246	0.095,0.089,0.068	0.287
ENSSSCG00000027907	NA	chr2	-	77738346	77743177	77738346	77738503	77743250	77743337	374	29,8,13	345259328	3,4,9	493343439	298	149	5.99446e-06	0.000366591	0.04,0.015,0.019	0.003,0.006,0.01	0.018
ENSSSCG00000016164	IKZF2	chr15	-	115672724	115672832	115672724	115672829	115673648	115673697	1104	4,4,6	40,30,28	0,0,0	12,22,43	152	149	4.80992e-06	0.000329319	0.089,0.116,0.174	0.0,0.0,0.0	0.126
ENSSSCG00000001780	FAH	chr7	+	49076348	49076607	49076531	49076607	49073957	49074088	914	9,5,3	6,5,4	0,0,2	13,11,2	298	149	4.29275e-06	0.000314904	0.429,0.333,0.273	0.0,0.0,0.333	0.234
ENSSSCG00000005288	TLE4	chr1	+	232433002	232433207	232433005	232433207	232392204	232392267	1314	10,10,19	0,0,0	15,14,10	20,4,0	152	149	1.80205e-06	0.000142362	1.0,1.0,1.0	0.424,0.774,1.0	0.267
ENSSSCG00000010860	NA	chr10	+	14561058	14561858	14561169	14561858	14559927	14560046	106	11,31,13	40,45,44	34,26,63	26,22,42	260	149	1.12678e-06	9.64334e-05	0.136,0.283,0.145	0.428,0.404,0.462	-0.243
ENSSSCG00000032622	SLC39A14	chr14	+	6674628	6677309	6677139	6677309	6673385	6673572	264	6,6,15	29,10,25	0,0,2	20,7,18	298	149	1.0258e-06	9.64334e-05	0.094,0.231,0.231	0.0,0.0,0.053	0.168
ENSSSCG00000000278	NA	chr5	-	18745126	18745284	18745126	18745281	18747398	18747536	1549	129,96,135	0,2,4	80,81,74	8,22,0	152	149	1.10739e-06	9.64334e-05	1.0,0.979,0.971	0.907,0.783,1.0	0.087
ENSSSCG00000040037	MTSS2	chr6	-	13671513	13671736	13671513	13671640	13673197	13673295	720	14,12,19	99,95,106	15,16,51	36,43,55	245	149	3.7546e-07	4.28441e-05	0.079,0.071,0.098	0.202,0.185,0.361	-0.167
ENSSSCG00000005738	NA	chr1	-	272789235	272789331	272789235	272789295	272789819	272790013	468	20,23,4	61,86,45	1,5,2	62,72,54	185	149	3.33105e-07	4.27624e-05	0.209,0.177,0.067	0.013,0.053,0.029	0.119
ENSSSCG00000039460	RPL28	chr6	+	59556981	59557150	59557061	59557150	59556687	59556774	487	332348313	4,0,0	167157213	0,14,12	229	149	3.61573e-08	5.30479e-06	0.982,1.0,1.0	1.0,0.879,0.92	0.061
ENSSSCG00000032657	RPL3L	chr3	+	40015878	40016309	40016189	40016309	40015365	40015467	1288	943836760	25,7,18	8767981074	0,0,0	298	149	3.32919e-10	5.69847e-08	0.95,0.984,0.955	1.0,1.0,1.0	-0.037
ENSSSCG00000035393	SAAL1	chr2	+	41048704	41048901	41048707	41048901	41045296	41045485	597	8,6,14	0,2,2	0,1,0	4,4,1	152	149	1.8277e-10	3.7541e-08	1.0,0.746,0.873	0.0,0.197,0.0	0.807
ENSSSCG00000001918	NPTN	chr7	+	59835985	59836007	59835997	59836007	59828989	59829263	1509	104138164	225368411	104109147	62,121,80	161	149	1.74114e-11	4.47038e-09	0.3,0.258,0.27	0.608,0.455,0.63	-0.288
ENSSSCG00000008576	NA	chr3	+	113467635	113470878	113470824	113470878	113466658	113466818	485	2,1,1	0,0,0	5,2,0	3,2,5	298	149	2.64788e-12	9.06458e-10	1.0,1.0,1.0	0.455,0.333,0.0	0.737
ENSSSCG00000009192	PDLIM5	chr8	-	125132619	125133038	125132619	125132711	125134672	125134715	1222	174,83,216	107,60,129	113125119	24,18,14	298	149	1.04361e-14	5.35894e-12	0.448,0.409,0.456	0.702,0.776,0.81	-0.325
ENSSSCG00000006136	RMDN1	chr4	+	50382139	50382298	50382164	50382298	50377125	50377213	1404	6,5,2	0,0,0	3,0,1	7,12,11	174	149	2.44249e-15	2.50844e-12	1.0,1.0,1.0	0.268,0.0,0.072	0.887

## Sheet: A5SS
GeneID	geneSymbol	chr	strand	longExonStart_0base	longExonEnd	shortES	shortEE	flankingES	flankingEE	ID	IJC_SAMPLE_1	SJC_SAMPLE_1	IJC_SAMPLE_2	SJC_SAMPLE_2	IncFormLen	SkipFormLen	PValue	FDR	SOL_IncLevel1	EDL_IncLevel2	IncLevelDifference
ENSSSCG00000016435	SMARCD3	chr18	+	5985359	5985518	5985359	5985482	5985729	5985825	11	6,14,12	180178169	3,4,0	86,114,92	185	149	0.0036106	0.0491041	0.026,0.06,0.054	0.027,0.027,0.0	0.029
ENSSSCG00000026383	NRP2	chr15	+	109061303	109061339	109061303	109061324	109087222	109087273	594	0,0,1	7,12,6	5,0,2	23,4,9	164	149	0.00288826	0.0402875	0.0,0.0,0.132	0.165,0.0,0.168	-0.067
ENSSSCG00000025353	TNNT1	chr6	-	59363141	59363207	59363180	59363207	59362104	59362126	330	95,53,89	151,71,111	354346393	963857604	188	149	0.00221878	0.0317635	0.333,0.372,0.389	0.226,0.242,0.34	0.095
ENSSSCG00000029430	IPO13	chr6	-	167328327	167328629	167328570	167328629	167327853	167328035	240	596590480	4,3,16	457472505	2,0,1	298	149	0.00189766	0.0279007	0.987,0.99,0.938	0.991,1.0,0.996	-0.024
ENSSSCG00000017605	MMD	chr12	-	31720446	31723642	31723439	31723642	31716167	31716249	31	4,3,9	14,14,14	2,2,0	18,11,14	298	149	0.00161459	0.0243982	0.125,0.097,0.243	0.053,0.083,0.0	0.11
ENSSSCG00000011258	EXOG	chr13	+	23307078	23307566	23307078	23307231	23319028	23319093	492	13,8,7	2,0,0	11,9,16	3,0,6	298	149	0.00160671	0.0243982	0.765,1.0,1.0	0.647,1.0,0.571	0.182
ENSSSCG00000000806	SCAF11	chr5	-	76839520	76841927	76841826	76841927	76822581	76822640	779	25,18,23	0,0,0	39,33,39	8,0,0	298	149	0.00159387	0.0243982	1.0,1.0,1.0	0.709,1.0,1.0	0.097
ENSSSCG00000007982	NA	chr3	-	41543408	41545903	41545669	41545903	41543093	41543298	208	0,2,0	2,6,2	0,2,3	3,0,0	298	149	0.00118504	0.0200291	0.0,0.143,0.0	0.0,1.0,1.0	-0.619
ENSSSCG00000015052	USP28	chr9	-	41425826	41426012	41425898	41426012	41424713	41424809	628	142176378	12,13,54	136,70,321	18,29,76	221	149	0.001215	0.0200291	0.889,0.901,0.825	0.836,0.619,0.74	0.14
ENSSSCG00000026644	DDX46	chr2	+	137016520	137016697	137016520	137016694	137018257	137018476	228	133,90,118	3,9,2	122,86,123	22,5,10	152	149	0.00104964	0.0184194	0.978,0.907,0.983	0.845,0.944,0.923	0.052
ENSSSCG00000025689	DVL2	chr12	-	52586571	52586681	52586583	52586681	52586310	52586446	15	11,22,14	7,8,3	9,14,6	2,1,0	161	149	0.00101102	0.0183331	0.593,0.718,0.812	0.806,0.928,1.0	-0.204
ENSSSCG00000035693	POLRMT	chr2	+	77695282	77695492	77695282	77695381	77697753	77698325	229	9,7,5	20,8,32	0,3,2	24,17,15	260	149	0.00100164	0.0183331	0.205,0.334,0.082	0.0,0.092,0.071	0.153
ENSSSCG00000016263	NA	chr15	+	131338997	131339081	131338997	131339036	131342063	131342117	608	4,6,8	0,0,0	3,6,14	4,2,0	194	149	0.000946275	0.0183331	1.0,1.0,1.0	0.365,0.697,1.0	0.313
ENSSSCG00000015288	RBBP5	chr9	-	65791934	65792126	65792048	65792126	65783735	65785835	819	53,34,68	1,2,0	40,44,36	5,2,4	263	149	0.000961503	0.0183331	0.968,0.906,1.0	0.819,0.926,0.836	0.098
ENSSSCG00000025353	TNNT1	chr6	-	59363141	59363208	59363180	59363208	59362897	59362930	331	17,23,12	123198129	61,61,109	325309485	188	149	0.00066785	0.0139735	0.099,0.084,0.069	0.129,0.135,0.151	-0.054
ENSSSCG00000017732	ZNF207	chr12	-	42585901	42586085	42585938	42586085	42585601	42585684	407	80,44,130	0,16,3	127,87,138	2,0,3	186	149	0.00063732	0.0138681	1.0,0.688,0.972	0.981,1.0,0.974	-0.098
ENSSSCG00000012606	ATP1B4	chrX	+	98518667	98518926	98518667	98518914	98524382	98524487	825	13,10,7	0,0,2	19,15,11	12,0,4	161	149	0.000544659	0.0123456	1.0,1.0,0.764	0.594,1.0,0.718	0.151
ENSSSCG00000021837	STYXL1	chr3	+	10208427	10208653	10208427	10208546	10208772	10208889	363	8,14,10	24,22,17	8,12,34	144,84,99	256	149	0.000345642	0.00817518	0.162,0.27,0.255	0.031,0.077,0.167	0.137
ENSSSCG00000012411	PHKA1	chrX	-	58476575	58478412	58478373	58478412	58464047	58464218	311	47,36,43	745559691	23,38,42	319304275	298	149	0.000328822	0.00813087	0.031,0.031,0.03	0.035,0.059,0.071	-0.024
ENSSSCG00000037341	RNF220	chr6	-	166681339	166681461	166681417	166681461	166680884	166681017	494	3,4,2	40,31,37	11,22,2	29,31,31	227	149	0.000303944	0.00813087	0.047,0.078,0.034	0.199,0.318,0.041	-0.133
ENSSSCG00000003872	EPS15	chr6	+	160712468	160712672	160712468	160712558	160713493	160713639	553	395319356	16,23,10	229284183	23,15,35	263	149	0.000319403	0.00813087	0.933,0.887,0.953	0.849,0.915,0.748	0.087
ENSSSCG00000030528	LTN1	chr13	-	192302281	192303550	192303378	192303550	192300511	192300706	250	76,49,63	0,0,0	38,43,69	3,4,2	298	149	0.00021529	0.00616408	1.0,1.0,1.0	0.864,0.843,0.945	0.116
ENSSSCG00000005623	NA	chr1	-	268383388	268383573	268383518	268383573	268382734	268382796	353	10,22,13	4,4,0	8,8,12	7,14,11	279	149	0.000166512	0.00503235	0.572,0.746,1.0	0.379,0.234,0.368	0.446
ENSSSCG00000010574	LDB1	chr14	-	113115772	113115921	113115778	113115921	113113176	113115062	570	12,12,29	6,0,0	6,11,6	6,4,11	155	149	0.000163881	0.00503235	0.658,1.0,1.0	0.49,0.726,0.344	0.366
ENSSSCG00000022507	POLR2H	chr13	+	122251931	122252643	122251931	122252052	122253048	122253132	344	21,11,24	3,5,10	2,5,10	13,8,10	298	149	8.74294e-05	0.0029726	0.778,0.524,0.545	0.071,0.238,0.333	0.402
ENSSSCG00000008799	LIMCH1	chr8	+	32778527	32778614	32778527	32778605	32780551	32780660	682	19,55,15	11,28,4	22,34,40	4,6,1	158	149	8.67298e-05	0.0029726	0.62,0.649,0.78	0.838,0.842,0.974	-0.202
ENSSSCG00000026655	PTPN13	chr8	-	132082686	132082833	132082701	132082833	132081380	132081474	683	4,4,0	7,6,12	0,0,0	4,2,1	164	149	5.37093e-05	0.00208699	0.342,0.377,0.0	0.0,0.0,0.0	0.24
ENSSSCG00000037539	SORCS2	chr8	-	3212176	3212322	3212200	3212322	3207099	3209389	693	7,2,2	2,0,0	1,4,0	3,2,2	173	149	4.82495e-05	0.00201906	0.751,1.0,1.0	0.223,0.633,0.0	0.632
ENSSSCG00000005623	NA	chr1	-	268383388	268383573	268383518	268383573	268381396	268381490	352	36,23,37	12,3,4	25,21,11	2,0,0	279	149	4.24006e-05	0.00192216	0.616,0.804,0.832	0.87,1.0,1.0	-0.206
ENSSSCG00000015077	RNF214	chr9	+	44600763	44601274	44600763	44600809	44602213	44602273	708	89,97,64	2,0,0	41,33,55	9,0,3	298	149	3.85217e-05	0.00190507	0.957,1.0,1.0	0.695,1.0,0.902	0.12
ENSSSCG00000021475	SLC4A2	chr18	-	6150131	6150423	6150253	6150423	6149795	6149969	10	9,19,16	1,12,7	6,3,12	9,14,41	271	149	1.51131e-05	0.00082215	0.832,0.465,0.557	0.268,0.105,0.139	0.447
ENSSSCG00000010301	PPP3CB	chr14	-	76267806	76267884	76267824	76267884	76259891	76259973	148	129102105	0,0,0	101,105,72	2,8,7	167	149	6.66264e-06	0.00040272	1.0,1.0,1.0	0.978,0.921,0.902	0.066
ENSSSCG00000010849	WDR26	chr10	-	12753413	12753518	12753461	12753518	12747481	12747618	145	238151286	316263336	254143240	559338633	197	149	1.05691e-06	7.18698e-05	0.363,0.303,0.392	0.256,0.242,0.223	0.112
ENSSSCG00000012649	SMARCA1	chrX	-	106041792	106041934	106041823	106041934	106039971	106040767	568	3,3,3	0,0,0	0,2,1	5,5,0	180	149	7.36235e-08	7.05035e-06	1.0,1.0,1.0	0.0,0.249,1.0	0.584
ENSSSCG00000007668	GIGYF1	chr3	-	8596812	8596941	8596879	8596941	8595021	8595200	710	9,9,7	0,0,0	7,10,7	4,4,2	216	149	9.07214e-08	7.05035e-06	1.0,1.0,1.0	0.547,0.633,0.707	0.371
ENSSSCG00000038947	NA	chr7	+	77955398	77955513	77955398	77955474	77956115	77956163	842	300320391	85,98,78	240194355	127110157	188	149	8.99456e-08	7.05035e-06	0.737,0.721,0.799	0.6,0.583,0.642	0.144
ENSSSCG00000012328	HUWE1	chrX	-	46291497	46291625	46291542	46291625	46289878	46289975	816	97,114,96	113130116	136120159	67,69,85	194	149	1.43885e-08	1.95683e-06	0.397,0.402,0.389	0.609,0.572,0.59	-0.194
ENSSSCG00000010685	TIAL1	chr14	-	129451105	129452627	129452539	129452627	129450568	129450644	177	51,43,28	224159218	77,51,61	119122121	298	149	1.32309e-09	2.39921e-07	0.102,0.119,0.06	0.244,0.173,0.201	-0.112
ENSSSCG00000001002	PRPF4B	chr7	+	2406791	2408695	2406791	2406945	2409381	2409496	557	22,33,39	88110121	48,37,80	40,45,92	298	149	1.20613e-10	3.28066e-08	0.111,0.13,0.139	0.375,0.291,0.303	-0.196
ENSSSCG00000025766	SLC10A3	chrX	-	125008530	125008768	125008661	125008768	125007121	125007281	612	203232183	578681817	58,29,61	632686919	280	149	0	0	0.157,0.153,0.107	0.047,0.022,0.034	0.105

## Sheet: MXE
GeneID	geneSymbol	chr	strand	1stExonStart_0base	1stExonEnd	2ndExonStart_0base	2ndExonEnd	upstreamES	upstreamEE	downstreamES	downstreamEE	ID	IJC_SAMPLE_1	SJC_SAMPLE_1	IJC_SAMPLE_2	SJC_SAMPLE_2	IncFormLen	SkipFormLen	PValue	FDR	SOL_IncLevel1	EDL_IncLevel2	IncLevelDifference
ENSSSCG00000022982	VPS50	chr9	+	73098044	73098098	73100484	73100520	73095838	73095910	73101977	73102060	1711	33,15,34	16,12,16	25,32,42	14,24,23	203	185	0.620214	0.0487674	0.653,0.533,0.659	0.619,0.549,0.625	0.017
ENSSSCG00000022982	VPS50	chr9	+	73099162	73099233	73100283	73100401	73095838	73095910	73100484	73100520	1712	42,24,37	112,91,114	22,29,47	105121153	220	267	0.197654	0.0476836	0.313,0.242,0.283	0.203,0.225,0.272	0.046
ENSSSCG00000022982	VPS50	chr9	+	73122896	73122939	73124645	73124744	73101977	73102060	73126832	73126973	1713	14,17,26	152133179	28,27,46	125184182	192	248	0.00706267	0.0476836	0.106,0.142,0.158	0.224,0.159,0.246	-0.074
ENSSSCG00000033958	RYR3	chr7	-	80690812	80690909	80691777	80691877	80689119	80689226	80693699	80693812	1714	0,8,0	0,0,0	0,0,0	0,0,2	249	246	1	0.0476836	NA,1.0,NA	NA,NA,0.0	1
ENSSSCG00000004941	DIS3L	chr1	+	164322257	164322386	164325028	164325164	164311965	164312119	164329865	164330042	1715	2,12,8	30,19,47	14,8,12	19,12,13	278	285	0.00225475	0.0476836	0.064,0.393,0.149	0.43,0.406,0.486	-0.239
ENSSSCG00000004941	DIS3L	chr1	+	164325028	164325164	164329865	164330042	164322257	164322386	164331644	164331723	1716	26,21,17	11,17,29	18,18,15	4,0,10	285	298	0.00679878	0.0467837	0.712,0.564,0.38	0.825,1.0,0.611	-0.26
ENSSSCG00000038762	BTF3L4	chr6	-	160132842	160132909	160134944	160135054	160129085	160129199	160136086	160136143	1717	1,0,8	30,21,32	5,0,2	49,24,48	259	216	0.22313	0.04613	0.027,0.0,0.173	0.078,0.0,0.034	0.029
ENSSSCG00000004704	PPIP5K1	chr1	+	127869778	127869923	127870217	127870400	127865561	127865607	127870934	127871029	1718	6,6,1	0,1,4	3,2,7	0,0,0	294	298	0.019779	0.0389883	1.0,0.859,0.202	1.0,1.0,1.0	-0.313
ENSSSCG00000004704	PPIP5K1	chr1	+	127870934	127871029	127871319	127871494	127865574	127865607	127871908	127872104	1719	0,0,2	12,13,11	0,0,1	26,31,18	244	298	1	0.0388935	0.0,0.0,0.182	0.0,0.0,0.064	0.039
ENSSSCG00000004704	PPIP5K1	chr1	+	127886992	127887083	127894724	127894907	127884090	127884255	127896358	127896496	1720	11,1,6	26,20,24	8,18,16	8,14,19	240	298	0.000161929	0.0372745	0.344,0.058,0.237	0.554,0.615,0.511	-0.347
ENSSSCG00000004704	PPIP5K1	chr1	+	127890039	127890165	127894724	127894907	127886992	127887083	127896358	127896496	1721	4,6,4	51,32,49	7,4,3	15,37,44	275	298	0.48142	0.0367505	0.078,0.169,0.081	0.336,0.105,0.069	-0.061
ENSSSCG00000011765	USP13	chr13	+	117734204	117734265	117742144	117742266	117700136	117700436	117749439	117749582	1722	0,2,12	132126199	4,4,10	434329459	210	271	0.12927	0.0365511	0.0,0.02,0.072	0.012,0.015,0.027	0.013
ENSSSCG00000011765	USP13	chr13	+	117742144	117742266	117749439	117749582	117734204	117734265	117751248	117751433	1723	63,52,66	214197206	131139227	555460701	271	292	0.920166	0.0350248	0.241,0.221,0.257	0.203,0.246,0.259	0.004
ENSSSCG00000001700	SLC29A1	chr7	+	39230010	39230135	39230658	39230770	39229336	39229415	39231017	39231103	1724	28,34,28	67,66,73	14,28,19	54,84,68	274	261	0.0543653	0.0349788	0.285,0.329,0.268	0.198,0.241,0.21	0.078
ENSSSCG00000001700	SLC29A1	chr7	+	39230037	39230135	39230658	39230770	39229336	39229415	39231017	39231103	1725	40,38,40	67,66,73	26,42,30	54,84,68	247	261	0.311144	0.0340328	0.387,0.378,0.367	0.337,0.346,0.318	0.044
ENSSSCG00000002315	SLC8A3	chr7	-	93660514	93660618	93663411	93663518	93651311	93651436	93773488	93775334	1727	33,16,16	29,27,48	22,8,32	29,13,32	256	253	0.370422	0.0340328	0.529,0.369,0.248	0.428,0.378,0.497	-0.052
ENSSSCG00000002315	SLC8A3	chr7	-	93660514	93660618	93663411	93663518	93655681	93655699	93773488	93775334	1728	32,10,18	22,18,50	29,6,15	13,15,26	256	253	0.639311	0.0337738	0.59,0.354,0.262	0.688,0.283,0.363	-0.043
ENSSSCG00000002340	PSEN1	chr7	+	96555583	96555754	96562671	96562790	96552297	96552384	96564351	96569132	1729	55,58,51	63,36,63	63,39,70	46,39,40	298	268	0.236583	0.0315137	0.44,0.592,0.421	0.552,0.473,0.611	-0.061
ENSSSCG00000000985	EXOC2	chr7	-	284589	284670	291335	291460	277290	277436	306093	306220	1730	0,2,1	50,37,45	4,0,2	44,22,48	274	230	0.170127	0.025731	0.0,0.043,0.018	0.071,0.0,0.034	-0.015
ENSSSCG00000001840	KIF7	chr7	-	55214503	55214897	55215521	55215722	55213740	55214266	55217467	55217819	1731	9,12,22	61,37,18	16,10,9	28,20,37	298	298	0.93004	0.0254594	0.129,0.245,0.55	0.364,0.333,0.196	0.01
ENSSSCG00000011474	PXK	chr13	+	40155002	40155040	40157537	40157571	40147981	40148044	40159118	40160378	1732	0,3,6	0,2,1	0,0,0	0,3,0	187	183	1	0.0234543	NA,0.595,0.854	NA,0.0,NA	0.724
ENSSSCG00000001757	WDR61	chr7	+	47646785	47646891	47652145	47652294	47645089	47645117	47652516	47652610	1733	0,4,14	73,59,56	0,4,5	46,53,39	255	298	0.290126	0.0232591	0.0,0.073,0.226	0.0,0.081,0.13	0.029
ENSSSCG00000010311	CAMK2G	chr14	-	76545331	76545376	76557790	76557834	76543177	76543226	76562277	76562320	1734	147,148,85	27,38,44	90,120,92	40,32,25	193	194	0.687844	0.0227856	0.846,0.797,0.66	0.693,0.79,0.787	0.011
ENSSSCG00000013857	EPS15L1	chr2	+	61221962	61222095	61224403	61224451	61215987	61216070	61236905	61237111	1735	37,52,37	5,3,0	35,34,19	2,0,2	282	197	0.293725	0.0191059	0.838,0.924,1.0	0.924,1.0,0.869	-0.01
ENSSSCG00000008728	ZBTB49	chr8	-	6067107	6067154	6070129	6071312	6060466	6060540	6073877	6074047	1736	4,2,4	1,3,1	0,0,4	0,0,0	298	196	1	0.0177182	0.725,0.305,0.725	NA,NA,1.0	-0.415
ENSSSCG00000008728	ZBTB49	chr8	-	6067107	6067154	6070206	6071312	6060466	6060540	6073877	6074047	1737	4,2,4	1,3,1	0,0,5	0,0,0	298	196	1	0.0177182	0.725,0.305,0.725	NA,NA,1.0	-0.415
ENSSSCG00000001801	BTBD1	chr7	+	51894865	51894971	51903097	51903295	51889511	51889668	51912719	51912912	1738	570414663	88,87,133	6737121123	143152177	255	298	0.834925	0.0165758	0.883,0.848,0.853	0.846,0.846,0.881	0.004
ENSSSCG00000002412	STON2	chr7	-	104041537	104041740	104047891	104049730	104039513	104040038	104095329	104095500	1739	17,21,12	16,15,9	22,26,59	40,24,48	298	298	0.290133	0.0165758	0.515,0.583,0.571	0.355,0.52,0.551	0.081
ENSSSCG00000002412	STON2	chr7	-	104041537	104041740	104047891	104049730	104039513	104040038	104133464	104133662	1740	5,8,7	18,20,13	21,19,18	43,24,49	298	298	0.359436	0.0165758	0.217,0.286,0.35	0.328,0.442,0.269	-0.062
ENSSSCG00000002412	STON2	chr7	-	104047891	104049730	104095329	104095500	104041537	104041740	104133464	104133662	1741	11,18,13	55,47,38	17,17,24	109,93,91	298	298	0.115435	0.0165758	0.167,0.277,0.255	0.135,0.155,0.209	0.067
ENSSSCG00000002412	STON2	chr7	-	104047891	104049730	104133464	104133662	104041537	104041740	104154716	104155001	1742	16,50,38	50,39,31	44,32,69	93,74,73	298	298	0.3555	0.0159738	0.242,0.562,0.551	0.321,0.302,0.486	0.082
ENSSSCG00000002412	STON2	chr7	-	104095329	104095500	104133464	104133662	104047891	104049730	104154716	104155001	1743	19,52,41	17,21,12	58,51,85	18,26,60	298	298	0.733178	0.0140105	0.528,0.712,0.774	0.763,0.662,0.586	0.001
ENSSSCG00000004729	NA	chr1	-	129048985	129049112	129053474	129053710	129047063	129047143	129062736	129062890	1744	152178147	98,74,74	116,84,58	52,60,47	298	276	0.285159	0.0138098	0.59,0.69,0.648	0.674,0.565,0.533	0.052
ENSSSCG00000004729	NA	chr1	-	129085556	129085684	129095857	129095920	129078447	129078630	129097398	129098302	1745	32,15,20	59,47,49	9,17,9	39,29,26	212	277	0.589546	0.0138098	0.415,0.294,0.348	0.232,0.434,0.311	0.027
ENSSSCG00000002425	PTPN21	chr7	-	110413857	110413925	110415860	110415958	110412715	110412786	110422338	110422508	1746	82,84,92	18,13,17	56,70,104	21,15,17	247	217	0.354486	0.0138098	0.8,0.85,0.826	0.701,0.804,0.843	0.043
ENSSSCG00000034090	CRTC3	chr7	+	53223646	53223747	53231272	53231308	53220857	53220920	53234283	53234369	1747	20,9,8	24,17,13	15,12,15	26,5,13	250	185	0.249004	0.0135832	0.381,0.281,0.313	0.299,0.64,0.461	-0.142
ENSSSCG00000001819	MAN2A2	chr7	+	53499414	53499613	53500752	53500902	53498974	53499147	53501716	53501974	1749	39,46,44	95,93,61	35,42,27	99,64,81	298	298	0.361117	0.0135832	0.291,0.331,0.419	0.261,0.396,0.25	0.045
ENSSSCG00000001097	NA	chr7	-	19663066	19663120	19664535	19664559	19660473	19660623	19666314	19666393	1750	8,0,2	12,3,3	2,2,2	5,0,2	173	203	0.238329	0.0125037	0.439,0.0,0.439	0.319,1.0,0.54	-0.327
ENSSSCG00000001834	MFGE8	chr7	-	54548660	54548842	54551187	54551319	54547840	54547996	54554764	54554837	1751	1,0,0	160127162	0,0,0	212164173	281	298	1	0.0125037	0.007,0.0,0.0	0.0,0.0,0.0	0.002
ENSSSCG00000027457	FBXO22	chr7	+	56097517	56097619	56103326	56103431	56084066	56084527	56111792	56111849	1752	93,66,109	162132208	118,56,152	147152182	251	254	0.356516	0.0120424	0.367,0.336,0.347	0.448,0.272,0.458	-0.043
ENSSSCG00000027457	FBXO22	chr7	+	56103326	56103431	56111792	56111849	56097517	56097619	56115308	56115449	1753	90,95,104	59,38,53	105,84,130	66,29,45	254	206	0.373965	0.010684	0.553,0.67,0.614	0.563,0.701,0.701	-0.043
ENSSSCG00000001242	GABBR1	chr7	-	22555229	22555380	22557149	22557227	22554641	22554774	22558754	22558818	1754	57,62,70	24,23,49	35,60,63	13,10,28	227	298	0.0657427	0.00968736	0.757,0.78,0.652	0.779,0.887,0.747	-0.075
ENSSSCG00000001242	GABBR1	chr7	-	22573833	22573854	22575204	22575390	22572192	22572353	22576140	22576344	1755	7,10,3	1,0,2	3,2,0	3,0,0	298	170	1	0.0079542	0.8,1.0,0.461	0.363,1.0,NA	0.072
ENSSSCG00000022190	UBE2V2	chr4	-	79631494	79631620	79637017	79637166	79621631	79622235	79652431	79652471	1757	40,25,36	49,89,45	20,10,36	58,26,60	298	275	0.399529	0.00742836	0.43,0.206,0.425	0.241,0.262,0.356	0.067
ENSSSCG00000001229	NA	chr7	+	22938700	22938970	22956419	22956689	22888582	22888988	22956915	22957191	1758	1,6,15	0,2,0	4,5,14	0,0,5	298	298	0.0818578	0.00742003	1.0,0.75,1.0	1.0,1.0,0.737	0.004
ENSSSCG00000012262	KDM6A	chrX	+	40017416	40017525	40028272	40028322	39954569	39954633	40053988	40054047	1759	33,30,29	20,5,23	29,16,36	16,27,23	258	199	0.167825	0.00700609	0.56,0.822,0.493	0.583,0.314,0.547	0.144
ENSSSCG00000012262	KDM6A	chrX	+	40101630	40101765	40102212	40102368	40100848	40101068	40102935	40103031	1760	46,70,79	45,23,63	61,59,68	31,26,41	284	298	0.384801	0.00572682	0.518,0.762,0.568	0.674,0.704,0.635	-0.055
ENSSSCG00000001384	VARS2	chr7	+	23410267	23410349	23410673	23410750	23409931	23410035	23410828	23410904	1761	13,4,5	53,53,89	9,14,7	63,44,77	231	226	0.241835	0.00537975	0.194,0.069,0.052	0.123,0.237,0.082	-0.042
ENSSSCG00000001384	VARS2	chr7	+	23410673	23410750	23410828	23410904	23410267	23410349	23411189	23411295	1762	5,8,1	9,14,15	4,5,6	19,11,23	226	225	0.736053	0.0053489	0.356,0.363,0.062	0.173,0.312,0.206	0.03
ENSSSCG00000001384	VARS2	chr7	+	23410828	23410904	23411189	23411295	23410673	23410750	23411514	23411585	1763	22,28,56	32,22,27	41,32,29	34,32,30	225	255	0.567702	0.00497782	0.438,0.591,0.702	0.577,0.531,0.523	0.033
ENSSSCG00000040657	STRN3	chr7	+	68539302	68539413	68552046	68552187	68533843	68533985	68556415	68556549	1765	0,2,4	18,16,29	8,0,13	17,20,8	260	290	0.0193706	0.00460384	0.0,0.122,0.133	0.344,0.0,0.644	-0.244
ENSSSCG00000028202	RANGAP1	chr5	+	7232426	7232610	7234108	7234228	7231083	7231168	7236627	7236730	1766	8,23,8	22,37,10	10,10,9	21,12,37	298	269	0.479577	0.00460384	0.247,0.359,0.419	0.301,0.429,0.18	0.038
ENSSSCG00000023391	LONP2	chr6	-	36452819	36452942	36454759	36454891	36448885	36449049	36457180	36457415	1767	43,28,42	64,19,47	52,44,49	46,22,45	281	272	0.165078	0.00460384	0.394,0.588,0.464	0.522,0.659,0.513	-0.083
ENSSSCG00000023611	TNXB	chr7	-	24137708	24138077	24139437	24140199	24136373	24136667	24140998	24141262	1768	96,102,73	588495642	69,90,75	323346387	298	298	0.00797268	0.00438281	0.14,0.171,0.102	0.176,0.206,0.162	-0.044
ENSSSCG00000001473	COL11A2	chr7	-	25227929	25228184	25228343	25228421	25227621	25227684	25229239	25229431	1769	0,2,0	0,0,0	5,2,1	2,0,0	227	298	1	0.0042573	NA,1.0,NA	0.766,1.0,1.0	0.078
ENSSSCG00000000884	APAF1	chr5	-	85194777	85194903	85198646	85198775	85193100	85193220	85203058	85203220	1770	26,51,25	4,7,0	46,18,27	10,4,8	278	275	0.0265149	0.00331372	0.865,0.878,1.0	0.82,0.817,0.77	0.112
ENSSSCG00000000890	NEDD1	chr5	-	86714189	86714419	86727290	86727431	86712563	86712765	86730098	86730215	1771	16,23,17	84,68,60	20,9,21	59,44,89	290	298	0.937769	0.0032937	0.164,0.258,0.225	0.258,0.174,0.195	0.007
ENSSSCG00000016877	NNT	chr16	+	28167354	28167584	28175232	28175320	28162434	28162663	28181482	28181571	1772	208125164	136,98,126	299251244	193180206	298	237	0.981684	0.00310112	0.549,0.504,0.509	0.552,0.526,0.485	0
ENSSSCG00000001455	NA	chr7	-	24882855	24882879	24902034	24902058	24881774	24882571	24902538	24902649	1774	4,1,5	12,9,17	0,4,4	15,11,12	173	173	0.646619	0.00293717	0.25,0.1,0.227	0.0,0.267,0.25	0.02
ENSSSCG00000001455	NA	chr7	-	24883359	24883470	24902538	24902649	24882855	24882879	24903656	24903938	1775	28,18,45	90,20,6	16,20,63	98,10,12	260	260	0.977227	0.00175402	0.237,0.474,0.882	0.14,0.667,0.84	-0.018
ENSSSCG00000001455	NA	chr7	-	24884497	24884779	24903656	24903938	24883359	24883470	24906324	24906594	1776	73,30,82	9,22,0	75,37,128	1,16,0	298	298	0.13114	0.00142579	0.89,0.577,1.0	0.987,0.698,1.0	-0.073
ENSSSCG00000030478	NA	chr5	-	89644927	89645091	89653080	89653165	89631676	89631789	89656105	89656169	1777	144109156	32,40,19	103100132	43,49,38	234	298	0.00440104	0.00142579	0.851,0.776,0.913	0.753,0.722,0.816	0.083
ENSSSCG00000030478	NA	chr5	-	89653080	89653165	89656105	89656169	89644927	89645091	89659763	89659875	1778	61,59,78	15,34,15	50,64,49	18,12,25	213	234	0.839878	0.00125495	0.817,0.656,0.851	0.753,0.854,0.683	0.011
ENSSSCG00000030478	NA	chr5	-	89656105	89656169	89659763	89659875	89653080	89653165	89661622	89661659	1779	1,5,7	119,78,95	8,14,12	86,79,109	261	213	0.000843218	0.00117746	0.007,0.05,0.057	0.071,0.126,0.082	-0.055
ENSSSCG00000026004	MSRB3	chr5	+	29790948	29790977	29851335	29851433	29752943	29753021	29860421	29863599	1780	38,19,37	57,55,50	34,22,48	69,50,88	178	247	0.585128	0.00109553	0.481,0.324,0.507	0.406,0.379,0.431	0.032
ENSSSCG00000000925	C12orf29	chr5	-	94479158	94479356	94481013	94481130	94476648	94476818	94482019	94482115	1781	26,32,45	23,8,16	31,33,51	13,2,14	266	298	0.090371	0.00108097	0.559,0.818,0.759	0.728,0.949,0.803	-0.115
ENSSSCG00000037355	RNF115	chr4	+	99565085	99565136	99566329	99566402	99537774	99537986	99567332	99567426	1782	21,8,73	31,34,154	81,39,112	129,53,156	200	222	0.0738322	0.000978715	0.429,0.207,0.345	0.411,0.45,0.443	-0.108
ENSSSCG00000000970	PPP6R2	chr5	-	313663	313850	319075	319318	308067	308205	361060	361548	1783	2,2,0	88,60,64	3,4,0	75,56,73	298	298	0.212444	0.000976486	0.022,0.032,0.0	0.038,0.067,0.0	-0.017
ENSSSCG00000000499	BEST3	chr5	-	33950479	33950574	33954080	33954176	33949779	33950013	33956389	33956637	1784	74,61,82	21,3,26	187,56,107	25,11,37	245	244	0.949609	0.000930799	0.778,0.953,0.759	0.882,0.835,0.742	0.01
ENSSSCG00000000939	ACSS3	chr5	-	100308043	100308107	100325825	100325929	100297277	100297359	100337599	100337751	1785	20,25,6	69,44,44	47,32,39	130,91,71	253	213	0.278591	0.000908514	0.196,0.324,0.103	0.233,0.228,0.316	-0.051
ENSSSCG00000000939	ACSS3	chr5	-	100325825	100325929	100337599	100337751	100311125	100311221	100357376	100357472	1786	32,15,25	26,13,19	44,55,18	72,65,26	298	253	0.0159498	0.000856465	0.511,0.495,0.528	0.342,0.418,0.37	0.135
ENSSSCG00000000939	ACSS3	chr5	-	100337599	100337751	100357376	100357472	100325825	100325929	100366764	100366905	1787	0,0,0	23,27,9	0,0,1	50,35,44	245	298	1	0.000763608	0.0,0.0,0.0	0.0,0.0,0.027	-0.009
ENSSSCG00000024864	ATXN10	chr5	-	3739280	3739361	3750905	3751064	3729400	3729566	3753917	3754014	1788	67,57,48	61,79,103	44,110,71	51,57,86	298	230	0.0901281	0.00075905	0.459,0.358,0.265	0.4,0.598,0.389	-0.102
ENSSSCG00000024864	ATXN10	chr5	-	3750905	3751062	3753917	3754014	3739280	3739361	3767998	3768081	1789	97,93,103	68111106	81,83,65	102132134	246	298	0.00391612	0.00075905	0.633,0.504,0.541	0.49,0.432,0.37	0.129
ENSSSCG00000029249	NAV3	chr5	-	103098176	103098218	103102603	103103092	103096633	103096794	103105078	103105787	1790	4,5,10	0,0,0	8,16,12	2,0,4	298	191	0.00182053	0.00075905	1.0,1.0,1.0	0.719,1.0,0.658	0.208
ENSSSCG00000029249	NAV3	chr5	-	103218072	103218141	103245106	103245290	103214547	103214687	103247766	103247839	1791	1,10,1	1,7,1	8,16,20	6,6,3	298	218	0.192816	0.000461149	0.422,0.511,0.422	0.494,0.661,0.83	-0.21
ENSSSCG00000010811	KCTD3	chr10	+	5771913	5772004	5777658	5777849	5771332	5771473	5788968	5789084	1792	95,77,89	79,84,98	100,67,134	90,87,131	240	298	0.834887	0.000461149	0.599,0.532,0.53	0.58,0.489,0.559	0.011
ENSSSCG00000010811	KCTD3	chr10	+	5777658	5777849	5788968	5789084	5771913	5772004	5797324	5797412	1793	41,33,31	70,78,66	61,30,21	77,42,109	298	265	0.981657	0.000419321	0.342,0.273,0.295	0.413,0.388,0.146	-0.012
ENSSSCG00000000037	ARFGAP3	chr5	+	6010063	6010195	6011103	6011187	6007303	6007376	6014727	6014815	1794	90,69,65	32,37,45	51,58,69	46,18,44	281	233	0.640671	0.000419321	0.7,0.607,0.545	0.479,0.728,0.565	0.027
ENSSSCG00000016501	KDM7A	chr18	+	9619652	9619770	9624146	9624307	9614421	9614507	9626117	9626259	1795	39,33,61	5,4,4	47,33,43	10,6,4	267	298	0.155991	0.000149354	0.897,0.902,0.945	0.84,0.86,0.923	0.04
ENSSSCG00000000536	ERGIC2	chr5	+	44372050	44372149	44376602	44376700	44371189	44371245	44379560	44379723	1796	71,64,112	14,9,24	48,84,96	15,15,22	248	247	0.421521	0.000121372	0.835,0.876,0.823	0.761,0.848,0.813	0.037
ENSSSCG00000024232	CCDC91	chr5	-	45273249	45273342	45316150	45316258	45273099	45273168	45342546	45342624	1798	10,20,29	8,12,16	26,16,16	10,6,11	257	242	0.400269	9.15026e-05	0.541,0.611,0.631	0.71,0.715,0.578	-0.073
ENSSSCG00000001410	BAG6	chr7	-	23761737	23761845	23761953	23762031	23761498	23761611	23762381	23762634	1799	136138151	14,4,17	87138111	10,4,12	227	257	0.818088	9.15026e-05	0.917,0.975,0.91	0.908,0.975,0.913	0.002
ENSSSCG00000000104	DDX17	chr5	+	9493240	9493382	9493748	9493909	9491403	9491469	9494000	9494173	1800	161,143,78	327284225	154141157	413208285	291	298	0.36177	4.25943e-05	0.335,0.34,0.262	0.276,0.41,0.361	-0.037
ENSSSCG00000000570	C2CD5	chr5	+	51068235	51068360	51069344	51069496	51062820	51063019	51074589	51074675	1801	15,4,16	17,38,30	6,6,2	19,10,24	274	298	0.343764	3.63271e-05	0.49,0.103,0.367	0.256,0.395,0.083	0.075
ENSSSCG00000000570	C2CD5	chr5	+	51124339	51124390	51125279	51125381	51114812	51114899	51126701	51126892	1802	17,6,8	0,1,0	9,4,19	4,2,2	200	251	0.000607682	2.59966e-06	1.0,0.883,1.0	0.738,0.715,0.923	0.169
ENSSSCG00000009233	GPAT3	chr8	-	134941335	134941606	134966484	134966551	134932213	134932288	134976718	134977005	1803	14,11,12	54,25,48	49,78,59	132137114	216	298	0.0295267	2.05842e-06	0.263,0.378,0.256	0.339,0.44,0.417	-0.1
ENSSSCG00000039684	PGPEP1	chr2	-	59483550	59483652	59485103	59485113	59482554	59482607	59485649	59485818	1804	0,0,2	0,7,1	0,0,0	6,0,7	159	251	1	4.68329e-07	NA,0.0,0.759	0.0,NA,0.0	0.38
ENSSSCG00000000152	RBFOX2	chr5	+	11887742	11887782	11890801	11890844	11883905	11884038	11897438	11898041	1806	2,7,4	33,36,16	7,6,3	71,69,84	189	192	0.123739	1.49955e-07	0.058,0.165,0.203	0.091,0.081,0.035	0.073
ENSSSCG00000002628	CILK1	chr7	-	46671728	46672040	46676414	46676582	46669737	46669896	46678811	46678983	1807	11,0,3	6,12,11	12,2,6	7,0,3	298	298	0.00721283	2.85731e-08	0.647,0.0,0.214	0.632,1.0,0.667	-0.479
ENSSSCG00000007560	TMEM184A	chr3	-	1039077	1039247	1039876	1039968	1038531	1038729	1040105	1040181	1809	8,13,32	10,19,12	13,18,9	6,4,0	241	298	0.00520505	2.85731e-08	0.497,0.458,0.767	0.728,0.848,1.0	-0.285
ENSSSCG00000000298	NA	chr5	-	19756514	19756670	19758212	19758250	19754533	19754634	19759228	19759289	1812	354449452	11628091018	137195153	700418486	187	298	0.0875399	2.65776e-08	0.327,0.469,0.414	0.238,0.426,0.334	0.071
ENSSSCG00000000298	NA	chr5	-	19757541	19757605	19758212	19758250	19755045	19756670	19759228	19759289	1813	374514472	265379356	142201154	127160163	187	213	0.0604873	1.73043e-09	0.616,0.607,0.602	0.56,0.589,0.518	0.053
ENSSSCG00000000298	NA	chr5	-	19757541	19757643	19758212	19758250	19756514	19756670	19759228	19759289	1814	374514472	264373344	142201154	126160163	187	251	0.0441703	7.55618e-13	0.655,0.649,0.648	0.602,0.628,0.559	0.054
ENSSSCG00000000298	NA	chr5	-	19760019	19760158	19761861	19761963	19759228	19759289	19763018	19763224	1815	0,0,3	0,0,2	0,2,0	2,2,2	251	288	1	4.70981e-13	NA,NA,0.633	0.0,0.534,0.0	0.455
ENSSSCG00000037597	NA	chr5	+	21388527	21388679	21388948	21389071	21387260	21387511	21389651	21389745	1816	493352362	453421510	399407371	431345393	298	272	0.178132	1.15186e-13	0.498,0.433,0.393	0.458,0.518,0.463	-0.038
ENSSSCG00000040663	HERPUD1	chr6	+	18909889	18910240	18911259	18911365	18909206	18909329	18912091	18913386	1817	135,98,158	43,10,30	175102108	24,7,22	298	255	0.094393	7.89844e-14	0.729,0.893,0.818	0.862,0.926,0.808	-0.052
ENSSSCG00000000406	PTGES3	chr5	-	22003577	22003640	22005743	22005833	22002455	22002480	22008783	22008882	1818	161129151	52,32,45	164,80,134	31,25,29	239	212	0.151216	0	0.733,0.781,0.749	0.824,0.739,0.804	-0.035
ENSSSCG00000000406	PTGES3	chr5	-	22005743	22005833	22008783	22008882	22003577	22003640	22009411	22009481	1819	451425862	314362536	498285613	284256405	248	239	0.812089	0	0.581,0.531,0.608	0.628,0.518,0.593	-0.006
ENSSSCG00000023171	SLC66A2	chr6	-	127938923	127938977	127945484	127945618	127908696	127908913	127951412	127951751	1820	43,43,37	20,33,31	26,22,42	4,7,19	283	203	0.0130901	0	0.607,0.483,0.461	0.823,0.693,0.613	-0.193
ENSSSCG00000000770	MICAL3	chr5	-	69892816	69892882	69898576	69898627	69890685	69890785	69902405	69902499	1821	1,1,4	29,18,43	2,0,8	31,21,77	200	215	0.776395	0	0.036,0.056,0.091	0.065,0.0,0.1	0.006
ENSSSCG00000000770	MICAL3	chr5	-	69952830	69953017	69962473	69962557	69942263	69942352	69963874	69964048	1822	15,6,12	81,78,104	25,14,21	130,92,163	233	298	0.315064	0	0.191,0.09,0.129	0.197,0.163,0.141	-0.03
ENSSSCG00000000770	MICAL3	chr5	-	69960051	69960150	69962473	69962557	69958297	69958354	69963874	69964048	1823	15,6,19	18,15,44	23,14,22	27,11,64	233	248	0.503031	0	0.47,0.299,0.315	0.476,0.575,0.268	-0.078

## Sheet: RI
GeneID	geneSymbol	chr	strand	riExonStart_0base	riExonEnd	upstreamES	upstreamEE	downstreamES	downstreamEE	ID	IJC_SAMPLE_1	SJC_SAMPLE_1	IJC_SAMPLE_2	SJC_SAMPLE_2	IncFormLen	SkipFormLen	PValue	FDR	SOL_IncLevel1	EDL_IncLevel2	IncLevelDifference
ENSSSCG00000026425	ADAMTSL2	chr1	+	273151519	273154020	273151519	273151696	273153875	273154020	630	2,4,9	0,3,0	0,4,4	1,1,6	298	149	0.004464	0.0498864	1.0,0.4,1.0	0.0,0.667,0.25	0.494
ENSSSCG00000015407	GNAI1	chr9	-	100220614	100220895	100220614	100220756	100220852	100220895	1389	2,5,0	2,12,2	0,0,2	4,12,12	245	149	0.00441361	0.0498864	0.378,0.202,0.0	0.0,0.0,0.092	0.163
ENSSSCG00000029482	CHST15	chr14	-	133460166	133462648	133460166	133461967	133462496	133462648	1605	9,19,3	0,0,0	16,17,26	0,1,5	298	149	0.00444655	0.0498864	1.0,1.0,1.0	1.0,0.895,0.722	0.128
ENSSSCG00000035995	ITPA	chr17	-	32471020	32471787	32471020	32471094	32471722	32471787	111	5,12,11	12,11,15	6,4,7	29,18,22	298	149	0.00425463	0.0498471	0.172,0.353,0.268	0.094,0.1,0.137	0.154
ENSSSCG00000040184	LMO7	chr11	+	48131193	48133446	48131193	48131296	48132705	48133446	156	26,23,27	75,51,64	20,11,55	141,73,162	298	149	0.00432254	0.0498471	0.148,0.184,0.174	0.066,0.07,0.145	0.075
ENSSSCG00000025876	PBLD	chr14	-	71445841	71448483	71445841	71445904	71448304	71448483	219	7,0,11	24,30,25	1,2,4	31,33,43	298	149	0.00415493	0.0498471	0.127,0.0,0.18	0.016,0.029,0.044	0.073
ENSSSCG00000030528	LTN1	chr13	-	192302281	192303550	192302281	192302502	192303378	192303550	569	24,2,16	86,94,136	5,5,7	108,72,111	298	149	0.00426836	0.0498471	0.122,0.011,0.056	0.023,0.034,0.031	0.034
ENSSSCG00000043195	TMEM115	chr13	-	32831198	32831723	32831198	32831341	32831605	32831723	915	20,26,37	6,12,1	9,13,11	7,11,8	298	149	0.00431373	0.0498471	0.625,0.52,0.949	0.391,0.371,0.407	0.308
ENSSSCG00000011330	NBEAL2	chr13	+	29872885	29873457	29872885	29872981	29873332	29873457	579	15,43,28	3,2,4	31,15,24	4,13,14	298	149	0.00396601	0.0484638	0.714,0.915,0.778	0.795,0.366,0.462	0.261
ENSSSCG00000001002	PRPF4B	chr7	+	2406791	2408695	2406791	2406945	2408571	2408695	1154	28,39,51	1,1,2	34,46,62	6,2,8	298	149	0.00397904	0.0484638	0.933,0.951,0.927	0.739,0.92,0.795	0.119
ENSSSCG00000025270	CHRD	chr13	+	122274304	122274749	122274304	122274577	122274655	122274749	560	0,11,1	10,10,31	0,0,2	4,2,33	227	149	0.00363651	0.0453101	0.0,0.419,0.021	0.0,0.0,0.038	0.134
ENSSSCG00000014044	NSD1	chr2	-	80806699	80807643	80806699	80806789	80807529	80807643	316	21,31,41	18,19,32	20,13,26	31,21,36	298	149	0.0035521	0.044773	0.368,0.449,0.39	0.244,0.236,0.265	0.154
ENSSSCG00000033731	SLC35B1	chr12	-	25883406	25884556	25883406	25883513	25884429	25884556	1385	2,3,2	114126137	1,6,12	97,88,103	298	149	0.00348725	0.0444727	0.009,0.012,0.007	0.005,0.033,0.055	-0.022
ENSSSCG00000006538	FLAD1	chr4	-	94810307	94812879	94810307	94811052	94812654	94812879	1646	29,7,5	132,87,97	10,11,4	156154119	298	149	0.00344267	0.0444269	0.099,0.039,0.025	0.031,0.034,0.017	0.027
ENSSSCG00000011182	ASTE1	chr13	+	1437159	1438485	1437159	1438092	1438251	1438485	596	11,7,30	6,2,0	12,32,6	0,0,2	298	149	0.00338797	0.0442477	0.478,0.636,1.0	1.0,1.0,0.6	-0.162
ENSSSCG00000017913	NA	chr12	-	52096496	52096973	52096496	52096641	52096843	52096973	29	3,11,18	41,34,33	4,0,4	26,15,37	298	149	0.00303073	0.0402883	0.035,0.139,0.214	0.071,0.0,0.051	0.089
ENSSSCG00000017764	KIAA0100	chr12	-	44891065	44891561	44891065	44891213	44891511	44891561	51	6,0,5	85,78,91	18,0,5	70,55,51	298	149	0.00304764	0.0402883	0.034,0.0,0.027	0.114,0.0,0.047	-0.033
ENSSSCG00000036350	NA	chr18	+	46213424	46214774	46213424	46214347	46214638	46214774	7	440423478	9,6,12	604445604	32,6,28	298	149	0.00268838	0.0367958	0.961,0.972,0.952	0.904,0.974,0.915	0.031
ENSSSCG00000009528	TPP2	chr11	+	70958289	70961369	70958289	70958415	70961244	70961369	151	25,3,16	48,42,53	41,24,21	47,42,44	298	149	0.00271556	0.0367958	0.207,0.034,0.131	0.304,0.222,0.193	-0.116
ENSSSCG00000003919	NA	chr6	+	166011004	166012188	166011004	166011046	166011997	166012188	949	0,2,2	2,18,8	1,6,17	8,2,20	298	149	0.00234571	0.0325994	0.0,0.053,0.111	0.059,0.6,0.298	-0.264
ENSSSCG00000017333	FMNL1	chr12	-	18199466	18199853	18199466	18199565	18199732	18199853	1237	1,1,4	0,0,0	4,0,4	2,2,0	298	149	0.00228573	0.0325994	1.0,1.0,1.0	0.5,0.0,1.0	0.5
ENSSSCG00000005917	HSF1	chr4	-	464065	464279	464065	464135	464213	464279	1591	9,13,19	34,23,21	5,2,6	22,14,36	227	149	0.00233338	0.0325994	0.148,0.271,0.373	0.13,0.086,0.099	0.159
ENSSSCG00000039655	TAZ	chrX	+	124944548	124944787	124944548	124944611	124944734	124944787	1701	19,27,27	57,47,31	12,5,17	61,31,47	272	149	0.00222087	0.032517	0.154,0.239,0.323	0.097,0.081,0.165	0.124
ENSSSCG00000001455	NA	chr7	-	24902034	24903938	24902034	24902058	24902538	24903938	1808	7,4,2	14,19,39	2,2,0	13,29,52	298	149	0.00224979	0.032517	0.2,0.095,0.025	0.071,0.033,0.0	0.072
ENSSSCG00000013421	NA	chr2	-	77557190	77557644	77557190	77557363	77557568	77557644	472	7,9,15	40,34,29	5,0,9	54,28,48	298	149	0.00212453	0.0315478	0.08,0.117,0.205	0.044,0.0,0.086	0.091
ENSSSCG00000016981	CPEB4	chr16	-	50437614	50439327	50437614	50437796	50439212	50439327	168	8,5,15	168131162	50,15,8	266148173	298	149	0.0020834	0.031406	0.023,0.019,0.044	0.086,0.048,0.023	-0.024
ENSSSCG00000023255	MOSPD3	chr3	+	8531737	8532004	8531737	8531832	8531923	8532004	218	5,8,15	0,0,0	10,11,17	2,0,4	240	149	0.002086	0.031406	1.0,1.0,1.0	0.756,1.0,0.725	0.173
ENSSSCG00000015734	IMP4	chr15	-	31971254	31971587	31971254	31971349	31971432	31971587	1246	16,29,13	77,86,99	12,8,15	86112137	232	149	0.00191776	0.0296979	0.118,0.178,0.078	0.082,0.044,0.066	0.061
ENSSSCG00000004610	CCPG1	chr1	+	116456653	116457599	116456653	116456964	116457476	116457599	618	1,0,2	0,3,2	12,8,1	0,0,4	298	149	0.00188076	0.029547	1.0,0.0,0.333	1.0,1.0,0.111	-0.259
ENSSSCG00000008909	CLOCK	chr8	-	54799508	54799809	54799508	54799589	54799637	54799809	1327	3,11,9	0,0,2	8,8,9	2,0,4	197	149	0.00184478	0.029408	1.0,1.0,0.773	0.752,1.0,0.63	0.13
ENSSSCG00000028609	SLC12A4	chr6	-	28554444	28554883	28554444	28554578	28554695	28554883	417	4,4,2	29,17,41	0,0,0	53,30,53	266	149	0.00181299	0.0293325	0.072,0.116,0.027	0.0,0.0,0.0	0.072
ENSSSCG00000014802	NUMA1	chr9	-	6595569	6597040	6595569	6595816	6596882	6597040	1363	51,70,65	285337352	61,50,98	222197278	298	149	0.00151786	0.0249297	0.082,0.094,0.085	0.121,0.113,0.15	-0.041
ENSSSCG00000004854	TJP1	chr1	-	145006484	145007664	145006484	145006587	145007539	145007664	442	0,0,0	5,10,24	4,0,6	27,10,25	298	149	0.00146081	0.0243618	0.0,0.0,0.0	0.069,0.0,0.107	-0.059
ENSSSCG00000023920	P3H1	chr6	+	168685998	168686563	168685998	168686116	168686487	168686563	530	37,26,26	10,2,3	18,30,32	14,13,14	298	149	0.00142657	0.0242308	0.649,0.867,0.813	0.391,0.536,0.533	0.29
ENSSSCG00000021397	PODXL2	chr13	-	72582401	72582956	72582401	72582463	72582799	72582956	1000	0,11,0	8,20,7	0,0,2	22,10,8	298	149	0.0014306	0.0242308	0.0,0.216,0.0	0.0,0.0,0.111	0.035
ENSSSCG00000011453	ITIH4	chr13	-	34933261	34933890	34933261	34933390	34933836	34933890	982	12,20,62	0,0,0	271,56,159	10,0,4	298	149	0.00137508	0.0240418	1.0,1.0,1.0	0.931,1.0,0.952	0.039
ENSSSCG00000039194	KANK2	chr2	-	69908594	69908970	69908594	69908697	69908796	69908970	317	3,4,4	19,51,34	0,0,0	30,14,33	248	149	0.00122765	0.021816	0.087,0.045,0.066	0.0,0.0,0.0	0.066
ENSSSCG00000028197	PFKL	chr13	+	207189464	207190259	207189464	207189576	207190159	207190259	1103	13,4,2	27,19,14	4,3,6	51,51,59	298	149	0.00119841	0.0216512	0.194,0.095,0.067	0.038,0.029,0.048	0.08
ENSSSCG00000021837	STYXL1	chr3	+	10211031	10211290	10211031	10211127	10211200	10211290	816	22,8,8	28,29,23	17,24,20	179,117,77	222	149	0.00114186	0.0210233	0.345,0.156,0.189	0.06,0.121,0.148	0.12
ENSSSCG00000012792	RENBP	chrX	-	124666971	124667494	124666971	124667147	124667412	124667494	1695	6,13,13	0,2,0	6,13,3	0,5,2	298	149	0.00114426	0.0210233	1.0,0.765,1.0	1.0,0.565,0.429	0.257
ENSSSCG00000000382	NA	chr5	-	21577372	21577581	21577372	21577410	21577521	21577581	1848	16,38,24	69,60,47	61,37,36	48,38,54	260	149	0.00109417	0.0208084	0.117,0.266,0.226	0.421,0.358,0.276	-0.149
ENSSSCG00000041114	NA	chr6	+	49008748	49010042	49008748	49008885	49009397	49010042	1306	29,52,37	4,6,13	26,22,33	2,2,0	298	149	0.00104027	0.0201366	0.784,0.813,0.587	0.867,0.846,1.0	-0.176
ENSSSCG00000010594	NT5C2	chr14	-	114066448	114067416	114066448	114066619	114067349	114067416	1196	224180104	117,50,71	138237269	290198199	298	149	0.00101658	0.0200359	0.489,0.643,0.423	0.192,0.374,0.403	0.195
ENSSSCG00000039243	CD81	chr2	+	1640340	1640992	1640340	1640442	1640905	1640992	727	7,8,6	106,77,128	4,0,1	125,94,154	298	149	0.00088633	0.0177923	0.032,0.049,0.023	0.016,0.0,0.003	0.028
ENSSSCG00000011356	UQCRC1	chr13	-	31300429	31300872	31300429	31300590	31300728	31300872	537	34,11,12	610353495	20,3,7	594644728	287	149	0.000859433	0.0175778	0.028,0.016,0.012	0.017,0.002,0.005	0.011
ENSSSCG00000005636	SLC25A25	chr1	+	268573828	268574200	268573828	268573936	268574032	268574200	651	5,8,19	50,38,51	2,0,1	24,6,12	245	149	0.000855607	0.0175778	0.057,0.114,0.185	0.048,0.0,0.048	0.087
ENSSSCG00000017990	PIK3R6	chr12	-	53937609	53938296	53937609	53937701	53938212	53938296	597	0,0,0	1,6,5	4,2,2	8,4,0	298	149	0.000769245	0.0163502	0.0,0.0,0.0	0.2,0.2,1.0	-0.467
ENSSSCG00000010798	GGA2	chr3	+	22733137	22734261	22733137	22733961	22734024	22734261	1452	109,119,59	12,10,3	119,107,75	0,7,1	212	149	0.000721539	0.015643	0.865,0.893,0.933	1.0,0.915,0.981	-0.068
ENSSSCG00000016772	VPS41	chr18	+	55463745	55465666	55463745	55463790	55465586	55465666	89	23,16,11	22,26,24	7,9,14	27,42,50	298	149	0.000691779	0.0153038	0.343,0.235,0.186	0.115,0.097,0.123	0.143
ENSSSCG00000010968	NA	chr10	-	32140260	32140693	32140260	32140343	32140596	32140693	388	11,4,3	31,47,21	16,11,20	32,24,36	298	149	0.000603502	0.0136291	0.151,0.041,0.067	0.2,0.186,0.217	-0.115
ENSSSCG00000029119	PRPF6	chr17	+	62851050	62851584	62851050	62851170	62851407	62851584	93	6,4,0	70,41,55	5,6,12	37,22,47	298	149	0.000570839	0.0131657	0.041,0.047,0.0	0.063,0.12,0.113	-0.069
ENSSSCG00000039541	ANKRD11	chr6	+	608423	608734	608423	608522	608590	608734	1120	0,2,0	18,26,12	6,1,2	6,11,16	217	149	0.000550799	0.0129797	0.0,0.05,0.0	0.407,0.059,0.079	-0.165
ENSSSCG00000029185	MAPRE3	chr3	-	112088191	112089130	112088191	112088337	112089002	112089130	1551	0,2,4	40,50,45	13,0,7	28,34,38	298	149	0.000460889	0.0111023	0.0,0.02,0.043	0.188,0.0,0.084	-0.07
ENSSSCG00000036160	ZNF250	chr4	-	77963	78315	77963	78076	78188	78315	401	0,0,0	4,5,13	5,0,4	15,11,15	261	149	0.00043989	0.0110749	0.0,0.0,0.0	0.16,0.0,0.132	-0.097
ENSSSCG00000014430	ABLIM3	chr2	+	150412731	150414441	150412731	150412790	150414352	150414441	451	4,4,4	0,0,0	13,4,23	0,0,9	298	149	0.000449536	0.0110749	1.0,1.0,1.0	1.0,1.0,0.561	0.146
ENSSSCG00000014430	ABLIM3	chr2	+	150415053	150415621	150415053	150415061	150415540	150415621	453	9,5,2	65,54,32	22,12,50	98,85,127	298	149	0.000394721	0.010351	0.065,0.044,0.03	0.101,0.066,0.164	-0.064
ENSSSCG00000024570	KDM4B	chr2	-	73836405	73837640	73836405	73836520	73837464	73837640	875	5,6,3	165135107	16,8,11	119112116	298	149	0.000401055	0.010351	0.015,0.022,0.014	0.063,0.034,0.045	-0.03
ENSSSCG00000007914	METTL22	chr3	-	34044385	34044661	34044385	34044530	34044620	34044661	1470	9,5,2	12,9,23	0,2,2	11,17,32	239	149	0.000395532	0.010351	0.319,0.257,0.051	0.0,0.068,0.038	0.174
ENSSSCG00000005667	NUP188	chr1	+	269311001	269311394	269311001	269311076	269311160	269311394	333	10,2,16	54,45,69	1,7,1	78,44,74	233	149	0.000316062	0.00890578	0.106,0.028,0.129	0.008,0.092,0.009	0.051
ENSSSCG00000011552	ARPC4	chr13	+	66089482	66093178	66089482	66089653	66092286	66093178	968	15,0,0	163157194	15,10,15	112156222	298	149	0.000313828	0.00890578	0.044,0.0,0.0	0.063,0.031,0.033	-0.028
ENSSSCG00000009007	TMEM131L	chr8	-	75468959	75470870	75468959	75469048	75470758	75470870	1429	0,9,1	67,80,90	11,11,16	81,58,160	298	149	0.000320411	0.00890578	0.0,0.053,0.006	0.064,0.087,0.048	-0.047
ENSSSCG00000014060	KIAA1191	chr2	+	81537718	81539621	81537718	81537861	81537972	81539621	260	14,4,8	114,54,84	0,4,3	94,76,83	260	149	0.000288671	0.00869219	0.066,0.041,0.052	0.0,0.029,0.02	0.037
ENSSSCG00000000063	POLR3H	chr5	+	7010769	7012364	7010769	7010833	7012162	7012364	700	5,7,5	13,4,15	7,0,0	24,20,37	298	149	0.000288562	0.00869219	0.161,0.467,0.143	0.127,0.0,0.0	0.215
ENSSSCG00000024126	CCT5	chr16	-	72217110	72217528	72217110	72217260	72217335	72217528	163	12,6,2	91,107,93	1,0,4	101,96,174	224	149	0.000251585	0.00802113	0.081,0.036,0.014	0.007,0.0,0.015	0.036
ENSSSCG00000014437	PPARGC1B	chr2	+	150914038	150916913	150914038	150914160	150916758	150916913	313	0,0,0	5,14,5	9,2,0	6,12,13	298	149	0.000249219	0.00802113	0.0,0.0,0.0	0.429,0.077,0.0	-0.169
ENSSSCG00000004857	ATP9B	chr1	-	146194239	146197571	146194239	146194348	146197457	146197571	923	0,3,0	15,11,17	2,6,7	23,8,8	298	149	0.000232781	0.00788546	0.0,0.12,0.0	0.042,0.273,0.304	-0.166
ENSSSCG00000003485	RCC2	chr6	-	75988270	75990698	75988270	75990054	75990486	75990698	1302	38,53,74	0,0,0	79,41,84	0,0,11	298	149	0.000219301	0.00766847	1.0,1.0,1.0	1.0,1.0,0.792	0.069
ENSSSCG00000015106	HYOU1	chr9	-	46267938	46268366	46267938	46268072	46268243	46268366	1663	1,0,0	6,16,3	2,0,8	9,3,8	298	149	0.000192189	0.00694443	0.077,0.0,0.0	0.1,0.0,0.333	-0.119
ENSSSCG00000012251	USP9X	chrX	+	36796638	36799190	36796638	36796784	36799110	36799190	1150	16,9,2	79,80,59	3,2,0	65,33,74	298	149	0.00011111	0.00415322	0.092,0.053,0.017	0.023,0.029,0.0	0.037
ENSSSCG00000014047	FGFR4	chr2	-	80849436	80850572	80849436	80849700	80850428	80850572	314	1,9,6	4,5,3	18,14,14	2,0,2	298	149	0.000103622	0.00401165	0.111,0.474,0.5	0.818,1.0,0.778	-0.504
ENSSSCG00000012859	NADSYN1	chr2	-	2340250	2340658	2340250	2340320	2340526	2340658	1336	1,10,2	0,6,4	0,0,0	5,12,6	298	149	0.000103164	0.00401165	1.0,0.455,0.2	0.0,0.0,0.0	0.552
ENSSSCG00000002026	EFS	chr7	+	75726653	75727280	75726653	75726932	75727139	75727280	406	2,5,4	3,8,6	0,1,0	1,3,9	298	149	5.82567e-05	0.00242886	0.25,0.238,0.25	0.0,0.143,0.0	0.198
ENSSSCG00000012411	PHKA1	chrX	-	58476575	58478412	58476575	58476626	58478373	58478412	734	86,68,81	19,10,7	30,20,29	8,37,28	298	149	5.61936e-05	0.00242886	0.694,0.773,0.853	0.652,0.213,0.341	0.371
ENSSSCG00000006898	MTF2	chr4	-	124079198	124079397	124079198	124079300	124079380	124079397	1089	30,6,22	0,0,0	23,11,15	5,0,3	229	149	5.27881e-05	0.00238426	1.0,1.0,1.0	0.75,1.0,0.765	0.162
ENSSSCG00000015455	CUL1	chr9	-	109472910	109473203	109472910	109473017	109473095	109473203	1713	12,6,9	158107143	0,4,0	169,88,114	227	149	4.37601e-05	0.00206243	0.047,0.036,0.04	0.0,0.029,0.0	0.031
ENSSSCG00000031757	CARS2	chr11	-	77252451	77254950	77252451	77252535	77254844	77254950	1506	11,8,7	8,10,5	4,5,3	24,17,17	298	149	3.62646e-05	0.00178685	0.407,0.286,0.412	0.077,0.128,0.081	0.273
ENSSSCG00000002748	DHX38	chr6	+	15008885	15009431	15008885	15009026	15009320	15009431	476	6,6,0	7,3,5	2,0,0	18,16,13	298	149	2.74647e-05	0.0014177	0.3,0.5,0.0	0.053,0.0,0.0	0.249
ENSSSCG00000022506	COL6A1	chr13	+	208311814	208313127	208311814	208312459	208312750	208313127	1032	334472521	23,14,33	183286456	12,38,60	298	149	2.56733e-05	0.00139149	0.879,0.944,0.888	0.884,0.79,0.792	0.082
ENSSSCG00000014443	CAMK2A	chr2	-	151249309	151251276	151249309	151249460	151251012	151251276	1678	208267206	11,13,18	231316264	11,1,3	298	149	2.33824e-05	0.00133403	0.904,0.911,0.851	0.913,0.994,0.978	-0.073
ENSSSCG00000013523	SAFB2	chr2	+	73366066	73368481	73366066	73366197	73368368	73368481	372	35,38,39	0,0,2	47,49,20	7,4,4	298	149	1.52615e-05	0.00091908	1.0,1.0,0.907	0.77,0.86,0.714	0.188
ENSSSCG00000037772	ATP5PB	chr4	-	108904830	108906728	108904830	108904976	108906691	108906728	1230	25,2,19	322266231	5,11,6	349539437	298	149	1.47177e-05	0.00091908	0.037,0.004,0.04	0.007,0.01,0.007	0.019
ENSSSCG00000031489	DUSP22	chr7	+	94309	95747	94309	94382	95608	95747	1757	182174220	30,20,39	195249225	3,12,24	298	149	9.35442e-06	0.000633762	0.752,0.813,0.738	0.97,0.912,0.824	-0.134
ENSSSCG00000010685	TIAL1	chr14	-	129447568	129448187	129447568	129447708	129448063	129448187	402	76,49,57	168177208	110,63,105	159130161	298	149	8.02665e-06	0.00058006	0.184,0.122,0.121	0.257,0.195,0.246	-0.09
ENSSSCG00000021612	ARHGAP28	chr6	-	100495307	100498408	100495307	100497280	100497597	100498408	902	7,16,11	0,0,0	2,15,7	3,0,6	298	149	5.28312e-06	0.000409064	1.0,1.0,1.0	0.25,1.0,0.368	0.461
ENSSSCG00000011769	FXR1	chr13	+	118885913	118886121	118885913	118885971	118886058	118886121	740	280191206	257220290	364257361	238190220	236	149	4.74866e-06	0.000395965	0.408,0.354,0.31	0.491,0.461,0.509	-0.13
ENSSSCG00000017947	ACADVL	chr12	+	52576641	52577025	52576641	52576717	52576968	52577025	1313	47,20,10	366222305	26,15,11	564536443	298	149	3.7658e-06	0.000340177	0.06,0.043,0.016	0.023,0.014,0.012	0.023
ENSSSCG00000016368	FARP2	chr15	+	140143007	140143366	140143007	140143115	140143214	140143366	1289	4,2,6	6,5,0	0,0,0	10,9,5	248	149	1.23679e-06	0.00012188	0.286,0.194,1.0	0.0,0.0,0.0	0.493
ENSSSCG00000002367	ISCA2	chr7	+	97740777	97741119	97740777	97740883	97741003	97741119	1761	0,12,13	30,24,60	1,0,2	30,30,78	269	149	1.19388e-06	0.00012188	0.0,0.217,0.107	0.018,0.0,0.014	0.097
ENSSSCG00000012999	CAPN1	chr2	-	6998976	6999753	6998976	6999093	6999674	6999753	721	3,2,6	203213249	18,6,14	133160165	298	149	8.20081e-07	9.87742e-05	0.007,0.005,0.012	0.063,0.018,0.041	-0.033
ENSSSCG00000041114	NA	chr6	+	49008748	49010042	49008748	49008885	49009400	49010042	1307	24,47,37	2,6,7	26,22,29	0,0,0	298	149	3.07939e-07	4.17258e-05	0.857,0.797,0.725	1.0,1.0,1.0	-0.207
ENSSSCG00000017957	EIF4A1	chr12	+	52871796	52872399	52871796	52871965	52872289	52872399	21	18,50,42	127114163	21,10,20	215130211	298	149	9.27328e-08	1.43603e-05	0.066,0.18,0.114	0.047,0.037,0.045	0.077
ENSSSCG00000021363	CHD3	chr12	+	53159726	53161162	53159726	53159922	53160998	53161162	17	3,8,10	80,113,88	13,12,18	42,44,36	298	149	6.74889e-08	1.2193e-05	0.018,0.034,0.054	0.134,0.12,0.2	-0.116
ENSSSCG00000017355	GRN	chr12	-	18897485	18900446	18897485	18897630	18900427	18900446	1659	5,4,6	0,0,0	0,3,0	3,0,4	298	149	2.05541e-08	4.45613e-06	1.0,1.0,1.0	0.0,1.0,0.0	0.667
ENSSSCG00000021837	STYXL1	chr3	+	10204992	10208889	10204992	10208546	10208772	10208889	815	17,24,14	24,22,17	12,12,40	144,84,99	298	149	1.19014e-08	3.22528e-06	0.262,0.353,0.292	0.04,0.067,0.168	0.211
ENSSSCG00000011295	SNRK	chr13	+	26685773	26686462	26685773	26685893	26685988	26686462	1038	147,78,141	4,16,16	169117172	0,2,2	244	149	1.76194e-09	6.36647e-07	0.957,0.749,0.843	1.0,0.973,0.981	-0.135
ENSSSCG00000010313	VCL	chr14	+	76800765	76804363	76800765	76800951	76804159	76804363	912	119170262	16,14,45	240105267	2,3,3	298	149	9.76996e-15	5.29532e-12	0.788,0.859,0.744	0.984,0.946,0.978	-0.172
ENSSSCG00000007805	ATP2A1	chr3	+	18567171	18568304	18567171	18567289	18568017	18568304	524	465567925520	48,37,74	7671049858	67112106	298	149	0	0	0.98,0.989,0.974	0.851,0.824,0.802	0.155

## Sheet: SE
GeneID	geneSymbol	chr	strand	exonStart_0base	exonEnd	upstreamES	upstreamEE	downstreamES	downstreamEE	ID	IJC_SAMPLE_1	SJC_SAMPLE_1	IJC_SAMPLE_2	SJC_SAMPLE_2	IncFormLen	SkipFormLen	PValue	FDR	SOL_IncLevel1	EDL_IncLevel2	IncLevelDifference
ENSSSCG00000033760	LTBP4	chr6	+	48842159	48842303	48841882	48842032	48843473	48843605	9222	309272235	17,14,8	277296189	7,6,3	293	149	0.00330553	0.0498743	0.902,0.908,0.937	0.953,0.962,0.97	-0.046	0.046
ENSSSCG00000004010	ERMARD	chr1	-	535734	535869	534743	534845	537845	538014	2562	31,69,59	17,15,23	51,85,73	12,13,3	284	149	0.00330033	0.0498464	0.489,0.707,0.574	0.69,0.774,0.927	-0.207	0.207
ENSSSCG00000004106	LATS1	chr1	+	16302629	16302686	16299707	16301218	16303724	16304307	6974	2,2,10	2,0,0	2,2,2	0,4,2	206	149	0.00328828	0.0497148	0.42,1.0,1.0	1.0,0.266,0.42	0.245	-0.245
ENSSSCG00000030309	NDRG2	chr7	+	78113376	78113455	78112531	78112615	78113568	78113635	18892	90142150	79,59,99	127116145	48,34,54	228	149	0.00327389	0.0495757	0.427,0.611,0.498	0.634,0.69,0.637	-0.142	0.142
ENSSSCG00000031442	CLP1	chr2	-	13284821	13284891	13283695	13284323	13285061	13285161	3642	0,0,2	5,3,4	0,6,4	7,12,5	219	149	0.00327575	0.0495757	0.0,0.0,0.254	0.0,0.254,0.352	-0.117	0.117
ENSSSCG00000005950	PHF20L1	chr4	-	8430072	8430325	8427770	8427959	8433880	8433963	5038	41,68,69	2,8,2	32,39,83	3,0,0	298	149	0.00324275	0.0491762	0.911,0.81,0.945	0.842,1.0,1.0	-0.059	0.059
ENSSSCG00000034569	OBSCN	chr2	+	51453059	51453323	51450430	51450694	51458436	51458700	4096	510688688	7,0,17	734643790	0,6,0	298	149	0.00324251	0.0491762	0.973,1.0,0.953	1.0,0.982,1.0	-0.019	0.019
ENSSSCG00000017502	PGAP3	chr12	+	22634281	22634434	22632513	22632611	22643586	22643649	350	47,45,19	0,2,0	27,38,45	2,0,6	298	149	0.0032346	0.0491528	1.0,0.918,1.0	0.871,1.0,0.789	0.086	-0.086
ENSSSCG00000022353	RAP1GDS1	chr8	-	121919354	121919501	121910652	121910720	121948197	121948323	16209	16,8,19	9,0,2	9,7,17	0,2,0	296	149	0.00320184	0.0487046	0.472,1.0,0.827	1.0,0.638,1.0	-0.113	0.113
ENSSSCG00000014170	CAST	chr2	+	103270393	103270456	103255776	103255992	103292976	103293048	4280	27,47,13	0,2,0	26,8,46	6,0,2	212	149	0.00319773	0.0486918	1.0,0.943,1.0	0.753,1.0,0.942	0.083	-0.083
ENSSSCG00000022358	RAB28	chr8	-	9034354	9034449	9032074	9033024	9043236	9043314	16088	9,8,15	13,2,7	28,26,28	6,2,4	244	149	0.00318681	0.0485752	0.297,0.71,0.567	0.74,0.888,0.81	-0.288	0.288
ENSSSCG00000000555	ITPR2	chr5	+	47232089	47232232	47226826	47227017	47238792	47238901	20586	40,79,81	2,0,1	91,43,76	0,0,14	292	149	0.00318391	0.0485752	0.911,1.0,0.976	1.0,1.0,0.735	0.051	-0.051
ENSSSCG00000017277	PECAM1	chr12	+	14708008	14708065	14701419	14701482	14717642	14717665	6594	176144209	13,14,10	212189331	10,0,13	206	149	0.00317961	0.0485648	0.907,0.882,0.938	0.939,1.0,0.948	-0.053	0.053
ENSSSCG00000024622	ZNF667	chr6	+	60654068	60654184	60652925	60653018	60662317	60665150	18012	28,18,22	2,2,3	30,29,30	0,0,2	265	149	0.00314104	0.0480578	0.887,0.835,0.805	1.0,1.0,0.894	-0.122	0.122
ENSSSCG00000028377	CRYZL1	chr13	-	197248038	197248126	197237766	197237838	197248336	197248377	11921	0,4,1	21,28,33	0,6,10	15,29,22	237	149	0.00313809	0.0480578	0.0,0.082,0.019	0.0,0.115,0.222	-0.079	0.079
ENSSSCG00000037216	PPP4R2	chr13	+	54359233	54359404	54326259	54326341	54368847	54368941	12729	89,80,133	8,2,6	107,53,86	2,0,2	298	149	0.00314046	0.0480578	0.848,0.952,0.917	0.964,1.0,0.956	-0.068	0.068
ENSSSCG00000003015	EXOSC5	chr6	-	49377589	49377711	49375944	49376085	49378253	49378367	8829	74,48,66	3,2,4	118,66,148	0,0,3	271	149	0.00314319	0.0480578	0.931,0.93,0.901	1.0,1.0,0.964	-0.067	0.067
ENSSSCG00000010146	LGALS8	chr14	-	54877266	54877323	54876227	54876254	54877944	54878064	13638	37,34,110	3,1,12	91,69,165	4,1,3	206	149	0.00313303	0.0480578	0.899,0.961,0.869	0.943,0.98,0.975	-0.056	0.056
ENSSSCG00000037530	TACC2	chr14	+	131828452	131828542	131825967	131826139	131835831	131835975	5176	87,60,71	0,2,3	43,53,110	7,4,5	239	149	0.00313378	0.0480578	1.0,0.949,0.937	0.793,0.892,0.932	0.09	-0.09
ENSSSCG00000013648	TYK2	chr2	-	69166869	69167052	69166705	69166793	69167159	69167263	4790	51,53,48	8,0,0	57,32,65	0,0,0	298	149	0.00310821	0.0478177	0.761,1.0,1.0	1.0,1.0,1.0	-0.08	0.08
ENSSSCG00000010238	HNRNPH3	chr14	+	71492214	71492353	71490755	71491664	71492865	71493005	2776	206209273	40,17,24	245133194	37,32,55	288	149	0.003099	0.0477253	0.727,0.864,0.855	0.774,0.683,0.646	0.114	-0.114
ENSSSCG00000015480	PRRC2C	chr9	+	114045791	114045884	114043329	114043581	114047951	114048053	14922	264290473	10,0,10	449250379	14,11,20	242	149	0.00309317	0.0476848	0.942,1.0,0.967	0.952,0.933,0.921	0.034	-0.034
ENSSSCG00000002755	NFAT5	chr6	-	17379167	17379293	17362415	17362974	17432730	17432784	12931	138117131	0,0,0	99,86,142	2,2,6	275	149	0.00308962	0.0476795	1.0,1.0,1.0	0.964,0.959,0.928	0.05	-0.05
ENSSSCG00000003177	BCL2L12	chr6	+	54711006	54711294	54709833	54709925	54713904	54714129	3014	2,6,4	20,3,5	10,22,21	8,9,1	298	149	0.00308465	0.0476521	0.048,0.5,0.286	0.385,0.55,0.913	-0.338	0.338
ENSSSCG00000017043	RNF145	chr16	+	64253288	64253318	64251181	64251486	64257834	64257852	2054	6,3,2	0,9,20	0,2,0	20,1,24	179	149	0.00307608	0.0475691	1.0,0.217,0.077	0.0,0.625,0.0	0.223	-0.223
ENSSSCG00000027455	SLC39A6	chr6	-	119863867	119864058	119861842	119863081	119865740	119865821	8106	17,16,18	7,0,0	12,21,22	0,0,0	298	149	0.00306006	0.0473705	0.548,1.0,1.0	1.0,1.0,1.0	-0.151	0.151
ENSSSCG00000010301	PPP3CB	chr14	-	76253750	76253780	76248848	76252320	76258737	76258835	3542	9851052989	24,27,36	680686768	2,7,25	179	149	0.0030429	0.0471539	0.972,0.97,0.958	0.996,0.988,0.962	-0.015	0.015
ENSSSCG00000031304	TCAIM	chr13	+	27691985	27692083	27688724	27688847	27696501	27696734	11742	14,12,18	0,2,4	25,12,16	0,0,1	247	149	0.00303029	0.0471213	1.0,0.784,0.731	1.0,1.0,0.906	-0.13	0.13
ENSSSCG00000001924	NA	chr7	-	60778198	60778266	60757750	60757895	60823417	60823865	16323	240249267	0,2,0	181208277	0,0,16	217	149	0.00303295	0.0471213	1.0,0.988,1.0	1.0,1.0,0.922	0.022	-0.022
ENSSSCG00000017238	TTYH2	chr12	-	6872950	6873083	6872269	6872442	6879928	6880125	17833	5,0,4	8,12,20	0,1,0	2,6,4	282	149	0.00303529	0.0471213	0.248,0.0,0.096	0.0,0.081,0.0	0.088	-0.088
ENSSSCG00000023920	P3H1	chr6	+	168686487	168686563	168685998	168686116	168686816	168690034	5770	12,16,4	0,0,0	16,19,16	0,7,0	225	149	0.00303764	0.0471213	1.0,1.0,1.0	1.0,0.643,1.0	0.119	-0.119
ENSSSCG00000031123	PPIG	chr15	+	75953694	75953724	75949362	75949450	75953815	75953955	13752	33,22,52	0,0,0	30,23,33	8,0,0	179	149	0.00301221	0.0469225	1.0,1.0,1.0	0.757,1.0,1.0	0.081	-0.081
ENSSSCG00000013499	YJU2	chr2	-	74515470	74515644	74513377	74513516	74516780	74516901	4367	0,2,2	3,0,0	0,0,0	2,2,5	298	149	0.00298193	0.0464995	0.0,1.0,1.0	0.0,0.0,0.0	0.667	-0.667
ENSSSCG00000014430	ABLIM3	chr2	+	150385179	150385335	150381612	150381684	150387196	150387326	4857	0,5,6	59,39,46	18,2,34	88,72,130	298	149	0.00297543	0.0464466	0.0,0.06,0.061	0.093,0.014,0.116	-0.034	0.034
ENSSSCG00000035105	NA	chr14	-	77671206	77671301	77666891	77667065	77672342	77672546	7471	374445424	5,4,10	234269496	0,0,44	244	149	0.00297496	0.0464466	0.979,0.985,0.963	1.0,1.0,0.873	0.018	-0.018
ENSSSCG00000013124	PATL1	chr2	+	11852919	11853075	11848590	11848750	11855378	11855470	11946	129112184	4,0,7	125,59,78	0,0,0	298	149	0.00293488	0.0459099	0.942,1.0,0.929	1.0,1.0,1.0	-0.043	0.043
ENSSSCG00000001838	POLG	chr7	-	54900919	54901084	54900663	54900810	54902134	54902330	20049	164162192	36,33,39	136172218	11,34,13	298	149	0.00293164	0.0459075	0.695,0.711,0.711	0.861,0.717,0.893	-0.118	0.118
ENSSSCG00000004505	SMAD2	chr1	-	97510632	97510716	97483986	97484275	97511041	97511132	10030	0,2,4	4,0,4	6,1,4	0,2,0	233	149	0.00289778	0.0454249	0.0,1.0,0.39	1.0,0.242,1.0	-0.284	0.284
ENSSSCG00000032262	IDUA	chr8	+	335573	335714	334615	334877	346871	346957	16664	2,0,5	0,2,2	5,6,8	0,0,0	290	149	0.00288908	0.0453364	1.0,0.0,0.562	1.0,1.0,1.0	-0.479	0.479
ENSSSCG00000001497	ZNF451	chr7	-	28752399	28754040	28735581	28735707	28755494	28755575	19486	7,12,6	6,3,12	21,10,18	2,2,4	298	149	0.00288723	0.0453364	0.368,0.667,0.2	0.84,0.714,0.692	-0.337	0.337
ENSSSCG00000024813	MAP3K3	chr12	-	15239838	15239912	15237521	15237589	15244221	15244355	538	57,41,89	1,8,7	48,58,96	0,0,5	223	149	0.00288004	0.0453239	0.974,0.774,0.895	1.0,1.0,0.928	-0.095	0.095
ENSSSCG00000001527	ILRUN	chr7	-	30619600	30619798	30582061	30582390	30626997	30627152	15141	681731773	155,169,95	575575793	169145240	298	149	0.0028822	0.0453239	0.687,0.684,0.803	0.63,0.665,0.623	0.085	-0.085
ENSSSCG00000012910	RPS6KB2	chr2	-	5092547	5092635	5092385	5092443	5093508	5093656	4348	3,5,3	97,77,155	7,7,8	60,83,80	237	149	0.00287468	0.0453012	0.019,0.039,0.012	0.068,0.05,0.059	-0.036	0.036
ENSSSCG00000031489	DUSP22	chr7	+	83278	83328	63047	63130	91635	91710	19787	99,77,125	6,7,13	162203183	7,7,4	199	149	0.00285556	0.0450477	0.925,0.892,0.878	0.945,0.956,0.972	-0.059	0.059
ENSSSCG00000001505	PFDN6	chr7	+	29654183	29654254	29653841	29653987	29654336	29654461	9159	46,30,72	0,1,0	58,39,66	6,0,3	220	149	0.00285539	0.0450477	1.0,0.953,1.0	0.867,1.0,0.937	0.05	-0.05
ENSSSCG00000011760	TBL1XR1	chr13	-	115385727	115385844	115356055	115356158	115402313	115402389	12173	4,4,4	50,53,31	4,7,21	31,50,41	266	149	0.00284112	0.0449151	0.043,0.041,0.067	0.067,0.073,0.223	-0.071	0.071
ENSSSCG00000015692	R3HDM1	chr15	-	16319867	16319909	16319310	16319400	16340140	16340350	14068	76104147	0,10,2	84,76,158	0,0,0	191	149	0.00279962	0.0443059	1.0,0.89,0.983	1.0,1.0,1.0	-0.042	0.042
ENSSSCG00000016157	MYL1	chr15	-	113050490	113050515	113050209	113050237	113051242	113053659	14371	142316592273	38,58,42	63310941285	12,24,10	174	149	0.00279128	0.0442213	0.97,0.961,0.979	0.978,0.975,0.991	-0.011	0.011
ENSSSCG00000008274	NA	chr3	+	68670923	68670938	68669331	68669498	68671105	68671239	20003	16,19,14	55,61,51	5,12,5	67,46,62	164	149	0.0027913	0.0442213	0.209,0.221,0.2	0.063,0.192,0.068	0.102	-0.102
ENSSSCG00000008961	MTHFD2L	chr8	+	70207860	70208061	70205664	70206292	70224030	70224123	16550	35,30,22	0,0,0	16,21,28	8,0,0	298	149	0.0027624	0.0438568	1.0,1.0,1.0	0.5,1.0,1.0	0.167	-0.167
ENSSSCG00000011295	SNRK	chr13	+	26716290	26716425	26713401	26713614	26720601	26724462	11722	173102172	4,4,8	183119178	0,4,1	284	149	0.0027502	0.0437097	0.958,0.93,0.919	1.0,0.94,0.989	-0.041	0.041
ENSSSCG00000002867	CEBPG	chr6	+	43171004	43171184	43164936	43165119	43171367	43174987	4430	0,1,0	2,2,2	4,1,2	6,2,0	298	149	0.00273954	0.0435869	0.0,0.2,0.0	0.25,0.2,1.0	-0.417	0.417
ENSSSCG00000008428	MSH2	chr3	-	93088982	93089230	93085302	93086610	93091377	93091582	17345	20,19,10	4,10,0	11,28,19	1,2,0	298	149	0.00273658	0.0435863	0.714,0.487,1.0	0.846,0.875,1.0	-0.173	0.173
ENSSSCG00000000925	C12orf29	chr5	-	94475496	94475633	94473172	94475391	94476648	94476818	20419	4,4,0	7,13,2	0,2,0	12,7,11	286	149	0.00273028	0.0435325	0.229,0.138,0.0	0.0,0.13,0.0	0.079	-0.079
ENSSSCG00000017246	C17orf80	chr12	-	7718648	7718863	7712559	7712667	7719069	7720561	7614	2,1,0	0,7,2	5,4,7	0,0,7	298	149	0.00271842	0.0434201	1.0,0.067,0.0	1.0,1.0,0.333	-0.422	0.422
ENSSSCG00000001921	NEO1	chr7	-	60079175	60079268	60070894	60071158	60079809	60080048	20179	34,80,38	0,6,0	40,45,30	3,13,2	242	149	0.00272032	0.0434201	1.0,0.891,1.0	0.891,0.681,0.902	0.139	-0.139
ENSSSCG00000010494	SORBS1	chr14	-	106984727	106984757	106978413	106978586	106988642	106988787	11022	21,16,32	2,2,3	44,34,50	1,0,0	179	149	0.00270682	0.0432975	0.897,0.869,0.899	0.973,1.0,1.0	-0.103	0.103
ENSSSCG00000031769	CTTN	chr2	-	3042981	3043092	3042383	3042494	3045156	3045267	16684	62,56,46	2,4,2	94,67,70	0,0,0	260	149	0.00268871	0.0430541	0.947,0.889,0.929	1.0,1.0,1.0	-0.078	0.078
ENSSSCG00000017528	SNX11	chr12	+	24355716	24355817	24355340	24355427	24357903	24357999	310	21,11,23	18,3,23	23,14,41	0,6,7	250	149	0.00268417	0.0430276	0.41,0.686,0.373	1.0,0.582,0.777	-0.297	0.297
ENSSSCG00000004121	FBXO30	chr1	+	19770516	19770649	19764590	19766628	19842577	19842752	9553	20,18,25	2,0,0	21,34,34	2,6,0	282	149	0.00268314	0.0430276	0.841,1.0,1.0	0.847,0.75,1.0	0.081	-0.081
ENSSSCG00000009435	NAA16	chr11	-	25570356	25570452	25563086	25563193	25571872	25571899	1814	47,39,63	2,4,2	37,16,42	0,0,0	245	149	0.00267711	0.043007	0.935,0.856,0.95	1.0,1.0,1.0	-0.086	0.086
ENSSSCG00000021092	FAM53C	chr2	+	140334235	140334465	140330835	140330877	140334850	140334908	9498	239210248	6,9,27	274212268	7,4,8	298	149	0.00266819	0.04291	0.952,0.921,0.821	0.951,0.964,0.944	-0.055	0.055
ENSSSCG00000003872	EPS15	chr6	+	160761766	160761970	160752472	160752670	160764021	160764138	12979	187164195	85,112,79	135148165	33,57,42	298	149	0.0026624	0.0428632	0.524,0.423,0.552	0.672,0.565,0.663	-0.134	0.134
ENSSSCG00000014084	POC5	chr2	-	84716200	84716287	84713713	84713919	84718465	84718607	8895	7,2,4	4,1,3	4,7,11	1,0,2	236	149	0.00265665	0.0428483	0.525,0.558,0.457	0.716,1.0,0.776	-0.317	0.317
ENSSSCG00000007942	HMOX2	chr3	-	37855832	37856020	37844327	37844454	37868060	37868122	6791	6,4,2	20,18,23	0,0,2	19,7,9	298	149	0.0026586	0.0428483	0.13,0.1,0.042	0.0,0.0,0.1	0.057	-0.057
ENSSSCG00000031121	TSEN15	chr9	+	125335802	125335944	125304805	125304941	125336471	125336574	15222	54,60,51	0,2,10	66,62,42	0,0,3	291	149	0.00264689	0.0427521	1.0,0.939,0.723	1.0,1.0,0.878	-0.072	0.072
ENSSSCG00000028033	SECISBP2	chr14	+	913110	913259	912014	912128	919879	920153	13417	50,39,45	0,9,3	23,22,17	0,0,2	298	149	0.00264191	0.042718	1.0,0.684,0.882	1.0,1.0,0.81	-0.081	0.081
ENSSSCG00000024052	GPX4	chr2	-	77322251	77322403	77322140	77322165	77322527	77322672	5867	781744797	8,0,3	7517931135	12,5,17	298	149	0.00263702	0.0426853	0.98,1.0,0.993	0.969,0.988,0.971	0.015	-0.015
ENSSSCG00000032941	SIK2	chr9	+	39475315	39475426	39474427	39474591	39476365	39476457	16051	86,69,103	18,13,12	78,64,105	0,10,6	260	149	0.00263247	0.042658	0.732,0.753,0.831	1.0,0.786,0.909	-0.126	0.126
ENSSSCG00000004603	RFX7	chr1	+	115820582	115820705	115818645	115818728	115857183	115857300	8290	78110117	0,0,0	79,88,110	10,0,0	272	149	0.00263185	0.042658	1.0,1.0,1.0	0.812,1.0,1.0	0.063	-0.063
ENSSSCG00000006024	EBAG9	chr4	-	28013132	28013306	28001852	28001951	28013725	28013949	2729	15,20,17	8,0,0	14,7,25	0,0,0	298	149	0.00262121	0.0425683	0.484,1.0,1.0	1.0,1.0,1.0	-0.172	0.172
ENSSSCG00000009096	EXOSC9	chr8	-	102277565	102277940	102276435	102276555	102278002	102278164	16211	44,34,47	12,0,0	33,38,61	5,20,14	298	149	0.00262025	0.0425683	0.647,1.0,1.0	0.767,0.487,0.685	0.236	-0.236
ENSSSCG00000008881	RAPGEF2	chr8	+	48261559	48261583	48260847	48260971	48262626	48262850	16468	56,45,99	0,2,4	65,70,60	8,7,4	173	149	0.00261207	0.0425125	1.0,0.951,0.955	0.875,0.896,0.928	0.069	-0.069
ENSSSCG00000026177	SLC25A40	chr9	+	92521629	92523778	92521412	92521494	92524419	92524500	15802	2,0,1	9,14,11	0,4,7	8,4,1	298	149	0.00259747	0.0423725	0.1,0.0,0.043	0.0,0.333,0.778	-0.323	0.323
ENSSSCG00000028047	DTNA	chr6	+	118695927	118696005	118684971	118685055	118711563	118711651	12311	3,17,3	55,57,47	8,14,9	23,24,33	227	149	0.00259988	0.0423725	0.035,0.164,0.04	0.186,0.277,0.152	-0.125	0.125
ENSSSCG00000002804	CSNK2A2	chr6	-	20001716	20001767	19991379	19991439	20004805	20004907	4819	70,74,56	0,0,10	93,37,110	0,0,0	200	149	0.0025973	0.0423725	1.0,1.0,0.807	1.0,1.0,1.0	-0.064	0.064
ENSSSCG00000004730	TMEM87A	chr1	+	129117485	129117662	129114500	129114618	129119216	129119278	6298	2,2,0	26,9,27	4,5,8	24,31,23	298	149	0.00260062	0.0423725	0.037,0.1,0.0	0.077,0.075,0.148	-0.054	0.054
ENSSSCG00000040989	GPRC5C	chr12	-	6710852	6710900	6704680	6705766	6714586	6714850	16261	68,128,35	9,2,2	40,60,14	0,2,0	197	149	0.00258742	0.0423426	0.851,0.98,0.93	1.0,0.958,1.0	-0.066	0.066
ENSSSCG00000015853	HERC2	chr15	+	56554674	56554719	56553355	56553499	56556265	56556408	14587	58,38,30	35,34,22	48,39,28	57,46,60	194	149	0.00257143	0.0421274	0.56,0.462,0.512	0.393,0.394,0.264	0.161	-0.161
ENSSSCG00000015667	MBD5	chr15	-	3721401	3721504	3720163	3720344	3724896	3725563	3982	43,40,46	6,0,2	51,49,53	0,0,1	252	149	0.00256718	0.042104	0.809,1.0,0.932	1.0,1.0,0.969	-0.076	0.076
ENSSSCG00000027331	COL6A3	chr15	-	137068159	137068759	137066019	137066592	137070420	137070868	14775	347293297	324402478	402295600	274340435	298	149	0.00255732	0.0419885	0.349,0.267,0.237	0.423,0.303,0.408	-0.094	0.094
ENSSSCG00000016743	OGDH	chr18	-	50641752	50641788	50632983	50633099	50647622	50647725	27	29,40,15	311270351	28,19,17	442373436	185	149	0.00254983	0.0419118	0.07,0.107,0.033	0.049,0.039,0.03	0.031	-0.031
ENSSSCG00000015328	SGCE	chr9	-	74445177	74445335	74438461	74438534	74447202	74447325	15614	17,8,17	0,0,0	20,18,15	0,4,2	298	149	0.00252204	0.0415007	1.0,1.0,1.0	1.0,0.692,0.789	0.173	-0.173
ENSSSCG00000012637	KLHL13	chrX	-	96622360	96622426	96587630	96587772	96669701	96669775	19437	2,9,2	26,46,46	4,18,18	34,44,58	215	149	0.0025148	0.0414974	0.051,0.119,0.029	0.075,0.221,0.177	-0.091	0.091
ENSSSCG00000035105	NA	chr14	-	77676498	77676716	77672342	77672546	77677495	77677666	7482	822959835	14,33,10	503609675	33,30,8	298	149	0.00251702	0.0414974	0.967,0.936,0.977	0.884,0.91,0.977	0.036	-0.036
ENSSSCG00000008740	FBXL5	chr8	-	10937034	10937183	10934376	10935102	10940334	10940460	16101	81,57,50	4,0,3	68,72,53	9,5,8	298	149	0.00251905	0.0414974	0.91,1.0,0.893	0.791,0.878,0.768	0.122	-0.122
ENSSSCG00000005449	PTPN3	chr1	-	250465305	250465440	250462713	250462890	250469292	250469465	9869	33,16,39	3,0,0	106101134	6,11,11	284	149	0.00248559	0.0410825	0.852,1.0,1.0	0.903,0.828,0.865	0.085	-0.085
ENSSSCG00000023334	BCLAF3	chrX	-	16302709	16302854	16300921	16300996	16309950	16310124	18979	0,2,2	30,8,13	2,7,12	30,32,18	294	149	0.00248226	0.0410732	0.0,0.112,0.072	0.033,0.1,0.253	-0.067	0.067
ENSSSCG00000014806	ANAPC15	chr9	-	6687982	6688064	6687714	6687844	6688142	6688226	14613	10,18,9	1,0,0	3,10,14	4,0,2	231	149	0.00248223	0.0410732	0.866,1.0,1.0	0.326,1.0,0.819	0.24	-0.24
ENSSSCG00000008164	MAP4K4	chr3	-	52508229	52508405	52507335	52507456	52510360	52510458	17956	153112260	3,3,6	186169235	0,0,0	298	149	0.0024733	0.0410487	0.962,0.949,0.956	1.0,1.0,1.0	-0.044	0.044
ENSSSCG00000004140	VTA1	chr1	-	22882665	22882707	22880594	22880768	22891663	22891772	12572	6,4,10	160147189	0,2,2	179132161	191	149	0.00247527	0.0410487	0.028,0.021,0.04	0.0,0.012,0.01	0.022	-0.022
ENSSSCG00000022404	SLC3A2	chr2	-	8914684	8914812	8898824	8899253	8918784	8919065	3874	0,0,2	17,10,18	1,1,6	15,6,6	277	149	0.00245811	0.0408551	0.0,0.0,0.056	0.035,0.082,0.35	-0.137	0.137
ENSSSCG00000023139	METTL23	chr12	-	4806251	4806356	4804678	4804916	4808533	4808911	17880	36,25,35	0,0,1	23,27,22	0,6,1	254	149	0.00245729	0.0408551	1.0,1.0,0.954	1.0,0.725,0.928	0.1	-0.1
ENSSSCG00000033228	SPAG9	chr12	-	27254029	27254041	27252749	27252923	27254195	27254252	793	259241400	93,57,121	224196319	107100115	161	149	0.00243855	0.0406207	0.72,0.796,0.754	0.66,0.645,0.72	0.082	-0.082
ENSSSCG00000014048	HK3	chr2	+	81025183	81025262	80992134	80992288	81029922	81029986	8328	2,8,15	9,0,1	18,10,21	0,0,0	228	149	0.00243298	0.0405733	0.127,1.0,0.907	1.0,1.0,1.0	-0.322	0.322
ENSSSCG00000017643	NA	chr12	-	34779760	34780054	34779272	34779366	34782186	34782482	5452	15,8,4	1,6,0	19,16,18	2,0,0	298	149	0.00241722	0.0403556	0.882,0.4,1.0	0.826,1.0,1.0	-0.181	0.181
ENSSSCG00000026719	NA	chr5	-	40421307	40421505	40416334	40419601	40422699	40423016	20518	44,11,27	2,0,6	19,45,20	0,2,0	298	149	0.00241183	0.0403556	0.917,1.0,0.692	1.0,0.918,1.0	-0.103	0.103
ENSSSCG00000024556	ZNF445	chr13	-	27775357	27775525	27760654	27761226	27778345	27778444	13284	1,0,0	10,7,1	8,0,0	15,4,4	298	149	0.00241511	0.0403556	0.048,0.0,0.0	0.211,0.0,0.0	-0.054	0.054
ENSSSCG00000000383	NA	chr5	-	21623811	21623958	21621408	21621593	21624390	21624558	4785	2,0,3	30,20,73	5,6,5	45,26,38	296	149	0.00238649	0.039977	0.032,0.0,0.02	0.053,0.104,0.062	-0.056	0.056
ENSSSCG00000008103	MERTK	chr3	-	44404027	44404211	44395075	44395227	44410822	44410938	16735	6,16,2	0,0,0	15,9,25	4,0,2	298	149	0.00237091	0.0397608	1.0,1.0,1.0	0.652,1.0,0.862	0.162	-0.162
ENSSSCG00000036387	ATPSCKMT	chr16	+	72231069	72231207	72228721	72229010	72233122	72233173	2007	40,25,36	0,3,0	66,27,23	7,3,2	287	149	0.00235631	0.0395606	1.0,0.812,1.0	0.83,0.824,0.857	0.1	-0.1
ENSSSCG00000004064	ARID1B	chr1	-	9976154	9976196	9923613	9923857	10070671	10070782	4533	44,23,40	12,8,33	43,27,47	12,1,5	191	149	0.00234528	0.0394198	0.741,0.692,0.486	0.737,0.955,0.88	-0.218	0.218
ENSSSCG00000039244	PHYH	chr10	+	48410222	48410391	48407678	48407728	48414485	48414567	1632	507290326	32,13,26	625526547	55,70,49	298	149	0.00234298	0.0394198	0.888,0.918,0.862	0.85,0.79,0.848	0.06	-0.06
ENSSSCG00000014388	HDAC3	chr2	-	143279967	143280093	143278898	143278988	143280424	143280489	8643	14,2,12	28,20,33	2,6,2	32,24,36	275	149	0.00231528	0.0390036	0.213,0.051,0.165	0.033,0.119,0.029	0.083	-0.083
ENSSSCG00000010603	NEURL1	chr14	+	114495467	114495551	114494794	114495116	114507099	114507795	13531	4,31,18	113,97,88	8,7,1	57,92,70	233	149	0.00229541	0.0387126	0.022,0.17,0.116	0.082,0.046,0.009	0.057	-0.057
ENSSSCG00000024999	PPIP5K2	chr2	+	108612550	108612641	108609771	108609967	108613707	108613793	5563	16,25,18	0,0,0	13,8,19	2,0,4	240	149	0.00229409	0.0387126	1.0,1.0,1.0	0.801,1.0,0.747	0.151	-0.151
ENSSSCG00000038397	PTK2	chr4	+	2678085	2678292	2656629	2656764	2687315	2687398	18300	4,1,0	82,99,117	9,0,10	88,56,125	298	149	0.00225826	0.0381725	0.024,0.005,0.0	0.049,0.0,0.038	-0.019	0.019
ENSSSCG00000032007	RTN4	chr3	+	86202792	86202849	86180135	86180860	86235065	86235273	7914	3,0,6	10,6,15	0,0,3	14,24,13	206	149	0.00225614	0.0381725	0.178,0.0,0.224	0.0,0.0,0.143	0.086	-0.086
ENSSSCG00000030603	TATDN1	chr4	+	15123698	15123745	15113311	15113371	15126201	15126267	18445	0,0,0	6,11,13	2,0,4	4,9,3	196	149	0.00224688	0.0380666	0.0,0.0,0.0	0.275,0.0,0.503	-0.259	0.259
ENSSSCG00000014010	MAPK9	chr2	+	78352935	78353176	78352352	78352523	78364932	78365062	3895	9,16,18	97,53,103	9,18,31	42,50,67	298	149	0.00224013	0.0379955	0.044,0.131,0.08	0.097,0.153,0.188	-0.061	0.061
ENSSSCG00000017246	C17orf80	chr12	-	7722913	7723007	7719069	7720561	7726715	7726825	7616	1,6,5	28,10,36	6,13,15	18,10,27	243	149	0.0022319	0.0378991	0.021,0.269,0.078	0.17,0.444,0.254	-0.167	0.167
ENSSSCG00000005338	RECK	chr1	+	236841588	236841674	236838841	236838878	236843379	236843427	8208	15,21,12	4,0,0	10,15,9	8,6,1	235	149	0.00223186	0.0378991	0.704,1.0,1.0	0.442,0.613,0.851	0.266	-0.266
ENSSSCG00000029251	MAP4	chr13	-	30650758	30650974	30646236	30646438	30652266	30652373	8692	201922682819	48,43,68	285622323665	86,70,135	298	149	0.00220208	0.0374782	0.955,0.963,0.954	0.943,0.941,0.931	0.019	-0.019
ENSSSCG00000006994	PCM1	chr17	+	5661185	5661242	5657752	5657917	5663814	5663987	12015	70,52,52	64,56,60	70,80,67	31,37,54	206	149	0.00219896	0.0374679	0.442,0.402,0.385	0.62,0.61,0.473	-0.158	0.158
ENSSSCG00000008168	RNF149	chr3	+	53050885	53050982	53048426	53048509	53054906	53055099	13023	33,10,25	5,4,0	24,14,25	17,21,6	246	149	0.00219856	0.0374679	0.8,0.602,1.0	0.461,0.288,0.716	0.312	-0.312
ENSSSCG00000011723	MME	chr13	+	95080873	95080967	95080628	95080765	95082152	95082281	6235	40,40,8	0,0,1	57,59,79	2,0,9	243	149	0.00219228	0.0374397	1.0,1.0,0.831	0.946,1.0,0.843	0.014	-0.014
ENSSSCG00000001946	MBIP	chr7	+	63674544	63674715	63670874	63670972	63677356	63677395	12032	1,0,0	5,4,3	0,1,8	14,5,9	298	149	0.00218614	0.0373778	0.091,0.0,0.0	0.0,0.091,0.308	-0.103	0.103
ENSSSCG00000045016	THSD8	chr2	-	66202598	66202692	66200798	66200936	66204166	66204254	5420	8,0,4	36,28,28	2,0,0	34,12,13	243	149	0.00217665	0.0372583	0.12,0.0,0.081	0.035,0.0,0.0	0.055	-0.055
ENSSSCG00000029558	EXTL1	chr6	+	83471203	83471310	83469975	83470095	83472137	83472227	7536	176,92,105	2,0,12	40,51,24	1,0,0	256	149	0.00217241	0.0372284	0.981,1.0,0.836	0.959,1.0,1.0	-0.047	0.047
ENSSSCG00000027017	NA	chr13	+	10767700	10767789	10765897	10766161	10769929	10770074	11153	209254218	4,10,14	320216311	6,2,5	238	149	0.00215864	0.0370352	0.97,0.941,0.907	0.971,0.985,0.975	-0.038	0.038
ENSSSCG00000028905	TNIK	chr13	-	109702042	109702282	109698940	109699047	109705574	109705739	13684	106,97,64	6,0,4	221135128	1,2,0	298	149	0.00215015	0.0369319	0.898,1.0,0.889	0.991,0.971,1.0	-0.058	0.058
ENSSSCG00000013645	ATG4D	chr2	+	69323988	69324123	69322623	69322688	69324326	69324457	3246	15,14,9	142111182	10,0,2	117,94,124	284	149	0.00214967	0.0369319	0.053,0.062,0.025	0.043,0.0,0.008	0.03	-0.03
ENSSSCG00000011342	DHX30	chr13	+	30619887	30620026	30619472	30619603	30620218	30620329	9680	3,0,4	8,6,8	0,0,0	6,5,2	288	149	0.00214991	0.0369319	0.162,0.0,0.206	0.0,0.0,0.0	0.123	-0.123
ENSSSCG00000007767	ZNF668	chr3	+	17410982	17411108	17406272	17406784	17414037	17414706	15939	9,2,3	8,1,5	2,0,0	1,1,4	275	149	0.00214855	0.0369319	0.379,0.52,0.245	0.52,0.0,0.0	0.208	-0.208
ENSSSCG00000023548	GSTCD	chr8	-	116010595	116010689	115932530	115932646	116014633	116014885	9155	15,11,12	0,0,0	5,10,14	0,0,7	243	149	0.00213263	0.0368008	1.0,1.0,1.0	1.0,1.0,0.551	0.15	-0.15
ENSSSCG00000016948	TRIM23	chr16	-	44135987	44136109	44129411	44129690	44146115	44146241	2147	7,16,16	0,0,1	14,12,14	3,0,3	271	149	0.00210266	0.0363257	1.0,1.0,0.898	0.72,1.0,0.72	0.153	-0.153
ENSSSCG00000034569	OBSCN	chr2	+	51471998	51472262	51471286	51471321	51472483	51472750	4098	154720641981	96,80,109	203113992314	98,50,53	298	149	0.00209052	0.0361884	0.89,0.928,0.901	0.912,0.933,0.956	-0.027	0.027
ENSSSCG00000006930	SH3GLB1	chr4	-	129385538	129385680	129382026	129382155	129395399	129395533	6699	183259277	5,2,6	130133216	2,13,10	291	149	0.00208996	0.0361884	0.949,0.985,0.959	0.971,0.84,0.917	0.055	-0.055
ENSSSCG00000009472	FBXL3	chr11	-	49141096	49141268	49130181	49134192	49145379	49145731	1769	25,12,21	0,0,2	7,19,33	1,7,0	298	149	0.00209228	0.0361884	1.0,1.0,0.84	0.778,0.576,1.0	0.162	-0.162
ENSSSCG00000010566	FBXW4	chr14	-	112652317	112652383	112639735	112639876	112705126	112705221	13412	176152153	5,2,9	103130148	0,1,2	215	149	0.00208224	0.0361408	0.961,0.981,0.922	1.0,0.989,0.981	-0.035	0.035
ENSSSCG00000013638	ILF3	chr2	+	69434035	69434133	69433502	69433614	69434704	69434816	11815	172146196	8,11,18	157141229	30,15,29	247	149	0.00208141	0.0361408	0.928,0.889,0.868	0.759,0.85,0.826	0.083	-0.083
ENSSSCG00000012518	ARMCX5	chrX	+	83766974	83767128	83765579	83765638	83767598	83769534	17989	4,2,0	4,2,1	0,1,0	6,4,4	298	149	0.00207218	0.0360502	0.333,0.333,0.0	0.0,0.111,0.0	0.185	-0.185
ENSSSCG00000038969	NA	chr6	-	52101902	52101949	52100260	52101154	52102101	52102199	5467	36,26,61	0,11,0	60,89,164	3,0,0	196	149	0.00206551	0.0359761	1.0,0.642,1.0	0.938,1.0,1.0	-0.099	0.099
ENSSSCG00000033149	DDX47	chr5	-	59643689	59643878	59643097	59643169	59645970	59646064	16163	98,69,174	0,0,0	129,85,115	4,4,2	298	149	0.00205907	0.0359059	1.0,1.0,1.0	0.942,0.914,0.966	0.059	-0.059
ENSSSCG00000001924	NA	chr7	-	60798264	60798332	60778198	60778266	60823417	60823817	16324	12,8,19	196202209	24,15,25	128166214	217	149	0.00205451	0.0358684	0.04,0.026,0.059	0.114,0.058,0.074	-0.04	0.04
ENSSSCG00000029169	MAPKAP1	chr1	-	266321643	266321713	266312376	266312704	266345938	266346170	7344	63,77,69	4,0,5	41,46,32	11,2,6	219	149	0.00204879	0.0358105	0.915,1.0,0.904	0.717,0.94,0.784	0.126	-0.126
ENSSSCG00000039541	ANKRD11	chr6	+	595044	595141	588887	589023	595573	595744	12628	4,10,0	4,2,4	6,4,8	3,0,0	246	149	0.0020458	0.0358004	0.377,0.752,0.0	0.548,1.0,1.0	-0.473	0.473
ENSSSCG00000011540	SETD5	chr13	+	65803548	65803646	65802807	65802994	65803804	65804029	6703	0,5,0	22,16,15	7,3,4	11,1,15	247	149	0.00201255	0.0352652	0.0,0.159,0.0	0.277,0.644,0.139	-0.3	0.3
ENSSSCG00000032060	NA	chr6	+	7262353	7262469	7255210	7255332	7273564	7273636	5456	197145161	6,5,16	112,100,90	13,10,15	265	149	0.00201285	0.0352652	0.949,0.942,0.85	0.829,0.849,0.771	0.097	-0.097
ENSSSCG00000038475	NA	chr6	+	128013297	128013423	128005555	128005626	128016018	128016403	4713	10,27,6	2,0,5	0,4,1	1,2,4	275	149	0.00199912	0.0351072	0.73,1.0,0.394	0.0,0.52,0.119	0.495	-0.495
ENSSSCG00000017127	CYBC1	chr12	+	657586	657662	657466	657542	657906	658108	13629	0,0,2	15,18,10	0,8,2	12,12,20	225	149	0.00199609	0.0350954	0.0,0.0,0.117	0.0,0.306,0.062	-0.084	0.084
ENSSSCG00000011075	KIAA1217	chr10	-	50710063	50711662	50706718	50709536	50716561	50716681	5953	17,6,19	0,1,2	83,38,133	13,28,14	298	149	0.00199398	0.0350954	1.0,0.75,0.826	0.761,0.404,0.826	0.195	-0.195
ENSSSCG00000004222	NCOA7	chr1	-	37182728	37182851	37167040	37167150	37193563	37193968	9581	0,2,2	7,2,5	8,2,2	0,10,0	272	149	0.00197985	0.0348922	0.0,0.354,0.18	1.0,0.099,1.0	-0.522	0.522
ENSSSCG00000014829	MRPL48	chr9	+	8241631	8241720	8221470	8222236	8252842	8253012	15673	60,48,50	0,0,9	27,50,56	0,0,0	238	149	0.00197569	0.0348601	1.0,1.0,0.777	1.0,1.0,1.0	-0.074	0.074
ENSSSCG00000015432	ATXN7L1	chr9	-	105616060	105616276	105525039	105525262	105642935	105643039	12210	2,0,0	21,11,31	0,1,9	20,11,19	298	149	0.00196079	0.0346382	0.045,0.0,0.0	0.0,0.043,0.191	-0.063	0.063
ENSSSCG00000039544	NA	chr14	+	80477860	80480348	80477622	80477733	80480729	80480810	2589	35,30,22	0,0,2	19,22,16	1,0,6	298	149	0.0019418	0.0343436	1.0,1.0,0.846	0.905,1.0,0.571	0.123	-0.123
ENSSSCG00000036877	NA	chr15	-	37941075	37941155	37936434	37940605	37941774	37941870	14333	2,2,6	0,2,3	5,16,10	0,0,0	229	149	0.00192343	0.0340592	1.0,0.394,0.565	1.0,1.0,1.0	-0.347	0.347
ENSSSCG00000036132	CKM	chr6	-	51712230	51712440	51711030	51711185	51714761	51714811	2650	299934103323	37,57,40	136714101631	2,19,13	298	149	0.00191461	0.0339433	0.976,0.968,0.976	0.997,0.974,0.984	-0.012	0.012
ENSSSCG00000015310	AKAP9	chr9	+	72024676	72024817	72021888	72022965	72025320	72025809	11429	17,40,19	0,0,0	2,9,24	4,0,2	290	149	0.00186596	0.0331203	1.0,1.0,1.0	0.204,1.0,0.86	0.312	-0.312
ENSSSCG00000022797	PPP1R3B	chr15	+	56003323	56003466	56002963	56003005	56008830	56013466	14576	59,107,42	4,4,2	29,47,32	6,8,4	292	149	0.00185519	0.0329683	0.883,0.932,0.915	0.712,0.75,0.803	0.155	-0.155
ENSSSCG00000007291	EDEM2	chr17	-	38507183	38507301	38504204	38504330	38508022	38508128	19107	0,3,2	25,24,36	3,8,0	3,8,14	267	149	0.00183372	0.0326563	0.0,0.065,0.03	0.358,0.358,0.0	-0.207	0.207
ENSSSCG00000031538	RNASE4	chr7	-	78250034	78250138	78243691	78244930	78262480	78262671	19601	11,4,11	45,41,40	13,21,8	33,33,16	253	149	0.00183543	0.0326563	0.126,0.054,0.139	0.188,0.273,0.227	-0.123	0.123
ENSSSCG00000008056	NA	chr3	-	39535169	39535450	39533557	39533741	39538436	39538652	10196	21,11,17	160178215	8,7,4	131139215	298	149	0.00182918	0.0326563	0.062,0.03,0.038	0.03,0.025,0.009	0.022	-0.022
ENSSSCG00000027738	LRRFIP2	chr13	+	21737097	21737142	21736964	21737015	21737984	21738032	4945	91,71,120	0,0,1	173,79,232	8,0,8	194	149	0.00183455	0.0326563	1.0,1.0,0.989	0.943,1.0,0.957	0.03	-0.03
ENSSSCG00000013295	TRIM44	chr2	-	25268651	25268869	25264618	25267754	25271066	25271149	4265	12,8,12	0,0,0	4,8,8	2,1,2	298	149	0.00183134	0.0326563	1.0,1.0,1.0	0.5,0.8,0.667	0.344	-0.344
ENSSSCG00000017940	GPS2	chr12	-	52665600	52665690	52665414	52665494	52665797	52665951	11915	131150188	0,0,16	50,48,77	0,0,1	239	149	0.00182439	0.0326548	1.0,1.0,0.88	1.0,1.0,0.98	-0.033	0.033
ENSSSCG00000031129	SIRT5	chr7	+	9954020	9954154	9951046	9951143	9965274	9965390	14094	112,71,73	0,0,0	84,87,94	0,0,10	283	149	0.0018242	0.0326548	1.0,1.0,1.0	1.0,1.0,0.832	0.056	-0.056
ENSSSCG00000007280	ITCH	chr17	+	37856178	37856274	37854138	37854328	37862503	37862678	13986	129,92,151	4,2,14	111,79,121	2,1,2	245	149	0.001813	0.0325292	0.951,0.965,0.868	0.971,0.98,0.974	-0.047	0.047
ENSSSCG00000037439	TRAPPC4	chr9	+	46244046	46244150	46242866	46243041	46245993	46246343	15087	34,31,45	12,2,4	26,52,20	0,4,0	253	149	0.0018001	0.0323367	0.625,0.901,0.869	1.0,0.884,1.0	-0.163	0.163
ENSSSCG00000006529	SLC50A1	chr4	-	94664654	94664778	94663890	94664052	94664917	94664995	18424	10,15,11	0,2,4	6,15,18	0,0,2	273	149	0.00178205	0.032051	1.0,0.804,0.6	1.0,1.0,0.831	-0.142	0.142
ENSSSCG00000038237	UQCC1	chr17	-	38728572	38728630	38713894	38714061	38736933	38737006	11350	188185202	2,0,7	306260227	17,8,8	207	149	0.00178096	0.032051	0.985,1.0,0.954	0.928,0.959,0.953	0.033	-0.033
ENSSSCG00000015145	ZNF202	chr9	-	50588254	50588427	50587802	50587932	50589136	50589223	9713	6,2,8	11,12,28	0,2,0	4,4,10	298	149	0.0017776	0.0320485	0.214,0.077,0.125	0.0,0.2,0.0	0.072	-0.072
ENSSSCG00000001022	SSR1	chr7	-	4671846	4671861	4662959	4665423	4672136	4672230	15952	16,17,12	245237221	1,3,11	191130224	164	149	0.00176506	0.031861	0.056,0.061,0.047	0.005,0.021,0.043	0.032	-0.032
ENSSSCG00000022112	DOCK9	chr11	-	67797554	67797632	67795943	67796050	67798519	67798577	3520	1,0,3	22,39,46	3,3,11	39,31,54	227	149	0.00175279	0.0316943	0.029,0.0,0.041	0.048,0.06,0.118	-0.052	0.052
ENSSSCG00000008179	REV1	chr3	+	54783403	54783516	54775725	54775816	54799380	54799441	6374	2,7,2	0,0,1	8,2,6	2,2,1	262	149	0.0017537	0.0316943	1.0,1.0,0.532	0.695,0.363,0.773	0.234	-0.234
ENSSSCG00000015244	APLP2	chr9	+	56863001	56863037	56861159	56861312	56866355	56866441	15372	87109197	93,84,120	97,91,108	162,92,153	185	149	0.00174571	0.0316266	0.43,0.511,0.569	0.325,0.443,0.362	0.127	-0.127
ENSSSCG00000027857	DMXL1	chr2	+	123109946	123110033	123103324	123103387	123113224	123113346	6543	34,34,20	0,0,9	60,28,30	0,0,0	236	149	0.00174278	0.0316121	1.0,1.0,0.584	1.0,1.0,1.0	-0.139	0.139
ENSSSCG00000001975	PRKD1	chr7	+	69790792	69790816	69780621	69780782	69805625	69805836	10881	2,10,2	86,66,103	0,1,2	95,99,124	173	149	0.00172619	0.0313493	0.02,0.115,0.016	0.0,0.009,0.014	0.043	-0.043
ENSSSCG00000025492	NUDT13	chr14	+	75949777	75949917	75945441	75945533	75951105	75951240	2657	35,23,20	0,0,0	65,77,56	1,8,0	289	149	0.00170519	0.0310058	1.0,1.0,1.0	0.971,0.832,1.0	0.066	-0.066
ENSSSCG00000011022	SVIL	chr10	+	41408039	41408087	41402998	41403128	41416479	41416627	10642	91114106	74,70,95	76,84,140	99,99,168	197	149	0.00170042	0.0309634	0.482,0.552,0.458	0.367,0.391,0.387	0.116	-0.116
ENSSSCG00000009523	NA	chr11	-	69310572	69310646	69300955	69301127	69344393	69344562	4333	2,7,0	3,4,2	1,1,0	3,6,1	223	149	0.00170079	0.0309634	0.308,0.539,0.0	0.182,0.1,0.0	0.188	-0.188
ENSSSCG00000017785	NUFIP2	chr12	-	45499044	45500775	45484415	45484448	45506203	45506548	5057	38,50,81	0,0,0	91,40,31	2,2,4	298	149	0.00169494	0.0309327	1.0,1.0,1.0	0.958,0.909,0.795	0.113	-0.113
ENSSSCG00000034630	ABI2	chr15	+	106858249	106858396	106854696	106854794	106859128	106859253	14268	5,12,14	0,0,2	5,12,8	4,2,0	296	149	0.00168894	0.0308778	1.0,1.0,0.779	0.386,0.751,1.0	0.214	-0.214
ENSSSCG00000011075	KIAA1217	chr10	-	50757927	50758032	50757371	50757421	50778512	50778746	5956	14,9,7	8,6,38	27,10,8	105,48,111	254	149	0.00168986	0.0308778	0.507,0.468,0.098	0.131,0.109,0.041	0.264	-0.264
ENSSSCG00000010078	NA	chr14	+	50027634	50027724	50027014	50027089	50028144	50028341	13313	4,10,6	10,11,5	13,11,22	2,5,8	239	149	0.00167952	0.0307644	0.2,0.362,0.428	0.802,0.578,0.632	-0.341	0.341
ENSSSCG00000010092	PI4KA	chr14	-	50399947	50400001	50398069	50398190	50400199	50400367	15043	53,52,49	0,0,2	47,34,62	6,2,2	203	149	0.00167728	0.0307611	1.0,1.0,0.947	0.852,0.926,0.958	0.07	-0.07
ENSSSCG00000027093	FOLH1B	chr9	+	22940510	22940593	22937105	22937225	22943510	22943574	8917	44,34,10	0,0,0	31,43,15	8,0,0	232	149	0.00167624	0.0307611	1.0,1.0,1.0	0.713,1.0,1.0	0.096	-0.096
ENSSSCG00000005110	SYNE2	chr1	-	193913733	193913817	193913231	193913278	193914816	193915008	8659	47,65,53	1,0,2	47,44,43	6,4,1	233	149	0.00166708	0.0306496	0.968,1.0,0.944	0.834,0.876,0.965	0.079	-0.079
ENSSSCG00000032563	TMEM39B	chr6	+	88601285	88601388	88600197	88600385	88604813	88604934	3990	6,11,6	5,19,6	10,6,9	2,3,2	252	149	0.00166179	0.03059	0.415,0.255,0.372	0.747,0.542,0.727	-0.325	0.325
ENSSSCG00000017553	KAT7	chr12	+	25987466	25987556	25984013	25984096	25988924	25989023	15544	57,67,78	0,0,3	54,64,78	2,6,4	239	149	0.00166037	0.03059	1.0,1.0,0.942	0.944,0.869,0.924	0.068	-0.068
ENSSSCG00000006752	CSDE1	chr4	+	105823162	105823255	105822617	105822727	105823872	105823970	18677	463384449	10078771140	475427573	859713984	242	149	0.00165088	0.0304646	0.221,0.212,0.195	0.254,0.269,0.264	-0.053	0.053
ENSSSCG00000028771	MEF2A	chr1	+	138414523	138414609	138371348	138371434	138417747	138417939	8578	44,52,61	139130126	24,22,17	125,79,75	235	149	0.00164742	0.0304384	0.167,0.202,0.235	0.109,0.15,0.126	0.073	-0.073
ENSSSCG00000037131	CLTA	chr1	+	236991866	236991902	236986946	236987058	236992838	236993286	8469	19,15,19	5,0,0	31,16,17	7,8,8	185	149	0.00160836	0.0297536	0.754,1.0,1.0	0.781,0.617,0.631	0.242	-0.242
ENSSSCG00000024578	PHLDB1	chr9	+	45934146	45934287	45933532	45933706	45935664	45935805	14918	51,111,96	4,4,6	57,34,112	0,0,3	290	149	0.00156227	0.028937	0.868,0.934,0.892	1.0,1.0,0.95	-0.085	0.085
ENSSSCG00000023031	TNNT2	chr10	-	23758870	23758885	23755373	23755439	23758985	23758996	1412	6,2,2	4,0,0	0,0,4	2,2,2	164	149	0.00153854	0.0285329	0.577,1.0,1.0	0.0,0.0,0.645	0.644	-0.644
ENSSSCG00000031981	SHISA4	chr10	+	24166457	24166599	24161015	24165880	24166979	24167346	6034	2,0,0	13,5,3	0,6,7	7,16,20	291	149	0.00153199	0.0284468	0.073,0.0,0.0	0.0,0.161,0.152	-0.08	0.08
ENSSSCG00000024443	ORC6	chr6	-	37940242	37940406	37939958	37940048	37942044	37942174	18019	25,32,18	2,0,5	12,32,36	0,0,1	298	149	0.00152796	0.0284075	0.862,1.0,0.643	1.0,1.0,0.947	-0.147	0.147
ENSSSCG00000005716	POMT1	chr1	+	271435799	271435946	271435204	271435255	271436625	271436737	3101	48,56,43	0,3,5	29,39,56	0,0,0	296	149	0.00151772	0.0282947	1.0,0.904,0.812	1.0,1.0,1.0	-0.095	0.095
ENSSSCG00000011441	TNNC1	chr13	-	34592049	34592164	34591209	34591824	34592444	34592591	3594	267317471924	9,10,8	12573877711470	125,68,94	264	149	0.00152	0.0282947	0.994,0.99,0.993	0.983,0.986,0.986	0.007	-0.007
ENSSSCG00000005623	NA	chr1	-	268382394	268382502	268381396	268381490	268382734	268382796	8600	26,26,25	15,21,17	16,17,16	27,25,25	257	149	0.00151473	0.0282947	0.501,0.418,0.46	0.256,0.283,0.271	0.19	-0.19
ENSSSCG00000021893	ROCK1	chr6	-	106174353	106174402	106173826	106173897	106180262	106180422	10907	8,1,9	2,0,6	4,0,4	4,7,14	198	149	0.00151868	0.0282947	0.751,1.0,0.53	0.429,0.0,0.177	0.558	-0.558
ENSSSCG00000027278	ARL6	chr13	-	162554121	162554259	162552277	162552422	162555851	162556280	18492	3,1,0	24,11,23	4,2,4	11,8,4	287	149	0.00149611	0.0279901	0.061,0.045,0.0	0.159,0.115,0.342	-0.17	0.17
ENSSSCG00000014868	EMSY	chr9	+	10702310	10702352	10700899	10701055	10705377	10705529	10516	86,99,129	5,11,14	106,63,147	20,20,24	191	149	0.00149061	0.0279222	0.931,0.875,0.878	0.805,0.711,0.827	0.114	-0.114
ENSSSCG00000010316	KAT6B	chr14	+	77543542	77543675	77540657	77540773	77546518	77546574	9492	9,12,16	0,0,8	14,3,24	0,0,0	282	149	0.00145949	0.0273737	1.0,1.0,0.514	1.0,1.0,1.0	-0.162	0.162
ENSSSCG00000011367	ARIH2	chr13	+	31591281	31591327	31575604	31575948	31604186	31604254	11899	73,58,91	8499801083	59,54,89	555558618	195	149	0.00145546	0.0273325	0.062,0.043,0.06	0.075,0.069,0.099	-0.026	0.026
ENSSSCG00000004845	FAN1	chr1	-	143931375	143931504	143919694	143919951	143932773	143932877	10875	36,23,24	3,2,2	23,21,29	0,0,1	278	149	0.00145084	0.0272947	0.865,0.86,0.865	1.0,1.0,0.94	-0.117	0.117
ENSSSCG00000032129	COX7B	chrX	+	61964656	61964781	61962414	61962540	61968809	61969006	19291	130510581062	2,6,4	174218062106	18,26,15	274	149	0.00145161	0.0272947	0.997,0.99,0.993	0.981,0.974,0.987	0.013	-0.013
ENSSSCG00000001653	PEX6	chr7	-	38049472	38049636	38048476	38048560	38051412	38052370	19677	18,19,15	0,0,0	28,8,12	1,1,4	298	149	0.00144904	0.0272947	1.0,1.0,1.0	0.933,0.8,0.6	0.222	-0.222
ENSSSCG00000016164	IKZF2	chr15	-	115675185	115675285	115673648	115673697	115676444	115676768	14393	4,14,16	2,5,5	5,13,16	0,3,0	249	149	0.00142064	0.0268139	0.545,0.626,0.657	1.0,0.722,1.0	-0.298	0.298
ENSSSCG00000032563	TMEM39B	chr6	+	88600197	88600385	88598649	88598986	88604813	88604934	3989	15,28,10	0,7,0	8,9,16	0,0,0	298	149	0.00141483	0.0267382	1.0,0.667,1.0	1.0,1.0,1.0	-0.111	0.111
ENSSSCG00000014084	POC5	chr2	-	84716200	84716284	84713713	84713919	84718465	84718607	8894	12,4,10	4,1,3	11,20,21	1,0,2	233	149	0.00139996	0.0264907	0.657,0.719,0.681	0.876,1.0,0.87	-0.23	0.23
ENSSSCG00000010635	ZDHHC6	chr14	-	122835325	122835493	122834111	122834153	122841807	122841861	20027	29,20,13	6,0,6	31,25,30	0,1,2	298	149	0.00138883	0.0263136	0.707,1.0,0.52	1.0,0.926,0.882	-0.194	0.194
ENSSSCG00000004544	SPG21	chr1	+	107015988	107016075	107011287	107012066	107018855	107019017	17764	11,9,33	1,4,3	20,11,14	0,0,2	236	149	0.00137827	0.0261467	0.874,0.587,0.874	1.0,1.0,0.815	-0.16	0.16
ENSSSCG00000036828	SNX4	chr13	+	134852518	134852574	134846625	134846673	134857916	134857989	10767	14,2,10	2,0,4	25,2,18	0,0,0	205	149	0.00136332	0.0258961	0.836,1.0,0.645	1.0,1.0,1.0	-0.173	0.173
ENSSSCG00000014868	EMSY	chr9	+	10700899	10701055	10690382	10690581	10705377	10705529	10514	7,17,17	3,6,2	26,27,26	2,0,2	298	149	0.0013588	0.0258943	0.538,0.586,0.81	0.867,1.0,0.867	-0.267	0.267
ENSSSCG00000021292	OSBPL9	chr6	-	160421615	160421654	160417339	160417430	160432709	160432760	5851	24,28,38	82,58,111	43,29,67	67,57,72	188	149	0.00136015	0.0258943	0.188,0.277,0.213	0.337,0.287,0.424	-0.123	0.123
ENSSSCG00000038251	DNAJC15	chr11	-	24037689	24037766	24030436	24030507	24053521	24053595	1840	10,12,12	0,0,2	2,9,22	4,0,6	226	149	0.00136149	0.0258943	1.0,1.0,0.798	0.248,1.0,0.707	0.281	-0.281
ENSSSCG00000015857	UGGT1	chr15	-	59218156	59218288	59205922	59206087	59221530	59221666	5441	27,24,34	4,3,0	36,20,32	0,0,0	281	149	0.00135535	0.0258768	0.782,0.809,1.0	1.0,1.0,1.0	-0.136	0.136
ENSSSCG00000003514	HSPG2	chr6	-	79913142	79913193	79912601	79912730	79914319	79914480	4744	129224208	242235189	148170155	320274387	200	149	0.00134506	0.0257132	0.284,0.415,0.451	0.256,0.316,0.23	0.116	-0.116
ENSSSCG00000029578	NFATC3	chr6	+	28861060	28861186	28848629	28849188	28863493	28863638	6783	69,29,74	0,0,1	58,17,102	2,1,6	275	149	0.00133448	0.0255439	1.0,1.0,0.976	0.94,0.902,0.902	0.077	-0.077
ENSSSCG00000005467	HSDL2	chr1	+	253184519	253184648	253179679	253179829	253190745	253195041	10412	95,113,77	0,0,0	211193145	6,2,6	278	149	0.00132916	0.0254748	1.0,1.0,1.0	0.95,0.981,0.928	0.047	-0.047
ENSSSCG00000015106	HYOU1	chr9	-	46276082	46276133	46275889	46275987	46276808	46276953	18811	2,4,0	2,0,4	0,0,0	2,5,4	200	149	0.00132144	0.0253594	0.427,1.0,0.0	0.0,0.0,0.0	0.476	-0.476
ENSSSCG00000024437	AP2M1	chr13	+	122099891	122099897	122099414	122099497	122100098	122100234	12465	143103184	4,11,11	96100116	13,4,37	155	149	0.00131817	0.0253294	0.972,0.9,0.941	0.877,0.96,0.751	0.075	-0.075
ENSSSCG00000002357	ALDH6A1	chr7	-	97377952	97378205	97376406	97376466	97381733	97381799	15768	17,11,7	33,59,33	11,4,2	50,64,53	298	149	0.00129847	0.024983	0.205,0.085,0.096	0.099,0.03,0.019	0.079	-0.079
ENSSSCG00000014207	APC	chr2	-	116937320	116937396	116934870	116934966	116940557	116940656	7217	43,60,57	2,0,2	31,39,62	6,2,6	225	149	0.00128492	0.0247542	0.934,1.0,0.95	0.774,0.928,0.872	0.103	-0.103
ENSSSCG00000045508	CCDC180	chr1	+	239323786	239324004	239321459	239321533	239337004	239337591	17722	41,60,40	0,4,4	25,42,42	0,0,0	298	149	0.00127701	0.0246938	1.0,0.882,0.833	1.0,1.0,1.0	-0.095	0.095
ENSSSCG00000016618	CPED1	chr18	-	25931649	25931746	25913034	25913221	25935902	25937015	9991	36,11,5	169176128	16,23,32	105,131,90	246	149	0.00127601	0.0246938	0.114,0.036,0.023	0.084,0.096,0.177	-0.061	0.061
ENSSSCG00000000793	PPHLN1	chr5	+	73631381	73631438	73619859	73620071	73634408	73634488	2348	24,16,40	2,0,0	27,10,36	1,2,6	206	149	0.00128012	0.0246938	0.897,1.0,1.0	0.951,0.783,0.813	0.117	-0.117
ENSSSCG00000028973	PHACTR4	chr6	+	85496331	85496412	85493144	85493315	85503243	85503359	20319	11,6,8	0,0,0	6,1,10	0,2,4	230	149	0.0012794	0.0246938	1.0,1.0,1.0	1.0,0.245,0.618	0.379	-0.379
ENSSSCG00000004010	ERMARD	chr1	-	535734	535874	534743	534845	537845	538014	2563	34,63,50	17,15,23	58,76,71	12,13,3	289	149	0.00126738	0.0246072	0.508,0.684,0.528	0.714,0.751,0.924	-0.223	0.223
ENSSSCG00000010172	NA	chr14	+	59165483	59165551	59163051	59163188	59167157	59167743	13299	320347357	3,18,22	256274251	18,28,19	217	149	0.00126601	0.0246072	0.987,0.93,0.918	0.907,0.87,0.901	0.052	-0.052
ENSSSCG00000009431	DGKH	chr11	-	24850052	24850192	24847042	24847127	24850311	24850420	1835	12,11,16	0,0,0	22,24,24	6,1,0	289	149	0.00126605	0.0246072	1.0,1.0,1.0	0.654,0.925,1.0	0.14	-0.14
ENSSSCG00000008501	VIT	chr3	-	103426270	103426462	103414144	103414192	103434703	103434781	17580	53,40,34	2,0,3	32,40,31	5,6,5	298	149	0.00126903	0.0246072	0.93,1.0,0.85	0.762,0.769,0.756	0.164	-0.164
ENSSSCG00000020830	NA	chr5	-	22053964	22054013	22047998	22053240	22056949	22057021	20857	44,24,28	295332473799	71,23,67	253222302938	198	149	0.001262	0.024599	0.011,0.006,0.006	0.021,0.008,0.017	-0.008	0.008
ENSSSCG00000004304	SLC35A1	chr1	+	55888442	55888509	55882749	55882902	55894875	55895769	8538	6,1,9	0,0,0	2,3,13	2,0,4	216	149	0.00125214	0.0244388	1.0,1.0,1.0	0.408,1.0,0.692	0.3	-0.3
ENSSSCG00000013533	RANBP3	chr2	+	73103931	73104003	73101165	73101252	73109196	73109262	6382	20,13,32	0,4,5	26,5,28	1,0,1	221	149	0.00124291	0.0242906	1.0,0.687,0.812	0.946,1.0,0.95	-0.132	0.132
ENSSSCG00000003586	EPB41	chr6	+	85980366	85980423	85975974	85976168	85982174	85982237	8122	2,0,0	11,13,10	0,4,4	10,9,7	206	149	0.00123181	0.0241053	0.116,0.0,0.0	0.0,0.243,0.292	-0.14	0.14
ENSSSCG00000015474	PPFIA4	chr9	+	113748119	113748251	113747740	113747824	113748602	113748665	14909	9,23,9	0,0,0	28,23,58	0,0,8	281	149	0.00121623	0.0238316	1.0,1.0,1.0	1.0,1.0,0.794	0.069	-0.069
ENSSSCG00000003512	EIF4G3	chr6	-	79249098	79249227	79198739	79198835	79286186	79286261	14941	366536507	34,15,35	329319439	7,6,20	278	149	0.00120595	0.0237596	0.852,0.95,0.886	0.962,0.966,0.922	-0.054	0.054
ENSSSCG00000027898	ATP2B1	chr5	+	93049415	93049567	93048843	93049026	93058142	93061446	7150	115153197	12,10,6	89,62,103	8,8,29	298	149	0.00120827	0.0237596	0.827,0.884,0.943	0.848,0.795,0.64	0.124	-0.124
ENSSSCG00000016948	TRIM23	chr16	-	44139299	44139462	44129411	44129690	44146115	44146241	2148	14,9,10	0,0,1	12,7,14	3,0,3	298	149	0.00121067	0.0237596	1.0,1.0,0.833	0.667,1.0,0.7	0.155	-0.155
ENSSSCG00000011163	DIP2C	chr10	+	68961014	68961182	68959423	68959495	68970420	68970531	3587	83,59,102	14,1,10	86,73,119	28,21,21	298	149	0.00121096	0.0237596	0.748,0.967,0.836	0.606,0.635,0.739	0.19	-0.19
ENSSSCG00000016248	AGFG1	chr15	+	128969258	128969306	128962908	128963001	128971153	128971312	14640	72100130	72,28,49	31,70,44	61,57,70	197	149	0.00120793	0.0237596	0.431,0.73,0.667	0.278,0.482,0.322	0.249	-0.249
ENSSSCG00000030617	INTS12	chr8	+	116057256	116057403	116051680	116051840	116057962	116058472	16099	26,10,17	0,1,0	22,7,22	6,1,0	296	149	0.00119598	0.0236215	1.0,0.834,1.0	0.649,0.779,1.0	0.135	-0.135
ENSSSCG00000010835	AIDA	chr10	-	11435231	11435354	11432683	11432801	11437659	11437782	7704	270241299	8,36,8	204205223	29,24,29	272	149	0.00118575	0.0234505	0.949,0.786,0.953	0.794,0.824,0.808	0.087	-0.087
ENSSSCG00000009400	RCBTB2	chr11	+	19167539	19167605	19163542	19163685	19169064	19169255	15238	0,14,9	20,43,45	18,31,32	43,52,66	215	149	0.00118394	0.0234458	0.0,0.184,0.122	0.225,0.292,0.252	-0.154	0.154
ENSSSCG00000032261	CCDC117	chr14	+	46003402	46003540	46002384	46002609	46005240	46008292	8314	100102229	8,9,12	191117156	18,30,23	287	149	0.00118387	0.0234458	0.866,0.855,0.908	0.846,0.669,0.779	0.112	-0.112
ENSSSCG00000008600	PUM2	chr3	+	117929734	117929971	117925330	117925615	117949785	117950053	17979	129102141	21,7,15	182107219	4,10,9	298	149	0.00117937	0.0234175	0.754,0.879,0.825	0.958,0.843,0.924	-0.089	0.089
ENSSSCG00000011296	ANO10	chr13	-	26926557	26926677	26922401	26922971	26937842	26937977	8533	39,32,16	0,8,0	34,41,41	0,0,0	269	149	0.001161	0.0230835	1.0,0.689,1.0	1.0,1.0,1.0	-0.104	0.104
ENSSSCG00000008281	RTKN	chr3	+	68611128	68611257	68610786	68610893	68611913	68612082	11950	21,18,22	0,0,0	32,24,22	0,0,12	278	149	0.0011607	0.0230835	1.0,1.0,1.0	1.0,1.0,0.496	0.168	-0.168
ENSSSCG00000039056	GAS7	chr12	-	54799774	54799860	54791959	54792013	54811463	54811544	16588	67,60,86	0,4,5	28,37,55	2,8,9	235	149	0.00114776	0.022899	1.0,0.905,0.916	0.899,0.746,0.795	0.127	-0.127
ENSSSCG00000022780	UGCG	chr1	+	252679142	252679244	252678025	252678128	252681503	252681616	10366	10,28,32	2,0,0	39,12,9	1,2,5	251	149	0.00114864	0.022899	0.748,1.0,1.0	0.959,0.781,0.517	0.164	-0.164
ENSSSCG00000009741	PUS1	chr14	-	23411168	23411271	23403342	23404034	23413895	23414033	12693	47,46,55	2,1,0	45,36,50	12,2,0	252	149	0.00114022	0.0227923	0.933,0.965,1.0	0.689,0.914,1.0	0.098	-0.098
ENSSSCG00000006388	DCAF8	chr4	+	90219047	90219170	90216105	90216178	90231258	90231333	13709	128,93,125	417317358	142133109	328223274	272	149	0.00112293	0.0225024	0.144,0.138,0.161	0.192,0.246,0.179	-0.058	0.058
ENSSSCG00000005282	VPS13A	chr1	+	230100569	230100665	230096621	230096664	230101181	230101283	8357	71,69,69	0,0,0	47,28,44	4,4,0	245	149	0.00112422	0.0225024	1.0,1.0,1.0	0.877,0.81,1.0	0.104	-0.104
ENSSSCG00000034569	OBSCN	chr2	+	51472852	51473125	51472483	51472750	51473756	51474029	4100	135313971334	428352456	201311972089	438324347	298	149	0.00112025	0.0224836	0.612,0.665,0.594	0.697,0.649,0.751	-0.075	0.075
ENSSSCG00000007544	SUN1	chr3	+	514514	514625	514191	514275	515871	515970	17148	5,6,9	24,25,29	12,14,21	18,27,22	260	149	0.00111767	0.0224619	0.107,0.121,0.151	0.276,0.229,0.354	-0.16	0.16
ENSSSCG00000010863	AHCTF1	chr10	+	15043850	15043871	15042169	15042569	15051105	15051233	3484	6,10,3	10,17,2	16,9,11	6,4,2	170	149	0.00111107	0.0223594	0.345,0.34,0.568	0.7,0.664,0.828	-0.313	0.313
ENSSSCG00000013876	MYO9B	chr2	-	60482281	60482395	60480324	60480364	60485077	60485156	11339	7,19,28	9,0,2	16,24,50	0,0,2	263	149	0.00111029	0.0223594	0.306,1.0,0.888	1.0,1.0,0.934	-0.247	0.247
ENSSSCG00000003512	EIF4G3	chr6	-	79197190	79197304	79193671	79193704	79198739	79198835	14939	4,1,21	10,6,0	17,11,17	0,3,0	263	149	0.00110495	0.0223057	0.185,0.086,1.0	1.0,0.675,1.0	-0.468	0.468
ENSSSCG00000010029	DRG1	chr14	+	48129172	48129348	48127827	48127951	48134654	48134724	12714	35,63,60	0,0,10	30,23,46	0,0,1	298	149	0.0011054	0.0223057	1.0,1.0,0.75	1.0,1.0,0.958	-0.069	0.069
ENSSSCG00000029860	EPB41L4A	chr2	+	117453001	117453085	117450131	117450222	117454246	117454360	16372	28,24,26	0,0,2	46,39,85	6,6,2	233	149	0.00110332	0.0223057	1.0,1.0,0.893	0.831,0.806,0.965	0.097	-0.097
ENSSSCG00000010316	KAT6B	chr14	+	77546518	77547450	77541007	77541089	77548419	77548541	9495	15,7,9	2,1,4	8,1,13	0,0,2	298	149	0.00109983	0.0222839	0.789,0.778,0.529	1.0,1.0,0.765	-0.223	0.223
ENSSSCG00000047420	CPNE1	chr17	-	38991206	38991291	38964602	38964731	38997132	38997265	5576	2,8,8	0,0,2	6,2,4	4,2,0	234	149	0.00109336	0.022183	1.0,1.0,0.718	0.489,0.389,1.0	0.28	-0.28
ENSSSCG00000010053	NA	chr14	+	49333682	49333807	49332956	49333103	49352289	49352463	2388	8,6,0	0,2,2	0,1,2	6,4,8	274	149	0.00109188	0.022183	1.0,0.62,0.0	0.0,0.12,0.12	0.46	-0.46
ENSSSCG00000027935	FHOD3	chr6	+	120440184	120440538	120398622	120398873	120447292	120447406	12649	13,0,6	13,14,12	14,5,9	9,2,2	298	149	0.00108697	0.0221136	0.333,0.0,0.2	0.437,0.556,0.692	-0.384	0.384
ENSSSCG00000022777	SLC35C2	chr17	-	48513479	48513640	48513195	48513383	48513751	48513881	19170	2,0,0	17,12,21	0,8,2	26,9,6	298	149	0.00108199	0.0221136	0.056,0.0,0.0	0.0,0.308,0.143	-0.132	0.132
ENSSSCG00000026597	SLC38A4	chr5	-	77414520	77414623	77411610	77413885	77415381	77415479	2335	0,0,0	45,15,39	6,8,3	62,52,119	252	149	0.00108645	0.0221136	0.0,0.0,0.0	0.054,0.083,0.015	-0.051	0.051
ENSSSCG00000025293	HLTF	chr13	-	89272683	89272764	89267323	89269613	89276694	89276875	11744	25,28,14	0,0,0	46,35,25	0,4,4	230	149	0.00108641	0.0221136	1.0,1.0,1.0	1.0,0.85,0.802	0.116	-0.116
ENSSSCG00000030017	FOXRED1	chr9	+	53370302	53370397	53369131	53369250	53370644	53370746	15319	13,13,22	0,0,0	15,22,20	1,0,6	244	149	0.00108519	0.0221136	1.0,1.0,1.0	0.902,1.0,0.671	0.142	-0.142
ENSSSCG00000010862	CDC42BPA	chr10	-	14723150	14723242	14719457	14719534	14724748	14724897	2187	100,80,111	0,0,0	127100132	8,2,2	241	149	0.00106672	0.0218509	1.0,1.0,1.0	0.908,0.969,0.976	0.049	-0.049
ENSSSCG00000000770	MICAL3	chr5	-	69962473	69962557	69952830	69953017	69963874	69964048	20878	17,11,17	2,0,0	35,14,29	0,3,10	233	149	0.00105423	0.0216249	0.845,1.0,1.0	1.0,0.749,0.65	0.149	-0.149
ENSSSCG00000012743	MTMR1	chrX	+	122410992	122411019	122410370	122410394	122416322	122416398	4287	12,11,5	2,4,6	5,4,6	2,0,0	176	149	0.00104706	0.0215074	0.836,0.7,0.414	0.679,1.0,1.0	-0.243	0.243
ENSSSCG00000040434	KANSL3	chr3	+	56990782	56990860	56988894	56989051	56992245	56992437	18075	67,88,32	18,19,5	41,48,92	7,4,3	227	149	0.00104587	0.0215074	0.71,0.752,0.808	0.794,0.887,0.953	-0.121	0.121
ENSSSCG00000015314	ANKIB1	chr9	+	72319174	72319226	72318013	72318192	72323482	72323597	15587	23,20,36	0,0,1	21,22,31	2,6,0	201	149	0.00103777	0.0213756	1.0,1.0,0.964	0.886,0.731,1.0	0.116	-0.116
ENSSSCG00000002412	STON2	chr7	-	104047891	104049730	104041537	104041740	104133464	104133662	19951	55,47,38	2,6,4	109,93,91	3,0,2	298	149	0.00102511	0.021144	0.932,0.797,0.826	0.948,1.0,0.958	-0.117	0.117
ENSSSCG00000008018	MAPK8IP3	chr3	-	40220449	40220473	40218349	40218494	40223978	40224070	15832	0,9,0	10,12,7	0,0,0	6,2,8	173	149	0.00102425	0.021144	0.0,0.392,0.0	0.0,0.0,0.0	0.131	-0.131
ENSSSCG00000005022	NIN	chr1	-	180583400	180583496	180583079	180583283	180592187	180592241	6890	20,14,4	0,0,0	11,2,14	0,0,10	245	149	0.00101927	0.021082	1.0,1.0,1.0	1.0,1.0,0.46	0.18	-0.18
ENSSSCG00000017877	ANKFY1	chr12	-	50282519	50282622	50273814	50273912	50348320	50348351	18589	460442413	4,2,2	366307348	9,6,7	252	149	0.000995655	0.0206221	0.986,0.992,0.992	0.96,0.968,0.967	0.025	-0.025
ENSSSCG00000008499	STRN	chr3	+	103317479	103317566	103315211	103315322	103318011	103318155	20757	0,2,6	4,4,9	0,0,2	12,6,10	236	149	0.000984624	0.020422	0.0,0.24,0.296	0.0,0.0,0.112	0.141	-0.141
ENSSSCG00000013155	NA	chr2	-	12504058	12504173	12501211	12501311	12505294	12505373	5948	73,80,100	11,18,29	95,65,63	10,2,8	264	149	0.000981442	0.0203844	0.789,0.715,0.661	0.843,0.948,0.816	-0.147	0.147
ENSSSCG00000011347	NME6	chr13	-	31050279	31050382	31049156	31049317	31052205	31052302	11959	3,10,20	4,2,0	5,7,13	0,0,0	252	149	0.000978838	0.0203587	0.307,0.747,1.0	1.0,1.0,1.0	-0.315	0.315
ENSSSCG00000010320	VDAC2	chr14	+	77767370	77767465	77766685	77766903	77767670	77767725	5510	334250407	2,7,12	344261212	2,1,0	244	149	0.000963294	0.0200635	0.99,0.956,0.954	0.991,0.994,1.0	-0.028	0.028
ENSSSCG00000034154	WNK2	chr3	+	42783230	42783524	42780267	42780828	42784077	42784127	17659	13,14,29	33,37,27	20,26,37	11,14,31	298	149	0.000961897	0.0200624	0.165,0.159,0.349	0.476,0.481,0.374	-0.219	0.219
ENSSSCG00000029385	LIAS	chr8	+	30706975	30707089	30706573	30706631	30708606	30708735	14215	0,0,1	11,8,14	0,6,4	15,17,21	263	149	0.000958777	0.0200254	0.0,0.0,0.039	0.0,0.167,0.097	-0.075	0.075
ENSSSCG00000006651	ADAMTSL4	chr4	-	98585480	98585821	98584617	98585296	98586135	98586193	15989	44,43,40	0,10,0	43,34,36	0,0,1	298	149	0.000954345	0.0199608	1.0,0.683,1.0	1.0,1.0,0.947	-0.088	0.088
ENSSSCG00000006179	STAU2	chr4	+	62339419	62339533	62316216	62316524	62453168	62453257	19403	420390594	44,54,79	473398483	29,21,54	263	149	0.000952933	0.0199593	0.844,0.804,0.81	0.902,0.915,0.835	-0.065	0.065
ENSSSCG00000038639	TOM1L2	chr12	+	60719453	60719516	60717077	60717153	60723826	60723886	7114	23,20,13	8,6,6	47,30,20	2,5,2	212	149	0.000943221	0.0197837	0.669,0.701,0.604	0.943,0.808,0.875	-0.217	0.217
ENSSSCG00000031860	NA	chr6	+	47729810	47729942	47728897	47728965	47731175	47732042	6510	18,18,26	33,22,56	49,22,37	38,19,32	281	149	0.000942105	0.0197837	0.224,0.303,0.198	0.406,0.38,0.38	-0.147	0.147
ENSSSCG00000009276	XPO4	chr11	-	1175307	1175446	1163526	1163643	1180608	1180750	1975	8,8,2	2,2,5	16,15,30	0,0,4	288	149	0.000934914	0.0196649	0.674,0.674,0.171	1.0,1.0,0.795	-0.425	0.425
ENSSSCG00000004082	NA	chr1	+	14176682	14176751	14174821	14175155	14178457	14178600	16919	58,77,62	64,35,32	74,97,72	26,27,13	218	149	0.000916754	0.0193102	0.382,0.601,0.57	0.66,0.711,0.791	-0.203	0.203
ENSSSCG00000039544	NA	chr14	+	80477860	80477863	80477622	80477733	80480326	80480329	2588	9,8,11	53,70,57	9,11,26	41,21,29	152	149	0.000903671	0.0190616	0.143,0.101,0.159	0.177,0.339,0.468	-0.194	0.194
ENSSSCG00000017498	PPP1R1B	chr12	-	22682106	22682226	22680635	22682030	22684722	22684926	673	13,17,9	0,2,5	10,12,12	0,1,0	269	149	0.000887477	0.0187709	1.0,0.825,0.499	1.0,0.869,1.0	-0.182	0.182
ENSSSCG00000009276	XPO4	chr11	-	1115758	1116052	1114476	1114657	1118996	1119171	1972	21,38,48	0,0,0	151110193	6,1,7	298	149	0.000888629	0.0187709	1.0,1.0,1.0	0.926,0.982,0.932	0.053	-0.053
ENSSSCG00000003971	SCMH1	chr6	+	170091147	170091193	170077447	170078359	170095963	170096052	5449	3,0,0	19,8,11	6,6,4	19,22,14	195	149	0.000886081	0.0187703	0.108,0.0,0.0	0.194,0.172,0.179	-0.146	0.146
ENSSSCG00000010212	NA	chr14	-	63556482	63556545	63529977	63530101	63556707	63556780	10763	2,8,2	17,11,4	17,17,7	10,11,0	212	149	0.000875973	0.0185826	0.076,0.338,0.26	0.544,0.521,1.0	-0.464	0.464
ENSSSCG00000025130	KLF12	chr11	-	46409380	46409501	46308204	46308268	46459362	46459791	1795	6,6,5	2,6,2	4,0,6	11,13,11	270	149	0.0008751	0.0185826	0.623,0.356,0.58	0.167,0.0,0.231	0.387	-0.387
ENSSSCG00000028633	AMMECR1L	chr15	+	59462844	59464286	59455518	59455628	59464404	59464849	14608	45,14,17	29,7,14	65,16,63	6,9,4	298	149	0.000872948	0.0185713	0.437,0.5,0.378	0.844,0.471,0.887	-0.296	0.296
ENSSSCG00000016318	ASB18	chr15	-	136096149	136096965	136091899	136092167	136115812	136116209	14759	30,20,23	9,4,4	83,165,81	6,8,6	298	149	0.000869705	0.0185288	0.625,0.714,0.742	0.874,0.912,0.871	-0.192	0.192
ENSSSCG00000013399	TEAD1	chr2	-	46624508	46624726	46576743	46576999	46669369	46669639	5230	3,3,5	27,52,30	3,5,18	8,34,26	298	149	0.000859665	0.0183412	0.053,0.028,0.077	0.158,0.068,0.257	-0.108	0.108
ENSSSCG00000002042	OXA1L	chr7	-	76237864	76237950	76237513	76237678	76238203	76238347	16724	464365402	2,0,6	437408464	22,0,6	235	149	0.000847333	0.018104	0.993,1.0,0.977	0.926,1.0,0.98	0.021	-0.021
ENSSSCG00000027314	CAMSAP2	chr10	+	23330144	23330177	23321307	23321391	23333319	23333461	1418	9,0,4	16,18,24	0,0,2	16,10,14	182	149	0.000845965	0.0181007	0.315,0.0,0.12	0.0,0.0,0.105	0.11	-0.11
ENSSSCG00000024184	FASTK	chr18	+	6147296	6147436	6147015	6147195	6147903	6148117	8945	148109133	7,2,3	102165137	0,1,0	289	149	0.00084347	0.0180906	0.916,0.966,0.958	1.0,0.988,1.0	-0.049	0.049
ENSSSCG00000006994	PCM1	chr17	+	5617771	5617957	5615905	5616022	5623679	5623857	12008	32,17,43	52,39,65	4,6,19	29,49,37	298	149	0.000844275	0.0180906	0.235,0.179,0.249	0.065,0.058,0.204	0.112	-0.112
ENSSSCG00000001497	ZNF451	chr7	-	28715734	28715882	28709575	28711164	28723459	28723586	19484	6,17,25	1,0,0	17,15,13	5,2,0	297	149	0.000840588	0.0180635	0.751,1.0,1.0	0.63,0.79,1.0	0.11	-0.11
ENSSSCG00000012324	IQSEC2	chrX	-	46014303	46014353	46011387	46013700	46014856	46015030	3939	0,0,0	2,3,4	2,1,2	0,0,8	199	149	0.000838623	0.0180474	0.0,0.0,0.0	1.0,1.0,0.158	-0.719	0.719
ENSSSCG00000007473	ADNP	chr17	-	52326021	52326134	52324187	52324280	52350092	52350111	6410	66,50,67	0,0,2	59,53,77	2,3,6	262	149	0.000834105	0.0179761	1.0,1.0,0.95	0.944,0.909,0.879	0.073	-0.073
ENSSSCG00000027457	FBXO22	chr7	+	56102386	56102465	56097517	56097619	56103326	56103431	20082	2,2,12	128140145	16,4,24	168105174	228	149	0.000819665	0.0176905	0.01,0.009,0.051	0.059,0.024,0.083	-0.032	0.032
ENSSSCG00000013874	OCEL1	chr2	-	60443133	60443299	60442850	60442904	60444058	60444246	3549	43,40,26	0,4,10	22,24,23	2,0,0	298	149	0.000814906	0.0176133	1.0,0.833,0.565	0.846,1.0,1.0	-0.149	0.149
ENSSSCG00000006626	PI4KB	chr4	+	97936056	97936101	97930330	97931267	97938563	97938791	13758	11,3,4	35,41,62	9,10,16	34,25,25	194	149	0.00081341	0.0176067	0.194,0.053,0.047	0.169,0.235,0.33	-0.147	0.147
ENSSSCG00000011833	DLG1	chr13	+	133041346	133041380	133040552	133040652	133048337	133048379	14483	2,1,0	38,30,44	7,2,0	22,12,8	183	149	0.000812706	0.0176067	0.041,0.026,0.0	0.206,0.119,0.0	-0.086	0.086
ENSSSCG00000006350	NA	chr4	-	88876475	88876532	88874465	88874503	88879192	88879312	18180	10,4,4	28,16,17	2,2,0	15,23,18	206	149	0.000813415	0.0176067	0.205,0.153,0.145	0.088,0.059,0.0	0.119	-0.119
ENSSSCG00000011628	DNAJC13	chr13	+	73616163	73616205	73615405	73615555	73619279	73619480	12468	10,19,12	0,0,0	2,11,6	2,0,4	191	149	0.000811885	0.0176067	1.0,1.0,1.0	0.438,1.0,0.539	0.341	-0.341
ENSSSCG00000007930	MGRN1	chr3	-	37703963	37704009	37699350	37699449	37704329	37704429	9006	130,99,139	0,2,0	163163158	6,3,8	195	149	0.000808611	0.017605	1.0,0.974,1.0	0.954,0.976,0.938	0.035	-0.035
ENSSSCG00000027898	ATP2B1	chr5	+	93049415	93049502	93048843	93049026	93058142	93061409	7149	221212270	12,10,6	140129156	8,8,29	236	149	0.000803193	0.0175127	0.921,0.93,0.966	0.917,0.911,0.773	0.072	-0.072
ENSSSCG00000009359	SUPT20H	chr11	-	12863026	12863099	12862197	12862293	12864523	12864720	1897	6,1,13	27,20,38	11,2,0	70,81,70	222	149	0.000802487	0.0175127	0.13,0.032,0.187	0.095,0.016,0.0	0.079	-0.079
ENSSSCG00000011367	ARIH2	chr13	+	31575604	31575948	31570107	31570245	31591281	31591327	11895	35,23,40	3,0,0	29,27,35	2,4,6	298	149	0.000799581	0.0174851	0.854,1.0,1.0	0.879,0.771,0.745	0.153	-0.153
ENSSSCG00000011752	FNDC3B	chr13	+	110840850	110840910	110835615	110835767	110850268	110850407	17973	156153179	1,2,2	185127168	9,2,8	209	149	0.000793255	0.0173723	0.991,0.982,0.985	0.936,0.978,0.937	0.036	-0.036
ENSSSCG00000007939	ANKS3	chr3	+	37670006	37670205	37669207	37669419	37670310	37670432	17142	16,20,25	0,2,0	13,12,21	0,2,6	298	149	0.000784742	0.0172112	1.0,0.833,1.0	1.0,0.75,0.636	0.149	-0.149
ENSSSCG00000003040	ARHGEF1	chr6	-	49991268	49991450	49990244	49990287	49994526	49994619	6074	0,0,2	5,16,6	4,2,4	2,2,25	298	149	0.000772203	0.0169611	0.0,0.0,0.143	0.5,0.333,0.074	-0.255	0.255
ENSSSCG00000016430	GALNT11	chr18	-	5320964	5321088	5319109	5319752	5325876	5326209	2164	385309386	0,0,0	304281361	4,2,12	273	149	0.000770217	0.0169425	1.0,1.0,1.0	0.976,0.987,0.943	0.031	-0.031
ENSSSCG00000016793	ZNF622	chr16	-	5701248	5701392	5699743	5700007	5708321	5708434	5502	42,41,36	0,0,0	47,22,29	0,0,16	293	149	0.000760845	0.0167611	1.0,1.0,1.0	1.0,1.0,0.48	0.173	-0.173
ENSSSCG00000038973	PPP1R12A	chr5	+	101600283	101600460	101599731	101599899	101608095	101608180	5418	40,38,47	6,14,4	54,47,57	0,0,7	298	149	0.000758337	0.0167306	0.769,0.576,0.855	1.0,1.0,0.803	-0.201	0.201
ENSSSCG00000009134	EGF	chr8	-	112310620	112310802	112309997	112310225	112313457	112313657	16808	249252206	0,0,0	68,69,79	3,3,3	298	149	0.000756887	0.0167234	1.0,1.0,1.0	0.919,0.92,0.929	0.077	-0.077
ENSSSCG00000009134	EGF	chr8	-	112282131	112282268	112278892	112279041	112285223	112285346	16804	86,113,72	0,0,13	24,23,21	0,0,0	286	149	0.000755337	0.0167139	1.0,1.0,0.743	1.0,1.0,1.0	-0.086	0.086
ENSSSCG00000027278	ARL6	chr13	-	162554121	162554280	162552277	162552422	162555851	162556065	18493	0,2,2	24,11,23	2,2,10	11,8,4	298	149	0.000750915	0.0166408	0.0,0.083,0.042	0.083,0.111,0.556	-0.208	0.208
ENSSSCG00000040286	CYLD	chr6	-	34118206	34118287	34112134	34112786	34120500	34120583	12696	0,0,0	14,8,19	6,2,4	28,33,42	230	149	0.000736448	0.0163445	0.0,0.0,0.0	0.122,0.038,0.058	-0.073	0.073
ENSSSCG00000028293	RCOR3	chr9	-	131836822	131837064	131833400	131836360	131846671	131846729	15359	179186256	16,20,23	171155202	6,8,8	298	149	0.000732453	0.0162801	0.848,0.823,0.848	0.934,0.906,0.927	-0.083	0.083
ENSSSCG00000002907	NA	chr6	+	45102124	45102241	45095666	45095767	45102482	45102669	11701	14,4,21	601533411	43,24,38	569832776	266	149	0.000719636	0.0160192	0.013,0.004,0.028	0.041,0.016,0.027	-0.013	0.013
ENSSSCG00000013241	NR1H3	chr2	-	15316796	15316891	15316224	15316608	15317109	15317223	6659	123166148	47,34,29	97,79,127	5,9,20	244	149	0.000703269	0.0156844	0.615,0.749,0.757	0.922,0.843,0.795	-0.146	0.146
ENSSSCG00000039793	PATJ	chr6	-	150322721	150322811	150321760	150321875	150327320	150327395	4412	4,2,0	24,14,27	10,14,2	18,21,26	239	149	0.000703545	0.0156844	0.094,0.082,0.0	0.257,0.294,0.046	-0.14	0.14
ENSSSCG00000014881	CLNS1A	chr9	-	12102204	12102270	12097453	12097543	12102960	12103134	8442	3,0,1	79113107	4,6,8	92,68,114	215	149	0.000694113	0.0155295	0.026,0.0,0.006	0.029,0.058,0.046	-0.034	0.034
ENSSSCG00000033323	UBE2D1	chr14	-	92309165	92309197	92306039	92306117	92309290	92309354	2614	223282554	1,0,10	220174273	2,2,19	181	149	0.000694509	0.0155295	0.995,1.0,0.979	0.989,0.986,0.922	0.026	-0.026
ENSSSCG00000002378	MLH3	chr7	-	98238923	98239022	98238155	98238241	98242044	98245392	3366	7,4,0	16,39,27	0,0,0	6,9,18	248	149	0.00069302	0.0155295	0.208,0.058,0.0	0.0,0.0,0.0	0.089	-0.089
ENSSSCG00000008475	MAP4K3	chr3	+	101028191	101028254	101026846	101026905	101038061	101038120	4002	0,4,2	12,23,6	2,10,14	10,6,12	212	149	0.000689922	0.0154967	0.0,0.109,0.19	0.123,0.539,0.451	-0.271	0.271
ENSSSCG00000015613	C1orf74	chr9	+	133190374	133190526	133188703	133189622	133193121	133193416	17215	0,0,0	6,15,2	2,5,0	2,2,5	298	149	0.000687164	0.0154581	0.0,0.0,0.0	0.333,0.556,0.0	-0.296	0.296
ENSSSCG00000034569	OBSCN	chr2	+	51476879	51477152	51474713	51474789	51478202	51478469	4101	363256296	9,4,13	411277433	0,6,4	298	149	0.00068408	0.015412	0.953,0.97,0.919	1.0,0.958,0.982	-0.033	0.033
ENSSSCG00000004717	UBR1	chr1	+	128375013	128375102	128374260	128374368	128376923	128377022	18991	66,46,91	5,3,12	68,22,60	4,0,0	238	149	0.000681111	0.0153683	0.892,0.906,0.826	0.914,1.0,1.0	-0.097	0.097
ENSSSCG00000035595	HMCN1	chr9	+	127233075	127233173	127232139	127232323	127234592	127234871	11454	6,8,10	2,1,4	17,18,10	0,0,2	247	149	0.00067232	0.015193	0.644,0.828,0.601	1.0,1.0,0.751	-0.226	0.226
ENSSSCG00000001793	ADAMTSL3	chr7	-	51363012	51363125	51361841	51361943	51363408	51363559	20290	0,2,0	24,9,21	2,12,0	15,9,17	262	149	0.000667784	0.0151456	0.0,0.112,0.0	0.07,0.431,0.0	-0.13	0.13
ENSSSCG00000025820	SLC15A4	chr14	+	26135455	26135624	26130730	26131026	26136068	26136146	6431	159,90,148	4,5,6	105,64,88	0,2,0	298	149	0.000668851	0.0151456	0.952,0.9,0.925	1.0,0.941,1.0	-0.055	0.055
ENSSSCG00000029169	MAPKAP1	chr1	-	266312376	266312704	266296453	266296602	266321643	266321713	7341	59,70,54	2,2,3	39,33,33	8,8,2	298	149	0.000669206	0.0151456	0.937,0.946,0.9	0.709,0.673,0.892	0.17	-0.17
ENSSSCG00000014114	TENT2	chr2	+	88359916	88360045	88359404	88359481	88364592	88364636	3964	91,63,72	2,5,12	49,58,89	0,2,2	278	149	0.000664534	0.0151088	0.961,0.871,0.763	1.0,0.94,0.96	-0.102	0.102
ENSSSCG00000006864	CDC14A	chr4	-	117742259	117742339	117724670	117724737	117775404	117775497	17464	48,38,76	0,0,3	80,66,96	4,3,10	229	149	0.000659997	0.0150286	1.0,1.0,0.943	0.929,0.935,0.862	0.072	-0.072
ENSSSCG00000039573	SLPI	chr17	-	47597196	47597355	47595157	47596727	47598290	47598387	5314	12,46,43	4,13,0	2,7,39	0,0,2	298	149	0.000658858	0.0150256	0.6,0.639,1.0	1.0,1.0,0.907	-0.223	0.223
ENSSSCG00000006682	NA	chr4	-	99377021	99377244	99367683	99367850	99377347	99377517	18939	72,26,41	3,0,6	30,46,30	0,1,0	298	149	0.000657286	0.0150127	0.923,1.0,0.774	1.0,0.958,1.0	-0.087	0.087
ENSSSCG00000011474	PXK	chr13	+	40155002	40155040	40147981	40148044	40159118	40160378	19858	0,3,6	14,15,36	0,0,0	16,17,23	187	149	0.000657109	0.0150127	0.0,0.137,0.117	0.0,0.0,0.0	0.085	-0.085
ENSSSCG00000029538	PPP2R1B	chr9	-	39495406	39495561	39494894	39495037	39499989	39500050	10463	81,59,63	0,4,14	80,76,76	0,0,4	298	149	0.00064959	0.0148986	1.0,0.881,0.692	1.0,1.0,0.905	-0.111	0.111
ENSSSCG00000008803	ATP8A1	chr8	-	33568511	33568585	33565849	33565919	33572042	33572116	6228	53,139,36	0,8,4	42,55,52	0,0,1	223	149	0.000650288	0.0148986	1.0,0.921,0.857	1.0,1.0,0.972	-0.065	0.065
ENSSSCG00000025953	OGFOD1	chr6	-	29333315	29333362	29329743	29329844	29337786	29337932	5802	40,34,25	1,0,8	39,24,24	0,0,0	196	149	0.000642877	0.0147947	0.968,1.0,0.704	1.0,1.0,1.0	-0.109	0.109
ENSSSCG00000010203	NA	chr14	-	61654254	61654391	61652415	61652487	61667460	61667528	2869	181162237	24,11,20	126107155	24,27,24	286	149	0.000643768	0.0147947	0.797,0.885,0.861	0.732,0.674,0.771	0.122	-0.122
ENSSSCG00000013453	PLEKHJ1	chr2	-	76403263	76403354	76403126	76403190	76404236	76404303	4140	34,38,34	2,2,4	11,38,46	0,0,0	240	149	0.000639835	0.0147499	0.913,0.922,0.841	1.0,1.0,1.0	-0.108	0.108
ENSSSCG00000006827	CYB561D1	chr4	-	110635132	110635170	110631532	110634575	110635694	110635890	20242	7,18,15	3,0,3	0,5,9	2,4,11	187	149	0.000634091	0.0146401	0.65,1.0,0.799	0.0,0.499,0.395	0.518	-0.518
ENSSSCG00000016958	PIK3R1	chr16	+	46513321	46513536	46511498	46511572	46514967	46515070	2122	6,4,2	17,8,16	4,3,6	1,3,0	298	149	0.00062547	0.0144635	0.15,0.2,0.059	0.667,0.333,1.0	-0.53	0.53
ENSSSCG00000004163	BCLAF1	chr1	+	27893624	27893771	27891099	27892584	27899769	27899982	10444	134,82,146	17,17,37	199109274	23,10,19	296	149	0.00062395	0.0144508	0.799,0.708,0.665	0.813,0.846,0.879	-0.122	0.122
ENSSSCG00000021208	SELENOP	chr16	-	27626868	27626927	27625629	27625749	27627808	27627902	12187	7,16,9	3,1,3	5,11,20	0,2,0	208	149	0.000615569	0.0142789	0.626,0.92,0.682	1.0,0.798,1.0	-0.19	0.19
ENSSSCG00000027506	POLD3	chr9	+	8907185	8907263	8906479	8906629	8907945	8908001	12351	0,2,0	4,10,10	8,0,2	6,5,2	227	149	0.000595735	0.0138404	0.0,0.116,0.0	0.467,0.0,0.396	-0.249	0.249
ENSSSCG00000009177	DNAJB14	chr8	+	120598522	120598668	120591065	120591237	120611282	120611468	10312	27,40,50	4,0,4	29,28,58	0,0,0	295	149	0.000590923	0.01375	0.773,1.0,0.863	1.0,1.0,1.0	-0.121	0.121
ENSSSCG00000016160	ERBB4	chr15	-	114226641	114226716	114202319	114202452	114226837	114226882	2382	2,0,0	20,12,2	2,5,2	10,10,9	224	149	0.000588313	0.0137107	0.062,0.0,0.0	0.117,0.25,0.129	-0.145	0.145
ENSSSCG00000000402	NA	chr5	+	21914989	21915147	21906485	21906652	21919638	21919718	20840	22,18,13	0,0,0	26,25,28	0,0,12	298	149	0.000566137	0.0132146	1.0,1.0,1.0	1.0,1.0,0.538	0.154	-0.154
ENSSSCG00000009791	RSRC2	chr14	+	30249366	30249444	30248537	30248581	30251038	30251229	3083	0,0,2	22,24,14	11,0,2	28,15,24	227	149	0.000561918	0.0131551	0.0,0.0,0.086	0.205,0.0,0.052	-0.057	0.057
ENSSSCG00000035939	ZNF512B	chr17	-	62788523	62788631	62787412	62787432	62789141	62789203	995	16,2,0	17,33,30	0,2,0	12,16,38	257	149	0.000562705	0.0131551	0.353,0.034,0.0	0.0,0.068,0.0	0.106	-0.106
ENSSSCG00000003021	MEGF8	chr6	-	49597400	49597650	49596752	49596885	49597761	49597972	11762	22,19,22	5,0,6	34,47,28	0,1,2	298	149	0.000559651	0.0131249	0.688,1.0,0.647	1.0,0.959,0.875	-0.166	0.166
ENSSSCG00000009994	MTMR3	chr14	+	46977999	46978032	46973793	46973910	46982870	46982953	18369	180202185	49,36,62	148149115	68,55,79	182	149	0.000552618	0.0129804	0.75,0.821,0.71	0.641,0.689,0.544	0.136	-0.136
ENSSSCG00000007173	IDH3B	chr17	+	32959675	32959873	32958974	32959035	32959968	32960106	1254	47,36,66	539506468	77,65,95	519535454	298	149	0.000547331	0.0128766	0.042,0.034,0.066	0.069,0.057,0.095	-0.026	0.026
ENSSSCG00000007142	PANK2	chr17	-	31820720	31820827	31817285	31817495	31828142	31828627	9552	10,14,6	9,10,6	10,18,30	0,8,2	256	149	0.000544523	0.0128357	0.393,0.449,0.368	1.0,0.567,0.897	-0.418	0.418
ENSSSCG00000011402	IFRD2	chr13	-	32759311	32759396	32759080	32759205	32759483	32759603	6380	92,89,81	4,7,4	38,46,80	0,2,0	234	149	0.000544732	0.0128357	0.936,0.89,0.928	1.0,0.936,1.0	-0.061	0.061
ENSSSCG00000008881	RAPGEF2	chr8	+	48161655	48161673	48158911	48159079	48220090	48220222	16465	43,34,77	28,13,13	15,32,39	35,25,38	167	149	0.000535562	0.0126597	0.578,0.7,0.841	0.277,0.533,0.478	0.277	-0.277
ENSSSCG00000001819	MAN2A2	chr7	+	53516717	53516859	53516403	53516514	53517595	53519506	20010	27,24,18	28,38,25	4,4,10	17,39,16	291	149	0.000532095	0.0125977	0.331,0.244,0.269	0.108,0.05,0.242	0.148	-0.148
ENSSSCG00000015570	IVNS1ABP	chr9	-	126469312	126469453	126468382	126468490	126469842	126469968	15252	19,15,41	9628531089	44,23,21	848548421	290	149	0.000523888	0.0124231	0.01,0.009,0.019	0.026,0.021,0.025	-0.011	0.011
ENSSSCG00000034178	AIF1L	chr1	+	271075725	271075787	271075315	271075508	271087766	271087833	7766	0,2,17	2,2,9	0,5,6	1,0,0	211	149	0.000520609	0.0123651	0.0,0.414,0.572	0.0,1.0,1.0	-0.338	0.338
ENSSSCG00000006774	PPM1J	chr4	+	107725684	107725795	107725108	107725223	107725894	107725972	18700	86,37,58	8,4,4	42,91,68	4,0,0	260	149	0.00049037	0.0116655	0.86,0.841,0.893	0.857,1.0,1.0	-0.088	0.088
ENSSSCG00000011236	CLASP2	chr13	-	19383296	19383323	19377569	19377740	19383476	19383578	11391	23,40,15	4,10,2	53,42,26	19,32,27	176	149	0.000487012	0.0116041	0.83,0.772,0.864	0.703,0.526,0.449	0.263	-0.263
ENSSSCG00000008397	EFEMP1	chr3	+	85460725	85460845	85459647	85459767	85462075	85462195	17170	61,77,60	0,8,2	44,43,50	0,0,0	269	149	0.000482204	0.011508	1.0,0.842,0.943	1.0,1.0,1.0	-0.072	0.072
ENSSSCG00000027444	STAU1	chr17	-	50846559	50846764	50844170	50844309	50851931	50852162	5856	2,2,7	33,33,52	1,10,11	14,15,23	298	149	0.000480729	0.0114912	0.029,0.029,0.063	0.034,0.25,0.193	-0.119	0.119
ENSSSCG00000000734	TSPAN11	chr5	+	66904641	66904728	66904373	66904460	66909692	66911573	12987	2,1,1	11,28,14	5,3,7	15,9,15	236	149	0.000470492	0.0112646	0.103,0.022,0.043	0.174,0.174,0.228	-0.136	0.136
ENSSSCG00000009853	WSB2	chr14	+	34626781	34626954	34625538	34625639	34627681	34627792	12677	103510001452	63120148	101111481720	58,60,120	298	149	0.00046968	0.0112632	0.891,0.806,0.831	0.897,0.905,0.878	-0.051	0.051
ENSSSCG00000026034	NUP153	chr7	-	13437722	13437869	13434436	13434486	13440113	13440170	17190	75,59,145	10,0,2	74,45,94	1,0,0	296	149	0.000466718	0.0112103	0.791,1.0,0.973	0.974,1.0,1.0	-0.07	0.07
ENSSSCG00000004739	MGA	chr1	-	129599192	129599426	129597880	129598057	129599706	129599818	6363	81,65,107	2,0,13	65,36,68	0,0,2	298	149	0.000461577	0.0111047	0.953,1.0,0.805	1.0,1.0,0.944	-0.062	0.062
ENSSSCG00000028530	TMEM52	chr6	-	63973903	63973945	63969439	63973259	63974074	63974118	5929	110158121	1,31,6	108,98,76	7,0,0	191	149	0.0004513	0.010875	0.988,0.799,0.94	0.923,1.0,1.0	-0.065	0.065
ENSSSCG00000015664	NA	chr9	+	67936676	67936776	67935864	67936056	67938558	67938644	9803	33,15,61	10,0,0	27,20,72	0,0,0	249	149	0.000449885	0.0108585	0.664,1.0,1.0	1.0,1.0,1.0	-0.112	0.112
ENSSSCG00000038397	PTK2	chr4	+	2687315	2687398	2656629	2656764	2738959	2739186	18301	208224271	10,6,8	205140258	16,10,24	232	149	0.000446945	0.010805	0.93,0.96,0.956	0.892,0.9,0.873	0.06	-0.06
ENSSSCG00000017902	CAMTA2	chr12	+	51936349	51936421	51935637	51935773	51936679	51936833	387	248260304	0,0,3	288188297	2,2,16	221	149	0.00044496	0.0107746	1.0,1.0,0.986	0.99,0.984,0.926	0.029	-0.029
ENSSSCG00000001578	CMTR1	chr7	+	32962657	32963577	32961340	32961545	32969047	32970277	6736	7,6,0	5,10,7	2,0,0	6,11,4	298	149	0.000443841	0.010765	0.412,0.231,0.0	0.143,0.0,0.0	0.167	-0.167
ENSSSCG00000024904	SEC22A	chr13	-	137185109	137185175	137174052	137176408	137195359	137195475	5062	36,29,18	2,8,5	11,11,20	0,2,0	215	149	0.000442643	0.0107534	0.926,0.715,0.714	1.0,0.792,1.0	-0.146	0.146
ENSSSCG00000004370	ATG5	chr1	-	72454564	72454659	72422395	72422513	72477056	72477219	18410	22,17,31	4,2,2	24,32,20	0,0,1	244	149	0.000442531	0.0107534	0.771,0.838,0.904	1.0,1.0,0.924	-0.137	0.137
ENSSSCG00000008372	EHBP1	chr3	-	79092571	79092676	79091803	79091926	79107969	79108109	17082	4,10,4	7,5,9	20,23,16	5,0,6	254	149	0.000440734	0.0107421	0.251,0.54,0.207	0.701,1.0,0.61	-0.438	0.438
ENSSSCG00000004306	ORC3	chr1	+	55990772	55990870	55985107	55985162	55992544	55992689	10294	16,6,15	0,0,2	5,6,4	2,2,2	247	149	0.000440409	0.0107421	1.0,1.0,0.819	0.601,0.644,0.547	0.342	-0.342
ENSSSCG00000016943	ADAMTS6	chr16	-	44029065	44029127	44010691	44011065	44031519	44031570	2161	0,4,7	1,0,0	3,0,1	0,2,4	211	149	0.000438794	0.0107299	0.0,1.0,1.0	1.0,0.0,0.15	0.283	-0.283
ENSSSCG00000017298	TANC2	chr12	-	15464141	15464171	15463212	15463304	15464722	15464855	530	0,2,6	4,9,13	1,0,0	6,6,22	179	149	0.000431749	0.010575	0.0,0.156,0.278	0.122,0.0,0.0	0.104	-0.104
ENSSSCG00000000870	ARL1	chr5	+	82803581	82803663	82799605	82799743	82804696	82804808	9599	135,93,181	0,0,2	116,89,113	1,6,6	231	149	0.000425139	0.0104303	1.0,1.0,0.983	0.987,0.905,0.924	0.056	-0.056
ENSSSCG00000000167	RIC8B	chr5	-	13516638	13516783	13506831	13506976	13522122	13522218	20676	67,56,70	6,1,4	72,69,90	1,1,0	294	149	0.000422751	0.0103888	0.85,0.966,0.899	0.973,0.972,1.0	-0.077	0.077
ENSSSCG00000014905	TMEM126B	chr9	+	19551440	19551562	19547645	19547755	19553117	19553311	8186	24,17,28	10,0,4	26,23,12	0,0,2	271	149	0.00040998	0.0100916	0.569,1.0,0.794	1.0,1.0,0.767	-0.135	0.135
ENSSSCG00000027988	NA	chr14	+	140336588	140337037	140335842	140335979	140349740	140349897	13921	0,4,7	2,10,9	0,0,1	6,3,1	298	149	0.00040852	0.0100723	0.0,0.167,0.28	0.0,0.0,0.333	0.038	-0.038
ENSSSCG00000040012	TMEM147	chr6	+	44980196	44980333	44980050	44980110	44980470	44980555	10371	555561591	5,0,7	470533577	20,3,10	286	149	0.000403944	0.00997605	0.983,1.0,0.978	0.924,0.989,0.968	0.027	-0.027
ENSSSCG00000017198	ACOX1	chr12	+	5465014	5465175	5456942	5457103	5467339	5467447	747	99,92,110	4,7,9	72,65,78	18,16,8	298	149	0.000403946	0.00997605	0.925,0.868,0.859	0.667,0.67,0.83	0.162	-0.162
ENSSSCG00000032962	ZNF664	chr14	-	29050677	29050829	29035595	29035659	29051909	29052006	2758	25,22,25	25,44,42	89,52,73	44,27,70	298	149	0.000401118	0.00993917	0.333,0.2,0.229	0.503,0.491,0.343	-0.192	0.192
ENSSSCG00000024954	FGF1	chr2	-	144224142	144224297	144154499	144154702	144240914	144241323	4779	28,29,25	0,0,1	26,42,45	0,4,5	298	149	0.00039814	0.00988185	1.0,1.0,0.926	1.0,0.84,0.818	0.089	-0.089
ENSSSCG00000040184	LMO7	chr11	+	48113550	48113592	48113342	48113399	48115331	48115357	1780	3,0,2	8,8,9	2,5,12	3,5,7	191	149	0.000396144	0.0098487	0.226,0.0,0.148	0.342,0.438,0.572	-0.326	0.326
ENSSSCG00000017311	MAPT	chr12	-	17124252	17124306	17122166	17122432	17126167	17126300	493	76,114,83	48,59,27	63,66,45	52,62,72	203	149	0.000394043	0.00981904	0.537,0.586,0.693	0.471,0.439,0.314	0.197	-0.197
ENSSSCG00000011075	KIAA1217	chr10	-	50711776	50711854	50706718	50709536	50716561	50716681	5954	13,5,17	0,1,2	69,25,53	13,28,14	227	149	0.000394291	0.00981904	1.0,0.766,0.848	0.777,0.37,0.713	0.251	-0.251
ENSSSCG00000015720	BIN1	chr15	+	25371712	25371841	25371426	25371563	25375868	25375976	14200	2,16,1	1,0,0	28,33,57	6,10,3	278	149	0.000392831	0.00981551	0.517,1.0,1.0	0.714,0.639,0.911	0.084	-0.084
ENSSSCG00000006482	MEF2D	chr4	+	93605619	93605640	93604920	93605111	93606830	93606960	18340	166183272	20,16,21	192181280	32,19,88	170	149	0.000392042	0.00981224	0.879,0.909,0.919	0.84,0.893,0.736	0.079	-0.079
ENSSSCG00000009096	EXOSC9	chr8	-	102277565	102277660	102276435	102276555	102278002	102278053	16210	106,87,97	12,0,0	78,82,124	5,20,14	244	149	0.000390947	0.00980132	0.844,1.0,1.0	0.905,0.715,0.844	0.127	-0.127
ENSSSCG00000005643	NA	chr1	-	268717117	268717198	268714214	268714331	268718133	268718256	9343	144107138	3,5,0	104123150	13,4,10	230	149	0.000386846	0.00971486	0.969,0.933,1.0	0.838,0.952,0.907	0.068	-0.068
ENSSSCG00000006274	PRKDC	chr4	+	79756960	79757169	79755972	79756199	79757405	79757538	18884	59,49,44	0,0,1	63,60,45	12,0,0	298	149	0.000384222	0.00966527	1.0,1.0,0.957	0.724,1.0,1.0	0.078	-0.078
ENSSSCG00000025492	NUDT13	chr14	+	75945441	75945533	75938033	75938166	75951105	75951240	2654	22,12,2	10,6,6	25,20,23	2,2,4	241	149	0.000377381	0.00954959	0.576,0.553,0.171	0.885,0.861,0.78	-0.409	0.409
ENSSSCG00000009134	EGF	chr8	-	112283969	112284095	112278892	112279041	112285223	112285346	16805	47,68,61	0,0,13	18,15,13	0,0,0	275	149	0.000378983	0.00954959	1.0,1.0,0.718	1.0,1.0,1.0	-0.094	0.094
ENSSSCG00000011940	DZIP3	chr13	-	150875978	150876080	150874260	150874353	150877982	150878102	9761	7,6,8	1,0,0	31,18,23	0,4,4	251	149	0.000378258	0.00954959	0.806,1.0,1.0	1.0,0.728,0.773	0.102	-0.102
ENSSSCG00000009779	MPHOSPH9	chr14	+	29664220	29664330	29661932	29662200	29673473	29673563	18670	2,1,6	0,0,0	6,8,7	4,0,2	259	149	0.000378362	0.00954959	1.0,1.0,1.0	0.463,1.0,0.668	0.29	-0.29
ENSSSCG00000040657	STRN3	chr7	+	68539302	68539413	68533843	68533985	68552046	68552187	20251	0,0,3	13,10,9	8,0,13	6,12,4	260	149	0.000375724	0.009532	0.0,0.0,0.16	0.433,0.0,0.651	-0.308	0.308
ENSSSCG00000017528	SNX11	chr12	+	24355340	24355427	24354468	24354624	24355716	24355817	309	19,7,18	0,2,5	12,9,27	0,0,0	236	149	0.000373756	0.00949825	1.0,0.688,0.694	1.0,1.0,1.0	-0.206	0.206
ENSSSCG00000020720	IRAG1	chr2	+	48835453	48835611	48784173	48784450	48856470	48856571	4250	1,9,5	0,0,0	5,8,11	0,4,2	298	149	0.000373447	0.00949825	1.0,1.0,1.0	1.0,0.5,0.733	0.256	-0.256
ENSSSCG00000010744	DHX32	chr14	-	135184377	135184724	135181263	135181762	135196370	135196415	2792	6,2,0	5,5,8	0,0,0	2,5,7	298	149	0.000371068	0.00946224	0.375,0.167,0.0	0.0,0.0,0.0	0.181	-0.181
ENSSSCG00000002917	NFKBID	chr6	-	45303721	45303939	45303249	45303440	45304492	45304553	4789	25,22,7	5,0,2	14,28,41	0,0,0	298	149	0.000368062	0.00940167	0.714,1.0,0.636	1.0,1.0,1.0	-0.217	0.217
ENSSSCG00000010133	ARVCF	chr14	-	51404951	51405071	51403922	51404598	51405556	51405642	8874	4,4,5	28,24,15	1,0,2	26,38,24	269	149	0.000363684	0.00933262	0.073,0.085,0.156	0.021,0.0,0.044	0.083	-0.083
ENSSSCG00000032877	NA	chr2	+	130377049	130377184	130375747	130375894	130377701	130377830	3168	64,37,41	0,2,0	18,41,30	7,3,0	284	149	0.000364732	0.00933262	1.0,0.907,1.0	0.574,0.878,1.0	0.152	-0.152
ENSSSCG00000015878	PKP4	chr15	+	65432219	65432608	65431178	65431494	65507223	65507360	4796	6,7,4	12,4,12	0,4,1	8,21,19	298	149	0.000364141	0.00933262	0.2,0.467,0.143	0.0,0.087,0.026	0.232	-0.232
ENSSSCG00000036418	SLC8A1	chr3	+	100156441	100156545	99897165	99898967	100159856	100159874	6284	4,2,8	0,6,4	8,2,20	0,0,2	253	149	0.000356331	0.0091649	1.0,0.164,0.541	1.0,1.0,0.855	-0.383	0.383
ENSSSCG00000040657	STRN3	chr7	+	68539302	68539413	68533843	68533985	68556415	68556549	20252	0,2,4	136129211	8,0,13	117,66,135	260	149	0.000355935	0.0091649	0.0,0.009,0.011	0.038,0.0,0.052	-0.023	0.023
ENSSSCG00000021038	NRIP1	chr13	-	179842517	179842709	179826126	179831189	179873032	179873158	9215	29,32,34	0,1,2	46,13,26	6,6,2	298	149	0.000344796	0.00889896	1.0,0.941,0.895	0.793,0.52,0.867	0.219	-0.219
ENSSSCG00000009031	EDNRA	chr8	-	81215016	81215150	81214479	81214588	81220483	81220636	2719	27,30,19	0,0,0	41,20,35	0,2,6	283	149	0.000339006	0.00876472	1.0,1.0,1.0	1.0,0.84,0.754	0.135	-0.135
ENSSSCG00000037530	TACC2	chr14	+	131734686	131734812	131698103	131698217	131749720	131749855	5172	396417496	21,46,67	397393649	24,16,36	275	149	0.000333152	0.00862834	0.911,0.831,0.8	0.9,0.93,0.907	-0.065	0.065
ENSSSCG00000007466	SLC9A8	chr17	+	51440007	51440109	51433272	51433356	51446195	51446339	1065	31,32,57	1,0,0	23,36,36	0,0,14	251	149	0.000328182	0.00851443	0.948,1.0,1.0	1.0,1.0,0.604	0.115	-0.115
ENSSSCG00000035686	NA	chr5	-	21685475	21685571	21685045	21685096	21699331	21699422	2550	3,1,0	4,2,13	2,15,4	0,2,6	245	149	0.000323066	0.00839633	0.313,0.233,0.0	1.0,0.82,0.288	-0.521	0.521
ENSSSCG00000012329	PHF8	chrX	-	46718682	46718845	46708199	46708287	46725945	46726054	18027	4,10,8	2,4,0	12,11,3	0,0,0	298	149	0.000322891	0.00839633	0.5,0.556,1.0	1.0,1.0,1.0	-0.315	0.315
ENSSSCG00000012102	NA	chrX	+	6160074	6160163	6079865	6079939	6176588	6176696	7841	81,66,55	0,2,0	64,43,51	0,7,4	238	149	0.000321855	0.00839417	1.0,0.954,1.0	1.0,0.794,0.889	0.09	-0.09
ENSSSCG00000002520	SLC25A29	chr7	-	121189682	121189814	121186029	121186073	121191951	121192192	20168	0,0,0	17,6,2	0,4,4	5,9,2	281	149	0.00032053	0.00837427	0.0,0.0,0.0	0.0,0.191,0.515	-0.235	0.235
ENSSSCG00000009505	MBNL2	chr11	+	66604397	66604451	66597793	66598057	66605084	66605238	1742	4,0,7	36,67,54	4,8,19	22,43,65	203	149	0.000320184	0.00837427	0.075,0.0,0.087	0.118,0.12,0.177	-0.084	0.084
ENSSSCG00000003682	ANKRD12	chr6	-	98766236	98766305	98761029	98761176	98774818	98774966	5365	14,11,7	2,0,1	16,11,9	3,5,13	218	149	0.000319232	0.00836973	0.827,1.0,0.827	0.785,0.601,0.321	0.316	-0.316
ENSSSCG00000013282	ACCS	chr2	-	18234967	18235082	18231490	18232055	18239071	18239324	12903	6,4,2	26,14,25	4,6,12	7,4,13	264	149	0.000318494	0.00836511	0.115,0.139,0.043	0.244,0.458,0.343	-0.249	0.249
ENSSSCG00000012586	NA	chrX	+	91692697	91692901	91691868	91692034	91698859	91699051	19432	112125122	51,73,48	75,37,104	63,60,79	298	149	0.00031668	0.00833215	0.523,0.461,0.56	0.373,0.236,0.397	0.179	-0.179
ENSSSCG00000022837	TMUB2	chr12	-	19023565	19023855	19021335	19021902	19024082	19024147	454	9,10,10	0,0,0	10,6,8	0,2,4	298	149	0.000312944	0.00824843	1.0,1.0,1.0	1.0,0.6,0.5	0.3	-0.3
ENSSSCG00000004704	PPIP5K1	chr1	+	127870217	127870400	127869778	127869923	127870934	127871029	19682	0,5,6	5,5,0	0,0,0	3,2,7	298	149	0.00030438	0.00803693	0.0,0.333,1.0	0.0,0.0,0.0	0.444	-0.444
ENSSSCG00000001960	EAPP	chr7	+	65250159	65250277	65247879	65247975	65253706	65253820	4047	25,39,29	0,0,0	28,21,22	12,0,0	267	149	0.000300988	0.00796148	1.0,1.0,1.0	0.566,1.0,1.0	0.145	-0.145
ENSSSCG00000010822	BPNT1	chr10	-	9668071	9668116	9664563	9664761	9670102	9670194	1504	8,22,9	30,11,36	1,2,4	36,16,28	194	149	0.000300751	0.00796148	0.17,0.606,0.161	0.021,0.088,0.099	0.243	-0.243
ENSSSCG00000035824	PBRM1	chr13	-	34816611	34816728	34814820	34814973	34820334	34820482	12419	39,13,10	1,7,5	16,11,16	2,0,0	266	149	0.000297664	0.00790164	0.956,0.51,0.528	0.818,1.0,1.0	-0.275	0.275
ENSSSCG00000012362	NA	chrX	-	50424896	50425041	50407114	50407209	50449309	50450917	19477	10,10,8	0,0,1	24,14,12	0,2,8	294	149	0.000296395	0.007882	1.0,1.0,0.802	1.0,0.78,0.432	0.197	-0.197
ENSSSCG00000027859	HDAC7	chr5	-	78164443	78164539	78164129	78164309	78164728	78164816	2323	8,15,12	0,0,1	8,14,12	3,3,1	245	149	0.000296095	0.007882	1.0,1.0,0.879	0.619,0.739,0.879	0.214	-0.214
ENSSSCG00000007917	RBFOX1	chr3	-	34997908	34997948	34991189	34991232	35008564	35008697	17090	1,2,6	113155131	7,15,3	95,92,119	189	149	0.000293975	0.0078491	0.007,0.01,0.035	0.055,0.114,0.019	-0.045	0.045
ENSSSCG00000022982	VPS50	chr9	+	73099162	73099233	73095838	73095910	73100283	73100401	19615	112,87,113	0,0,0	107,85,124	7,6,0	220	149	0.000294104	0.0078491	1.0,1.0,1.0	0.912,0.906,1.0	0.061	-0.061
ENSSSCG00000009946	SART3	chr14	+	42236330	42236435	42234963	42235090	42238982	42239167	2477	24,12,16	2,1,4	16,14,11	0,0,0	254	149	0.000292315	0.00782942	0.876,0.876,0.701	1.0,1.0,1.0	-0.182	0.182
ENSSSCG00000026110	SRPK2	chr9	-	105022232	105022325	105021783	105021876	105022960	105023030	4572	19,40,93	0,12,0	86,24,145	1,0,0	242	149	0.000289668	0.00777251	1.0,0.672,1.0	0.981,1.0,1.0	-0.103	0.103
ENSSSCG00000022318	ERG	chr13	-	202023569	202023641	202014836	202014905	202026046	202026127	9996	2,2,2	18,8,11	6,8,4	11,2,3	221	149	0.000286547	0.00771283	0.07,0.144,0.109	0.269,0.729,0.473	-0.383	0.383
ENSSSCG00000000955	TBC1D22A	chr5	-	2692003	2692132	2688837	2688900	2701219	2701290	17011	43,47,45	0,7,2	56,22,26	0,0,0	278	149	0.000286926	0.00771283	1.0,0.783,0.923	1.0,1.0,1.0	-0.098	0.098
ENSSSCG00000027444	STAU1	chr17	-	50846559	50846760	50844170	50844309	50851931	50852215	5854	0,0,4	33,33,52	1,4,7	14,15,23	298	149	0.000285543	0.00770474	0.0,0.0,0.037	0.034,0.118,0.132	-0.082	0.082
ENSSSCG00000026354	NA	chr10	-	48090654	48090723	48088837	48088978	48092206	48092353	1645	46,34,35	0,0,0	33,35,28	8,0,1	218	149	0.000285591	0.00770474	1.0,1.0,1.0	0.738,1.0,0.95	0.104	-0.104
ENSSSCG00000037398	NTAN1	chr3	-	7529395	7529461	7529015	7529124	7535338	7535510	12492	2,5,3	3,1,2	3,1,5	0,1,0	215	149	0.000282938	0.00766092	0.316,0.776,0.51	1.0,0.409,1.0	-0.269	0.269
ENSSSCG00000003396	CLSTN1	chr6	-	70093780	70093837	70092481	70092639	70097792	70097955	5533	66,41,50	0,0,0	49,37,58	6,4,0	206	149	0.000278558	0.00755608	1.0,1.0,1.0	0.855,0.87,1.0	0.092	-0.092
ENSSSCG00000012328	HUWE1	chrX	-	46308893	46308992	46308171	46308305	46309841	46309917	19227	240316293	19,22,42	303300386	11,4,31	248	149	0.000278023	0.00755532	0.884,0.896,0.807	0.943,0.978,0.882	-0.072	0.072
ENSSSCG00000037977	ALMS1	chr3	-	69390769	69390965	69386624	69386742	69400897	69401023	16949	21,14,21	0,2,6	6,4,16	1,0,0	298	149	0.00027308	0.00743456	1.0,0.778,0.636	0.75,1.0,1.0	-0.112	0.112
ENSSSCG00000017601	TOM1L1	chr12	+	31244268	31244402	31223119	31223236	31251420	31251481	774	23,18,47	2,0,6	9,2,23	0,0,0	283	149	0.000272201	0.0074242	0.858,1.0,0.805	1.0,1.0,1.0	-0.112	0.112
ENSSSCG00000034465	LRP10	chr7	-	76154944	76155962	76152120	76154335	76156081	76156272	8152	85122135	0,7,6	99,67,132	0,1,0	298	149	0.000268599	0.00733941	1.0,0.897,0.918	1.0,0.971,1.0	-0.052	0.052
ENSSSCG00000005318	CREB3	chr1	+	236454590	236454659	236454370	236454477	236455434	236455519	7734	42,11,21	2,0,2	9,13,14	4,4,4	218	149	0.000268576	0.00733941	0.935,1.0,0.878	0.606,0.69,0.705	0.271	-0.271
ENSSSCG00000007058	PLCB4	chr17	+	18278842	18278900	18278078	18278179	18286269	18286378	939	4,10,9	1,0,0	19,12,11	3,0,9	207	149	0.000263684	0.00723164	0.742,1.0,1.0	0.82,1.0,0.468	0.151	-0.151
ENSSSCG00000004814	LRRC28	chr1	+	138001280	138001358	137998585	137998642	138002182	138002410	11869	0,2,0	23,28,24	2,2,6	11,17,16	227	149	0.000262487	0.00721209	0.0,0.045,0.0	0.107,0.072,0.198	-0.111	0.111
ENSSSCG00000011882	GOLGB1	chr13	+	138784827	138784950	138781458	138781575	138786053	138786167	10996	49,16,44	0,0,1	35,34,35	3,4,2	272	149	0.000262479	0.00721209	1.0,1.0,0.96	0.865,0.823,0.906	0.122	-0.122
ENSSSCG00000014207	APC	chr2	-	116937320	116937699	116934870	116934966	116940557	116940656	7218	81,120,90	2,0,2	53,59,76	6,2,6	298	149	0.000259075	0.00714472	0.953,1.0,0.957	0.815,0.937,0.864	0.098	-0.098
ENSSSCG00000030002	C18orf21	chr6	+	119735914	119735937	119735382	119735833	119739954	119740154	18177	12,17,22	2,6,0	5,18,28	0,0,0	172	149	0.000252807	0.0069848	0.839,0.711,1.0	1.0,1.0,1.0	-0.15	0.15
ENSSSCG00000022507	POLR2H	chr13	+	122251931	122252052	122250552	122251827	122253048	122253132	8499	11,5,14	81,80,149	25,11,14	54,59,82	270	149	0.000252346	0.0069848	0.07,0.033,0.049	0.203,0.093,0.086	-0.077	0.077
ENSSSCG00000010235	SIRT1	chr14	+	71111207	71111332	71097799	71097952	71111819	71111967	4199	0,0,2	8,12,21	2,4,8	25,15,13	274	149	0.000248382	0.00688809	0.0,0.0,0.049	0.042,0.127,0.251	-0.124	0.124
ENSSSCG00000001512	CUTA	chr7	-	29721436	29721488	29720973	29721182	29721571	29721634	19508	32,77,36	19,15,24	40,51,55	2,0,15	201	149	0.00024675	0.00685559	0.555,0.792,0.527	0.937,1.0,0.731	-0.265	0.265
ENSSSCG00000026506	RALGAPA2	chr17	-	28584683	28584824	28577597	28577735	28588009	28588174	1294	9,8,18	12,11,17	23,15,28	9,5,9	290	149	0.000244436	0.006804	0.278,0.272,0.352	0.568,0.607,0.615	-0.296	0.296
ENSSSCG00000003761	ADGRL2	chr6	-	131885559	131885647	131882037	131882210	131917593	131918397	9381	0,0,0	11,15,17	4,0,8	0,7,8	237	149	0.000241312	0.00672963	0.0,0.0,0.0	1.0,0.0,0.386	-0.462	0.462
ENSSSCG00000001819	MAN2A2	chr7	+	53499414	53499880	53498962	53499147	53500752	53500902	20006	108,99,107	6,6,0	73,85,58	0,0,0	298	149	0.000240161	0.00671008	0.9,0.892,1.0	1.0,1.0,1.0	-0.069	0.069
ENSSSCG00000026596	SYNRG	chr12	-	39032204	39032414	39030852	39031086	39036724	39036836	625	84,96,143	0,0,2	151,90,98	2,10,2	298	149	0.000238554	0.00667772	1.0,1.0,0.973	0.974,0.818,0.961	0.073	-0.073
ENSSSCG00000040860	NMRK2	chr2	-	74788540	74788589	74788298	74788455	74789145	74789236	11748	71,19,49	0,0,2	76,32,48	14,0,1	198	149	0.000236653	0.00663698	1.0,1.0,0.949	0.803,1.0,0.973	0.058	-0.058
ENSSSCG00000029578	NFATC3	chr6	+	28828484	28828709	28827982	28828081	28830913	28832354	6779	39,28,22	1,0,0	73,35,72	8,1,3	298	149	0.000234985	0.00660264	0.951,1.0,1.0	0.82,0.946,0.923	0.087	-0.087
ENSSSCG00000004814	LRRC28	chr1	+	138026871	138026912	138002182	138002410	138050567	138050605	11873	129,88,109	4,9,1	67,74,67	6,11,13	190	149	0.000233336	0.00658936	0.962,0.885,0.988	0.898,0.841,0.802	0.098	-0.098
ENSSSCG00000024598	PRKAA1	chr16	-	25763042	25763136	25759484	25759629	25764765	25764907	2248	59,21,64	0,0,0	103,31,68	3,4,4	243	149	0.000233714	0.00658936	1.0,1.0,1.0	0.955,0.826,0.912	0.102	-0.102
ENSSSCG00000009771	DDX55	chr14	-	29383494	29383586	29383352	29383415	29384712	29384799	15469	7,12,12	0,0,0	18,13,5	3,0,4	241	149	0.00023407	0.00658936	1.0,1.0,1.0	0.788,1.0,0.436	0.259	-0.259
ENSSSCG00000001570	PI16	chr7	+	32610617	32610757	32608810	32608899	32613078	32614965	12658	118136158	0,0,15	40,77,117	0,0,0	289	149	0.000230266	0.00651923	1.0,1.0,0.844	1.0,1.0,1.0	-0.052	0.052
ENSSSCG00000031636	NA	chr8	+	40171848	40171917	40171428	40171559	40180317	40180427	14178	22,55,53	10,18,7	42,35,55	5,1,3	218	149	0.000229404	0.0065072	0.601,0.676,0.838	0.852,0.96,0.926	-0.208	0.208
ENSSSCG00000040286	CYLD	chr6	-	34112134	34112786	34109748	34110051	34120500	34120581	12694	27,29,57	0,0,0	48,49,96	5,0,5	298	149	0.000228016	0.00648017	1.0,1.0,1.0	0.828,1.0,0.906	0.089	-0.089
ENSSSCG00000024623	USP25	chr13	+	180681779	180681893	180676854	180676994	180693582	180693761	16413	312328424	42,76,109	175145122	50,69,79	263	149	0.000226981	0.0064631	0.808,0.71,0.688	0.665,0.543,0.467	0.177	-0.177
ENSSSCG00000015793	UFSP2	chr15	-	46460749	46460942	46459023	46459170	46461351	46461509	14404	26,12,52	6,2,2	35,29,39	1,0,1	298	149	0.000226497	0.00646166	0.684,0.75,0.929	0.946,1.0,0.951	-0.178	0.178
ENSSSCG00000016397	NEB	chr15	+	719162	719267	717734	717839	719882	719987	13949	163316125	648045366564	148170148	748954397435	254	149	0.000226338	0.00646166	0.015,0.039,0.011	0.011,0.018,0.012	0.008	-0.008
ENSSSCG00000013235	MADD	chr2	-	15299759	15299819	15299298	15299401	15301309	15301411	9484	7,2,5	0,0,0	4,2,4	0,4,2	209	149	0.00022353	0.00640155	1.0,1.0,1.0	1.0,0.263,0.588	0.383	-0.383
ENSSSCG00000001242	GABBR1	chr7	-	22555229	22555380	22554641	22554774	22557149	22557227	20109	71,82,134	13,17,23	35,31,63	11,26,31	298	149	0.000221678	0.00636075	0.732,0.707,0.744	0.614,0.373,0.504	0.231	-0.231
ENSSSCG00000004506	CTIF	chr1	+	98225813	98225861	98220112	98220314	98233534	98233606	10449	2,1,0	10,17,21	11,4,4	19,25,20	197	149	0.00022114	0.00635757	0.131,0.043,0.0	0.305,0.108,0.131	-0.123	0.123
ENSSSCG00000029482	CHST15	chr14	-	133528115	133528266	133496183	133497213	133543923	133544018	18248	6,10,4	4,2,2	6,8,12	0,0,2	298	149	0.000218331	0.00631751	0.429,0.714,0.5	1.0,1.0,0.75	-0.369	0.369
ENSSSCG00000031771	TSHR	chr7	+	103853510	103853585	103768322	103769158	103868107	103868182	2726	12,12,14	3,4,0	1,14,2	0,0,0	224	149	0.000219323	0.00631751	0.727,0.666,1.0	1.0,1.0,1.0	-0.202	0.202
ENSSSCG00000021343	ZEB2	chr15	+	7500825	7500983	7499129	7499343	7501862	7502004	17435	4,0,1	21,34,26	12,2,6	17,16,29	298	149	0.000219293	0.00631751	0.087,0.0,0.019	0.261,0.059,0.094	-0.103	0.103
ENSSSCG00000015692	R3HDM1	chr15	-	16288377	16288479	16285930	16286224	16291887	16292039	14059	6,6,10	17,29,42	2,2,1	23,33,33	251	149	0.00021885	0.00631751	0.173,0.109,0.124	0.049,0.035,0.018	0.101	-0.101
ENSSSCG00000000499	BEST3	chr5	-	33951216	33951354	33950479	33950574	33954080	33954176	20458	6,3,18	11,5,20	60,47,64	38,15,20	287	149	0.000212404	0.00616593	0.221,0.238,0.318	0.45,0.619,0.624	-0.305	0.305
ENSSSCG00000017809	GEMIN4	chr12	+	47102897	47102969	47098680	47098767	47111894	47115251	5140	4,5,3	0,4,2	4,2,8	0,0,0	221	149	0.000211963	0.00616514	1.0,0.457,0.503	1.0,1.0,1.0	-0.347	0.347
ENSSSCG00000007982	NA	chr3	-	41543408	41543504	41543093	41543298	41545669	41545903	5035	0,0,0	2,6,2	0,2,3	3,0,0	245	149	0.00020885	0.00608647	0.0,0.0,0.0	0.0,1.0,1.0	-0.667	0.667
ENSSSCG00000030947	ZFAT	chr4	+	7024835	7024904	7016771	7016968	7046522	7046699	14100	9,6,13	1,4,2	13,3,20	1,0,0	218	149	0.000207558	0.0060607	0.86,0.506,0.816	0.899,1.0,1.0	-0.239	0.239
ENSSSCG00000016938	IPO11	chr16	+	41162116	41162320	41160287	41160360	41174349	41174482	2168	38,32,104	0,0,0	45,44,72	0,0,10	298	149	0.000206717	0.00604798	1.0,1.0,1.0	1.0,1.0,0.783	0.072	-0.072
ENSSSCG00000022204	AGRN	chr6	+	63386797	63386998	63386511	63386706	63387082	63387231	7224	21,14,18	3,4,6	18,29,20	1,2,0	298	149	0.000205895	0.0060358	0.778,0.636,0.6	0.9,0.879,1.0	-0.255	0.255
ENSSSCG00000003591	PUM1	chr6	-	87585799	87586036	87569779	87570047	87587123	87587420	12143	255239289	0,3,2	269158316	13,6,2	298	149	0.00020531	0.00603054	1.0,0.976,0.986	0.912,0.929,0.988	0.044	-0.044
ENSSSCG00000011446	NEK4	chr13	-	34883779	34884046	34882343	34882541	34885648	34885910	12420	37,44,42	0,0,0	24,53,61	2,7,0	298	149	0.000204605	0.00602169	1.0,1.0,1.0	0.857,0.791,1.0	0.117	-0.117
ENSSSCG00000033367	PLEKHA2	chr15	-	47696612	47696706	47682052	47682216	47696990	47697178	3496	17,14,18	0,0,0	10,18,42	0,2,6	243	149	0.000202815	0.00598082	1.0,1.0,1.0	1.0,0.847,0.811	0.114	-0.114
ENSSSCG00000007080	KIF16B	chr17	-	25069170	25069221	25034261	25034381	25109948	25110008	1317	0,0,10	14,14,8	8,21,13	5,6,15	200	149	0.000198214	0.00585676	0.0,0.0,0.482	0.544,0.723,0.392	-0.392	0.392
ENSSSCG00000031261	RHOQ	chr3	-	94011555	94011614	93978512	93978677	94012175	94012408	19225	156212199	13,22,20	165147257	4,1,17	208	149	0.000196159	0.00580756	0.896,0.873,0.877	0.967,0.991,0.915	-0.076	0.076
ENSSSCG00000004018	AFDN	chr1	-	1611854	1611875	1611008	1611154	1614002	1614208	12475	22,13,17	5,2,11	13,24,32	0,0,4	170	149	0.000195537	0.00580068	0.794,0.851,0.575	1.0,1.0,0.875	-0.218	0.218
ENSSSCG00000035757	SSBP2	chr2	-	90215948	90216028	90175318	90175391	90262965	90263035	10495	2,10,6	25,36,16	2,4,1	34,57,62	229	149	0.000193512	0.00575205	0.049,0.153,0.196	0.037,0.044,0.01	0.102	-0.102
ENSSSCG00000040419	NA	chr6	-	58053260	58053325	58049072	58049265	58053408	58053479	12774	0,0,4	6,2,2	4,2,8	0,4,0	214	149	0.000192778	0.00574171	0.0,0.0,0.582	1.0,0.258,1.0	-0.559	0.559
ENSSSCG00000010151	LYST	chr14	+	55563197	55563359	55557613	55557763	55564000	55564192	10232	0,0,0	18,14,19	0,2,12	25,33,15	298	149	0.000192333	0.00573993	0.0,0.0,0.0	0.0,0.029,0.286	-0.105	0.105
ENSSSCG00000015310	AKAP9	chr9	+	71931607	71931652	71917040	71917295	71939445	71939616	11421	31,11,23	0,0,0	29,26,28	0,7,2	194	149	0.00018926	0.00565957	1.0,1.0,1.0	1.0,0.74,0.915	0.115	-0.115
ENSSSCG00000005060	KTN1	chr1	+	184917907	184918045	184914187	184914740	184920694	184920865	2364	617553854	36,47,41	532374887	42,50,98	287	149	0.00018686	0.00559904	0.899,0.859,0.915	0.868,0.795,0.825	0.062	-0.062
ENSSSCG00000006098	DPY19L4	chr4	-	41962474	41962598	41956538	41956671	41968916	41969062	18266	15,6,4	0,0,0	7,5,4	4,2,0	273	149	0.000183371	0.00550557	1.0,1.0,1.0	0.489,0.577,1.0	0.311	-0.311
ENSSSCG00000024184	FASTK	chr18	+	6145851	6145973	6145233	6145390	6146158	6146581	8943	4,0,0	9,11,13	5,8,6	12,7,8	271	149	0.000180785	0.00545105	0.196,0.0,0.0	0.186,0.386,0.292	-0.223	0.223
ENSSSCG00000005380	COL15A1	chr1	+	240797894	240797930	240794530	240794596	240800059	240800122	8465	120,131,62	4,2,0	120,98,76	6,11,6	185	149	0.000181189	0.00545105	0.96,0.981,1.0	0.942,0.878,0.911	0.07	-0.07
ENSSSCG00000005212	PLGRKT	chr1	+	216710155	216710272	216694962	216695049	216734755	216734886	6657	23,20,21	66,28,65	10,6,31	92,88,107	266	149	0.000181065	0.00545105	0.163,0.286,0.153	0.057,0.037,0.14	0.123	-0.123
ENSSSCG00000006651	ADAMTSL4	chr4	-	98578832	98578977	98577823	98578681	98579228	98579408	15987	79,80,50	2,1,0	72,48,39	7,2,4	294	149	0.000177706	0.00537885	0.952,0.976,1.0	0.839,0.924,0.832	0.111	-0.111
ENSSSCG00000001925	ADPGK	chr7	+	60619293	60619490	60614405	60614526	60620117	60620216	20183	38,20,30	4,0,4	30,14,25	0,0,0	298	149	0.000173402	0.00525927	0.826,1.0,0.789	1.0,1.0,1.0	-0.128	0.128
ENSSSCG00000007085	DSTN	chr17	+	26047603	26047740	26047016	26047093	26049128	26050351	1312	4,7,2	30,39,39	10,4,31	19,24,19	286	149	0.0001725	0.00524258	0.065,0.086,0.026	0.215,0.08,0.459	-0.192	0.192
ENSSSCG00000021464	SOAT1	chr9	+	121104670	121104768	121102572	121102702	121105769	121105868	10822	7,8,7	3,1,2	3,1,14	0,0,0	247	149	0.000171203	0.0052138	0.585,0.828,0.679	1.0,1.0,1.0	-0.303	0.303
ENSSSCG00000024088	TLN2	chr1	-	109266430	109266550	109253899	109254066	109269697	109269799	3474	131,97,102	0,10,0	86,87,95	10,12,8	269	149	0.00016742	0.00510907	1.0,0.843,1.0	0.826,0.801,0.868	0.116	-0.116
ENSSSCG00000007901	CIITA	chr3	-	32220476	32220694	32204600	32204747	32230180	32230780	17040	8,11,9	6,2,0	4,9,8	0,0,1	298	149	0.000165745	0.00506831	0.4,0.733,1.0	1.0,1.0,0.8	-0.222	0.222
ENSSSCG00000000633	YBX3	chr5	+	61350991	61351195	61347834	61347957	61356454	61356555	18575	484841165596	927975028867	325931314046	475540024667	298	149	0.000164768	0.00504883	0.207,0.215,0.24	0.255,0.281,0.302	-0.059	0.059
ENSSSCG00000017296	ACE	chr12	-	15408080	15408292	15407278	15407415	15408633	15408756	535	41,63,42	0,8,2	88100122	0,2,0	298	149	0.0001638	0.0050295	1.0,0.797,0.913	1.0,0.962,1.0	-0.084	0.084
ENSSSCG00000032984	BEND7	chr10	+	48181216	48181300	48178716	48178915	48206020	48206323	6860	12,16,30	0,0,3	19,6,20	6,1,6	233	149	0.000157701	0.00485223	1.0,1.0,0.865	0.669,0.793,0.681	0.241	-0.241
ENSSSCG00000007617	NA	chr3	+	6516778	6516883	6505809	6505972	6517389	6521031	13888	36,37,23	0,0,0	44,35,32	6,0,3	254	149	0.000156257	0.00481776	1.0,1.0,1.0	0.811,1.0,0.862	0.109	-0.109
ENSSSCG00000035493	SACS	chr11	-	2421215	2421366	2417633	2417721	2442097	2442620	1957	16,9,24	0,0,0	30,33,54	0,1,8	298	149	0.000154721	0.00478031	1.0,1.0,1.0	1.0,0.943,0.771	0.095	-0.095
ENSSSCG00000028406	FOCAD	chr1	-	201988401	201988473	201986288	201986391	201989228	201989306	6984	45,53,60	0,0,0	37,35,45	9,0,1	221	149	0.000152825	0.00473153	1.0,1.0,1.0	0.735,1.0,0.968	0.099	-0.099
ENSSSCG00000014141	RFESD	chr2	+	102251686	102251721	102251397	102251573	102253991	102254269	10928	11,8,1	1,10,7	0,4,0	23,28,3	184	149	0.000151804	0.00470972	0.899,0.393,0.104	0.0,0.104,0.0	0.431	-0.431
ENSSSCG00000005040	GNPNAT1	chr1	-	182415715	182415778	182413823	182413951	182417407	182417575	10007	6,13,9	0,2,6	9,16,16	1,0,0	212	149	0.000148201	0.00460754	1.0,0.82,0.513	0.863,1.0,1.0	-0.177	0.177
ENSSSCG00000010894	TP53BP2	chr10	-	19846604	19846779	19845389	19845571	19848716	19848818	17120	37,51,35	0,0,1	64,36,79	0,4,8	298	149	0.000147885	0.00460733	1.0,1.0,0.946	1.0,0.818,0.832	0.099	-0.099
ENSSSCG00000009834	ATXN2	chr14	-	32669012	32669240	32664844	32666752	32670160	32670306	3676	110101175	4,6,12	95106107	2,2,0	298	149	0.000144883	0.00452326	0.932,0.894,0.879	0.96,0.964,1.0	-0.073	0.073
ENSSSCG00000006375	LY9	chr4	-	89724584	89724908	89719789	89720065	89728626	89728779	11537	7,6,6	3,3,0	2,3,8	0,0,0	298	149	0.000140589	0.00443018	0.538,0.5,1.0	1.0,1.0,1.0	-0.321	0.321
ENSSSCG00000031142	NMNAT3	chr13	-	80445517	80445701	80431404	80432453	80498714	80498864	3689	16,24,6	2,1,4	6,12,4	1,0,0	298	149	0.000141604	0.00443018	0.8,0.923,0.429	0.75,1.0,1.0	-0.199	0.199
ENSSSCG00000014170	CAST	chr2	+	103347810	103347906	103343278	103343326	103350234	103350327	4282	134,112,88	20,20,28	86,98,76	4,14,0	245	149	0.000141548	0.00443018	0.803,0.773,0.657	0.929,0.81,1.0	-0.169	0.169
ENSSSCG00000000530	NA	chr5	-	41602671	41602710	41601164	41601211	41606790	41606869	3491	12,0,4	68,51,36	20,16,12	56,64,34	188	149	0.00014124	0.00443018	0.123,0.0,0.081	0.221,0.165,0.219	-0.134	0.134
ENSSSCG00000010897	ZBTB41	chr10	-	20065004	20065110	20060943	20061032	20066837	20066944	1430	13,19,17	0,2,6	30,7,13	0,1,0	255	149	0.000140264	0.00443018	1.0,0.847,0.623	1.0,0.804,1.0	-0.111	0.111
ENSSSCG00000010849	WDR26	chr10	-	12753618	12753718	12753413	12753518	12755619	12755985	3497	251173291	11,2,6	411247366	2,0,2	249	149	0.000140301	0.00443018	0.932,0.981,0.967	0.992,1.0,0.991	-0.034	0.034
ENSSSCG00000026153	ACAT1	chr9	+	36536797	36536941	36533876	36533977	36537602	36537753	9345	324209231	26,27,31	364357351	67,74,73	293	149	0.000139848	0.00443018	0.864,0.797,0.791	0.734,0.71,0.71	0.099	-0.099
ENSSSCG00000007544	SUN1	chr3	+	513553	513691	507624	507810	514191	514275	17145	43,62,49	6,11,5	31,45,36	19,20,11	287	149	0.000140714	0.00443018	0.788,0.745,0.836	0.459,0.539,0.63	0.247	-0.247
ENSSSCG00000040657	STRN3	chr7	+	68556415	68556549	68533843	68533985	68557879	68558055	20255	435358528	1,0,0	323161346	10,3,5	283	149	0.000137369	0.00437116	0.996,1.0,1.0	0.944,0.966,0.973	0.038	-0.038
ENSSSCG00000024088	TLN2	chr1	-	109259192	109259339	109253899	109254066	109266430	109266550	3472	319199194	6,12,7	363309308	0,3,6	296	149	0.000134693	0.00430352	0.964,0.893,0.933	1.0,0.981,0.963	-0.051	0.051
ENSSSCG00000028771	MEF2A	chr1	+	138497973	138497997	138486113	138486301	138501930	138502057	8582	724710880	67,59,81	410256340	37,51,74	173	149	0.000134955	0.00430352	0.903,0.912,0.903	0.905,0.812,0.798	0.068	-0.068
ENSSSCG00000038505	MSI2	chr12	+	33967793	33967866	33941482	33941545	33970296	33972634	738	33,15,17	31,23,17	59,19,51	1,15,9	222	149	0.000132843	0.0042544	0.417,0.304,0.402	0.975,0.46,0.792	-0.368	0.368
ENSSSCG00000035196	BTBD8	chr4	-	124877905	124878088	124877100	124877238	124886993	124887096	17853	40,27,19	0,4,4	16,17,19	0,0,0	298	149	0.000132385	0.00425301	1.0,0.771,0.704	1.0,1.0,1.0	-0.175	0.175
ENSSSCG00000026940	CASP10	chr15	+	104862141	104862235	104859716	104860182	104869363	104869499	14132	51,39,71	2,6,7	134,70,106	0,4,1	243	149	0.000132514	0.00425301	0.94,0.799,0.861	1.0,0.915,0.985	-0.1	0.1
ENSSSCG00000012202	NA	chrX	+	26504999	26505083	26494634	26494712	26509014	26509091	19038	0,0,0	6,7,6	6,0,6	10,13,32	233	149	0.00012926	0.00417367	0.0,0.0,0.0	0.277,0.0,0.107	-0.128	0.128
ENSSSCG00000015368	HDAC9	chr9	+	88003670	88003758	88003370	88003426	88009252	88009372	19003	23,9,26	0,0,1	24,24,55	3,4,4	237	149	0.000129481	0.00417367	1.0,1.0,0.942	0.834,0.79,0.896	0.141	-0.141
ENSSSCG00000009359	SUPT20H	chr11	-	12840607	12840634	12840013	12840046	12842164	12842322	1893	33,19,38	0,0,0	46,18,53	1,8,2	176	149	0.000128829	0.00417071	1.0,1.0,1.0	0.975,0.656,0.957	0.137	-0.137
ENSSSCG00000008488	NA	chr3	-	102230626	102230676	102221593	102223476	102243606	102243687	11481	3,0,0	2,2,5	3,1,8	4,0,0	199	149	0.00012744	0.00413472	0.529,0.0,0.0	0.36,1.0,1.0	-0.61	0.61
ENSSSCG00000016409	UBE3C	chr18	-	1604812	1604899	1599651	1599809	1611976	1612164	273	387398421	0,31,0	425367447	29,25,19	236	149	0.000126568	0.00411541	1.0,0.89,1.0	0.902,0.903,0.937	0.049	-0.049
ENSSSCG00000038953	UBE2B	chr2	+	136661638	136661728	136657014	136657040	136664419	136664508	18056	118111201136	19,23,14	9889671095	31,29,40	239	149	0.000123895	0.0040373	0.975,0.968,0.981	0.952,0.954,0.945	0.024	-0.024
ENSSSCG00000001362	MDC1	chr7	-	23238047	23238140	23236614	23237400	23238305	23238371	20698	53,97,84	6,4,5	100,80,94	1,0,2	242	149	0.000122966	0.00401581	0.845,0.937,0.912	0.984,1.0,0.967	-0.086	0.086
ENSSSCG00000031129	SIRT5	chr7	+	9963305	9963429	9960309	9960363	9965274	9965390	14096	66,43,67	0,0,13	59,73,107	0,0,1	273	149	0.000122265	0.00400168	1.0,1.0,0.738	1.0,1.0,0.983	-0.082	0.082
ENSSSCG00000032720	SMPX	chrX	-	17922638	17922725	17916535	17916685	17934380	17934437	5522	147715162191	15,50,46	247023663388	83,85,127	236	149	0.000122222	0.00400168	0.984,0.95,0.968	0.949,0.946,0.944	0.021	-0.021
ENSSSCG00000012631	LONRF3	chrX	+	97504762	97504918	97500585	97500708	97507156	97507406	19441	0,0,0	46,27,31	9,4,2	52,25,44	298	149	0.000121502	0.00399428	0.0,0.0,0.0	0.08,0.074,0.022	-0.059	0.059
ENSSSCG00000016943	ADAMTS6	chr16	-	43837793	43837930	43832055	43832197	43897493	43897599	2155	1,3,0	4,4,2	4,6,3	2,0,1	286	149	0.000118237	0.00389556	0.115,0.281,0.0	0.51,1.0,0.61	-0.575	0.575
ENSSSCG00000016043	OSGEPL1	chr15	-	94343175	94343380	94342950	94343099	94344147	94344535	10935	63,38,36	0,0,0	44,45,30	0,15,0	298	149	0.000116992	0.00386305	1.0,1.0,1.0	1.0,0.6,1.0	0.133	-0.133
ENSSSCG00000007309	RBM39	chr17	-	39063338	39063411	39061845	39061895	39063635	39063696	1163	4,18,7	6,22,11	5,4,3	33,24,11	222	149	0.000114893	0.00380221	0.309,0.354,0.299	0.092,0.101,0.155	0.205	-0.205
ENSSSCG00000009192	PDLIM5	chr8	-	125122080	125122098	125121633	125121806	125132619	125133038	16217	79,64,81	5,3,6	53,58,51	7,12,16	167	149	0.000113578	0.00376706	0.934,0.95,0.923	0.871,0.812,0.74	0.128	-0.128
ENSSSCG00000005343	RNF38	chr1	-	237164133	237164283	237157190	237157384	237185339	237185410	6238	42,77,64	0,0,0	28,40,71	0,0,10	298	149	0.000110302	0.0036687	1.0,1.0,1.0	1.0,1.0,0.78	0.073	-0.073
ENSSSCG00000011367	ARIH2	chr13	+	31573091	31573155	31570114	31570245	31591281	31591327	11894	34,51,46	3,0,0	17,27,36	2,4,6	213	149	0.000110367	0.0036687	0.888,1.0,1.0	0.856,0.825,0.808	0.133	-0.133
ENSSSCG00000029183	SEC11A	chr7	+	52858150	52858300	52851182	52851292	52864399	52864519	2497	103115117	0,14,0	110,69,125	0,0,0	298	149	0.000109553	0.003658	1.0,0.804,1.0	1.0,1.0,1.0	-0.065	0.065
ENSSSCG00000001080	CDKAL1	chr7	+	15932048	15932343	15924835	15924948	16013537	16013622	5558	4,11,3	35,31,21	2,0,0	15,26,17	298	149	0.000106825	0.00357493	0.054,0.151,0.067	0.063,0.0,0.0	0.07	-0.07
ENSSSCG00000010734	NA	chr14	-	133824759	133824846	133822964	133823192	133830372	133830499	19172	17,24,23	5,5,16	116,124,88	0,5,21	236	149	0.000106219	0.00356263	0.682,0.752,0.476	1.0,0.94,0.726	-0.252	0.252
ENSSSCG00000001819	MAN2A2	chr7	+	53499414	53499613	53498974	53499147	53500752	53500902	20004	106,83,94	6,6,0	79,82,80	0,0,0	298	149	0.000103169	0.00347574	0.898,0.874,1.0	1.0,1.0,1.0	-0.076	0.076
ENSSSCG00000004729	NA	chr1	-	129092600	129092817	129090099	129090170	129093943	129094052	19964	10,5,17	30,15,24	1,2,4	8,27,31	298	149	0.000103395	0.00347574	0.143,0.143,0.262	0.059,0.036,0.061	0.131	-0.131
ENSSSCG00000017783	NA	chr12	-	45374383	45374395	45373536	45373713	45375603	45375624	11236	0,1,2	9,7,20	2,3,11	7,0,9	161	149	0.000100045	0.0033784	0.0,0.117,0.085	0.209,1.0,0.531	-0.513	0.513
ENSSSCG00000022760	HNRNPK	chr10	+	30980685	30980729	30979163	30979220	30981609	30981682	1378	660707867	23,6,14	8718121166	11,2,2	193	149	9.98e-05	0.00337775	0.957,0.989,0.98	0.984,0.997,0.998	-0.018	0.018
ENSSSCG00000008113	MRPS5	chr3	+	46160519	46160582	46159890	46159948	46165028	46165165	17822	17,14,18	0,0,0	16,10,20	6,0,2	212	149	9.98e-05	0.00337775	1.0,1.0,1.0	0.652,1.0,0.875	0.158	-0.158
ENSSSCG00000015689	DARS1	chr15	+	15812256	15812356	15810627	15810742	15812653	15812711	19334	31,10,24	65,44,40	29,38,56	20,41,54	249	149	9.63e-05	0.00327516	0.222,0.12,0.264	0.465,0.357,0.383	-0.2	0.2
ENSSSCG00000013775	ADGRE5	chr2	-	64853953	64854085	64851578	64851725	64857304	64857460	12591	1,8,5	52,54,51	13,7,13	26,32,45	281	149	9.62e-05	0.00327516	0.01,0.073,0.049	0.21,0.104,0.133	-0.105	0.105
ENSSSCG00000038397	PTK2	chr4	+	2820329	2820413	2810867	2810920	2826676	2826733	18307	24,22,23	26,42,49	6,9,6	35,31,40	233	149	9.57e-05	0.00326967	0.371,0.251,0.231	0.099,0.157,0.088	0.17	-0.17
ENSSSCG00000029627	NA	chr13	+	207028616	207028691	207028066	207028515	207029110	207033142	12374	19,9,38	0,0,0	20,27,51	0,1,9	224	149	9.45e-05	0.00323385	1.0,1.0,1.0	1.0,0.947,0.79	0.088	-0.088
ENSSSCG00000016101	CFLAR	chr15	+	104781835	104782006	104781614	104781648	104799801	104800213	14121	34,45,47	0,0,0	30,23,53	0,0,10	298	149	9.43e-05	0.00323385	1.0,1.0,1.0	1.0,1.0,0.726	0.091	-0.091
ENSSSCG00000011357	SHISA5	chr13	-	31189383	31189467	31182463	31182579	31200065	31200222	9148	33,50,18	0,0,0	19,18,60	0,10,2	233	149	9.41e-05	0.00323385	1.0,1.0,1.0	1.0,0.535,0.95	0.172	-0.172
ENSSSCG00000007544	SUN1	chr3	+	513553	513706	507624	507810	514191	514279	17146	49,62,50	6,11,5	34,41,38	19,20,11	298	149	8.98e-05	0.00309512	0.803,0.738,0.833	0.472,0.506,0.633	0.254	-0.254
ENSSSCG00000010621	ADD3	chr14	+	120531499	120531643	120451594	120451742	120552976	120553200	14490	0,0,2	12,5,20	4,8,2	12,5,16	293	149	8.94e-05	0.0030906	0.0,0.0,0.048	0.145,0.449,0.06	-0.202	0.202
ENSSSCG00000014435	CSNK1A1	chr2	-	150633725	150633809	150629185	150629325	150636261	150636360	2960	35,31,27	245168293	60,31,53	202126242	233	149	8.93e-05	0.0030906	0.084,0.106,0.056	0.16,0.136,0.123	-0.058	0.058
ENSSSCG00000033937	DYNC2H1	chr9	+	33754416	33754556	33753003	33753102	33754639	33754868	8277	14,14,17	0,0,0	13,11,32	0,12,2	289	149	8.84e-05	0.00306823	1.0,1.0,1.0	1.0,0.321,0.892	0.262	-0.262
ENSSSCG00000011453	ITIH4	chr13	-	34933628	34933682	34933261	34933390	34933836	34933890	10981	4,14,35	0,0,0	25,20,96	10,0,4	203	149	8.44e-05	0.00293599	1.0,1.0,1.0	0.647,1.0,0.946	0.136	-0.136
ENSSSCG00000045134	FASTKD5	chr17	+	32521338	32521455	32520810	32520971	32530052	32532774	1260	7,0,4	0,4,2	4,1,3	0,0,0	266	149	8.36e-05	0.00291671	1.0,0.0,0.528	1.0,1.0,1.0	-0.491	0.491
ENSSSCG00000009925	GIT2	chr14	+	41035229	41035478	41029178	41029321	41037079	41037169	8406	39,27,29	0,0,0	28,11,30	6,2,0	298	149	8.26e-05	0.00288854	1.0,1.0,1.0	0.7,0.733,1.0	0.189	-0.189
ENSSSCG00000014048	HK3	chr2	+	81027858	81028030	80992134	80992288	81029922	81029986	8329	36,26,39	9,0,1	36,21,25	0,0,0	298	149	8.09e-05	0.00283457	0.667,1.0,0.951	1.0,1.0,1.0	-0.127	0.127
ENSSSCG00000002664	GSE1	chr6	-	3279075	3279294	3268644	3268844	3348481	3349832	5661	68,60,76	0,0,1	23,36,62	0,0,12	298	149	7.95e-05	0.00279651	1.0,1.0,0.974	1.0,1.0,0.721	0.084	-0.084
ENSSSCG00000006864	CDC14A	chr4	-	117786818	117786894	117742259	117742339	117803156	117803247	17466	10,10,8	1,0,0	25,12,10	4,2,4	225	149	7.96e-05	0.00279651	0.869,1.0,1.0	0.805,0.799,0.623	0.214	-0.214
ENSSSCG00000001423	NELFE	chr7	-	24042459	24042514	24036980	24042226	24042668	24042813	11954	45,50,54	0,4,7	70,54,57	0,0,0	204	149	7.92e-05	0.00279535	1.0,0.901,0.849	1.0,1.0,1.0	-0.083	0.083
ENSSSCG00000013906	NA	chr2	-	59245955	59246108	59242460	59243308	59247591	59247713	3744	143102172	6,5,4	95,81,105	0,0,0	298	149	7.84e-05	0.00277497	0.923,0.911,0.956	1.0,1.0,1.0	-0.07	0.07
ENSSSCG00000003217	ASPDH	chr6	-	55336665	55336798	55334654	55335609	55336905	55337100	8889	13,19,5	0,0,0	10,7,3	1,3,2	282	149	7.82e-05	0.00277228	1.0,1.0,1.0	0.841,0.552,0.442	0.388	-0.388
ENSSSCG00000010699	ATE1	chr14	-	131557992	131558121	131523391	131523424	131560093	131560323	2854	72,71,112	6,1,5	99,41,137	0,0,0	278	149	7.71e-05	0.00274556	0.865,0.974,0.923	1.0,1.0,1.0	-0.079	0.079
ENSSSCG00000013648	TYK2	chr2	-	69170302	69170337	69167348	69167738	69171668	69171826	4791	4,4,4	43,45,28	0,0,0	43,56,53	184	149	7.72e-05	0.00274556	0.07,0.067,0.104	0.0,0.0,0.0	0.08	-0.08
ENSSSCG00000007668	GIGYF1	chr3	-	8595605	8595659	8595021	8595200	8596879	8596941	17054	33,13,25	0,0,0	29,30,34	4,4,2	203	149	7.63e-05	0.00272352	1.0,1.0,1.0	0.842,0.846,0.926	0.129	-0.129
ENSSSCG00000023409	TIA1	chr3	+	72261860	72261926	72259376	72259464	72262637	72262713	12217	6,6,3	47,33,53	16,13,13	28,35,46	215	149	7.57e-05	0.00270877	0.081,0.112,0.038	0.284,0.205,0.164	-0.141	0.141
ENSSSCG00000000939	ACSS3	chr5	-	100325825	100325929	100311125	100311221	100337599	100337751	20472	47,38,28	0,1,0	121,97,69	1,13,5	253	149	7.52e-05	0.00269897	1.0,0.957,1.0	0.986,0.815,0.89	0.089	-0.089
ENSSSCG00000001400	DDX39B	chr7	-	23668000	23668011	23667406	23667739	23668994	23669155	20241	0,1,7	209250215	2,9,18	154235215	160	149	7.46e-05	0.00268653	0.0,0.004,0.029	0.012,0.034,0.072	-0.028	0.028
ENSSSCG00000032086	ZNF583	chr6	-	60704830	60704930	60695771	60695898	60706710	60707151	8306	5,1,4	2,3,4	1,0,0	2,1,2	249	149	7.47e-05	0.00268653	0.599,0.166,0.374	0.23,0.0,0.0	0.303	-0.303
ENSSSCG00000014010	MAPK9	chr2	+	78352935	78353390	78352352	78352523	78364932	78365062	3896	6,6,18	97,53,103	10,18,24	42,50,67	298	149	7.4e-05	0.00267536	0.03,0.054,0.08	0.106,0.153,0.152	-0.082	0.082
ENSSSCG00000008513	BIRC6	chr3	-	107172347	107172526	107170550	107170684	107175128	107175260	18595	80,45,69	1,1,2	106,68,61	7,8,8	298	149	7.4e-05	0.00267536	0.976,0.957,0.945	0.883,0.81,0.792	0.131	-0.131
ENSSSCG00000021837	STYXL1	chr3	+	10186104	10186250	10180010	10180156	10192028	10192126	8768	20,14,20	0,2,1	12,10,16	5,2,7	295	149	7.23e-05	0.00262693	1.0,0.78,0.91	0.548,0.716,0.536	0.297	-0.297
ENSSSCG00000027812	IQSEC1	chr13	+	71361345	71361395	71355902	71356079	71362555	71363104	11216	17,23,39	16,37,32	16,21,31	5,9,7	199	149	7.16e-05	0.00260805	0.443,0.318,0.477	0.706,0.636,0.768	-0.291	0.291
ENSSSCG00000004064	ARID1B	chr1	-	9857294	9857423	9834800	9834946	9859331	9859659	4530	25,44,33	134167197	38,44,45	93113108	278	149	7.05e-05	0.00257152	0.091,0.124,0.082	0.18,0.173,0.183	-0.08	0.08
ENSSSCG00000010699	ATE1	chr14	-	131556703	131556832	131523391	131523424	131560093	131560323	2853	73,72,99	6,1,5	73,63,104	0,0,0	278	149	6.97e-05	0.00254862	0.867,0.975,0.914	1.0,1.0,1.0	-0.081	0.081
ENSSSCG00000004022	RPS6KA2	chr1	+	2512508	2512585	2509097	2509260	2514525	2514604	9195	51,62,36	12,0,7	75,46,82	0,0,4	226	149	6.75e-05	0.00247442	0.737,1.0,0.772	1.0,1.0,0.931	-0.141	0.141
ENSSSCG00000013633	CARM1	chr2	+	69641639	69641729	69641371	69641457	69642187	69642325	8709	189160251	4,2,4	166115246	14,4,14	239	149	6.72e-05	0.00247177	0.967,0.98,0.975	0.881,0.947,0.916	0.059	-0.059
ENSSSCG00000009276	XPO4	chr11	-	1180854	1181008	1180608	1180750	1185903	1186010	1978	2,2,1	15,16,14	16,14,4	11,10,26	298	149	6.66e-05	0.00245546	0.063,0.059,0.034	0.421,0.412,0.071	-0.249	0.249
ENSSSCG00000039466	NA	chr4	+	832106	832169	831069	831456	832482	832572	4006	26,41,49	0,9,2	35,23,40	0,0,0	212	149	6.66e-05	0.00245546	1.0,0.762,0.945	1.0,1.0,1.0	-0.098	0.098
ENSSSCG00000037216	PPP4R2	chr13	+	54338775	54339650	54326259	54326341	54359233	54359404	12728	0,0,2	40,45,65	2,12,2	60,31,24	298	149	6.56e-05	0.00243197	0.0,0.0,0.015	0.016,0.162,0.04	-0.068	0.068
ENSSSCG00000004516	MBD1	chr1	-	99902710	99904779	99898841	99901244	99905925	99905987	8342	13,18,23	11,4,9	22,29,33	2,2,2	298	149	6.54e-05	0.00243061	0.371,0.692,0.561	0.846,0.879,0.892	-0.331	0.331
ENSSSCG00000023174	USP53	chr8	-	104516970	104517117	104515201	104515940	104518603	104518756	16770	16,10,26	0,0,0	11,8,18	4,3,0	296	149	6.19e-05	0.00230499	1.0,1.0,1.0	0.581,0.573,1.0	0.282	-0.282
ENSSSCG00000005704	EXOSC2	chr1	+	270756936	270757049	270756519	270756648	270757142	270757691	6673	4,6,2	9,10,12	0,0,2	13,10,18	262	149	6.16e-05	0.00229795	0.202,0.254,0.087	0.0,0.0,0.059	0.161	-0.161
ENSSSCG00000000964	LMF2	chr5	+	234655	234684	234255	234509	234835	235053	20431	23,21,18	2,1,1	10,18,22	4,6,9	178	149	6.11e-05	0.00228752	0.906,0.946,0.938	0.677,0.715,0.672	0.242	-0.242
ENSSSCG00000004951	AAGAB	chr1	-	165180563	165180640	165168449	165168640	165192814	165192944	10365	18,20,15	73,73,90	21,46,81	57100145	226	149	6.06e-05	0.00227318	0.14,0.153,0.099	0.195,0.233,0.269	-0.102	0.102
ENSSSCG00000038639	TOM1L2	chr12	+	60723826	60723886	60717077	60717153	60725300	60725337	7115	27,9,18	66,64,61	28,36,21	25,20,41	209	149	5.89e-05	0.00221392	0.226,0.091,0.174	0.444,0.562,0.267	-0.261	0.261
ENSSSCG00000001499	DST	chr7	+	29053812	29053848	29053169	29053259	29055679	29055757	11837	47,65,33	44,41,47	39,23,24	110,41,59	185	149	5.83e-05	0.00219753	0.462,0.561,0.361	0.222,0.311,0.247	0.201	-0.201
ENSSSCG00000021738	PTPN2	chr6	+	96815906	96816007	96791642	96791733	96817220	96817319	16118	38,26,38	7,0,3	26,17,21	0,0,0	250	149	5.79e-05	0.00219004	0.764,1.0,0.883	1.0,1.0,1.0	-0.118	0.118
ENSSSCG00000010566	FBXW4	chr14	-	112705126	112705221	112652317	112652383	112714889	112714985	13416	50,39,51	11,0,3	31,42,35	1,0,0	244	149	5.76e-05	0.00218286	0.735,1.0,0.912	0.95,1.0,1.0	-0.101	0.101
ENSSSCG00000009933	UBE3B	chr14	-	41440456	41440469	41437946	41438049	41442028	41442476	11372	14,4,4	0,0,0	0,3,0	2,0,2	162	149	5.74e-05	0.00218111	1.0,1.0,1.0	0.0,1.0,0.0	0.667	-0.667
ENSSSCG00000004997	PRPF39	chr1	+	175302051	175302083	175300726	175301073	175302170	175302296	8717	18,13,33	25,18,27	3,6,11	46,17,26	181	149	5.72e-05	0.0021802	0.372,0.373,0.502	0.051,0.225,0.258	0.238	-0.238
ENSSSCG00000039085	NA	chr13	+	206978865	206979113	206976416	206976528	206986083	206986230	8026	57,54,51	2,0,1	42,43,64	10,3,4	298	149	5.71e-05	0.00217969	0.934,1.0,0.962	0.677,0.878,0.889	0.151	-0.151
ENSSSCG00000000024	PARVB	chr5	-	4915433	4915535	4910564	4910637	4918292	4918361	5924	154147187	5,9,19	206242236	2,4,7	251	149	5.48e-05	0.00209813	0.948,0.907,0.854	0.984,0.973,0.952	-0.067	0.067
ENSSSCG00000009319	PAN3	chr11	+	5608497	5608636	5602176	5602241	5611511	5614454	1939	8,12,16	0,0,1	30,16,13	9,4,0	288	149	5.44e-05	0.00208674	1.0,1.0,0.892	0.633,0.674,1.0	0.195	-0.195
ENSSSCG00000004917	MALT1	chr1	-	162101394	162101598	162092372	162092550	162108359	162108392	18849	8,10,7	5,2,0	13,19,6	0,0,0	298	149	5.39e-05	0.00207812	0.444,0.714,1.0	1.0,1.0,1.0	-0.281	0.281
ENSSSCG00000035429	HJV	chr4	+	99328986	99329104	99328052	99328213	99329486	99329673	16985	16,15,14	225343182	11,26,21	124140121	267	149	5.37e-05	0.00207812	0.038,0.024,0.041	0.047,0.094,0.088	-0.042	0.042
ENSSSCG00000023380	ISCU	chr14	-	42218134	42218213	42216110	42216634	42219700	42219811	2480	108310781106	13,59,24	100912681480	5,17,30	228	149	5.4e-05	0.00207812	0.982,0.923,0.968	0.992,0.98,0.97	-0.023	0.023
ENSSSCG00000015077	RNF214	chr9	+	44600891	44601274	44600763	44600809	44602213	44602273	17031	56,73,47	2,0,0	30,30,37	9,0,3	298	149	5.35e-05	0.00207812	0.933,1.0,1.0	0.625,1.0,0.86	0.149	-0.149
ENSSSCG00000038873	SLMAP	chr13	+	39666904	39666955	39666370	39666421	39672276	39672339	12549	73,68,63	10,2,16	86,43,84	25,30,40	200	149	5.39e-05	0.00207812	0.845,0.962,0.746	0.719,0.516,0.61	0.236	-0.236
ENSSSCG00000001485	MLIP	chr7	-	26692998	26693154	26689736	26690129	26793677	26793716	10195	54,58,52	1,9,3	33,47,40	0,0,1	298	149	5.32e-05	0.00207415	0.964,0.763,0.897	1.0,1.0,0.952	-0.109	0.109
ENSSSCG00000014868	EMSY	chr9	+	10639671	10639713	10638106	10638181	10643413	10643589	10507	0,0,0	12,13,5	9,0,1	10,4,8	191	149	5.24e-05	0.00204692	0.0,0.0,0.0	0.412,0.0,0.089	-0.167	0.167
ENSSSCG00000016118	CYP20A1	chr15	+	106582379	106582466	106574656	106574763	106584604	106584688	14241	24,17,30	11,15,20	4,9,18	33,28,21	236	149	5.21e-05	0.00204077	0.579,0.417,0.486	0.071,0.169,0.351	0.297	-0.297
ENSSSCG00000038913	HERC4	chr14	-	71169275	71169299	71166259	71166358	71179828	71179948	10427	16,24,42	35,58,99	22,10,12	92,43,125	173	149	5.19e-05	0.00204023	0.282,0.263,0.268	0.171,0.167,0.076	0.133	-0.133
ENSSSCG00000034280	LARP1B	chr8	-	96794335	96794459	96773333	96773545	96810096	96810462	6573	3,26,24	0,2,6	11,12,14	0,0,0	273	149	5.04e-05	0.00198466	1.0,0.876,0.686	1.0,1.0,1.0	-0.146	0.146
ENSSSCG00000004626	TMOD3	chr1	-	119867573	119867659	119862755	119865472	119871909	119872054	7268	0,2,10	23,16,31	0,0,0	31,21,25	235	149	5.02e-05	0.00198385	0.0,0.073,0.17	0.0,0.0,0.0	0.081	-0.081
ENSSSCG00000011453	ITIH4	chr13	-	34933628	34933679	34933261	34933390	34933836	34933890	10979	4,5,12	0,0,0	9,13,39	10,0,4	200	149	4.92e-05	0.00195003	1.0,1.0,1.0	0.401,1.0,0.879	0.24	-0.24
ENSSSCG00000038738	DMWD	chr6	-	52112108	52112183	52109760	52111782	52112980	52114240	5483	18,26,15	50,54,69	21,35,34	22,23,48	224	149	4.91e-05	0.00194841	0.193,0.243,0.126	0.388,0.503,0.32	-0.216	0.216
ENSSSCG00000039670	EPN1	chr6	+	59798382	59798457	59797843	59797968	59798943	59799027	18287	97,80,120	80,78,61	102,92,89	18,29,36	224	149	4.84e-05	0.00192812	0.446,0.406,0.567	0.79,0.678,0.622	-0.224	0.224
ENSSSCG00000010548	CHUK	chr14	-	111340041	111340111	111335796	111335886	111341137	111341252	13311	49,27,35	2,0,0	30,24,40	0,3,12	219	149	4.8e-05	0.00191651	0.943,1.0,1.0	1.0,0.845,0.694	0.135	-0.135
ENSSSCG00000010862	CDC42BPA	chr10	-	14710204	14710243	14700870	14700975	14718337	14718385	2182	1,0,2	3,2,0	6,5,4	0,0,0	188	149	4.78e-05	0.00191402	0.209,0.0,1.0	1.0,1.0,1.0	-0.597	0.597
ENSSSCG00000015099	BCL9L	chr9	-	46150344	46150626	46146513	46149906	46151066	46153350	14264	91221149	14,0,8	69,104,93	0,2,0	298	149	4.73e-05	0.00189696	0.765,1.0,0.903	1.0,0.963,1.0	-0.098	0.098
ENSSSCG00000022430	SLC30A5	chr16	+	47311758	47311888	47310047	47310205	47314812	47315014	2117	56,68,88	8,0,4	66,41,88	0,0,0	279	149	4.73e-05	0.00189696	0.789,1.0,0.922	1.0,1.0,1.0	-0.096	0.096
ENSSSCG00000004524	SMAD4	chr1	+	100625543	100625656	100624854	100624993	100626501	100627160	7552	26,24,20	205239161	49,20,53	173158165	262	149	4.58e-05	0.00184945	0.067,0.054,0.066	0.139,0.067,0.154	-0.058	0.058
ENSSSCG00000034704	ZNF532	chr1	-	161920282	161920459	161909789	161910071	161936898	161939261	9859	9,8,18	3,2,14	10,9,6	2,0,0	298	149	4.52e-05	0.0018306	0.6,0.667,0.391	0.714,1.0,1.0	-0.352	0.352
ENSSSCG00000004415	NA	chr1	+	75336034	75336263	75333742	75333864	75339854	75340057	7992	15,21,2	5,0,3	8,18,5	0,0,0	298	149	4.46e-05	0.00181013	0.6,1.0,0.25	1.0,1.0,1.0	-0.383	0.383
ENSSSCG00000000599	DERA	chr5	-	56663912	56664010	56660476	56660572	56706339	56706429	15197	2,1,8	0,0,0	2,8,0	2,0,4	247	149	4.41e-05	0.00179623	1.0,1.0,1.0	0.376,1.0,0.0	0.541	-0.541
ENSSSCG00000035824	PBRM1	chr13	-	34701861	34702026	34695181	34695252	34705537	34705739	12413	2,0,0	20,21,15	3,8,2	12,18,11	298	149	4.4e-05	0.00179346	0.048,0.0,0.0	0.111,0.182,0.083	-0.109	0.109
ENSSSCG00000008484	SRSF7	chr3	+	101608074	101608110	101607489	101607543	101608486	101608784	5427	77,61,144	0,4,1	119,62,63	8,6,8	185	149	4.23e-05	0.00172857	1.0,0.925,0.991	0.923,0.893,0.864	0.079	-0.079
ENSSSCG00000009994	MTMR3	chr14	+	46957993	46958044	46875031	46875237	46965260	46965346	18367	72,75,56	4,0,0	63,79,89	9,9,5	200	149	4.11e-05	0.00168447	0.931,1.0,1.0	0.839,0.867,0.93	0.098	-0.098
ENSSSCG00000024373	TRIP12	chr15	-	130849310	130849394	130836685	130836834	130853866	130854003	5130	42,55,62	0,0,2	49,47,34	0,12,3	233	149	4.01e-05	0.00165125	1.0,1.0,0.952	1.0,0.715,0.879	0.119	-0.119
ENSSSCG00000015583	SMYD2	chr9	-	129296386	129296450	129286051	129286162	129315885	129317325	9088	50,33,42	0,0,0	62,66,110	0,14,3	213	149	3.86e-05	0.00159147	1.0,1.0,1.0	1.0,0.767,0.962	0.09	-0.09
ENSSSCG00000028737	USP3	chr1	-	108485561	108485682	108482615	108482747	108486762	108486823	7179	2,3,8	20,27,22	0,0,0	18,7,30	270	149	3.81e-05	0.00157657	0.052,0.058,0.167	0.0,0.0,0.0	0.092	-0.092
ENSSSCG00000010604	SH3PXD2A	chr14	-	114644477	114644724	114640369	114640446	114676553	114676629	17318	1,0,1	12,4,6	8,7,9	19,11,21	298	149	3.76e-05	0.00156235	0.04,0.0,0.077	0.174,0.241,0.176	-0.158	0.158
ENSSSCG00000026945	LRRC2	chr13	-	29504070	29504278	29498679	29498836	29509231	29509375	11126	14949841494	9,1,3	169012611845	21,7,30	298	149	3.77e-05	0.00156235	0.988,0.998,0.996	0.976,0.989,0.969	0.016	-0.016
ENSSSCG00000021374	NA	chr6	+	44669039	44669104	44667800	44667871	44669605	44669638	12744	133210601230	24,6,37	117913251510	12,7,10	214	149	3.71e-05	0.00154936	0.975,0.992,0.959	0.986,0.992,0.991	-0.014	0.014
ENSSSCG00000000298	NA	chr5	-	19757541	19757605	19755045	19756670	19758212	19758250	20785	7941108928	20,65,20	297506349	5,10,1	213	149	3.69e-05	0.00154342	0.965,0.923,0.97	0.976,0.973,0.996	-0.029	0.029
ENSSSCG00000009192	PDLIM5	chr8	-	125125305	125125320	125122080	125122098	125132619	125132711	16222	30,9,20	39,20,41	16,20,10	6,2,7	164	149	3.61e-05	0.00151342	0.411,0.29,0.307	0.708,0.901,0.565	-0.389	0.389
ENSSSCG00000024999	PPIP5K2	chr2	+	108676161	108676281	108674211	108674284	108677181	108677244	5569	13,12,14	2,0,0	18,8,11	7,1,6	269	149	3.47e-05	0.0014611	0.783,1.0,1.0	0.588,0.816,0.504	0.292	-0.292
ENSSSCG00000029249	NAV3	chr5	-	103051599	103051620	103050746	103050919	103053249	103053371	20499	2,0,2	8,16,4	12,10,11	13,4,12	170	149	3.34e-05	0.00140734	0.18,0.0,0.305	0.447,0.687,0.446	-0.365	0.365
ENSSSCG00000010239	RUFY2	chr14	-	71537901	71538003	71535392	71535450	71542144	71542262	2395	18,30,24	0,3,6	15,23,20	0,0,0	251	149	3.29e-05	0.0013936	1.0,0.856,0.704	1.0,1.0,1.0	-0.147	0.147
ENSSSCG00000021060	RCBTB1	chr11	+	18178161	18178294	18177843	18177974	18195517	18196741	1866	0,0,0	7,7,6	0,2,13	11,9,27	282	149	3.26e-05	0.00138257	0.0,0.0,0.0	0.0,0.105,0.203	-0.103	0.103
ENSSSCG00000003143	MAMSTR	chr6	-	54053885	54054080	54053406	54053595	54054248	54054351	10564	46,81,85	2,8,11	55,96,77	1,2,1	298	149	3.17e-05	0.00134732	0.92,0.835,0.794	0.965,0.96,0.975	-0.117	0.117
ENSSSCG00000005039	STYX	chr1	+	182386576	182386627	182386446	182386486	182388705	182388778	9049	203189251	9,9,13	143173274	17,21,34	200	149	3.06e-05	0.00130777	0.944,0.94,0.935	0.862,0.86,0.857	0.08	-0.08
ENSSSCG00000013388	PDE3B	chr2	-	44466410	44466517	44458104	44458306	44473884	44474027	4969	14,41,21	1,4,4	17,8,24	0,0,0	256	149	2.93e-05	0.0012554	0.891,0.856,0.753	1.0,1.0,1.0	-0.167	0.167
ENSSSCG00000001804	HOMER2	chr7	+	52067390	52067522	52055270	52055427	52083019	52083112	15849	182214212	0,0,1	325303572	0,21,8	281	149	2.93e-05	0.0012554	1.0,1.0,0.991	1.0,0.884,0.974	0.044	-0.044
ENSSSCG00000004951	AAGAB	chr1	-	165133003	165133108	165130100	165131841	165138309	165138406	10363	40,44,59	0,0,0	86,55,79	0,4,10	254	149	2.88e-05	0.00124029	1.0,1.0,1.0	1.0,0.89,0.823	0.096	-0.096
ENSSSCG00000006867	LRRC39	chr4	+	117959418	117959571	117958238	117958384	117960716	117960853	17610	774579694	0,7,7	914489700	19,15,12	298	149	2.87e-05	0.00123919	1.0,0.976,0.98	0.96,0.942,0.967	0.029	-0.029
ENSSSCG00000000462	RXYLT1	chr5	+	28267575	28267746	28264100	28264415	28275669	28276273	3804	27,44,83	0,0,16	47,18,54	0,0,0	298	149	2.81e-05	0.001216	1.0,1.0,0.722	1.0,1.0,1.0	-0.093	0.093
ENSSSCG00000015660	PFKFB2	chr9	+	67700850	67701042	67700155	67700220	67707379	67707723	15534	2,1,4	2,2,1	4,1,3	0,0,0	298	149	2.79e-05	0.00121333	0.333,0.2,0.667	1.0,1.0,1.0	-0.6	0.6
ENSSSCG00000005617	STXBP1	chr1	+	268197664	268197790	268195575	268195779	268203859	268204262	20607	0,0,0	12,5,3	0,4,5	3,1,3	275	149	2.79e-05	0.00121333	0.0,0.0,0.0	0.0,0.684,0.475	-0.386	0.386
ENSSSCG00000025353	TNNT1	chr6	-	59362897	59362930	59362104	59362126	59363180	59363208	8259	154263166	151,71,111	391383550	963857604	182	149	2.75e-05	0.00120109	0.455,0.752,0.55	0.249,0.268,0.427	0.271	-0.271
ENSSSCG00000000050	NAGA	chr5	+	6580072	6580156	6574738	6574877	6581304	6581440	20544	19,27,17	0,14,1	16,17,21	0,0,0	233	149	2.66e-05	0.00116455	1.0,0.552,0.916	1.0,1.0,1.0	-0.177	0.177
ENSSSCG00000000770	MICAL3	chr5	-	69918957	69919091	69917896	69917959	69921429	69921659	20874	3,0,18	59,28,92	21,8,42	67,34,36	283	149	2.62e-05	0.00114905	0.026,0.0,0.093	0.142,0.11,0.381	-0.171	0.171
ENSSSCG00000014224	SEMA6A	chr2	-	120590195	120590246	120584608	120584773	120590383	120590404	3231	0,0,2	22,15,28	14,0,4	33,18,16	200	149	2.6e-05	0.00114419	0.0,0.0,0.051	0.24,0.0,0.157	-0.115	0.115
ENSSSCG00000041114	NA	chr6	+	49009089	49009157	49008748	49008885	49009400	49010042	14965	52,60,77	2,6,7	34,18,26	0,0,0	217	149	2.57e-05	0.00113651	0.947,0.873,0.883	1.0,1.0,1.0	-0.099	0.099
ENSSSCG00000024157	ZNF800	chr18	+	20840992	20841088	20835679	20835798	20849927	20850071	19192	43,29,40	0,0,0	10,16,38	1,0,8	245	149	2.55e-05	0.00112814	1.0,1.0,1.0	0.859,1.0,0.743	0.133	-0.133
ENSSSCG00000027935	FHOD3	chr6	+	120441250	120441325	120398622	120398873	120447292	120447406	12650	62,58,124	13,14,12	99,70,134	9,2,2	224	149	2.51e-05	0.00111655	0.76,0.734,0.873	0.88,0.959,0.978	-0.15	0.15
ENSSSCG00000009222	SPARCL1	chr8	+	131388622	131388697	131387412	131387825	131412093	131412157	17892	0,0,4	144113103	0,15,22	174217203	224	149	2.5e-05	0.00111473	0.0,0.0,0.025	0.0,0.044,0.067	-0.029	0.029
ENSSSCG00000038973	PPP1R12A	chr5	+	101595206	101595323	101587723	101587848	101595707	101595923	5416	49,46,40	25,35,21	57,66,88	14,6,22	266	149	2.46e-05	0.00109876	0.523,0.424,0.516	0.695,0.86,0.691	-0.261	0.261
ENSSSCG00000034465	LRP10	chr7	-	76154462	76154592	76152120	76154335	76156081	76156272	8151	26,20,28	0,7,6	13,21,29	0,1,0	279	149	2.36e-05	0.00106266	1.0,0.604,0.714	1.0,0.918,1.0	-0.2	0.2
ENSSSCG00000015714	CCDC93	chr15	-	23559683	23559784	23550668	23550705	23576643	23576700	14148	10,8,13	0,0,0	13,6,13	2,0,6	250	149	2.37e-05	0.00106266	1.0,1.0,1.0	0.795,1.0,0.564	0.214	-0.214
ENSSSCG00000021060	RCBTB1	chr11	+	18132952	18133037	18132039	18132143	18150609	18150779	1862	4,8,9	0,0,0	20,6,15	4,0,4	234	149	2.35e-05	0.00106102	1.0,1.0,1.0	0.761,1.0,0.705	0.178	-0.178
ENSSSCG00000003830	MYSM1	chr6	+	153784541	153784730	153783921	153783996	153785712	153785761	4406	25,12,16	4,0,4	12,9,17	0,0,0	298	149	2.33e-05	0.00105601	0.758,1.0,0.667	1.0,1.0,1.0	-0.192	0.192
ENSSSCG00000032622	SLC39A14	chr14	+	6795615	6795754	6793140	6793447	6797534	6797676	4029	4,7,4	0,0,0	15,16,16	0,2,8	288	149	2.33e-05	0.00105601	1.0,1.0,1.0	1.0,0.805,0.509	0.229	-0.229
ENSSSCG00000011453	ITIH4	chr13	-	34944401	34944587	34943773	34943892	34947924	34948217	10983	0,0,0	4,9,13	3,1,3	1,2,2	298	149	2.26e-05	0.00102775	0.0,0.0,0.0	0.6,0.2,0.429	-0.41	0.41
ENSSSCG00000033833	DUSP18	chr14	-	47543368	47543499	47539102	47541874	47543909	47544197	2425	6,1,1	2,0,0	0,2,0	2,0,3	280	149	2.21e-05	0.00100953	0.615,1.0,1.0	0.0,1.0,0.0	0.538	-0.538
ENSSSCG00000003976	NFYC	chr6	-	170455979	170456107	170436889	170436961	170485599	170485735	5393	3,4,8	1,0,10	4,2,6	0,0,0	277	149	2.15e-05	0.000986696	0.617,1.0,0.301	1.0,1.0,1.0	-0.361	0.361
ENSSSCG00000009431	DGKH	chr11	-	24792311	24792442	24784959	24785854	24794127	24794236	1829	2,0,4	4,2,2	2,4,12	0,2,0	280	149	2.13e-05	0.000980182	0.21,0.0,0.516	1.0,0.516,1.0	-0.597	0.597
ENSSSCG00000021706	KIF21B	chr10	-	23449047	23449667	23448590	23448652	23450097	23450297	1415	0,0,2	8,4,2	4,7,2	1,2,3	298	149	2.09e-05	0.000962576	0.0,0.0,0.333	0.667,0.636,0.25	-0.407	0.407
ENSSSCG00000011045	MINDY3	chr10	+	45997829	45998003	45996067	45996128	46002428	46002543	1658	31,29,37	15,6,7	27,23,37	2,0,2	298	149	2.09e-05	0.000962576	0.508,0.707,0.725	0.871,1.0,0.902	-0.278	0.278
ENSSSCG00000002763	PRMT7	chr6	+	28925994	28926042	28925539	28925623	28926912	28927002	4613	53,30,38	7,4,4	72,57,104	0,4,0	197	149	2.05e-05	0.000950264	0.851,0.85,0.878	1.0,0.915,1.0	-0.112	0.112
ENSSSCG00000008773	PGM2	chr8	+	29334990	29335180	29333857	29333987	29336554	29336688	16234	25,11,13	8,1,0	13,15,16	0,0,0	298	149	2.04e-05	0.000949149	0.61,0.846,1.0	1.0,1.0,1.0	-0.181	0.181
ENSSSCG00000010829	NA	chr10	+	10207527	10207599	10207371	10207433	10214375	10216174	1494	92,115,64	3,3,0	68,63,75	12,4,8	221	149	1.91e-05	0.000893922	0.954,0.963,1.0	0.793,0.914,0.863	0.116	-0.116
ENSSSCG00000008965	NA	chr8	-	70691012	70691064	70671330	70671429	70697054	70697420	16557	12,7,15	54,52,88	2,0,0	12,13,41	201	149	1.88e-05	0.000881009	0.141,0.091,0.112	0.11,0.0,0.0	0.078	-0.078
ENSSSCG00000000806	SCAF11	chr5	-	76839520	76841927	76822581	76822640	76844511	76844589	18217	24,32,40	1,0,12	59,14,30	0,0,0	298	149	1.84e-05	0.000865818	0.923,1.0,0.625	1.0,1.0,1.0	-0.151	0.151
ENSSSCG00000005699	HMCN2	chr1	+	270520103	270520223	270518868	270519186	270521174	270521301	6880	48,32,41	0,0,2	51,26,25	0,6,12	269	149	1.82e-05	0.000856278	1.0,1.0,0.919	1.0,0.706,0.536	0.226	-0.226
ENSSSCG00000009523	NA	chr11	-	69300955	69301127	69287688	69288769	69344393	69344562	4331	8,6,2	5,2,0	5,8,1	0,0,0	298	149	1.74e-05	0.000820716	0.444,0.6,1.0	1.0,1.0,1.0	-0.319	0.319
ENSSSCG00000010470	IDE	chr14	-	104016194	104016339	104014245	104014356	104016836	104016981	2711	56,66,85	49,58,55	22,22,24	43,32,49	294	149	1.7e-05	0.000807923	0.367,0.366,0.439	0.206,0.258,0.199	0.17	-0.17
ENSSSCG00000013900	NA	chr2	-	59645070	59645284	59643953	59644292	59645369	59645501	19693	35,13,17	3,2,4	3,3,7	0,0,0	298	149	1.7e-05	0.000806489	0.854,0.765,0.68	1.0,1.0,1.0	-0.234	0.234
ENSSSCG00000013481	FZR1	chr2	-	75125964	75126057	75119355	75125594	75126449	75126554	7874	23,15,25	0,0,1	17,11,21	2,6,2	242	149	1.68e-05	0.000800072	1.0,1.0,0.939	0.84,0.53,0.866	0.234	-0.234
ENSSSCG00000012659	ZNF280C	chrX	-	106767055	106767226	106766795	106766905	106770807	106770922	20165	0,12,6	4,0,3	4,1,3	0,0,0	298	149	1.66e-05	0.000796656	0.0,1.0,0.5	1.0,1.0,1.0	-0.5	0.5
ENSSSCG00000001009	RIPK1	chr7	+	1860756	1860894	1858616	1858773	1862342	1862571	8292	11,54,26	2,0,8	44,19,51	0,0,0	287	149	1.66e-05	0.000796656	0.741,1.0,0.628	1.0,1.0,1.0	-0.21	0.21
ENSSSCG00000007544	SUN1	chr3	+	513553	513733	507624	507810	514191	514275	17147	63,82,81	6,11,5	38,59,46	19,20,11	298	149	1.65e-05	0.000796656	0.84,0.788,0.89	0.5,0.596,0.676	0.249	-0.249
ENSSSCG00000024999	PPIP5K2	chr2	+	108677181	108677244	108676161	108676281	108680645	108680786	5572	4,9,3	0,6,2	15,5,7	0,0,0	212	149	1.59e-05	0.000768544	1.0,0.513,0.513	1.0,1.0,1.0	-0.325	0.325
ENSSSCG00000002235	LPCAT4	chr7	+	80147971	80148128	80147537	80147636	80148404	80148551	19627	14,26,37	6,1,2	50,17,40	0,0,0	298	149	1.53e-05	0.000745162	0.538,0.929,0.902	1.0,1.0,1.0	-0.21	0.21
ENSSSCG00000040507	PDLIM7	chr2	+	80458886	80459005	80458413	80458444	80459680	80459817	6806	224158194	253304391	121154136	91149125	268	149	1.54e-05	0.000745162	0.33,0.224,0.216	0.425,0.365,0.377	-0.132	0.132
ENSSSCG00000002285	GPHN	chr7	+	90609001	90609040	90596072	90596165	90631006	90631101	5665	1,0,0	18,25,23	6,5,4	42,16,25	188	149	1.51e-05	0.000738052	0.042,0.0,0.0	0.102,0.199,0.113	-0.124	0.124
ENSSSCG00000017732	ZNF207	chr12	-	42594006	42594054	42592877	42592948	42594550	42594626	9750	235236219	161153195	353253255	146117112	197	149	1.42e-05	0.000699915	0.525,0.538,0.459	0.646,0.621,0.633	-0.126	0.126
ENSSSCG00000011440	SEMA3G	chr13	-	34580741	34580973	34580570	34580659	34581262	34581407	11364	132109123	0,5,0	215168223	28,17,0	298	149	1.43e-05	0.000699915	1.0,0.916,1.0	0.793,0.832,1.0	0.097	-0.097
ENSSSCG00000009473	MYCBP2	chr11	-	49250534	49250759	49249527	49249660	49260972	49261113	1763	44,36,25	10,2,0	42,15,32	0,0,0	298	149	1.37e-05	0.000675663	0.688,0.9,1.0	1.0,1.0,1.0	-0.137	0.137
ENSSSCG00000016929	PDE4D	chr16	-	38312282	38312346	38125653	38125845	38470101	38470148	2192	0,0,0	23,12,28	7,8,2	47,40,31	213	149	1.33e-05	0.000655688	0.0,0.0,0.0	0.094,0.123,0.043	-0.087	0.087
ENSSSCG00000010092	PI4KA	chr14	-	50410555	50410683	50405730	50405889	50410831	50410988	15047	146,118,80	0,0,0	70,55,81	2,6,4	277	149	1.3e-05	0.000643979	1.0,1.0,1.0	0.95,0.831,0.916	0.101	-0.101
ENSSSCG00000021634	PPP1R8	chr6	+	84975875	84976029	84968754	84968815	84977816	84978037	9652	38,52,51	0,1,0	78,29,54	1,5,8	298	149	1.27e-05	0.000632308	1.0,0.963,1.0	0.975,0.744,0.771	0.158	-0.158
ENSSSCG00000026597	SLC38A4	chr5	-	77429443	77429502	77428126	77428402	77429603	77429686	2337	68,74,78	4,0,0	134106172	11,12,13	208	149	1.26e-05	0.000628091	0.924,1.0,1.0	0.897,0.864,0.905	0.086	-0.086
ENSSSCG00000034373	TNRC6C	chr12	-	3868002	3868149	3865923	3866043	3869510	3869660	779	19,18,16	16,20,36	10,22,24	2,6,8	296	149	1.22e-05	0.0006114	0.374,0.312,0.183	0.716,0.649,0.602	-0.366	0.366
ENSSSCG00000004856	NFATC1	chr1	-	145939768	145939958	145911044	145914887	145940069	145940446	8682	87,49,93	0,0,6	36,50,47	2,14,8	298	149	1.22e-05	0.0006114	1.0,1.0,0.886	0.9,0.641,0.746	0.2	-0.2
ENSSSCG00000034704	ZNF532	chr1	-	161924525	161924707	161909789	161910071	161936898	161939261	9861	88119108	3,2,14	120,77,92	2,0,0	298	149	1.21e-05	0.000609754	0.936,0.967,0.794	0.968,1.0,1.0	-0.09	0.09
ENSSSCG00000040624	REXO1	chr2	+	76712115	76712314	76710854	76710959	76713471	76713635	11400	73,56,117	0,0,0	60,44,65	2,0,10	298	149	1.2e-05	0.000609754	1.0,1.0,1.0	0.938,1.0,0.765	0.099	-0.099
ENSSSCG00000000806	SCAF11	chr5	-	76841826	76841927	76822581	76822640	76844511	76844589	18218	15,23,33	1,0,12	49,9,27	0,0,0	250	149	1.18e-05	0.000601452	0.899,1.0,0.621	1.0,1.0,1.0	-0.16	0.16
ENSSSCG00000010863	AHCTF1	chr10	+	15042938	15043081	15042274	15042569	15043850	15043871	3482	2,8,0	6,10,3	0,0,0	19,7,14	292	149	1.17e-05	0.000598706	0.145,0.29,0.0	0.0,0.0,0.0	0.145	-0.145
ENSSSCG00000001549	FKBP5	chr7	-	31457708	31457799	31455168	31455252	31463217	31463374	19547	364156431	6,2,0	219,73,223	13,0,10	240	149	1.13e-05	0.000576298	0.974,0.98,1.0	0.913,1.0,0.933	0.036	-0.036
ENSSSCG00000024127	ABI1	chr10	+	49042897	49042912	49037724	49037901	49043639	49043740	1609	29,37,31	73,36,61	45,83,64	33,26,35	164	149	1.1e-05	0.000563943	0.265,0.483,0.316	0.553,0.744,0.624	-0.286	0.286
ENSSSCG00000009238	COQ2	chr8	+	135143986	135144072	135142573	135142695	135145208	135145342	20128	132130221	2,2,6	105129168	14,5,16	235	149	1.08e-05	0.000556314	0.977,0.976,0.959	0.826,0.942,0.869	0.092	-0.092
ENSSSCG00000008018	MAPK8IP3	chr3	-	40207741	40207759	40206657	40206715	40208649	40208661	15829	0,0,0	10,6,5	4,17,0	9,6,15	167	149	1.01e-05	0.000523462	0.0,0.0,0.0	0.284,0.717,0.0	-0.334	0.334
ENSSSCG00000013243	DDB2	chr2	-	15345577	15345755	15345111	15345254	15345846	15345946	12757	188242125	0,22,0	124149125	0,0,0	298	149	1e-05	0.000520715	1.0,0.846,1.0	1.0,1.0,1.0	-0.051	0.051
ENSSSCG00000033272	DNAJB6	chr18	-	1473473	1473578	1467693	1472587	1475202	1475313	13116	10,4,8	2,0,0	14,11,4	6,10,4	254	149	9.89e-06	0.000514934	0.746,1.0,1.0	0.578,0.392,0.37	0.469	-0.469
ENSSSCG00000010301	PPP3CB	chr14	-	76262047	76262074	76259891	76259973	76267806	76267884	3544	121139163	85,57,67	66,68,52	70,77,56	176	149	9.64e-06	0.000503479	0.547,0.674,0.673	0.444,0.428,0.44	0.194	-0.194
ENSSSCG00000011600	SLC6A6	chr13	-	70112844	70112969	70109207	70109320	70113097	70113201	7935	11,4,22	0,0,0	27,15,33	7,0,4	274	149	9.51e-06	0.000498722	1.0,1.0,1.0	0.677,1.0,0.818	0.168	-0.168
ENSSSCG00000022714	OSER1	chr17	-	46685434	46685554	46682353	46682470	46685995	46686071	7758	2,3,7	8,6,9	0,0,1	11,4,12	269	149	9.4e-06	0.000494813	0.122,0.217,0.301	0.0,0.0,0.044	0.199	-0.199
ENSSSCG00000011894	POPDC2	chr13	+	140608237	140608346	140601514	140602527	140614052	140614602	8311	87101107	0,0,0	21,19,57	4,0,6	258	149	9.32e-06	0.000491952	1.0,1.0,1.0	0.752,1.0,0.846	0.134	-0.134
ENSSSCG00000026863	FARP1	chr11	+	67200729	67200781	67144644	67145047	67216828	67217022	1735	4,8,4	20,24,31	0,0,2	20,29,36	201	149	9.2e-06	0.000487763	0.129,0.198,0.087	0.0,0.0,0.04	0.125	-0.125
ENSSSCG00000036933	NR1D1	chr12	+	22267951	22268040	22267321	22267666	22268143	22268288	365	140,37,94	0,9,6	93111101	0,0,0	238	149	9.11e-06	0.000484431	1.0,0.72,0.907	1.0,1.0,1.0	-0.124	0.124
ENSSSCG00000011885	FBXO40	chr13	-	138887852	138889754	138882016	138884788	138891171	138891204	11004	226213161469	8,17,16	139511071049	13,17,43	298	149	8.99e-06	0.000479913	0.993,0.975,0.979	0.982,0.97,0.924	0.024	-0.024
ENSSSCG00000017753	KSR1	chr12	+	44111036	44111078	44108798	44108967	44113535	44113590	547	5,5,5	10,24,16	2,0,0	20,9,30	191	149	8.73e-06	0.000467713	0.281,0.14,0.196	0.072,0.0,0.0	0.182	-0.182
ENSSSCG00000024564	IMMT	chr3	+	58600865	58600961	58600363	58600501	58606080	58606217	12738	70,53,48	13,2,11	76,107,68	4,2,0	245	149	8.4e-06	0.000452967	0.766,0.942,0.726	0.92,0.97,1.0	-0.152	0.152
ENSSSCG00000002495	SYNE3	chr7	-	116743852	116743964	116729883	116730041	116770229	116770295	4346	6,4,0	5,3,2	0,0,0	2,2,2	261	149	8.43e-06	0.000452967	0.407,0.432,0.0	0.0,0.0,0.0	0.28	-0.28
ENSSSCG00000001033	SLC35B3	chr7	-	5604538	5604664	5600998	5601292	5606460	5606553	19894	0,14,22	2,5,2	1,10,19	0,0,0	275	149	8.2e-06	0.000443998	0.0,0.603,0.856	1.0,1.0,1.0	-0.514	0.514
ENSSSCG00000003369	RPL22	chr6	-	67124243	67124353	67123640	67123810	67124722	67124807	14764	32,33,67	218183430	49,25,36	104,93,121	259	149	8.13e-06	0.000441952	0.078,0.094,0.082	0.213,0.134,0.146	-0.08	0.08
ENSSSCG00000025106	THNSL2	chr3	-	57819040	57819111	57818630	57818865	57823267	57823362	14658	0,0,0	17,4,5	0,7,12	28,14,7	220	149	8.1e-06	0.000441662	0.0,0.0,0.0	0.0,0.253,0.537	-0.263	0.263
ENSSSCG00000024784	CACNA1S	chr10	-	23516233	23516290	23515292	23515421	23522206	23522237	5980	662469550	0,0,0	314227226	14,0,9	206	149	7.41e-06	0.000405829	1.0,1.0,1.0	0.942,1.0,0.948	0.037	-0.037
ENSSSCG00000023133	OSBPL6	chr15	+	84077818	84077926	84069130	84069264	84079565	84079703	13828	5,14,6	16,20,8	3,2,12	2,0,0	257	149	7.37e-06	0.000405441	0.153,0.289,0.303	0.465,1.0,1.0	-0.573	0.573
ENSSSCG00000039535	CAMK2B	chr18	+	50939194	50939269	50938233	50938276	50944187	50944225	15919	40,30,39	2,7,4	32,35,39	15,25,17	224	149	7.38e-06	0.000405441	0.93,0.74,0.866	0.587,0.482,0.604	0.288	-0.288
ENSSSCG00000014084	POC5	chr2	-	84718465	84718607	84713713	84713919	84727254	84727350	8896	11,1,18	0,0,0	8,17,17	4,5,0	291	149	7.26e-06	0.000401921	1.0,1.0,1.0	0.506,0.635,1.0	0.286	-0.286
ENSSSCG00000006994	PCM1	chr17	+	5661185	5661242	5648669	5649028	5663814	5663987	12014	25,12,24	32,24,25	30,27,27	10,6,13	206	149	6.94e-06	0.000385861	0.361,0.266,0.41	0.685,0.765,0.6	-0.338	0.338
ENSSSCG00000001488	GCLC	chr7	+	27245688	27245805	27245164	27245239	27246867	27247006	16616	6,2,0	11,10,11	10,8,7	4,5,2	266	149	6.78e-06	0.000378003	0.234,0.101,0.0	0.583,0.473,0.662	-0.461	0.461
ENSSSCG00000017869	ITGAE	chr12	-	49819874	49819970	49817585	49817681	49820263	49820320	437	12,8,8	8,0,2	20,7,4	0,0,0	245	149	6.52e-06	0.000367556	0.477,1.0,0.709	1.0,1.0,1.0	-0.271	0.271
ENSSSCG00000036310	RFXANK	chr2	-	58682858	58683053	58680581	58680662	58683568	58683780	10843	100,62,71	154,151,87	88,110,84	59,80,83	298	149	6.57e-06	0.000367556	0.245,0.17,0.29	0.427,0.407,0.336	-0.155	0.155
ENSSSCG00000004708	TUBGCP4	chr1	-	128030940	128031080	128029408	128030299	128031677	128031794	7064	47,26,38	0,1,0	17,18,38	6,1,4	289	149	6.51e-06	0.000367556	1.0,0.931,1.0	0.594,0.903,0.83	0.201	-0.201
ENSSSCG00000014406	PRELID2	chr2	-	147171997	147172021	147170888	147171049	147172570	147172644	3893	2,8,5	8,7,7	0,0,2	6,8,16	173	149	6.55e-06	0.000367556	0.177,0.496,0.381	0.0,0.0,0.097	0.319	-0.319
ENSSSCG00000008312	DYSF	chr3	-	71191624	71191717	71191073	71191285	71193213	71193328	16972	16,20,19	212340282	41,34,32	213172325	242	149	6.41e-06	0.000364613	0.044,0.035,0.04	0.106,0.109,0.057	-0.051	0.051
ENSSSCG00000023666	CTSB	chr14	-	15028441	15028581	15023337	15023489	15029909	15030004	15959	18,1,2	6,1,4	17,10,13	0,0,2	289	149	6.16e-06	0.000351375	0.607,0.34,0.205	1.0,1.0,0.77	-0.539	0.539
ENSSSCG00000009963	TPST2	chr14	-	44139749	44140654	44133823	44134022	44145750	44145822	8920	23,70,40	0,2,0	20,31,57	3,12,2	298	149	6.11e-06	0.000349759	1.0,0.946,1.0	0.769,0.564,0.934	0.226	-0.226
ENSSSCG00000011074	ARHGAP21	chr10	+	50637250	50637280	50631027	50631082	50638604	50640498	1605	96,98,204	13,22,36	194,87,284	12,6,19	179	149	5.98e-06	0.000344125	0.86,0.788,0.825	0.931,0.923,0.926	-0.102	0.102
ENSSSCG00000005623	NA	chr1	-	268383518	268383573	268381396	268381490	268384665	268384777	8606	12,3,4	23,39,6	2,0,0	24,21,23	204	149	5.98e-06	0.000344125	0.276,0.053,0.327	0.057,0.0,0.0	0.2	-0.2
ENSSSCG00000029251	MAP4	chr13	-	30779073	30779215	30744276	30744517	30804664	30804766	8699	6,10,6	74,93,137	17,32,37	113,99,199	291	149	5.92e-06	0.000342774	0.04,0.052,0.022	0.072,0.142,0.087	-0.062	0.062
ENSSSCG00000004328	MDN1	chr1	-	57732566	57732775	57730918	57731067	57733960	57734077	8262	40,26,43	0,0,0	29,35,42	7,2,2	298	149	5.85e-06	0.000340126	1.0,1.0,1.0	0.674,0.897,0.913	0.172	-0.172
ENSSSCG00000004901	PIGN	chr1	+	159328597	159328719	159325914	159326167	159331176	159331275	8506	63,62,86	7,4,4	48,42,46	0,0,0	271	149	5.66e-06	0.000330754	0.832,0.895,0.922	1.0,1.0,1.0	-0.117	0.117
ENSSSCG00000000045	NDUFA6	chr5	+	6565452	6565568	6562061	6562229	6566713	6567647	17510	396412405	0,4,0	431601475	0,23,12	265	149	5.44e-06	0.00031914	1.0,0.983,1.0	1.0,0.936,0.957	0.03	-0.03
ENSSSCG00000033592	TMC8	chr12	-	3800752	3800889	3797364	3797602	3801532	3801752	5006	2,4,4	0,1,0	2,0,0	0,4,1	286	149	5.41e-06	0.000318216	1.0,0.676,1.0	1.0,0.0,0.0	0.559	-0.559
ENSSSCG00000027890	NA	chr3	-	9845269	9845425	9841079	9841299	9846096	9846213	17651	4,2,0	19,21,22	11,10,10	19,10,23	298	149	5.32e-06	0.000316229	0.095,0.045,0.0	0.224,0.333,0.179	-0.199	0.199
ENSSSCG00000001485	MLIP	chr7	-	26664529	26664601	26644982	26645027	26675368	26676922	10185	31,20,33	0,6,6	15,30,39	0,0,0	221	149	5.35e-06	0.000316229	1.0,0.692,0.788	1.0,1.0,1.0	-0.173	0.173
ENSSSCG00000015586	RPS6KC1	chr9	-	130326632	130326725	130298862	130298910	130337852	130337968	15307	56,43,57	0,8,5	67,44,88	0,0,0	242	149	5.29e-06	0.000316229	1.0,0.768,0.875	1.0,1.0,1.0	-0.119	0.119
ENSSSCG00000005191	MPDZ	chr1	+	209305797	209305908	209302742	209302920	209310385	209310484	3663	75,76,63	3,6,6	37,63,52	0,0,0	260	149	5.35e-06	0.000316229	0.935,0.879,0.857	1.0,1.0,1.0	-0.11	0.11
ENSSSCG00000002013	DHRS4	chr7	-	75245153	75245288	75244656	75244712	75245560	75245612	6727	74,69,71	4,12,1	223210311	1,1,5	284	149	5.23e-06	0.000314265	0.907,0.751,0.974	0.992,0.991,0.97	-0.107	0.107
ENSSSCG00000022797	PPP1R3B	chr15	+	56003323	56003466	56002400	56002632	56008830	56013466	14575	57,107,42	5,12,0	29,47,32	0,0,0	292	149	5.16e-06	0.000310884	0.853,0.82,1.0	1.0,1.0,1.0	-0.109	0.109
ENSSSCG00000003407	CASZ1	chr6	-	70890150	70890273	70888872	70889211	70890414	70890569	6924	85,63,75	0,2,0	43,38,63	10,4,1	272	149	5e-06	0.000302571	1.0,0.945,1.0	0.702,0.839,0.972	0.144	-0.144
ENSSSCG00000023710	REEP1	chr3	+	58546709	58546745	58544736	58544914	58553318	58553470	16844	14,3,7	0,6,5	13,13,4	0,0,0	185	149	4.95e-06	0.000301074	1.0,0.287,0.53	1.0,1.0,1.0	-0.394	0.394
ENSSSCG00000003772	ZZZ3	chr6	+	135659071	135660627	135606205	135606349	135719849	135719988	4594	35,16,27	0,8,4	43,20,24	0,0,0	298	149	4.95e-06	0.000301074	1.0,0.5,0.771	1.0,1.0,1.0	-0.243	0.243
ENSSSCG00000026960	NA	chr1	+	115283982	115284227	115283258	115283393	115285233	115285541	7830	4,6,3	68,93,128	13,6,14	70,26,70	298	149	4.58e-06	0.000280618	0.029,0.031,0.012	0.085,0.103,0.091	-0.069	0.069
ENSSSCG00000017735	RHOT1	chr12	-	42726628	42726751	42711233	42712330	42729570	42729773	570	13,21,25	18,9,18	36,22,41	7,2,4	272	149	4.34e-06	0.000267208	0.283,0.561,0.432	0.738,0.858,0.849	-0.39	0.39
ENSSSCG00000014913	PICALM	chr9	-	19869730	19869880	19866277	19866358	19875265	19875369	9266	179164233	7,1,5	84,57,101	14,2,13	298	149	3.96e-06	0.000244584	0.927,0.988,0.959	0.75,0.934,0.795	0.132	-0.132
ENSSSCG00000035432	HDGFL3	chr7	+	51798695	51798842	51792157	51792316	51813811	51813941	8463	8,2,12	0,0,0	10,6,13	0,3,6	296	149	3.88e-06	0.000240743	1.0,1.0,1.0	1.0,0.502,0.522	0.325	-0.325
ENSSSCG00000031903	NA	chr2	+	1305605	1305626	1304170	1304188	1305830	1305845	3020	58,58,21	14821199970	38,9,19	103717081178	170	149	3.67e-06	0.000228916	0.033,0.041,0.019	0.031,0.005,0.014	0.014	-0.014
ENSSSCG00000010303	SYNPO2L	chr14	-	76464394	76464546	76463408	76463923	76466381	76466641	11026	767705918	14,19,2	11209381327	38,37,46	298	149	3.64e-06	0.000227464	0.965,0.949,0.996	0.936,0.927,0.935	0.037	-0.037
ENSSSCG00000006698	BCL9	chr4	-	100023062	100023173	99991766	99991858	100057990	100058164	18554	19,20,22	3,1,6	21,21,13	0,0,0	260	149	3.61e-06	0.000226822	0.784,0.92,0.678	1.0,1.0,1.0	-0.206	0.206
ENSSSCG00000006461	ARHGEF11	chr4	+	93104483	93104516	93046787	93047069	93106012	93106101	18324	40,37,37	50,80,76	75,35,99	55,24,74	182	149	3.57e-06	0.000225211	0.396,0.275,0.285	0.527,0.544,0.523	-0.213	0.213
ENSSSCG00000013859	C19orf44	chr2	-	61095628	61095950	61091174	61091248	61098775	61099541	9186	3,3,4	0,0,0	2,0,2	0,4,2	298	149	3.57e-06	0.000225211	1.0,1.0,1.0	1.0,0.0,0.333	0.556	-0.556
ENSSSCG00000000383	NA	chr5	-	21621408	21621593	21607125	21607238	21624390	21624569	4783	84,30,117	5,5,6	90,59,79	1,0,0	298	149	3.5e-06	0.000222743	0.894,0.75,0.907	0.978,1.0,1.0	-0.142	0.142
ENSSSCG00000013764	RFX1	chr2	+	65191109	65191226	65189933	65190041	65192326	65192422	9419	6,2,12	2,0,7	4,2,4	0,0,0	266	149	3.47e-06	0.000222406	0.627,1.0,0.49	1.0,1.0,1.0	-0.294	0.294
ENSSSCG00000000549	PPFIBP1	chr5	-	46073303	46073396	46071594	46071709	46074005	46074098	18121	74,80,168	11,20,4	192,90,206	2,2,6	242	149	3.48e-06	0.000222406	0.806,0.711,0.963	0.983,0.965,0.955	-0.141	0.141
ENSSSCG00000007855	REXO5	chr3	-	25203311	25203404	25202422	25202639	25206305	25206443	16921	39,25,28	4,8,5	29,23,48	0,2,0	242	149	3.3e-06	0.000212882	0.857,0.658,0.775	1.0,0.876,1.0	-0.195	0.195
ENSSSCG00000014960	AMOTL1	chr9	+	26899160	26899310	26864315	26864593	26904865	26905802	15932	230252359	23,34,33	399338408	9,8,32	298	149	3.23e-06	0.00020903	0.833,0.787,0.845	0.957,0.955,0.864	-0.104	0.104
ENSSSCG00000000633	YBX3	chr5	+	61358984	61359084	61358215	61358387	61360717	61361255	18576	118111021567	41,61,73	592635871	15,9,18	249	149	3.2e-06	0.00020815	0.945,0.915,0.928	0.959,0.977,0.967	-0.038	0.038
ENSSSCG00000004997	PRPF39	chr1	+	175302650	175302813	175302170	175302296	175302941	175303060	8719	9,6,7	4,0,4	10,9,18	0,0,0	298	149	3.17e-06	0.000207521	0.529,1.0,0.467	1.0,1.0,1.0	-0.335	0.335
ENSSSCG00000028805	PTPRM	chr6	-	99500505	99500532	99495381	99495569	99500756	99500831	11265	0,0,2	69,54,77	13,1,4	52,51,39	176	149	3.18e-06	0.000207521	0.0,0.0,0.022	0.175,0.016,0.08	-0.083	0.083
ENSSSCG00000000754	RAD52	chr5	-	68160406	68160505	68155995	68156114	68160837	68160964	20825	9,11,25	0,0,0	6,5,11	2,0,8	248	149	3.08e-06	0.000202628	1.0,1.0,1.0	0.643,1.0,0.452	0.302	-0.302
ENSSSCG00000009856	NOS1	chr14	+	35258640	35258742	35257678	35257737	35261304	35261421	5437	134106197	0,2,0	110,43,14	6,5,2	251	149	2.9e-06	0.00019173	1.0,0.969,1.0	0.916,0.836,0.806	0.137	-0.137
ENSSSCG00000007854	DCUN1D3	chr3	+	25181745	25181791	25151615	25151688	25184024	25184560	16916	1,7,3	12,9,7	0,0,0	15,12,6	195	149	2.9e-06	0.00019173	0.06,0.373,0.247	0.0,0.0,0.0	0.227	-0.227
ENSSSCG00000003161	NA	chr6	+	54636803	54636882	54635331	54636036	54637550	54637647	5064	8,3,5	0,0,0	11,4,18	8,0,4	228	149	2.88e-06	0.00019173	1.0,1.0,1.0	0.473,1.0,0.746	0.26	-0.26
ENSSSCG00000034284	NA	chr6	+	58944494	58944545	58944013	58944310	58947088	58947127	8337	2,8,2	2,10,0	9,6,17	0,0,0	200	149	2.85e-06	0.000191325	0.427,0.373,1.0	1.0,1.0,1.0	-0.4	0.4
ENSSSCG00000035939	ZNF512B	chr17	-	62787412	62787432	62786739	62786838	62788523	62788631	994	10,7,4	0,6,6	6,3,6	0,0,0	169	149	2.78e-06	0.000189904	1.0,0.507,0.37	1.0,1.0,1.0	-0.374	0.374
ENSSSCG00000017783	NA	chr12	-	45382905	45382983	45381651	45381687	45385042	45385723	11242	205219422	14,29,36	315280744	3,20,25	227	149	2.81e-06	0.000189904	0.906,0.832,0.885	0.986,0.902,0.951	-0.072	0.072
ENSSSCG00000009836	ACAD10	chr14	+	32850946	32851095	32847318	32847518	32852726	32852921	2621	29,20,28	0,0,0	55,34,27	8,6,0	298	149	2.79e-06	0.000189904	1.0,1.0,1.0	0.775,0.739,1.0	0.162	-0.162
ENSSSCG00000020858	KIF13A	chr7	-	13509484	13509526	13502797	13503589	13510498	13510650	13797	40,33,32	26,13,18	38,34,30	48,56,59	191	149	2.82e-06	0.000189904	0.545,0.664,0.581	0.382,0.321,0.284	0.268	-0.268
ENSSSCG00000008496	EIF2AK2	chr3	+	103043998	103044083	103041223	103041354	103049363	103049498	17556	4,4,5	0,0,0	4,4,12	4,0,6	234	149	2.8e-06	0.000189904	1.0,1.0,1.0	0.389,1.0,0.56	0.35	-0.35
ENSSSCG00000010359	LDB3	chr14	+	87695611	87695794	87683152	87683189	87699007	87699150	2537	120143101	168324562261	201207340	224326452998	298	149	2.75e-06	0.000189448	0.034,0.028,0.022	0.043,0.038,0.054	-0.017	0.017
ENSSSCG00000011197	OXNAD1	chr13	+	3397546	3397693	3396094	3396456	3402198	3402351	18634	1,0,0	5,4,11	1,9,5	5,5,2	296	149	2.63e-06	0.000182292	0.091,0.0,0.0	0.091,0.475,0.557	-0.344	0.344
ENSSSCG00000038505	MSI2	chr12	+	33965924	33966079	33941482	33941545	33970296	33972634	737	196209151	31,23,17	176217206	1,15,9	298	149	2.56e-06	0.000178719	0.76,0.82,0.816	0.989,0.879,0.92	-0.131	0.131
ENSSSCG00000008515	MEMO1	chr3	+	107644665	107644742	107635900	107636043	107654736	107654841	16565	162165201	15,10,10	227117337	2,3,5	226	149	2.57e-06	0.000178719	0.877,0.916,0.93	0.987,0.963,0.978	-0.068	0.068
ENSSSCG00000017215	SLC16A5	chr12	-	6191765	6191909	6188269	6189079	6194588	6194793	701	25,19,35	0,8,10	2,12,2	0,0,0	293	149	2.52e-06	0.000177787	1.0,0.547,0.64	1.0,1.0,1.0	-0.271	0.271
ENSSSCG00000015894	DPP4	chr15	-	68742868	68742956	68720113	68720212	68743494	68743660	14722	5,8,10	0,0,0	3,9,8	0,6,3	237	149	2.53e-06	0.000177787	1.0,1.0,1.0	1.0,0.485,0.626	0.296	-0.296
ENSSSCG00000013588	MAP2K7	chr2	-	71306022	71306070	71302870	71303012	71307935	71308124	3459	365387480	2,10,11	212281389	14,18,21	197	149	2.49e-06	0.000176818	0.993,0.967,0.971	0.92,0.922,0.933	0.052	-0.052
ENSSSCG00000028148	DMD	chrX	-	28674022	28674154	28617283	28617472	28675353	28675535	19095	1054936992	20,19,15	956869896	3,7,3	281	149	2.42e-06	0.000172342	0.965,0.963,0.972	0.994,0.985,0.994	-0.024	0.024
ENSSSCG00000038053	TK2	chr6	-	27229897	27229978	27226424	27228789	27232170	27232250	5584	20,23,33	0,0,0	28,33,27	3,6,3	230	149	2.39e-06	0.000171081	1.0,1.0,1.0	0.858,0.781,0.854	0.169	-0.169
ENSSSCG00000015545	GLUL	chr9	-	123761303	123761595	123759460	123759639	123762429	123762547	15160	791630736	114713091343	613472890	659632937	298	149	2.34e-06	0.000168606	0.256,0.194,0.215	0.317,0.272,0.322	-0.082	0.082
ENSSSCG00000026934	PIGX	chr13	-	133397386	133397600	133394383	133394484	133404258	133404400	7710	16,22,23	0,0,0	36,3,18	4,4,2	298	149	2.3e-06	0.000166584	1.0,1.0,1.0	0.818,0.273,0.818	0.364	-0.364
ENSSSCG00000000570	C2CD5	chr5	+	51130542	51130618	51130120	51130267	51130965	51132277	20618	6,0,2	33,37,60	6,17,15	43,30,33	225	149	2.26e-06	0.000164067	0.107,0.0,0.022	0.085,0.273,0.231	-0.153	0.153
ENSSSCG00000036350	NA	chr18	+	46214118	46214347	46213183	46213267	46214638	46214774	67	9,6,12	108,104,98	32,7,38	73,70,121	298	149	2.22e-06	0.000161696	0.04,0.028,0.058	0.18,0.048,0.136	-0.079	0.079
ENSSSCG00000015545	GLUL	chr9	-	123761303	123761674	123759460	123759639	123762429	123762547	15161	657502603	114713091343	516385719	659632937	298	149	2.19e-06	0.000160652	0.223,0.161,0.183	0.281,0.233,0.277	-0.075	0.075
ENSSSCG00000003976	NFYC	chr6	-	170467207	170467296	170455979	170456107	170485599	170485690	5401	0,0,0	3,4,8	4,3,2	4,2,6	238	149	2.03e-06	0.00014986	0.0,0.0,0.0	0.385,0.484,0.173	-0.347	0.347
ENSSSCG00000032657	RPL3L	chr3	+	40015878	40015974	40015365	40015467	40016189	40016309	17427	11411054976	25,7,18	110910181262	0,0,0	245	149	2.02e-06	0.00014937	0.965,0.989,0.971	1.0,1.0,1.0	-0.025	0.025
ENSSSCG00000009018	SH3D19	chr8	+	77814742	77814783	77810791	77810832	77816153	77816196	14796	1,0,0	4,3,2	4,3,2	2,1,2	190	149	1.95e-06	0.000145568	0.164,0.0,0.0	0.611,0.702,0.44	-0.53	0.53
ENSSSCG00000024373	TRIP12	chr15	-	130876851	130876977	130875363	130876022	130894722	130894871	5133	86,96,105	300344314	117104123	221168247	275	149	1.91e-06	0.00014279	0.134,0.131,0.153	0.223,0.251,0.212	-0.089	0.089
ENSSSCG00000009185	ADH5	chr8	+	121272473	121272615	121269630	121269775	121273654	121273742	11336	113,100,98	8,2,7	98140124	1,0,0	291	149	1.84e-06	0.000138523	0.879,0.962,0.878	0.98,1.0,1.0	-0.087	0.087
ENSSSCG00000029331	PALLD	chr14	-	20681345	20681390	20678461	20680454	20681544	20681678	9102	47,44,67	39,74,56	62,51,177	29,20,53	194	149	1.8e-06	0.000135996	0.481,0.314,0.479	0.622,0.662,0.719	-0.243	0.243
ENSSSCG00000024564	IMMT	chr3	+	58600396	58600501	58597953	58598065	58606080	58606217	12737	212121159	41,45,85	269255210	26,36,22	254	149	1.76e-06	0.00013367	0.752,0.612,0.523	0.859,0.806,0.848	-0.209	0.209
ENSSSCG00000003984	NA	chr6	+	62118473	62118571	62113700	62113985	62119979	62121791	13158	23,8,10	13,1,8	3,3,4	11,21,19	247	149	1.68e-06	0.000128462	0.516,0.828,0.43	0.141,0.079,0.113	0.48	-0.48
ENSSSCG00000015077	RNF214	chr9	+	44638152	44638257	44637809	44637942	44638792	44638888	17032	57,57,75	19,11,12	77,50,76	4,3,2	254	149	1.64e-06	0.000125581	0.638,0.752,0.786	0.919,0.907,0.957	-0.202	0.202
ENSSSCG00000023409	TIA1	chr3	+	72258104	72258137	72257879	72257934	72259376	72259464	12213	34,22,38	0,2,3	17,18,4	4,13,12	182	149	1.57e-06	0.000120953	1.0,0.9,0.912	0.777,0.531,0.214	0.43	-0.43
ENSSSCG00000004364	HACE1	chr1	-	71074055	71074187	71059256	71059339	71082646	71082722	13176	32,41,35	1,0,0	45,28,36	11,8,0	281	149	1.51e-06	0.000117427	0.944,1.0,1.0	0.684,0.65,1.0	0.203	-0.203
ENSSSCG00000000896	NTN4	chr5	+	87776351	87776522	87773934	87774003	87783269	87784704	20359	19,8,18	0,3,20	15,9,15	0,0,0	298	149	1.46e-06	0.000113494	1.0,0.571,0.31	1.0,1.0,1.0	-0.373	0.373
ENSSSCG00000011395	RBM5	chr13	+	32594967	32595041	32594410	32594480	32597487	32597571	9811	92,49,57	0,0,0	44,27,67	1,8,5	223	149	1.44e-06	0.000113041	1.0,1.0,1.0	0.967,0.693,0.9	0.147	-0.147
ENSSSCG00000032962	ZNF664	chr14	-	29050677	29050829	29035595	29035659	29067479	29067616	2759	18,13,23	31,40,41	73,52,61	48,44,48	298	149	1.43e-06	0.000112431	0.225,0.14,0.219	0.432,0.371,0.389	-0.203	0.203
ENSSSCG00000028018	EP400	chr14	-	23336874	23337093	23334610	23334775	23337925	23338095	2797	59,52,52	18,20,15	100,66,77	10,4,8	298	149	1.35e-06	0.000107144	0.621,0.565,0.634	0.833,0.892,0.828	-0.244	0.244
ENSSSCG00000038682	TAF1D	chr9	-	26156755	26156806	26155762	26155828	26157212	26157263	4867	11,11,29	0,0,0	8,5,23	7,0,6	200	149	1.35e-06	0.000107144	1.0,1.0,1.0	0.46,1.0,0.741	0.266	-0.266
ENSSSCG00000027407	MYH14	chr6	+	55127781	55127805	55126954	55127057	55129734	55129827	4964	17,26,49	165194179	58,55,95	159166217	173	149	1.31e-06	0.000104561	0.082,0.103,0.191	0.239,0.222,0.274	-0.12	0.12
ENSSSCG00000010594	NT5C2	chr14	-	114074685	114074889	114073877	114073971	114074992	114075048	13503	104,77,61	16,12,21	47,91,83	86,52,56	298	149	1.29e-06	0.000103483	0.765,0.762,0.592	0.215,0.467,0.426	0.337	-0.337
ENSSSCG00000039972	NA	chr1	+	260876559	260876708	260868886	260871306	260888112	260888172	3784	61,76,86	0,0,0	71,72,123	7,9,1	298	149	1.25e-06	0.000100993	1.0,1.0,1.0	0.835,0.8,0.984	0.127	-0.127
ENSSSCG00000038873	SLMAP	chr13	+	39700742	39700865	39691426	39691486	39701920	39701995	12554	13,12,23	95,20,37	7,1,17	143,59,114	272	149	1.21e-06	9.86e-05	0.07,0.247,0.254	0.026,0.009,0.076	0.153	-0.153
ENSSSCG00000017204	ITGB4	chr12	-	5654784	5654973	5654022	5654259	5656030	5656162	5940	8,5,11	35,46,94	0,0,0	27,30,82	298	149	1.16e-06	9.51e-05	0.103,0.052,0.055	0.0,0.0,0.0	0.07	-0.07
ENSSSCG00000007426	ACOT8	chr17	-	48052429	48052566	48044995	48045221	48054090	48054335	1097	117,78,105	0,0,0	77,89,110	8,5,3	286	149	1.16e-06	9.51e-05	1.0,1.0,1.0	0.834,0.903,0.95	0.104	-0.104
ENSSSCG00000000753	WNK1	chr5	+	68123084	68123168	68120327	68121745	68125210	68125294	11617	121109186	36,39,41	174147234	25,15,22	233	149	1.14e-06	9.42e-05	0.682,0.641,0.744	0.817,0.862,0.872	-0.161	0.161
ENSSSCG00000030065	ZBTB47	chr13	+	26190699	26190815	26189266	26189414	26191425	26191570	13295	342225401	39,32,59	432387723	37,26,29	265	149	1.09e-06	9.07e-05	0.831,0.798,0.793	0.868,0.893,0.933	-0.091	0.091
ENSSSCG00000015660	PFKFB2	chr9	+	67700850	67701030	67700155	67700220	67707379	67708401	15533	1,1,2	2,2,1	5,6,3	0,0,0	298	149	1.07e-06	8.94e-05	0.2,0.2,0.5	1.0,1.0,1.0	-0.7	0.7
ENSSSCG00000010303	SYNPO2L	chr14	-	76464394	76464586	76463408	76463923	76466381	76466641	11027	642599754	14,19,2	9457251003	38,37,46	298	149	9.19e-07	7.73e-05	0.958,0.94,0.995	0.926,0.907,0.916	0.048	-0.048
ENSSSCG00000005623	NA	chr1	-	268382734	268382796	268381396	268381490	268383518	268383573	8603	7,15,11	12,3,4	20,22,16	2,0,0	211	149	8.95e-07	7.57e-05	0.292,0.779,0.66	0.876,1.0,1.0	-0.382	0.382
ENSSSCG00000000411	NAB2	chr5	+	22404360	22404552	22404007	22404140	22405567	22406419	18476	18,4,20	0,0,0	10,12,18	10,1,2	298	149	8.85e-07	7.53e-05	1.0,1.0,1.0	0.333,0.857,0.818	0.331	-0.331
ENSSSCG00000017592	MBTD1	chr12	-	27493243	27493358	27492703	27492818	27494113	27494247	13141	0,0,0	4,7,6	7,2,4	6,6,9	264	149	8.59e-07	7.35e-05	0.0,0.0,0.0	0.397,0.158,0.201	-0.252	0.252
ENSSSCG00000006136	RMDN1	chr4	+	50378610	50378641	50377125	50377213	50382164	50382298	18711	242233159	0,0,0	264249273	7,12,11	180	149	8.46e-07	7.28e-05	1.0,1.0,1.0	0.969,0.945,0.954	0.044	-0.044
ENSSSCG00000016968	BDP1	chr16	+	47891501	47891688	47890940	47891004	47892836	47893035	2100	13,10,6	0,0,0	18,4,13	5,0,6	298	149	7.54e-07	6.53e-05	1.0,1.0,1.0	0.643,1.0,0.52	0.279	-0.279
ENSSSCG00000026536	DCUN1D2	chr11	-	78707720	78707988	78706168	78706651	78708799	78708846	1676	15,2,7	0,0,0	15,2,5	5,0,22	298	149	7.49e-07	6.52e-05	1.0,1.0,1.0	0.6,1.0,0.102	0.433	-0.433
ENSSSCG00000015840	WRN	chr15	-	54050910	54050967	54047609	54047724	54054918	54054988	14514	2,4,4	2,2,11	0,0,0	2,6,6	206	149	7.25e-07	6.35e-05	0.42,0.591,0.208	0.0,0.0,0.0	0.406	-0.406
ENSSSCG00000040546	PXN	chr14	-	40232430	40232529	40231992	40232163	40237676	40237812	17836	75110100	13,15,13	43,70,35	20,27,22	248	149	7.13e-07	6.28e-05	0.776,0.815,0.822	0.564,0.609,0.489	0.25	-0.25
ENSSSCG00000009142	SEC24B	chr8	-	112725566	112725671	112703643	112703724	112736294	112736468	10473	12,17,15	82,79,88	33,23,19	36,43,44	254	149	6.9e-07	6.11e-05	0.079,0.112,0.091	0.35,0.239,0.202	-0.17	0.17
ENSSSCG00000004728	CAPN3	chr1	-	128964095	128964254	128963070	128963148	128968342	128968379	6792	0,0,1	1,2,1	2,3,2	0,0,2	298	149	6.3e-07	5.62e-05	0.0,0.0,0.333	1.0,1.0,0.333	-0.667	0.667
ENSSSCG00000024481	PDE4DIP	chr4	-	100652959	100653076	100652156	100652389	100661165	100661405	7316	472833752398	33,19,81	157624862090	37,25,105	266	149	6.04e-07	5.42e-05	0.988,0.99,0.943	0.96,0.982,0.918	0.02	-0.02
ENSSSCG00000002923	WDR62	chr6	+	45471535	45471677	45471296	45471411	45471757	45471809	7897	20,13,19	6,3,8	18,13,9	0,0,1	291	149	5.29e-07	4.79e-05	0.631,0.689,0.549	1.0,1.0,0.822	-0.318	0.318
ENSSSCG00000003863	ZFYVE9	chr6	-	159951300	159951477	159949531	159949701	159953875	159953975	19348	51,48,62	8,1,11	66,24,48	1,0,0	298	149	5.3e-07	4.79e-05	0.761,0.96,0.738	0.971,1.0,1.0	-0.171	0.171
ENSSSCG00000025606	ATM	chr9	+	36675503	36675619	36671431	36671678	36676964	36677091	16027	20,24,34	9,0,5	55,46,54	0,0,0	265	149	4.94e-07	4.51e-05	0.555,1.0,0.793	1.0,1.0,1.0	-0.217	0.217
ENSSSCG00000011720	MBNL1	chr13	+	92687025	92687120	92677809	92677963	92690172	92690247	5968	248274373	15,17,34	451273561	4,11,15	244	149	4.87e-07	4.48e-05	0.91,0.908,0.87	0.986,0.938,0.958	-0.065	0.065
ENSSSCG00000039684	PGPEP1	chr2	-	59483550	59483652	59482554	59482607	59485103	59485113	20642	4,8,1	6,0,11	6,1,7	0,0,0	251	149	4.77e-07	4.41e-05	0.284,1.0,0.051	1.0,1.0,1.0	-0.555	0.555
ENSSSCG00000001683	POLH	chr7	+	38573579	38573714	38573198	38573339	38576947	38577165	18657	92,85,41	4,5,5	277279179	0,1,1	284	149	4.53e-07	4.22e-05	0.923,0.899,0.811	1.0,0.993,0.989	-0.116	0.116
ENSSSCG00000034614	NA	chr13	-	35252113	35252341	35250576	35250693	35252428	35252514	9664	19,9,20	8,0,2	2,2,0	5,3,6	298	149	4.35e-07	4.07e-05	0.543,1.0,0.833	0.167,0.25,0.0	0.653	-0.653
ENSSSCG00000007145	ADAM33	chr17	+	32034958	32035015	32034574	32034722	32036447	32036539	1271	0,0,0	2,20,6	5,2,3	4,8,3	206	149	4.2e-07	3.96e-05	0.0,0.0,0.0	0.475,0.153,0.42	-0.349	0.349
ENSSSCG00000018055	NA	chr12	+	60913693	60915113	60912860	60912976	60915617	60915729	835	23,42,28	6,9,0	30,42,37	0,0,0	298	149	4.13e-07	3.94e-05	0.657,0.7,1.0	1.0,1.0,1.0	-0.214	0.214
ENSSSCG00000036385	BET1	chr9	-	73788010	73788135	73784796	73784853	73792464	73792478	7554	18,14,12	0,0,0	14,12,12	8,6,0	274	149	4.15e-07	3.94e-05	1.0,1.0,1.0	0.488,0.521,1.0	0.33	-0.33
ENSSSCG00000005084	PPM1A	chr1	+	189289323	189289419	189289188	189289246	189290145	189291038	14810	133148199	543520628	92,84,129	673534718	245	149	3.63e-07	3.49e-05	0.13,0.148,0.162	0.077,0.087,0.099	0.059	-0.059
ENSSSCG00000030480	DYRK1A	chr13	+	201067068	201067154	201010256	201010337	201121682	201121879	20729	147124137	0,0,0	103,65,121	0,7,11	235	149	3.63e-07	3.49e-05	1.0,1.0,1.0	1.0,0.855,0.875	0.09	-0.09
ENSSSCG00000035429	HJV	chr4	+	99329486	99329673	99328052	99328213	99330068	99330105	16986	556753449	130234112	270311252	131138128	298	149	3.54e-07	3.45e-05	0.681,0.617,0.667	0.508,0.53,0.496	0.144	-0.144
ENSSSCG00000007721	GTF2I	chr3	+	11758113	11758173	11750367	11750445	11760553	11760610	17792	6,12,6	52,52,48	0,0,1	54,29,40	209	149	3.07e-07	3e-05	0.076,0.141,0.082	0.0,0.0,0.018	0.094	-0.094
ENSSSCG00000035693	POLRMT	chr2	+	77706502	77706616	77706269	77706356	77706707	77706760	5498	63,42,105	2,8,8	104,37,55	0,0,0	263	149	3.04e-07	2.99e-05	0.947,0.748,0.881	1.0,1.0,1.0	-0.141	0.141
ENSSSCG00000035249	GADD45G	chr14	+	1166406	1166508	1165981	1166145	1166638	1166852	9586	128,95,125	23,11,0	15,18,104	0,0,0	251	149	2.9e-07	2.88e-05	0.768,0.837,1.0	1.0,1.0,1.0	-0.132	0.132
ENSSSCG00000039094	PLEC	chr4	+	731113	731128	730816	730878	731266	731356	18222	819686869	78,76,113	680507709	131176123	164	149	2.81e-07	2.81e-05	0.905,0.891,0.875	0.825,0.724,0.84	0.094	-0.094
ENSSSCG00000034059	ST3GAL3	chr6	-	167558607	167558752	167463215	167463258	167595678	167595822	7568	11,19,29	0,0,0	23,21,17	8,2,2	294	149	2.76e-07	2.77e-05	1.0,1.0,1.0	0.593,0.842,0.812	0.251	-0.251
ENSSSCG00000034815	U2AF2	chr6	+	59778662	59778707	59777949	59778085	59778963	59779067	8414	74,68,126	2,12,7	99,74,151	1,0,0	194	149	2.61e-07	2.64e-05	0.966,0.813,0.933	0.987,1.0,1.0	-0.092	0.092
ENSSSCG00000014016	SQSTM1	chr2	-	78759680	78759761	78755145	78755360	78760530	78760672	3859	316525718804	168128339	274017982750	54,66,61	230	149	2.61e-07	2.64e-05	0.924,0.929,0.944	0.97,0.946,0.967	-0.029	0.029
ENSSSCG00000017668	VMP1	chr12	+	35952252	35952314	35933191	35933379	35952996	35953098	680	4,6,10	39,45,52	0,0,0	40,41,60	211	149	2.47e-07	2.54e-05	0.068,0.086,0.12	0.0,0.0,0.0	0.091	-0.091
ENSSSCG00000018055	NA	chr12	+	60914967	60915113	60912860	60912976	60915617	60915729	836	32,50,70	6,9,0	55,82,104	0,0,0	295	149	2.45e-07	2.53e-05	0.729,0.737,1.0	1.0,1.0,1.0	-0.178	0.178
ENSSSCG00000026722	PHF14	chr9	+	80688607	80689410	80678861	80678972	80696528	80696673	15700	24,20,31	10,22,13	40,31,55	6,0,3	298	149	2.3e-07	2.39e-05	0.545,0.312,0.544	0.769,1.0,0.902	-0.423	0.423
ENSSSCG00000013416	MED16	chr2	+	77498894	77499101	77498077	77498289	77499882	77500093	16826	100,93,159	5,7,8	104,68,131	0,0,0	298	149	2.28e-07	2.39e-05	0.909,0.869,0.909	1.0,1.0,1.0	-0.104	0.104
ENSSSCG00000003768	NEXN	chr6	-	135345427	135345469	135343925	135344123	135349527	135349676	4618	112106442	6246161768	89,42,258	9175531641	191	149	2.23e-07	2.36e-05	0.123,0.118,0.163	0.07,0.056,0.109	0.056	-0.056
ENSSSCG00000039330	ANO8	chr2	+	60361731	60361863	60361429	60361504	60362260	60363073	2473	49,35,56	29,44,28	8,14,3	27,32,28	281	149	2.12e-07	2.25e-05	0.473,0.297,0.515	0.136,0.188,0.054	0.302	-0.302
ENSSSCG00000034031	ZNF16	chr4	-	107115	107285	106183	106388	109012	109285	11694	0,0,0	11,6,6	6,6,3	13,2,4	298	149	2.05e-07	2.19e-05	0.0,0.0,0.0	0.188,0.6,0.273	-0.354	0.354
ENSSSCG00000022797	PPP1R3B	chr15	+	56002742	56003005	56002400	56002632	56008830	56013479	14573	5,4,2	5,12,0	7,8,4	0,0,0	298	149	2.01e-07	2.17e-05	0.333,0.143,1.0	1.0,1.0,1.0	-0.508	0.508
ENSSSCG00000003139	BCAT2	chr6	-	54113574	54113685	54113360	54113480	54118836	54119040	6496	173178132	15,25,12	153216183	6,5,3	260	149	1.94e-07	2.13e-05	0.869,0.803,0.863	0.936,0.961,0.972	-0.111	0.111
ENSSSCG00000023665	FBXO25	chr15	+	32366340	32366531	32359575	32359598	32367293	32367434	14283	28,28,18	14,12,2	2,3,4	4,14,14	298	149	1.96e-07	2.13e-05	0.5,0.538,0.818	0.2,0.097,0.125	0.478	-0.478
ENSSSCG00000016194	USP37	chr15	-	120523100	120523166	120520253	120520395	120525201	120525366	12662	7,17,11	7,8,2	34,12,33	0,2,0	215	149	1.92e-07	2.12e-05	0.409,0.596,0.792	1.0,0.806,1.0	-0.336	0.336
ENSSSCG00000005288	TLE4	chr1	+	232407232	232407307	232392204	232392267	232433005	232433207	17674	89,78,95	0,0,0	107,71,100	20,4,0	224	149	1.84e-07	2.04e-05	1.0,1.0,1.0	0.781,0.922,1.0	0.099	-0.099
ENSSSCG00000025130	KLF12	chr11	-	46069179	46069242	46008807	46012737	46117912	46118048	1791	25,23,38	2,4,8	39,29,44	0,0,0	212	149	1.64e-07	1.84e-05	0.898,0.802,0.77	1.0,1.0,1.0	-0.177	0.177
ENSSSCG00000006156	TPD52	chr4	+	56592317	56592359	56583808	56583910	56594600	56594649	14651	2,10,7	19,26,41	0,0,0	28,28,23	191	149	1.54e-07	1.74e-05	0.076,0.231,0.118	0.0,0.0,0.0	0.142	-0.142
ENSSSCG00000036537	NFIC	chr2	-	75202874	75203059	75198033	75200215	75205184	75205310	4232	152220202623	22,13,25	12009061955	44,23,34	298	149	1.52e-07	1.73e-05	0.972,0.987,0.981	0.932,0.952,0.966	0.03	-0.03
ENSSSCG00000008041	PKD1	chr3	+	39865890	39866562	39865503	39865673	39866669	39866853	16339	48,67,38	9,15,14	53,43,73	3,2,1	298	149	1.28e-07	1.46e-05	0.727,0.691,0.576	0.898,0.915,0.973	-0.264	0.264
ENSSSCG00000010169	SIPA1L2	chr14	+	58348181	58348235	58336011	58336143	58348784	58348908	13698	8,13,8	0,0,0	4,12,0	2,10,1	203	149	1.26e-07	1.46e-05	1.0,1.0,1.0	0.595,0.468,0.0	0.646	-0.646
ENSSSCG00000006698	BCL9	chr4	-	99993788	99993924	99991766	99991858	100057990	100058164	18552	13,9,12	3,1,6	5,18,22	0,0,0	285	149	1.15e-07	1.34e-05	0.694,0.825,0.511	1.0,1.0,1.0	-0.323	0.323
ENSSSCG00000013481	FZR1	chr2	-	75125955	75126057	75124059	75125594	75126449	75126554	7873	9,9,4	0,0,1	4,3,1	2,6,2	251	149	1.15e-07	1.34e-05	1.0,1.0,0.704	0.543,0.229,0.229	0.568	-0.568
ENSSSCG00000034045	ERGIC3	chr17	+	38896053	38896068	38891830	38891888	38896692	38896724	1602	0,12,22	192298303	21,20,16	134114139	164	149	1.12e-07	1.32e-05	0.0,0.035,0.062	0.125,0.137,0.095	-0.087	0.087
ENSSSCG00000016157	MYL1	chr15	-	113050490	113050515	113050209	113050237	113062927	113063231	14372	101103127	420043575035	52,86,98	136621261577	174	149	1.06e-07	1.28e-05	0.02,0.02,0.021	0.032,0.033,0.051	-0.018	0.018
ENSSSCG00000004985	GEMIN2	chr1	+	169687695	169687764	169685785	169685830	169689716	169689827	6664	32,11,30	0,0,0	12,14,21	6,0,16	218	149	1.07e-07	1.28e-05	1.0,1.0,1.0	0.578,1.0,0.473	0.316	-0.316
ENSSSCG00000032835	ATP6V1G1	chr1	+	255156029	255156130	255151912	255152079	255158500	255159302	10590	148131112	0,1,1	127149114	4,8,14	250	149	1.02e-07	1.23e-05	1.0,0.987,0.985	0.95,0.917,0.829	0.092	-0.092
ENSSSCG00000009898	GCN1	chr14	-	40179599	40179670	40178795	40178961	40179861	40180051	12016	326418419	2,0,4	237193344	11,6,14	220	149	9.35e-08	1.14e-05	0.991,1.0,0.986	0.936,0.956,0.943	0.047	-0.047
ENSSSCG00000017310	KANSL1	chr12	+	17088337	17088526	17087669	17087852	17088865	17089014	503	138107115	12,17,13	149,93,118	2,5,0	298	149	9e-08	1.11e-05	0.852,0.759,0.816	0.974,0.903,1.0	-0.15	0.15
ENSSSCG00000016572	TNPO3	chr18	+	19585732	19585893	19573012	19573259	19602978	19603179	164	5,5,0	209169164	9,11,19	122141109	298	149	8.79e-08	1.09e-05	0.012,0.015,0.0	0.036,0.038,0.08	-0.042	0.042
ENSSSCG00000010742	UROS	chr14	-	135105255	135105354	135101608	135102160	135106236	135106322	19073	121,72,90	16,13,4	44103139	0,4,0	248	149	8.51e-08	1.06e-05	0.82,0.769,0.931	1.0,0.939,1.0	-0.14	0.14
ENSSSCG00000002654	FBXO31	chr6	+	1965636	1965723	1962064	1962136	1974252	1974329	5756	797588811	17,6,11	529447678	32,19,28	236	149	8.35e-08	1.05e-05	0.967,0.984,0.979	0.913,0.937,0.939	0.047	-0.047
ENSSSCG00000027898	ATP2B1	chr5	+	92936655	92936703	92936037	92936091	92992679	92993106	7146	2,9,6	4,16,6	0,0,0	1,7,8	197	149	7.76e-08	9.88e-06	0.274,0.298,0.431	0.0,0.0,0.0	0.334	-0.334
ENSSSCG00000029251	MAP4	chr13	-	30641499	30641592	30638294	30638376	30645233	30645526	8690	533408495	79,29,39	560444581	109,80,149	242	149	6.99e-08	8.97e-06	0.806,0.897,0.887	0.76,0.774,0.706	0.117	-0.117
ENSSSCG00000017900	KIF1C	chr12	-	51922424	51922545	51922044	51922177	51924234	51924437	392	575539553	106111129	472610761	48,70,77	270	149	6.48e-08	8.39e-06	0.75,0.728,0.703	0.844,0.828,0.845	-0.112	0.112
ENSSSCG00000026945	LRRC2	chr13	-	29504070	29504278	29491537	29491674	29509231	29509375	11125	385166337	0,8,5	422264449	16,10,61	298	149	6.47e-08	8.39e-06	1.0,0.912,0.971	0.93,0.93,0.786	0.079	-0.079
ENSSSCG00000005602	GAPVD1	chr1	+	265991804	265991978	265988839	265988965	265993906	265994047	16830	181136206	2,0,0	176163208	15,3,10	298	149	6.31e-08	8.32e-06	0.978,1.0,1.0	0.854,0.964,0.912	0.083	-0.083
ENSSSCG00000015940	UBR3	chr15	+	76256224	76256257	76255869	76256043	76257844	76258305	14415	108910101005	14,9,12	744633618	23,19,30	182	149	5.61e-08	7.46e-06	0.985,0.989,0.986	0.964,0.965,0.944	0.029	-0.029
ENSSSCG00000016453	TCAF1	chr18	+	6588062	6588147	6567358	6567483	6595497	6596131	234	1,8,4	0,0,0	16,14,20	11,6,11	234	149	5.45e-08	7.31e-06	1.0,1.0,1.0	0.481,0.598,0.537	0.461	-0.461
ENSSSCG00000015040	PTS	chr9	+	39923812	39923835	39922304	39922384	39924509	39924566	11673	64,60,54	61,74,65	104125108	21,55,52	172	149	5.13e-08	6.96e-06	0.476,0.413,0.418	0.811,0.663,0.643	-0.27	0.27
ENSSSCG00000009172	PPP3CA	chr8	+	119748710	119748740	119745543	119745641	119751942	119752076	16152	74,82,65	223324334	53,78,61	112,73,80	179	149	5.14e-08	6.96e-06	0.216,0.174,0.139	0.283,0.471,0.388	-0.204	0.204
ENSSSCG00000013312	HIPK3	chr2	-	27588125	27588188	27587535	27587832	27588344	27588506	5991	185188226	412442401	117119116	430365584	212	149	4.72e-08	6.51e-06	0.24,0.23,0.284	0.161,0.186,0.123	0.095	-0.095
ENSSSCG00000008881	RAPGEF2	chr8	+	48183826	48183954	48161655	48161673	48220090	48220222	16466	28,20,27	43,34,76	38,40,82	15,31,39	277	149	3.99e-08	5.55e-06	0.259,0.24,0.16	0.577,0.41,0.531	-0.286	0.286
ENSSSCG00000001858	CIB1	chr7	-	55796955	55797064	55796203	55796354	55798159	55798194	20077	327275346	46,31,44	192227247	8,7,12	258	149	3.81e-08	5.35e-06	0.804,0.837,0.82	0.933,0.949,0.922	-0.114	0.114
ENSSSCG00000033766	NA	chr5	-	42572526	42572657	42569247	42570705	42573390	42573721	6005	1,2,0	4,0,4	2,2,2	0,0,0	280	149	3.77e-08	5.34e-06	0.117,1.0,0.0	1.0,1.0,1.0	-0.628	0.628
ENSSSCG00000025492	NUDT13	chr14	+	75949777	75949917	75938033	75938166	75951105	75951240	2656	10,9,8	10,6,6	31,40,30	2,2,4	289	149	3.12e-08	4.47e-06	0.34,0.436,0.407	0.889,0.912,0.795	-0.471	0.471
ENSSSCG00000014921	PRSS23	chr9	+	20603993	20604100	20603773	20603901	20621810	20623358	7630	0,13,17	14,19,32	0,0,0	2,37,14	256	149	2.58e-08	3.73e-06	0.0,0.285,0.236	0.0,0.0,0.0	0.174	-0.174
ENSSSCG00000008233	TMEM150A	chr3	+	59168117	59168165	59167482	59167663	59168506	59168593	15078	38,33,30	0,0,0	22,24,24	3,6,6	197	149	2.1e-08	3.07e-06	1.0,1.0,1.0	0.847,0.752,0.752	0.216	-0.216
ENSSSCG00000010494	SORBS1	chr14	-	106906222	106906282	106905426	106905485	106916755	106917517	11015	140,55,118	35,13,36	212196214	20,24,8	209	149	2e-08	2.96e-06	0.74,0.751,0.7	0.883,0.853,0.95	-0.165	0.165
ENSSSCG00000017190	EXOC7	chr12	+	5350917	5350956	5350156	5350223	5351597	5351663	752	16,25,26	65,47,99	4,2,4	58,61,57	188	149	1.87e-08	2.78e-06	0.163,0.297,0.172	0.052,0.025,0.053	0.167	-0.167
ENSSSCG00000010503	ZNF518A	chr14	+	107592613	107592661	107590981	107591018	107593489	107593575	15580	0,0,0	16,7,9	6,2,4	2,4,6	197	149	1.82e-08	2.73e-06	0.0,0.0,0.0	0.694,0.274,0.335	-0.434	0.434
ENSSSCG00000011540	SETD5	chr13	+	65803804	65804029	65802807	65802994	65807358	65807551	6706	26,22,25	0,0,3	20,14,29	12,10,10	298	149	1.67e-08	2.54e-06	1.0,1.0,0.806	0.455,0.412,0.592	0.449	-0.449
ENSSSCG00000011833	DLG1	chr13	+	132926875	132927403	132915061	132915226	132945575	132945674	14480	62,56,14	78167146	1,7,4	66,67,81	298	149	1.59e-08	2.44e-06	0.284,0.144,0.046	0.008,0.05,0.024	0.131	-0.131
ENSSSCG00000016743	OGDH	chr18	-	50641752	50641797	50632983	50633099	50647622	50647725	28	101,88,108	311270351	80,62,50	442373436	194	149	1.54e-08	2.39e-06	0.2,0.2,0.191	0.122,0.113,0.081	0.092	-0.092
ENSSSCG00000015862	LIMS2	chr15	+	59691830	59691990	59672537	59672950	59694476	59694543	14617	22,18,38	6,8,5	15,22,17	0,0,0	298	149	1.49e-08	2.34e-06	0.647,0.529,0.792	1.0,1.0,1.0	-0.344	0.344
ENSSSCG00000034351	B3GALT1	chr15	+	74332346	74332437	74298410	74298543	74335111	74336334	9357	51,47,35	5,11,5	18,61,29	0,0,0	240	149	1.43e-08	2.26e-06	0.864,0.726,0.813	1.0,1.0,1.0	-0.199	0.199
ENSSSCG00000015720	BIN1	chr15	+	25371426	25371563	25370424	25370572	25376992	25377103	14195	4,6,1	342439584	12,4,24	147189211	286	149	1.35e-08	2.16e-06	0.006,0.007,0.001	0.041,0.011,0.056	-0.031	0.031
ENSSSCG00000037875	ZNF688	chr3	+	17792951	17793065	17792202	17792654	17793135	17793158	17993	3,5,5	2,2,4	7,4,11	0,0,0	263	149	1.32e-08	2.15e-06	0.459,0.586,0.415	1.0,1.0,1.0	-0.513	0.513
ENSSSCG00000018045	ULK2	chr12	+	59846552	59846613	59839767	59839936	59854565	59854703	900	160257297	35,62,65	282254385	43,13,20	210	149	1.33e-08	2.15e-06	0.764,0.746,0.764	0.823,0.933,0.932	-0.138	0.138
ENSSSCG00000000571	ABCC9	chr5	+	51606002	51606041	51594681	51594787	51607456	51607558	4480	41,44,38	14,16,17	87,84,89	6,6,8	188	149	1.07e-08	1.78e-06	0.699,0.685,0.639	0.92,0.917,0.898	-0.237	0.237
ENSSSCG00000010915	NAV1	chr10	+	24090474	24090483	24089735	24089857	24092770	24092967	1407	0,0,0	19,5,8	6,3,6	8,9,10	158	149	1.04e-08	1.74e-06	0.0,0.0,0.0	0.414,0.239,0.361	-0.338	0.338
ENSSSCG00000021672	WBP2	chr12	+	5571184	5571317	5570469	5570562	5571522	5571645	4067	93,71,75	11,15,6	77,73,90	3,0,0	282	149	8.64e-09	1.46e-06	0.817,0.714,0.869	0.931,1.0,1.0	-0.177	0.177
ENSSSCG00000010594	NT5C2	chr14	-	114074685	114074910	114073877	114073971	114074992	114075048	13504	106,77,59	16,12,21	39,59,77	86,52,56	298	149	7.44e-09	1.27e-06	0.768,0.762,0.584	0.185,0.362,0.407	0.387	-0.387
ENSSSCG00000031698	GFUS	chr4	+	954776	954843	954390	954455	955505	955866	18245	4,9,19	2,6,6	16,3,18	0,0,0	216	149	4.66e-09	8.08e-07	0.58,0.509,0.686	1.0,1.0,1.0	-0.408	0.408
ENSSSCG00000009192	PDLIM5	chr8	-	125128745	125128762	125125305	125125320	125132619	125133038	16226	19,22,21	6,1,17	46,41,30	0,0,0	166	149	4.53e-09	7.93e-07	0.74,0.952,0.526	1.0,1.0,1.0	-0.261	0.261
ENSSSCG00000003913	MAST2	chr6	-	165487451	165487646	165456806	165456898	165514133	165514165	6139	143105275	65,87,126	340354675	29,78,131	298	149	4.19e-09	7.43e-07	0.524,0.376,0.522	0.854,0.694,0.72	-0.282	0.282
ENSSSCG00000008310	EXOC6B	chr3	+	70540292	70540304	70539042	70539155	70543366	70546702	12955	10,8,4	30,20,42	28,17,20	12,13,5	161	149	3.21e-09	5.76e-07	0.236,0.27,0.081	0.683,0.548,0.787	-0.477	0.477
ENSSSCG00000003637	MAP7D1	chr6	+	92316989	92317100	92315032	92315147	92318265	92318388	5985	10258891442	73101120	94611611138	42,42,46	260	149	3.01e-09	5.46e-07	0.889,0.835,0.873	0.928,0.941,0.934	-0.069	0.069
ENSSSCG00000037762	TBX1	chr14	+	51291418	51291782	51289142	51290276	51293551	51293653	13525	256200174	57,86,85	9,11,10	0,0,0	298	149	2.57e-09	4.73e-07	0.692,0.538,0.506	1.0,1.0,1.0	-0.421	0.421
ENSSSCG00000011373	QRICH1	chr13	-	31660309	31660381	31659478	31659622	31660652	31660748	7384	284307349	8,7,12	213189309	11,23,54	221	149	2.56e-09	4.73e-07	0.96,0.967,0.951	0.929,0.847,0.794	0.103	-0.103
ENSSSCG00000006303	DCAF6	chr4	-	82972303	82972363	82958232	82958350	82990343	82990592	7123	26,31,48	28,48,41	33,29,50	7,8,11	209	149	2.19e-09	4.13e-07	0.398,0.315,0.455	0.771,0.721,0.764	-0.363	0.363
ENSSSCG00000013938	GATAD2A	chr2	-	58428514	58428682	58426428	58426708	58428845	58428977	3806	95143248	9,11,9	109109185	0,0,0	298	149	2.02e-09	3.85e-07	0.841,0.867,0.932	1.0,1.0,1.0	-0.12	0.12
ENSSSCG00000017190	EXOC7	chr12	+	5346115	5346208	5342687	5342855	5348529	5348675	749	79,93,88	10,29,18	83,105,91	0,8,0	242	149	1.91e-09	3.7e-07	0.829,0.664,0.751	1.0,0.89,1.0	-0.215	0.215
ENSSSCG00000015410	PHTF2	chr9	-	102281536	102281548	102274359	102274429	102281876	102281933	9776	83,59,84	52,46,62	22,35,11	63,62,65	161	149	1.84e-09	3.61e-07	0.596,0.543,0.556	0.244,0.343,0.135	0.324	-0.324
ENSSSCG00000031903	NA	chr2	+	1302843	1302861	1302433	1302447	1304170	1304188	3017	92419311566	177022771776	6911068842	472477217	167	149	1.44e-09	2.86e-07	0.318,0.431,0.44	0.566,0.666,0.776	-0.273	0.273
ENSSSCG00000015886	ITGB6	chr15	-	67120797	67121027	67120613	67120689	67121209	67121262	6340	11,4,10	29,15,31	73,56,156	47,49,102	298	149	1.07e-09	2.16e-07	0.159,0.118,0.139	0.437,0.364,0.433	-0.273	0.273
ENSSSCG00000011022	SVIL	chr10	+	41408633	41408711	41408039	41408087	41416479	41416627	10643	328433447	41,60,61	151147121	53,64,110	227	149	1.04e-09	2.13e-07	0.84,0.826,0.828	0.652,0.601,0.419	0.274	-0.274
ENSSSCG00000024999	PPIP5K2	chr2	+	108677181	108677244	108674211	108674284	108680645	108680786	5571	0,0,0	2,16,8	6,1,6	6,1,3	212	149	9.43e-10	1.95e-07	0.0,0.0,0.0	0.413,0.413,0.584	-0.47	0.47
ENSSSCG00000000985	EXOC2	chr7	-	291335	291460	284589	284670	306093	306220	19798	77,48,49	0,0,0	51,53,25	15,4,3	274	149	9.12e-10	1.91e-07	1.0,1.0,1.0	0.649,0.878,0.819	0.218	-0.218
ENSSSCG00000006556	TPM3	chr4	+	95561824	95561903	95560791	95560861	95571592	95572937	13294	834472520	34,27,50	291523712669	25,63,104	228	149	6.83e-10	1.45e-07	0.941,0.92,0.872	0.987,0.961,0.944	-0.053	0.053
ENSSSCG00000015949	SLC25A12	chr15	-	77956538	77956642	77952876	77953016	77961501	77961618	14424	29,38,19	941628735	50,57,67	650738423	253	149	5.6e-10	1.21e-07	0.018,0.034,0.015	0.043,0.044,0.085	-0.035	0.035
ENSSSCG00000011720	MBNL1	chr13	+	92689023	92689087	92687025	92687120	92690172	92690247	5970	23,16,29	80,74,120	4,4,6	109,75,130	213	149	1.9e-10	4.16e-08	0.167,0.131,0.145	0.025,0.036,0.031	0.117	-0.117
ENSSSCG00000009933	UBE3B	chr14	-	41440456	41440469	41437946	41438049	41442343	41442477	11373	52,30,26	0,0,0	43,35,33	11,4,16	162	149	1.15e-10	2.56e-08	1.0,1.0,1.0	0.782,0.889,0.655	0.225	-0.225
ENSSSCG00000000383	NA	chr5	-	21623811	21623958	21607125	21607238	21624390	21624558	4784	2,0,2	5,5,6	9,3,2	1,0,0	296	149	1.02e-10	2.29e-08	0.168,0.0,0.144	0.819,1.0,1.0	-0.836	0.836
ENSSSCG00000026945	LRRC2	chr13	-	29498679	29498836	29491537	29491674	29509231	29509375	11124	8146461007	0,8,5	10337081314	16,10,61	298	149	8.3e-11	1.9e-08	1.0,0.976,0.99	0.97,0.973,0.915	0.036	-0.036
ENSSSCG00000011854	LRCH3	chr13	+	134506030	134506084	134504457	134504508	134510146	134510218	12201	4,16,9	10,20,22	20,17,15	1,0,4	203	149	8.12e-11	1.89e-08	0.227,0.37,0.231	0.936,1.0,0.734	-0.614	0.614
ENSSSCG00000008576	NA	chr3	+	113467635	113467725	113466658	113466818	113470824	113470878	7013	2,1,1	0,0,0	2,0,6	3,2,5	239	149	6.81e-11	1.61e-08	1.0,1.0,1.0	0.294,0.0,0.428	0.759	-0.759
ENSSSCG00000031498	PPP2R3C	chr7	+	64768018	64768146	64763049	64763455	64771798	64771903	20228	12,20,36	0,0,0	29,17,36	6,5,20	277	149	5.96e-11	1.43e-08	1.0,1.0,1.0	0.722,0.647,0.492	0.38	-0.38
ENSSSCG00000001930	NA	chr7	+	61028763	61028930	61025441	61025985	61029320	61029487	4812	319433613207	198190204	107217261076	167211324	298	149	2.5e-11	6.11e-09	0.89,0.898,0.887	0.762,0.804,0.624	0.162	-0.162
ENSSSCG00000031903	NA	chr2	+	1314251	1314292	1313241	1313332	1314885	1314926	3022	99287332	890990118900	326,207,43	306243503049	190	149	1.52e-11	3.77e-09	0.009,0.024,0.028	0.077,0.036,0.011	-0.021	0.021
ENSSSCG00000033894	NA	chr1	-	34007595	34007649	34007305	34007419	34013745	34013857	8017	24,40,41	263159200	129,115,93	241153236	203	149	1.33e-11	3.37e-09	0.063,0.156,0.131	0.282,0.356,0.224	-0.171	0.171
ENSSSCG00000008215	SMYD1	chr3	-	57889102	57889141	57885444	57885634	57892679	57892810	6295	182193172	94154154	478481537	109138147	188	149	1.06e-11	2.73e-09	0.605,0.498,0.47	0.777,0.734,0.743	-0.227	0.227
ENSSSCG00000015720	BIN1	chr15	+	25376708	25376780	25371712	25371841	25376992	25377103	14208	112,101,78	39,23,39	146193278	13,14,17	221	149	1.04e-11	2.71e-09	0.659,0.748,0.574	0.883,0.903,0.917	-0.241	0.241
ENSSSCG00000024864	ATXN10	chr5	-	3750905	3751064	3739280	3739361	3753917	3754014	20488	125168154	14,19,23	143233204	2,7,1	298	149	9.4e-12	2.5e-09	0.817,0.816,0.77	0.973,0.943,0.99	-0.168	0.168
ENSSSCG00000015670	GTDC1	chr15	+	7757934	7757998	7685967	7686087	7782676	7782742	20044	4,0,12	2,13,12	8,6,14	0,0,0	213	149	7.21e-12	1.96e-09	0.583,0.0,0.412	1.0,1.0,1.0	-0.668	0.668
ENSSSCG00000010651	ABLIM1	chr14	-	124781202	124781307	124779470	124779518	124792592	124792722	17277	0,0,4	11,15,28	63,22,74	29,28,79	254	149	7.26e-12	1.96e-09	0.0,0.0,0.077	0.56,0.315,0.355	-0.384	0.384
ENSSSCG00000011720	MBNL1	chr13	+	92686301	92686337	92677809	92677963	92687025	92687120	5966	330344465	191237306	243204323	392226501	185	149	3.5e-12	9.84e-10	0.582,0.539,0.55	0.333,0.421,0.342	0.192	-0.192
ENSSSCG00000035332	ZNF436	chr6	-	81258267	81258364	81257349	81257476	81259643	81259814	7917	5,6,13	0,0,0	5,10,6	11,15,4	246	149	3.31e-12	9.48e-10	1.0,1.0,1.0	0.216,0.288,0.476	0.673	-0.673
ENSSSCG00000009933	UBE3B	chr14	-	41440456	41440489	41437946	41438049	41442343	41442477	11376	30,11,27	0,0,0	10,15,17	11,4,16	182	149	1.96e-12	5.73e-10	1.0,1.0,1.0	0.427,0.754,0.465	0.451	-0.451
ENSSSCG00000005229	VLDLR	chr1	-	219181481	219181565	219181024	219181105	219182751	219182898	4832	11,23,32	272350332	39,40,68	224185228	233	149	1.68e-12	5.01e-10	0.025,0.04,0.058	0.1,0.121,0.16	-0.086	0.086
ENSSSCG00000000502	CNOT2	chr5	+	34492040	34492263	34470910	34471053	34502073	34502196	17526	2,4,2	0,0,0	2,0,2	3,5,1	298	149	7.69e-13	2.34e-10	1.0,1.0,1.0	0.25,0.0,0.5	0.75	-0.75
ENSSSCG00000000502	CNOT2	chr5	+	34492058	34492263	34470910	34471053	34502073	34502196	17527	2,4,2	0,0,0	2,0,2	3,5,1	298	149	7.69e-13	2.34e-10	1.0,1.0,1.0	0.25,0.0,0.5	0.75	-0.75
ENSSSCG00000002799	CNOT1	chr6	-	20286046	20286299	20283636	20283885	20287174	20287283	6478	4,2,15	4,7,15	10,11,8	0,0,0	298	149	6.24e-13	1.98e-10	0.333,0.125,0.333	1.0,1.0,1.0	-0.736	0.736
ENSSSCG00000008624	LPIN1	chr3	-	124992544	124992652	124987994	124988124	124995268	124995394	17910	190166149	86,71,235	390158309	36,12,21	257	149	4.68e-13	1.52e-10	0.562,0.575,0.269	0.863,0.884,0.895	-0.412	0.412
ENSSSCG00000038873	SLMAP	chr13	+	39716606	39716696	39714057	39714192	39718044	39719922	12557	8985441161	78,36,55	15368491393	26,17,36	239	149	3.55e-13	1.17e-10	0.878,0.904,0.929	0.974,0.969,0.96	-0.064	0.064
ENSSSCG00000002844	PHKB	chr6	-	37027233	37027324	37024200	37024403	37028241	37028332	4521	51,16,40	353362363	44,59,62	117,66,36	240	149	2.05e-13	6.92e-11	0.082,0.027,0.064	0.189,0.357,0.517	-0.297	0.297
ENSSSCG00000006982	ZDHHC2	chr17	+	4912619	4912752	4910266	4910387	4915173	4915300	1011	40,31,60	12,3,8	241121257	2,0,0	282	149	3.96e-14	1.37e-11	0.638,0.845,0.798	0.985,1.0,1.0	-0.235	0.235
ENSSSCG00000008965	NA	chr8	-	70671330	70671429	70661436	70661554	70697054	70697420	16554	56,56,106	21,24,39	15,13,47	0,0,0	248	149	2.84e-14	1.01e-11	0.616,0.584,0.62	1.0,1.0,1.0	-0.393	0.393
ENSSSCG00000013399	TEAD1	chr2	-	46469970	46470033	46469818	46469881	46472421	46472486	5228	695538831	77,78,71	339317423	116,84,110	212	149	2e-14	7.26e-12	0.864,0.829,0.892	0.673,0.726,0.73	0.152	-0.152
ENSSSCG00000004570	TPM1	chr1	-	109014558	109014684	109001699	109001833	109014879	109015005	13788	479345215851	107114121	140414191061	52,79,94	275	149	1.1e-14	4.09e-12	0.96,0.956,0.963	0.936,0.907,0.859	0.059	-0.059
ENSSSCG00000008808	GNPDA2	chr8	-	35150389	35150550	35142539	35142685	35159037	35159154	16924	195287208	0,4,0	241213220	19,12,29	298	149	8.99e-15	3.43e-12	1.0,0.973,1.0	0.864,0.899,0.791	0.14	-0.14
ENSSSCG00000012411	PHKA1	chrX	-	58476575	58476626	58464047	58464218	58478373	58478412	7861	19,10,8	745559691	9,42,33	319304275	200	149	7.55e-15	2.96e-12	0.019,0.013,0.009	0.021,0.093,0.082	-0.052	0.052
ENSSSCG00000040507	PDLIM7	chr2	+	80458886	80459005	80458413	80458444	80459392	80459413	6805	217171214	97015941766	138170150	466560371	268	149	7.11e-15	2.86e-12	0.111,0.056,0.063	0.141,0.144,0.184	-0.08	0.08
ENSSSCG00000041322	NA	chr7	-	52713451	52713490	52708740	52708862	52718526	52718762	19979	116,78,142	249153202	31,11,18	135122161	188	149	2.78e-15	1.15e-12	0.27,0.288,0.358	0.154,0.067,0.081	0.205	-0.205
ENSSSCG00000004561	HERC1	chr1	+	108312705	108312771	108308168	108308220	108316122	108316391	7194	17,21,13	32,31,16	2,5,2	82,37,66	215	149	2.22e-15	9.45e-13	0.269,0.319,0.36	0.017,0.086,0.021	0.275	-0.275
ENSSSCG00000001002	PRPF4B	chr7	+	2408571	2408695	2406791	2406945	2409381	2409496	13094	13,9,2	88110121	30,15,55	40,45,92	273	149	1.67e-15	7.29e-13	0.075,0.043,0.009	0.29,0.154,0.246	-0.188	0.188
ENSSSCG00000014913	PICALM	chr9	-	19869730	19869880	19861693	19861801	19875265	19875369	9265	123103148	168124135	55,38,74	239191179	298	149	4.44e-16	2e-13	0.268,0.293,0.354	0.103,0.09,0.171	0.184	-0.184
ENSSSCG00000000146	MYH11	chr3	+	7075418	7075439	7073430	7073533	7077590	7077683	3380	4,6,7	36,89,54	22,34,16	27,33,18	170	149	2.22e-16	1.03e-13	0.089,0.056,0.102	0.417,0.475,0.438	-0.361	0.361
ENSSSCG00000007026	VDAC3	chr17	+	11415183	11415186	11413872	11413922	11417709	11417862	9153	104,115,78	796725739	227229271	831736696	152	149	2.22e-16	1.03e-13	0.114,0.135,0.094	0.211,0.234,0.276	-0.126	0.126
ENSSSCG00000006556	TPM3	chr4	+	95559547	95559623	95558920	95558996	95560555	95560618	13291	337216293	17,21,19	136913081490	15,21,6	225	149	1.11e-16	5.51e-14	0.929,0.872,0.911	0.984,0.976,0.994	-0.081	0.081
ENSSSCG00000010651	ABLIM1	chr14	-	124808367	124808451	124798004	124798082	124811487	124811546	17284	6,4,9	47,27,55	265100283	46,55,70	233	149	0	0	0.075,0.087,0.095	0.787,0.538,0.721	-0.596	0.596
ENSSSCG00000007979	LUC7L	chr3	+	41443707	41443778	41441603	41442882	41444752	41444847	17594	19,13,34	11,22,32	40,29,23	0,0,0	220	149	0	0	0.539,0.286,0.418	1.0,1.0,1.0	-0.586	0.586
ENSSSCG00000031903	NA	chr2	+	1305830	1305845	1305605	1305626	1308470	1308489	3021	14671023828	235635784001	7391082886	341,168,73	164	149	0	0	0.361,0.206,0.158	0.663,0.854,0.917	-0.57	0.57
ENSSSCG00000016397	NEB	chr15	+	747858	747951	747296	747389	760122	760215	13959	1118590937	768841823	339036305661	250313239	242	149	0	0	0.473,0.302,0.412	0.893,0.877,0.936	-0.506	0.506
ENSSSCG00000008624	LPIN1	chr3	-	124992544	124992634	124987994	124988124	124995268	124995394	17909	79,71,66	86,71,235	188,51,130	36,12,21	239	149	0	0	0.364,0.384,0.149	0.765,0.726,0.794	-0.463	0.463
ENSSSCG00000000866	MYBPC1	chr5	-	82561182	82561241	82559439	82559482	82562976	82563163	2291	229312901420	430330313165	374236903754	18481805895	208	149	0	0	0.276,0.234,0.243	0.592,0.594,0.75	-0.394	0.394
ENSSSCG00000015720	BIN1	chr15	+	25376708	25376780	25370424	25370572	25376992	25377103	14207	170178140	342439584	260291418	147189211	221	149	0	0	0.251,0.215,0.139	0.544,0.509,0.572	-0.34	0.34
ENSSSCG00000016397	NEB	chr15	+	760512	760605	760122	760215	760930	761023	13962	199713071472	592490550	398139665389	144121135	242	149	0	0	0.675,0.622,0.622	0.945,0.953,0.961	-0.313	0.313
ENSSSCG00000036052	NA	chr15	-	84228406	84228709	84226952	84228277	84229236	84229390	13838	427923272534856	12515131857374	427714167039069	21532218634	298	149	0	0	0.631,0.554,0.703	0.909,0.904,0.969	-0.298	0.298
ENSSSCG00000003660	PABPC4	chr6	-	95386322	95386409	95386101	95386229	95386907	95387027	5695	281233250	456391457	283393465	158194244	236	149	0	0	0.28,0.273,0.257	0.531,0.561,0.546	-0.276	0.276
ENSSSCG00000015720	BIN1	chr15	+	25376560	25376780	25370424	25370572	25376992	25377103	14206	98,96,78	342439584	137191257	147189211	298	149	0	0	0.125,0.099,0.063	0.318,0.336,0.378	-0.248	0.248
ENSSSCG00000015720	BIN1	chr15	+	25371712	25371841	25370424	25370572	25376992	25377103	14199	104127124	342439584	150189275	147189211	278	149	0	0	0.14,0.134,0.102	0.354,0.349,0.411	-0.246	0.246
ENSSSCG00000016397	NEB	chr15	+	760930	761023	747296	747389	761888	761996	13963	316523573000	55,78,107	463546996981	8,4,4	242	149	0	0	0.973,0.949,0.945	0.997,0.999,0.999	-0.043	0.043
ENSSSCG00000032556	ALDOA	chr3	+	18256324	18256477	18253626	18254130	18256668	18256795	16981	143141206	642879058140	99102154	192922831964	298	149	0	0	0.011,0.009,0.012	0.025,0.022,0.038	-0.018	0.018
ENSSSCG00000015796	PDLIM3	chr15	-	46522453	46522717	46520505	46520639	46527302	46527370	8177	178801709645856	150115149	198721479841060	435313483	298	149	0	0	0.983,0.987,0.994	0.958,0.959,0.977	0.023	-0.023
ENSSSCG00000024481	PDE4DIP	chr4	-	100674545	100674731	100670967	100671219	100677021	100677245	7322	373144292909	19,6,3	252426172221	49,60,51	298	149	0	0	0.99,0.997,0.998	0.963,0.956,0.956	0.037	-0.037
ENSSSCG00000024481	PDE4DIP	chr4	-	100676280	100676433	100670967	100671219	100677021	100677245	7323	206123742108	19,6,3	235916751869	49,60,51	298	149	0	0	0.982,0.995,0.997	0.96,0.933,0.948	0.044	-0.044
ENSSSCG00000010359	LDB3	chr14	+	87679905	87679920	87677702	87677906	87682481	87682651	2533	375456439	302536192992	282228223	403740994298	164	149	0	0	0.101,0.103,0.118	0.06,0.048,0.045	0.056	-0.056
ENSSSCG00000010313	VCL	chr14	+	76804159	76804363	76800765	76800951	76806331	76806535	10044	46,76,149	292293646	20,19,11	513250561	298	149	0	0	0.073,0.115,0.103	0.019,0.037,0.01	0.075	-0.075
ENSSSCG00000000866	MYBPC1	chr5	-	82617186	82617222	82615450	82615561	82626139	82626181	2298	613261281	226621032058	121,96,126	344133552565	185	149	0	0	0.179,0.091,0.099	0.028,0.023,0.038	0.093	-0.093
ENSSSCG00000004570	TPM1	chr1	-	108995119	108995198	108987812	108987846	108996645	108996715	13784	358634184249	101102119	9821084827	95,81,128	228	149	0	0	0.959,0.956,0.959	0.871,0.897,0.809	0.099	-0.099
ENSSSCG00000000866	MYBPC1	chr5	-	82617910	82617949	82617186	82617222	82626139	82626181	2300	705356417	0,0,0	121115148	16,13,14	188	149	0	0	1.0,1.0,1.0	0.857,0.875,0.893	0.125	-0.125
ENSSSCG00000012411	PHKA1	chrX	-	58498362	58498539	58496771	58496863	58501362	58501529	7868	310232303253	59,30,28	928771692	128110109	298	149	0	0	0.963,0.982,0.983	0.784,0.778,0.76	0.202	-0.202
ENSSSCG00000000866	MYBPC1	chr5	-	82559439	82559482	82557612	82558260	82562976	82563163	2288	950669327180	152,55,148	557255923917	132212021128	192	149	0	0	0.98,0.99,0.974	0.766,0.783,0.729	0.222	-0.222
ENSSSCG00000016578	FLNC	chr18	-	19778598	19778661	19777458	19777596	19779028	19779229	161	164622603633	250012706372	625400370	9535349713993	212	149	0	0	0.316,0.556,0.286	0.044,0.074,0.018	0.341	-0.341
ENSSSCG00000000866	MYBPC1	chr5	-	82561182	82561241	82557612	82558260	82562976	82563163	2289	840478550	152,55,148	125813091310	132212021128	208	149	0	0	0.798,0.862,0.727	0.405,0.438,0.454	0.363	-0.363
ENSSSCG00000002844	PHKB	chr6	-	37028241	37028332	37027233	37027324	37029681	37029739	4523	262306357	20,14,23	88,93,64	46,62,52	240	149	0	0	0.891,0.931,0.906	0.543,0.482,0.433	0.423	-0.423
ENSSSCG00000011103	PARD3	chr10	-	57189580	57189625	57184078	57184306	57190692	57190844	1577	60,76,86	28,27,22	21,8,13	51,56,62	194	149	0	0	0.622,0.684,0.75	0.24,0.099,0.139	0.526	-0.526
ENSSSCG00000038569	ARMCX1	chrX	+	83134674	83134790	83133814	83133918	83135041	83136917	19338	2,6,4	0,0,0	1,0,0	1,3,8	265	149	0	0	1.0,1.0,1.0	0.36,0.0,0.0	0.88	-0.88
