# Supplementary material for: Comprehensive analysis of pre-mRNA alternative splicing regulated by m6A methylation in pig oxidative and glycolytic skeletal muscles
Source: BMC Genomics. 2022 Dec 6;23:804. doi: 10.1186/s12864-022-09043-0 (PMC9724443; doi:10.1186/s12864-022-09043-0)
Supplement: Supplementary file 5 — Additional file 5: Table S4. Differentially expressed genes identified in SOL and EDL. [file 12864_2022_9043_MOESM5_ESM.xlsx]

## Sheet: Additional file 5
Additional file 5: Table S4. Differentially expressed genes identified in SOL and EDL
Name	gene_id	EDL_1	EDL_2	EDL_3	SOL_1	SOL_2	SOL_3	baseMean	log2FoldChange	lfcSE	stat	pvalue	padj
CILP2	ENSSSCG00000013934	0	0	0	782	146	16	169.245	10.8837	2.42205	4.4936	7e-06	0.000183121
PRSS46	ENSSSCG00000024268	0	0	0	125	9	32	28.6575	8.32131	1.55677	5.34524	9.03e-08	3.9e-06
CHRNA6	ENSSSCG00000023338	0	0	0	70	65	26	28.617	8.31666	1.37521	6.04755	1.47e-09	9.29e-08
METTL21C	ENSSSCG00000031101	21	0	26	2949	2111	3841	1497.37	7.64007	1.25805	6.07295	1.26e-09	8.04e-08
PAX6	ENSSSCG00000013320	0	0	0	25	28	52	17.4046	7.60476	1.36729	5.56192	2.67e-08	1.31e-06
DBX2	ENSSSCG00000035938	0	0	0	11	22	22	9.36617	6.70769	1.5113	4.43835	9.07e-06	0.000227993
LRRC52	ENSSSCG00000029977	0	0	0	14	31	0	8.37614	6.54393	2.1535	3.03874	0.00237572	0.0228535
MDGA2	ENSSSCG00000005002	11	0	0	334	281	311	160.283	6.45793	1.76259	3.66389	0.000248413	0.00372701
ZIC3	ENSSSCG00000012705	0	0	0	4	16	27	7.71602	6.43132	1.68064	3.82671	0.000129868	0.00217489
PLXNB3	ENSSSCG00000012780	0	0	0	12	16	15	7.37676	6.36236	1.55662	4.08729	4.36e-05	0.000881353
ZFAND4	ENSSSCG00000010402	0	0	0	10	18	13	7.10659	6.30739	1.59289	3.95971	7.5e-05	0.0013859
protein_coding	ENSSSCG00000033457	0	0	0	5	0	42	7.06075	6.30532	2.26445	2.78448	0.00536131	0.0434718
VDR	ENSSSCG00000020864	0	0	0	8	8	27	6.90938	6.2749	1.65423	3.79325	0.000148688	0.00242548
MYO1H	ENSSSCG00000009935	0	0	0	15	7	17	6.49617	6.18266	1.62452	3.80583	0.000141327	0.00232459
GRIFIN	ENSSSCG00000007569	0	0	0	7	21	5	5.96671	6.05209	1.78546	3.38966	0.000699797	0.00865858
protein_coding	ENSSSCG00000031955	0	0	0	12	13	9	5.92575	6.04465	1.64979	3.66389	0.00024841	0.00372701
NELL2	ENSSSCG00000000802	0	0	0	8	14	10	5.55057	5.95074	1.6827	3.53642	0.000405584	0.00557144
protein_coding	ENSSSCG00000038066	13	0	3	322	379	185	159.029	5.91273	1.21181	4.87924	1.06e-06	3.55e-05
AREG	ENSSSCG00000008963	0	0	0	11	10	7	4.88446	5.7658	1.7344	3.32438	0.000886145	0.0104413
protein_coding	ENSSSCG00000042542	0	0	1	13	23	19	9.62558	5.76046	1.46358	3.93586	8.29e-05	0.00150492
protein_coding	ENSSSCG00000016184	0	0	0	6	3	20	4.57584	5.682	1.88032	3.02183	0.00251252	0.0239199
MYBPC3	ENSSSCG00000013236	0	0	0	9	7	8	4.10596	5.51755	1.79403	3.07551	0.00210145	0.0207786
TREM1	ENSSSCG00000033251	0	0	0	4	6	13	3.76087	5.39602	1.88734	2.85906	0.00424903	0.0362589
ZIC4	ENSSSCG00000011693	5	16	5	300	434	260	178.269	5.35198	0.50549	10.5877	3.4e-26	1.74e-23
ADH1C	ENSSSCG00000009182	0	0	2	36	15	2	9.85724	4.90668	1.64836	2.9767	0.0029137	0.0269962
LIX1	ENSSSCG00000023396	0	6	7	154	88	78	57.6668	4.72424	0.697458	6.77351	1.26e-11	1.17e-09
PRSS45P	ENSSSCG00000040146	0	9	2	169	30	58	46.1228	4.61013	0.971566	4.74505	2.08e-06	6.47e-05
PIK3C2G	ENSSSCG00000000591	4	0	0	39	37	13	16.5309	4.60141	1.20433	3.82073	0.000133057	0.00221489
CP	ENSSSCG00000011700	0	4	0	46	16	21	14.9848	4.4347	1.20496	3.68039	0.000232882	0.00352842
ZIC1	ENSSSCG00000011692	41	27	20	380	836	565	323.707	4.42963	0.407126	10.8803	1.43e-27	8.25e-25
protein_coding	ENSSSCG00000044934	2	0	0	15	12	13	7.18572	4.39479	1.42884	3.07577	0.00209959	0.0207786
ZNF385B	ENSSSCG00000023181	205	65	104	3051	1745	1704	1185.28	4.21229	0.4061	10.3726	3.31e-25	1.47e-22
AGMAT	ENSSSCG00000003463	2	0	1	17	19	9	8.43712	4.02983	1.25454	3.21221	0.00131718	0.0143131
protein_coding	ENSSSCG00000039506	5574	2106	4798	62836	52768	72685	33890.1	3.9867	0.299632	13.3053	2.16e-40	3.31e-37
protein_coding	ENSSSCG00000036013	3	0	0	14	15	16	8.18205	3.97383	1.31142	3.03018	0.00244407	0.0233809
FRK	ENSSSCG00000004434	5	6	0	48	44	73	29.4538	3.93451	0.739595	5.31982	1.04e-07	4.45e-06
SSH3	ENSSSCG00000027956	2	2	2	68	1	12	15.0301	3.85013	1.32516	2.90541	0.00366772	0.0324189
GABRB2	ENSSSCG00000033558	3	4	0	33	26	38	17.5592	3.83497	0.8632	4.44273	8.88e-06	0.000225034
SIM2	ENSSSCG00000027179	7	0	0	23	18	57	17.0336	3.79764	1.18824	3.19602	0.00139339	0.0149345
DKK3	ENSSSCG00000013401	119	39	51	1132	796	741	495.424	3.76338	0.406782	9.25159	2.21e-20	5.77e-18
B3GAT2	ENSSSCG00000026246	0	14	0	53	57	70	32.9005	3.70351	1.1259	3.28939	0.00100406	0.0115358
SLC23A1	ENSSSCG00000026423	6	0	0	20	10	39	12.1723	3.51485	1.28478	2.73575	0.00622374	0.049
NDST3	ENSSSCG00000009115	4	6	0	31	38	35	19.542	3.43775	0.845955	4.06375	4.83e-05	0.000959788
CNTN1	ENSSSCG00000000789	6	14	0	54	24	138	37.7898	3.37443	0.945394	3.56933	0.000357889	0.00500068
TECRL	ENSSSCG00000024681	339	144	286	2702	1745	2850	1354.96	3.30985	0.295564	11.1984	4.15e-29	2.61e-26
BICD1	ENSSSCG00000000531	208	192	383	2068	2772	2187	1341.24	3.27276	0.288759	11.3339	8.92e-30	6.17e-27
COL4A3	ENSSSCG00000016245	2	7	0	24	25	29	14.7875	3.15529	0.971056	3.24934	0.00115674	0.0129354
FAM228A	ENSSSCG00000008582	1	1	4	16	13	21	9.35124	3.1271	0.996528	3.138	0.00170107	0.0175239
CNR1	ENSSSCG00000004309	3	6	0	13	25	39	14.2943	3.10544	0.997715	3.11255	0.00185478	0.0188518
protein_coding	ENSSSCG00000043557	18	39	21	350	95	199	122.343	3.10247	0.530176	5.85177	4.86e-09	2.73e-07
C9orf16	ENSSSCG00000022295	29	47	31	222	287	378	167.005	3.10053	0.318629	9.73085	2.23e-22	7.51e-20
ABCC8	ENSSSCG00000013378	0	12	25	68	37	212	56.1596	3.0928	0.934957	3.30796	0.000939796	0.0109154
COL11A2	ENSSSCG00000001473	11	24	12	276	42	39	70.5337	3.02806	0.799154	3.78909	0.000151201	0.00245936
MBOAT2	ENSSSCG00000023539	40	46	28	229	156	550	169.829	3.0229	0.436105	6.9316	4.16e-12	4.14e-10
RFLNA	ENSSSCG00000035760	67	20	29	314	283	286	170.472	3.008	0.425749	7.0652	1.6e-12	1.73e-10
CHRDL2	ENSSSCG00000014843	4	6	2	36	25	30	17.5384	2.98607	0.736675	4.05345	5.05e-05	0.000995912
ACTC1	ENSSSCG00000004803	200	481	693	1197	1181	8916	1968.21	2.98293	0.946126	3.15278	0.00161725	0.0168468
COL25A1	ENSSSCG00000039813	0	6	5	15	21	49	15.64	2.96056	0.964652	3.06905	0.00214743	0.0211125
CPLX1	ENSSSCG00000037527	5	8	28	71	146	67	56.6882	2.94147	0.680688	4.32133	1.55e-05	0.000357569
RORC	ENSSSCG00000026427	56	41	24	262	320	288	169.502	2.91966	0.359616	8.11882	4.71e-16	7.85e-14
PHKA2	ENSSSCG00000012157	57	87	83	483	480	569	297.531	2.82257	0.228915	12.3302	6.23e-35	7.83e-32
TACR1	ENSSSCG00000036008	9	0	7	36	13	59	20.101	2.77572	0.960189	2.8908	0.0038426	0.0334727
CSRP3	ENSSSCG00000013354	7198	2596	13382	44099	30405	75704	28428.4	2.74712	0.6161	4.45888	8.24e-06	0.000210273
GPR137C	ENSSSCG00000005036	23	24	39	175	218	140	106.943	2.74403	0.395227	6.94293	3.84e-12	3.85e-10
CA3	ENSSSCG00000006141	15316	11414	10203	65522	86836	79907	45900.1	2.72924	0.224303	12.1677	4.62e-34	5.33e-31
SPATA4	ENSSSCG00000015767	60	27	32	484	109	143	147.186	2.72431	0.59561	4.57398	4.79e-06	0.000132924
SNAP91	ENSSSCG00000004453	13	6	5	90	42	12	29.6715	2.71572	0.852944	3.18393	0.00145288	0.0154846
PRMT8	ENSSSCG00000000730	10	9	8	37	29	112	32.9407	2.70652	0.641397	4.21973	2.45e-05	0.000528136
KCNE1	ENSSSCG00000012049	0	6	5	29	13	26	13.2339	2.68271	0.972566	2.75838	0.00580881	0.0463934
ZBTB1	ENSSSCG00000023724	507	711	676	3787	2820	4492	2176.86	2.60371	0.189322	13.7528	4.9e-43	8.47e-40
protein_coding	ENSSSCG00000011324	144	125	143	1141	493	708	467.485	2.5842	0.318732	8.10775	5.16e-16	8.49e-14
CLDND2	ENSSSCG00000003230	336	242	330	1958	1732	1378	1026.65	2.58125	0.249197	10.3582	3.84e-25	1.66e-22
MYL2	ENSSSCG00000039710	12457	8647	11797	58098	54213	74998	36975	2.57137	0.15952	16.1194	1.86e-58	8.59e-55
MYH7B	ENSSSCG00000007288	1970	1472	1133	8608	9870	6797	5150.85	2.56045	0.285562	8.96636	3.06e-19	7.19e-17
ADORA2B	ENSSSCG00000035051	60	91	76	534	465	228	253.746	2.55257	0.406677	6.27665	3.46e-10	2.57e-08
PLCXD3	ENSSSCG00000033993	9	21	12	123	71	31	46.7975	2.53809	0.668508	3.79664	0.000146669	0.00240163
ANKRD2	ENSSSCG00000010522	550	413	1069	3641	1490	6467	2206.03	2.53287	0.421696	6.00638	1.9e-09	1.17e-07
TNNI1	ENSSSCG00000024061	17640	13386	13122	69047	72906	95684	47366.2	2.48471	0.171454	14.492	1.36e-47	3.14e-44
ZDHHC2	ENSSSCG00000006982	228	187	341	1729	613	1747	802.39	2.48446	0.355291	6.99273	2.7e-12	2.76e-10
TAL2	ENSSSCG00000037867	14	7	11	60	34	80	34.0637	2.48186	0.540977	4.58774	4.48e-06	0.000125726
C11orf52	ENSSSCG00000015035	24	19	41	213	82	146	88.4014	2.47183	0.466418	5.29961	1.16e-07	4.89e-06
RAB3B	ENSSSCG00000021036	35	15	77	165	108	420	131.739	2.4667	0.579535	4.25634	2.08e-05	0.000459188
TNNC1	ENSSSCG00000011441	11564	7449	7968	47834	40172	50940	28008.3	2.42958	0.200539	12.1152	8.77e-34	9.33e-31
KCNMA1	ENSSSCG00000010325	336	453	286	1918	1657	1936	1116.09	2.42036	0.22624	10.6982	1.04e-26	5.52e-24
RCAN1	ENSSSCG00000012050	1098	608	1068	3662	6352	3521	2822.5	2.40704	0.331174	7.26822	3.64e-13	4.38e-11
MUSK	ENSSSCG00000005456	124	148	236	542	485	1667	515.217	2.40652	0.404457	5.95	2.68e-09	1.57e-07
MZB1	ENSSSCG00000029239	15	8	12	44	31	109	35.3947	2.39615	0.599117	3.99947	6.35e-05	0.00120629
TIGD4	ENSSSCG00000038186	31	30	45	314	152	21	104.922	2.35909	0.752446	3.13523	0.00171718	0.017638
LAMC3	ENSSSCG00000005710	15	25	12	180	47	18	52.1363	2.35356	0.81309	2.89459	0.00379657	0.0332182
MYOM3	ENSSSCG00000036534	8186	7802	19973	55639	37882	82026	34889	2.34313	0.338745	6.9171	4.61e-12	4.52e-10
PRSS36	ENSSSCG00000007760	14	4	8	43	15	72	25.2865	2.32824	0.742619	3.13517	0.00171752	0.017638
ABLIM1	ENSSSCG00000010651	1690	1143	1631	8361	4493	8674	4337.43	2.32397	0.240381	9.66784	4.13e-22	1.29e-19
TMC7	ENSSSCG00000007866	444	170	326	2079	1053	1256	906.318	2.31218	0.370377	6.24277	4.3e-10	3.11e-08
NTN5	ENSSSCG00000003146	40	45	53	180	183	296	132.605	2.30398	0.282223	8.16367	3.25e-16	5.62e-14
protein_coding	ENSSSCG00000038969	656	1188	1177	3640	2366	8659	2859.07	2.27402	0.370425	6.13895	8.31e-10	5.63e-08
CNTNAP5	ENSSSCG00000015726	27	35	14	93	145	110	72.7371	2.27152	0.467384	4.86006	1.17e-06	3.86e-05
TMEM269	ENSSSCG00000039678	9	17	2	46	35	50	26.832	2.26132	0.720115	3.14021	0.00168824	0.0174279
protein_coding	ENSSSCG00000039222	17	10	14	91	35	57	37.8534	2.23202	0.556912	4.00785	6.13e-05	0.0011691
TNNT1	ENSSSCG00000025353	28226	21429	22138	101907	95847	124607	66305.4	2.22758	0.154418	14.4257	3.57e-47	7.05e-44
SLC41A1	ENSSSCG00000020783	3058	2639	3237	13437	10237	16257	8170.25	2.21612	0.143339	15.4607	6.39e-54	2.21e-50
KPNA7	ENSSSCG00000007607	5	9	8	22	34	42	20.115	2.21182	0.632215	3.49853	0.000467832	0.00624062
SLC4A3	ENSSSCG00000022846	336	283	214	1173	937	1612	759.414	2.19849	0.233734	9.40593	5.16e-21	1.43e-18
PTPN3	ENSSSCG00000005449	956	491	826	2898	3166	3793	2041.31	2.18822	0.237559	9.21126	3.22e-20	8.11e-18
GBX1	ENSSSCG00000032249	9	11	17	74	42	41	33.1251	2.18318	0.560379	3.89589	9.78e-05	0.00171748
CLCF1	ENSSSCG00000012915	23	25	17	126	81	63	57.6755	2.14779	0.480687	4.46817	7.89e-06	0.000203226
WEE1	ENSSSCG00000013411	72	121	138	402	457	533	290.151	2.14292	0.270023	7.93609	2.09e-15	3.07e-13
MYOZ2	ENSSSCG00000032838	6655	2950	4974	20901	17504	22853	12758.1	2.14105	0.263477	8.12613	4.43e-16	7.57e-14
TPPP3	ENSSSCG00000035983	1281	1116	2115	5144	5189	8757	3912.24	2.13586	0.245374	8.70449	3.19e-18	6.79e-16
TPM3	ENSSSCG00000006556	12946	9522	9649	47000	39928	47188	28098.5	2.13147	0.177906	11.9809	4.47e-33	4.42e-30
GPAT3	ENSSSCG00000009233	621	281	774	2547	2428	1789	1445.88	2.1299	0.34632	6.1501	7.74e-10	5.33e-08
DNAJA4	ENSSSCG00000037646	2014	1354	5014	9723	5988	20041	7144.83	2.12408	0.672686	3.15761	0.00159066	0.0166065
PDE7A	ENSSSCG00000006218	187	113	341	1168	638	800	548.933	2.12332	0.37895	5.60316	2.1e-08	1.06e-06
LDHB	ENSSSCG00000032557	9	5	8	28	26	37	18.9108	2.10927	0.612599	3.44314	0.000574994	0.00740586
protein_coding	ENSSSCG00000049253	113	66	86	479	68	587	227.365	2.10252	0.575227	3.65511	0.000257071	0.00380735
UGT8	ENSSSCG00000031904	8	6	6	24	31	26	17.2278	2.1014	0.650143	3.2322	0.00122839	0.0135182
RASL11B	ENSSSCG00000008835	41	6	18	69	95	99	55.3782	2.09136	0.616455	3.39256	0.000692421	0.00859808
MED12L	ENSSSCG00000011714	258	226	292	1253	1102	649	653.109	2.07005	0.315863	6.55364	5.62e-11	4.82e-09
HPN	ENSSSCG00000021867	57	91	62	198	119	579	177.183	2.06194	0.488658	4.21961	2.45e-05	0.000528136
BMP5	ENSSSCG00000001478	116	154	65	430	403	515	283.758	2.05629	0.330482	6.2221	4.91e-10	3.53e-08
MYH7	ENSSSCG00000002029	206033	138018	149047	707816	554618	691461	412962	2.05473	0.196595	10.4516	1.44e-25	6.87e-23
MYL12B	ENSSSCG00000003691	7542	5656	15246	28809	22549	64313	23403	2.05236	0.369839	5.54935	2.87e-08	1.4e-06
EREG	ENSSSCG00000038185	79	46	128	340	112	559	204.394	2.01711	0.503276	4.00797	6.12e-05	0.0011691
CACNA2D3	ENSSSCG00000027019	22	31	17	73	103	91	57.3812	2.00357	0.431431	4.644	3.42e-06	0.000100362
protein_coding	ENSSSCG00000000576	3445	2027	2362	9645	9068	11265	6365.1	2.00134	0.212014	9.43966	3.74e-21	1.08e-18
SLC5A3	ENSSSCG00000034167	826	759	538	2904	3844	947	1732.37	1.99874	0.670388	2.98146	0.00286877	0.0266512
KIAA1217	ENSSSCG00000011075	1970	1168	2390	7462	4108	9704	4423.03	1.99022	0.29226	6.80974	9.78e-12	9.2e-10
PGAP6	ENSSSCG00000007985	13	84	137	125	424	309	185.595	1.98227	0.671855	2.95044	0.00317317	0.0289097
MRPS6	ENSSSCG00000026981	261	178	213	835	778	807	520.618	1.97127	0.211319	9.32843	1.07e-20	2.91e-18
CHRNA1	ENSSSCG00000015969	366	739	355	1179	1493	3026	1177.44	1.96928	0.366674	5.37066	7.84e-08	3.42e-06
SATB2	ENSSSCG00000021657	114	124	173	455	409	676	324.285	1.95867	0.228231	8.58198	9.33e-18	1.79e-15
CDKN3	ENSSSCG00000005047	44	41	141	325	144	370	175.45	1.95663	0.496492	3.94091	8.12e-05	0.00147746
CERS6	ENSSSCG00000032715	362	681	1449	3327	1197	4915	1939.56	1.95321	0.669163	2.91888	0.00351292	0.0314526
TTC39A	ENSSSCG00000003875	21	54	63	144	49	346	108.054	1.94577	0.614328	3.16732	0.00153852	0.016172
LRP2	ENSSSCG00000040746	213	140	311	1189	214	1047	512.668	1.92943	0.497017	3.88202	0.000103594	0.0018048
HSPB6	ENSSSCG00000023498	26751	22869	33836	91063	90097	119259	64305.4	1.91558	0.151449	12.6484	1.14e-36	1.58e-33
IGSF23	ENSSSCG00000003080	26	29	45	54	38	297	76.5698	1.91056	0.674723	2.83162	0.00463125	0.038686
SORCS1	ENSSSCG00000030026	16	13	30	89	53	64	44.7554	1.89529	0.493203	3.84282	0.000121628	0.00205738
protein_coding	ENSSSCG00000042498	13	14	7	50	35	32	25.8212	1.86188	0.591053	3.15011	0.00163207	0.0169493
CASQ2	ENSSSCG00000006745	179	245	405	711	555	1690	613.453	1.84961	0.377179	4.9038	9.4e-07	3.19e-05
ZNF367	ENSSSCG00000028981	11	17	14	26	41	82	31.2938	1.84474	0.575435	3.20582	0.00134678	0.0145434
DUSP5	ENSSSCG00000040815	13	6	16	55	27	36	25.8195	1.84132	0.614579	2.99607	0.00273481	0.0256132
PTHLH	ENSSSCG00000036893	18	13	31	62	89	49	45.0622	1.81445	0.530755	3.41862	0.000629401	0.00794255
PLIN5	ENSSSCG00000013513	317	428	268	1142	1311	784	732.931	1.776	0.320585	5.53987	3.03e-08	1.45e-06
LMCD1	ENSSSCG00000011538	4807	3175	9677	21193	9203	27974	12447.7	1.77229	0.392203	4.51881	6.22e-06	0.000166389
ERFE	ENSSSCG00000016337	8	7	15	24	39	32	21.1863	1.75905	0.622105	2.82758	0.00469014	0.039013
RASGEF1C	ENSSSCG00000014011	56	51	57	216	117	199	116.488	1.75739	0.316765	5.54793	2.89e-08	1.4e-06
STXBP5L	ENSSSCG00000039888	59	29	35	194	33	178	86.9244	1.74579	0.601866	2.90063	0.00372416	0.032688
CYB5R3	ENSSSCG00000000038	1086	1182	1163	2570	2809	5959	2423.41	1.7439	0.250805	6.95321	3.57e-12	3.61e-10
PROX1	ENSSSCG00000015584	419	407	455	998	1613	1405	897.932	1.73217	0.231414	7.48516	7.15e-14	9.15e-12
ITGB6	ENSSSCG00000015886	1390	1041	1201	3503	3397	4666	2543.05	1.72953	0.1524	11.3487	7.53e-30	5.48e-27
FRMD5	ENSSSCG00000004694	14	5	9	29	26	33	19.4759	1.72037	0.628458	2.73744	0.00619191	0.048805
protein_coding	ENSSSCG00000035596	11	16	10	33	27	60	25.8635	1.72004	0.561403	3.06382	0.00218532	0.0212884
ASXL3	ENSSSCG00000003736	11	11	16	41	32	46	26.2619	1.71279	0.507365	3.37586	0.00073585	0.00901444
RSPO3	ENSSSCG00000004218	83	23	108	249	120	304	145.937	1.70845	0.509878	3.35072	0.00080603	0.00965352
ID1	ENSSSCG00000037016	209	323	137	679	898	462	469.15	1.70776	0.405734	4.20907	2.56e-05	0.000547176
FOS	ENSSSCG00000002383	1897	1859	1143	6588	5818	2289	3414.73	1.70499	0.409872	4.1598	3.19e-05	0.000662588
FABP3	ENSSSCG00000036883	5162	2544	3848	14529	11951	8245	7936.31	1.69722	0.319263	5.31605	1.06e-07	4.53e-06
DDO	ENSSSCG00000004401	345	198	284	813	551	1253	567.263	1.69525	0.282497	6.00096	1.96e-09	1.2e-07
LOC100522569	ENSSSCG00000009285	65	48	53	135	156	226	113.794	1.68974	0.294386	5.73986	9.48e-09	5.04e-07
TBC1D9	ENSSSCG00000032741	286	289	346	1071	790	926	625.756	1.67557	0.193654	8.6524	5.04e-18	1.03e-15
ST8SIA5	ENSSSCG00000032053	765	388	1053	2000	2254	2323	1478.72	1.66948	0.303844	5.49451	3.92e-08	1.82e-06
TBX3	ENSSSCG00000009865	259	302	297	704	1030	824	581.207	1.66455	0.240815	6.91215	4.77e-12	4.64e-10
SLC38A4	ENSSSCG00000026597	1247	1553	1753	4814	3624	5311	3062.42	1.65671	0.170402	9.72235	2.42e-22	7.97e-20
protein_coding	ENSSSCG00000039009	884	1130	750	3303	2108	2927	1869.64	1.65112	0.238895	6.91146	4.8e-12	4.64e-10
FRAS1	ENSSSCG00000008991	940	976	704	2894	2263	2618	1756.96	1.63627	0.210564	7.77089	7.79e-15	1.08e-12
ESRRB	ENSSSCG00000002388	550	208	433	1240	1061	1180	787.673	1.63096	0.316743	5.14915	2.62e-07	1.01e-05
KIF26B	ENSSSCG00000010879	10	15	19	29	53	46	29.0867	1.62504	0.547508	2.96807	0.00299671	0.0276173
HEY1	ENSSSCG00000006159	54	43	62	190	156	106	104.693	1.61707	0.382688	4.22556	2.38e-05	0.00051841
FGF9	ENSSSCG00000009278	23	12	17	64	36	51	34.1415	1.60906	0.506691	3.17563	0.00149509	0.0158723
SBK2	ENSSSCG00000033532	189	95	160	459	603	154	290.531	1.60722	0.506452	3.17349	0.00150618	0.0159479
TCAF1	ENSSSCG00000016453	650	534	1098	1984	1808	2858	1482.54	1.60717	0.251757	6.3838	1.73e-10	1.37e-08
RFX2	ENSSSCG00000035403	75	84	167	124	322	516	211.274	1.60477	0.471163	3.40598	0.000659274	0.00823081
ASB18	ENSSSCG00000016318	260	258	197	555	949	513	470.916	1.60258	0.338998	4.7274	2.27e-06	6.96e-05
LAD1	ENSSSCG00000021624	112	91	163	389	255	417	237.81	1.60163	0.274779	5.82881	5.58e-09	3.08e-07
MASP1	ENSSSCG00000011806	381	278	225	795	696	1097	578.963	1.5934	0.244982	6.50415	7.81e-11	6.59e-09
protein_coding	ENSSSCG00000037140	211	228	140	506	494	675	377.724	1.5806	0.250264	6.31572	2.69e-10	2.03e-08
HBEGF	ENSSSCG00000014362	1099	410	982	2976	1197	3008	1599.98	1.5794	0.382501	4.12915	3.64e-05	0.00074841
SLC6A6	ENSSSCG00000011600	239	390	426	760	644	1717	680.597	1.57801	0.329933	4.78281	1.73e-06	5.48e-05
CSRNP3	ENSSSCG00000015906	36	67	76	111	169	235	115.313	1.57706	0.384808	4.09831	4.16e-05	0.000844135
PALMD	ENSSSCG00000006874	612	697	1093	2217	1824	2738	1529.92	1.56294	0.219255	7.12843	1.02e-12	1.12e-10
CD83	ENSSSCG00000021576	118	232	141	337	489	573	317.28	1.56243	0.324386	4.81658	1.46e-06	4.71e-05
KCNN2	ENSSSCG00000014213	29	15	24	67	45	80	43.2163	1.55161	0.444609	3.48984	0.000483317	0.00641221
IGSF1	ENSSSCG00000012667	51	32	23	117	72	109	67.826	1.54616	0.428683	3.60677	0.00031003	0.00444419
CNIH3	ENSSSCG00000034972	13	21	24	38	59	64	36.7491	1.54264	0.481692	3.20254	0.00136221	0.0146641
FERMT3	ENSSSCG00000013041	377	179	168	997	593	366	461.794	1.54231	0.450353	3.42466	0.000615561	0.00779767
TFRC	ENSSSCG00000011848	9718	2934	9882	22869	18536	19981	14140	1.54144	0.368663	4.18115	2.9e-05	0.000607886
MME	ENSSSCG00000011723	301	234	176	682	516	803	453.369	1.54028	0.254542	6.05119	1.44e-09	9.12e-08
protein_coding	ENSSSCG00000030991	41	35	42	103	104	119	74.677	1.53731	0.306818	5.0105	5.43e-07	1.97e-05
NDRG4	ENSSSCG00000021911	120	132	133	258	401	400	243.312	1.53194	0.258617	5.9236	3.15e-09	1.82e-07
NRXN1	ENSSSCG00000026180	101	185	183	519	340	425	295.407	1.52784	0.303352	5.03653	4.74e-07	1.73e-05
LRRC38	ENSSSCG00000003449	32	55	27	136	98	75	72.5298	1.5254	0.469514	3.2489	0.00115852	0.0129449
A2M	ENSSSCG00000000660	47	127	31	107	185	295	131.438	1.52521	0.553579	2.75517	0.00586612	0.0467697
LMNTD1	ENSSSCG00000027144	36	9	27	63	57	77	44.9404	1.52215	0.529304	2.87577	0.00403046	0.0347589
PIK3R3	ENSSSCG00000003909	611	778	489	1558	1766	1815	1186.26	1.51786	0.231409	6.55921	5.41e-11	4.71e-09
PWWP3B	ENSSSCG00000012548	207	382	200	539	709	946	498.827	1.51556	0.316836	4.78341	1.72e-06	5.48e-05
GIPC2	ENSSSCG00000035582	73	59	170	218	94	551	185.783	1.51426	0.552392	2.74127	0.00612016	0.0484326
MAVS	ENSSSCG00000007143	1860	1761	1791	4914	3951	6024	3388.6	1.51384	0.131996	11.4688	1.89e-30	1.54e-27
MYO5B	ENSSSCG00000004511	40	32	18	86	79	76	56.2119	1.49311	0.440556	3.38915	0.000701101	0.00866696
STYXL1	ENSSSCG00000021837	502	436	390	1429	1140	927	823.104	1.48901	0.26235	5.67567	1.38e-08	7.27e-07
USP13	ENSSSCG00000011765	15388	14103	18941	39095	34948	55870	29630.4	1.47733	0.150721	9.80174	1.11e-22	3.83e-20
ENOX1	ENSSSCG00000021818	33	30	23	70	51	113	52.7714	1.4713	0.419052	3.51102	0.000446391	0.00601259
PPP1R36	ENSSSCG00000002275	13	23	31	36	50	94	40.5109	1.46123	0.52736	2.77084	0.00559121	0.044967
SLC35F1	ENSSSCG00000004250	117	119	99	197	435	219	204.379	1.45583	0.398791	3.65061	0.000261613	0.00384989
AFAP1L1	ENSSSCG00000014431	132	148	176	374	291	544	275.543	1.45156	0.232415	6.24552	4.22e-10	3.08e-08
PDLIM1	ENSSSCG00000010493	1845	1146	1540	4193	3158	4471	2736.56	1.44814	0.200889	7.20865	5.65e-13	6.57e-11
LONRF1	ENSSSCG00000006968	236	379	272	805	603	919	537.45	1.44154	0.24173	5.96344	2.47e-09	1.47e-07
PSME1	ENSSSCG00000002006	115	110	63	217	201	346	174.775	1.43893	0.324531	4.43388	9.26e-06	0.000231682
POLH	ENSSSCG00000001683	1156	1073	538	2670	2586	1798	1684.1	1.43867	0.34224	4.2037	2.63e-05	0.00055883
FBLN7	ENSSSCG00000008101	87	82	67	297	193	101	142.795	1.43856	0.454845	3.16276	0.00156283	0.0163778
DUSP29	ENSSSCG00000010317	294	344	506	1005	759	1199	683.536	1.43595	0.225757	6.36059	2.01e-10	1.55e-08
protein_coding	ENSSSCG00000039191	1058	989	1239	2703	2218	3649	1970.06	1.4354	0.152199	9.4311	4.06e-21	1.15e-18
TMEM159	ENSSSCG00000031876	1345	1100	743	2496	2601	3205	1929.93	1.43519	0.241756	5.93653	2.91e-09	1.68e-07
HOXA13	ENSSSCG00000029666	289	298	417	807	768	1006	599.321	1.4307	0.179367	7.97639	1.51e-15	2.34e-13
ATP2A2	ENSSSCG00000034386	53856	36062	27824	112112	96786	91435	70979.2	1.42926	0.27201	5.25444	1.48e-07	6.08e-06
LYRM7	ENSSSCG00000033213	646	491	489	1874	1594	511	975.559	1.42735	0.443691	3.21699	0.00129543	0.0141212
MTMR8	ENSSSCG00000023862	95	79	81	181	218	254	152.342	1.42096	0.248878	5.70946	1.13e-08	6.01e-07
ENDOD1	ENSSSCG00000014965	598	469	727	1142	1395	2072	1062.01	1.41573	0.218197	6.48831	8.68e-11	7.16e-09
ATF5	ENSSSCG00000003201	246	158	176	450	423	618	345.391	1.41556	0.231572	6.11285	9.79e-10	6.54e-08
THBS4	ENSSSCG00000014117	2762	1844	2131	7267	4672	4781	3976.13	1.39844	0.257146	5.43829	5.38e-08	2.4e-06
PPFIA4	ENSSSCG00000015474	345	436	625	1164	512	1995	824.172	1.39841	0.373401	3.74506	0.000180348	0.00286425
SLC1A4	ENSSSCG00000028282	173	285	277	505	318	1109	432.442	1.39396	0.373935	3.72783	0.000193138	0.00302568
GPA33	ENSSSCG00000006312	245	75	258	686	426	271	335.468	1.38802	0.487128	2.84938	0.00438039	0.0371059
VWA8	ENSSSCG00000029837	1073	908	1227	2770	2112	3112	1869.9	1.3809	0.156364	8.83131	1.03e-18	2.34e-16
ZNF385D	ENSSSCG00000011208	250	235	277	498	432	1002	441.309	1.36562	0.265915	5.13555	2.81e-07	1.08e-05
BTNL9	ENSSSCG00000028567	449	315	562	1212	652	1435	763.925	1.36526	0.279548	4.8838	1.04e-06	3.48e-05
COQ8A	ENSSSCG00000010861	13470	7859	11997	26589	26901	27404	19254	1.36333	0.211981	6.43138	1.26e-10	1.02e-08
FAM205A	ENSSSCG00000022044	66	84	68	178	198	150	126.81	1.36103	0.3185	4.27326	1.93e-05	0.000431882
CUX2	ENSSSCG00000009831	26	17	29	52	55	69	41.446	1.35869	0.415066	3.27342	0.00106254	0.0120872
NR4A2	ENSSSCG00000015871	188	140	210	306	697	246	309.811	1.35759	0.440341	3.08304	0.00204896	0.0204645
SLC38A2	ENSSSCG00000000808	6848	6776	9316	18488	18603	17955	13165.5	1.35197	0.175598	7.69921	1.37e-14	1.84e-12
DHRS4	ENSSSCG00000002013	378	418	360	845	834	1151	665.974	1.34545	0.164516	8.17826	2.88e-16	5.04e-14
GK	ENSSSCG00000012202	289	231	299	719	350	965	468.762	1.34318	0.298975	4.49261	7.04e-06	0.000183631
JAM2	ENSSSCG00000023028	247	263	188	592	588	491	403.065	1.34307	0.261084	5.14422	2.69e-07	1.04e-05
TBC1D1	ENSSSCG00000028983	3067	762	2256	6119	3863	4505	3464.4	1.34163	0.405936	3.30501	0.000949716	0.0110029
FGF6	ENSSSCG00000032662	131	256	389	453	602	825	440.876	1.34087	0.359231	3.73261	0.000189506	0.00298229
CA4	ENSSSCG00000023186	98	92	92	250	210	214	161.612	1.33647	0.252644	5.28996	1.22e-07	5.14e-06
EGLN3	ENSSSCG00000001963	506	526	497	1201	1295	1138	875.316	1.33394	0.193819	6.8824	5.89e-12	5.65e-10
POGLUT2	ENSSSCG00000009532	55	62	109	146	228	153	128.063	1.33332	0.38718	3.44368	0.000573858	0.00740502
MYOG	ENSSSCG00000034654	355	449	834	1219	438	2462	924.633	1.33267	0.46261	2.88076	0.00396722	0.0343851
BAG2	ENSSSCG00000033526	886	925	1165	2189	1726	3368	1693.45	1.33248	0.198172	6.72384	1.77e-11	1.61e-09
RFLNB	ENSSSCG00000038618	101	104	110	213	245	299	179.456	1.32843	0.220248	6.03152	1.62e-09	1.01e-07
IZUMO1	ENSSSCG00000003142	925	1230	1165	2414	2964	2464	1893.55	1.32825	0.214891	6.18105	6.37e-10	4.54e-08
KCNQ5	ENSSSCG00000004281	621	932	354	1605	1828	1022	1096.67	1.31853	0.396284	3.32723	0.000877135	0.0103439
protein_coding	ENSSSCG00000040556	34	29	28	83	66	65	51.6474	1.31454	0.391229	3.36003	0.000779348	0.00940175
EN1	ENSSSCG00000015715	41	63	65	114	130	156	95.2837	1.30876	0.312741	4.1848	2.85e-05	0.000599115
MTMR11	ENSSSCG00000006664	172	127	116	394	305	268	234.963	1.30811	0.30433	4.29831	1.72e-05	0.000391568
XPO4	ENSSSCG00000009276	836	715	754	1725	1518	2209	1293.99	1.29752	0.140822	9.21393	3.14e-20	8.05e-18
HSPB3	ENSSSCG00000036059	365	309	520	1017	475	1357	662.881	1.29097	0.31825	4.05646	4.98e-05	0.000985976
SLC20A2	ENSSSCG00000007027	1456	923	2792	4502	2489	5041	2840.16	1.28641	0.351399	3.66083	0.000251397	0.00375169
BIVM	ENSSSCG00000009534	377	251	322	732	637	832	527.379	1.27829	0.194955	6.55688	5.49e-11	4.75e-09
SMYD2	ENSSSCG00000015583	880	704	723	1706	1481	2196	1282.25	1.27586	0.161003	7.92443	2.29e-15	3.34e-13
PMP2	ENSSSCG00000036441	57	38	58	128	91	134	84.4647	1.27204	0.321433	3.9574	7.58e-05	0.00139751
GATD3A	ENSSSCG00000025525	1054	1283	890	2247	2745	2387	1798.6	1.2711	0.229741	5.53274	3.15e-08	1.5e-06
DLL4	ENSSSCG00000004755	124	152	210	476	298	327	267.755	1.2701	0.302187	4.20302	2.63e-05	0.000559655
PTGR2	ENSSSCG00000002351	442	204	214	736	715	474	476.354	1.26415	0.374475	3.37579	0.000736051	0.00901444
protein_coding	ENSSSCG00000035908	44	30	33	83	64	100	58.9917	1.26157	0.360973	3.49491	0.000474214	0.00630751
INPP5J	ENSSSCG00000030345	105	151	61	255	256	210	176.967	1.26026	0.389625	3.23456	0.00121832	0.0134609
DZIP3	ENSSSCG00000011940	128	149	152	326	312	331	235.498	1.25135	0.209645	5.96892	2.39e-09	1.43e-07
protein_coding	ENSSSCG00000031798	22	38	30	55	55	99	49.4303	1.25109	0.425051	2.94339	0.00324642	0.0294477
HDAC9	ENSSSCG00000015368	684	1001	1281	2254	1679	2846	1617	1.24851	0.237159	5.26447	1.41e-07	5.79e-06
ABLIM3	ENSSSCG00000014430	809	849	814	1882	1348	2466	1354.88	1.24708	0.180087	6.9249	4.36e-12	4.31e-10
MPPED2	ENSSSCG00000013327	33	42	42	71	92	102	64.075	1.24702	0.346701	3.59683	0.00032212	0.00458897
NUDT13	ENSSSCG00000025492	435	281	268	703	719	804	539.911	1.24532	0.241321	5.16042	2.46e-07	9.66e-06
ABTB2	ENSSSCG00000013303	144	74	99	315	99	314	172.394	1.23586	0.438713	2.81701	0.00484728	0.0400792
PDZD2	ENSSSCG00000016810	580	561	519	1300	1038	1402	904.386	1.23286	0.156295	7.88805	3.07e-15	4.42e-13
protein_coding	ENSSSCG00000043930	46	37	42	107	59	117	67.7111	1.2281	0.367381	3.34285	0.000829218	0.00988842
AZIN1	ENSSSCG00000023873	1026	1037	1719	2614	1575	4491	2032.84	1.22609	0.303907	4.03444	5.47e-05	0.00106545
PROM1	ENSSSCG00000008745	94	103	99	199	188	280	160.338	1.22468	0.227793	5.3763	7.6e-08	3.35e-06
HOMER2	ENSSSCG00000001804	2526	2417	2666	4921	5102	7040	4112.71	1.22209	0.12157	10.0525	8.95e-24	3.26e-21
GPAM	ENSSSCG00000010631	1666	911	845	2452	1940	3366	1856.8	1.22057	0.283773	4.30122	1.7e-05	0.000388384
PTPN1	ENSSSCG00000007469	671	609	1083	2179	818	2318	1263.77	1.21712	0.340225	3.5774	0.000347028	0.00488843
ANK3	ENSSSCG00000010212	2796	3013	2882	5884	5247	8406	4690.58	1.21509	0.143551	8.46453	2.57e-17	4.68e-15
RGCC	ENSSSCG00000009434	518	240	728	1324	874	1027	790.346	1.21487	0.352005	3.45129	0.000557922	0.0072399
HDHD5	ENSSSCG00000000764	107	61	70	164	163	200	128.175	1.21136	0.303204	3.99521	6.46e-05	0.00122313
IRF8	ENSSSCG00000034980	1636	608	827	2416	2239	2023	1650.98	1.20796	0.343644	3.51514	0.000439516	0.00593154
PCDH12	ENSSSCG00000014395	160	186	157	356	426	306	271.072	1.20687	0.277847	4.34365	1.4e-05	0.000329668
MAST2	ENSSSCG00000003913	2224	1828	3100	4546	3886	7539	3806.51	1.20415	0.228427	5.27151	1.35e-07	5.6e-06
DLG2	ENSSSCG00000014904	44	98	71	140	155	174	114.628	1.20295	0.358027	3.35995	0.000779571	0.00940175
RDH16	ENSSSCG00000000419	610	387	335	1372	796	698	714.972	1.19692	0.353035	3.39037	0.000697987	0.00864391
UNC5B	ENSSSCG00000010276	77	81	147	221	221	211	161.288	1.19316	0.315524	3.78153	0.000155869	0.00252082
DDR1	ENSSSCG00000001382	499	623	837	1229	1047	2076	1038.76	1.19211	0.243529	4.89514	9.82e-07	3.31e-05
protein_coding	ENSSSCG00000031476	244	161	157	491	444	254	300.438	1.19135	0.366201	3.25328	0.00114082	0.0127989
protein_coding	ENSSSCG00000036029	95	97	89	185	223	198	150.049	1.18962	0.265294	4.48418	7.32e-06	0.000189609
protein_coding	ENSSSCG00000039658	189	188	294	509	311	659	354.587	1.18867	0.274741	4.32651	1.51e-05	0.00035102
TPPP	ENSSSCG00000032698	174	171	197	359	536	236	288.142	1.18783	0.369683	3.2131	0.00131309	0.0142911
STARD7	ENSSSCG00000008132	1307	1109	1840	3329	2862	2870	2243.17	1.18307	0.215068	5.5009	3.78e-08	1.77e-06
FRZB	ENSSSCG00000016018	1124	603	1230	2283	2513	1310	1551.94	1.17565	0.351508	3.34458	0.000824067	0.00983548
PFKL	ENSSSCG00000028197	415	386	429	820	755	1085	648.155	1.16996	0.142043	8.23661	1.77e-16	3.14e-14
HBB	ENSSSCG00000014725	249	197	95	439	391	322	288.438	1.16945	0.385543	3.03326	0.00241925	0.0231951
SLC5A4	ENSSSCG00000010039	29	59	51	92	69	144	73.2203	1.1674	0.406023	2.8752	0.00403775	0.0348001
SPSB4	ENSSSCG00000034369	42	53	28	89	64	116	65.1923	1.16426	0.401353	2.90085	0.00372156	0.032688
CPT2	ENSSSCG00000003851	1061	934	931	2239	2063	1871	1540.48	1.16306	0.195036	5.96333	2.47e-09	1.47e-07
CD300LG	ENSSSCG00000023014	399	378	431	766	880	920	634.362	1.16241	0.163892	7.09251	1.32e-12	1.43e-10
CDIN1	ENSSSCG00000026900	75	81	146	203	172	271	157.116	1.16127	0.308856	3.7599	0.00016998	0.0027246
ABCG2	ENSSSCG00000009215	79	111	85	194	181	213	145.002	1.16107	0.263712	4.40277	1.07e-05	0.000260747
BLVRB	ENSSSCG00000021067	61	63	68	107	176	117	100.784	1.15803	0.359836	3.2182	0.00128997	0.0140727
TRPM4	ENSSSCG00000022672	405	537	438	814	1047	1069	725.399	1.15577	0.211907	5.45416	4.92e-08	2.22e-06
MYL3	ENSSSCG00000011325	9014	6400	6699	17639	12348	17159	11598	1.15538	0.197649	5.84561	5.05e-09	2.83e-07
DGKH	ENSSSCG00000009431	349	254	321	667	522	781	482.246	1.15169	0.189363	6.08194	1.19e-09	7.68e-08
PAM	ENSSSCG00000014184	1896	1622	1942	4189	3086	4307	2848.86	1.15058	0.149185	7.71245	1.23e-14	1.69e-12
ACSF3	ENSSSCG00000023866	221	261	165	435	469	465	340.558	1.15035	0.256721	4.48094	7.43e-06	0.00019215
DUSP14	ENSSSCG00000029874	109	74	139	183	181	325	166.515	1.14583	0.306867	3.73396	0.000188493	0.00297651
LPL	ENSSSCG00000040631	4182	2813	2814	7804	5298	7726	5125.23	1.14564	0.220531	5.19491	2.05e-07	8.14e-06
ARHGEF15	ENSSSCG00000028048	252	275	217	544	524	489	389.403	1.14435	0.227143	5.03802	4.7e-07	1.73e-05
SPATA20	ENSSSCG00000017565	278	275	206	518	529	551	397.401	1.14361	0.221393	5.16554	2.4e-07	9.48e-06
SEMA3G	ENSSSCG00000011440	645	671	813	1829	1049	1600	1104.34	1.14039	0.217888	5.23385	1.66e-07	6.73e-06
ARHGAP27	ENSSSCG00000017328	161	121	127	266	240	363	212.682	1.13941	0.227574	5.00674	5.54e-07	2e-05
GBE1	ENSSSCG00000012000	1511	1007	3523	4656	2889	5034	3078.54	1.13782	0.37512	3.03322	0.00241961	0.0231951
SMOC1	ENSSSCG00000002314	118	190	83	302	242	282	205.366	1.13635	0.352955	3.21954	0.00128395	0.0140181
EPDR1	ENSSSCG00000020963	2129	1989	1923	3509	4287	4900	3140.18	1.13614	0.15638	7.26525	3.72e-13	4.44e-11
MRPL10	ENSSSCG00000017519	96	78	74	129	228	153	129.061	1.13508	0.359551	3.15694	0.00159435	0.0166324
protein_coding	ENSSSCG00000031300	82	72	55	138	153	145	109.007	1.13508	0.310522	3.6554	0.000256782	0.00380735
PPP1R3G	ENSSSCG00000000997	136	174	128	267	327	322	228.349	1.135	0.254406	4.46135	8.14e-06	0.00020863
HSD3B7	ENSSSCG00000032369	781	762	928	1669	1604	1880	1277.79	1.13307	0.131644	8.60712	7.49e-18	1.5e-15
ARHGEF9	ENSSSCG00000012362	377	294	334	735	664	684	520.404	1.13119	0.193665	5.84099	5.19e-09	2.88e-07
NUDT19	ENSSSCG00000036294	91	65	79	166	164	155	121.549	1.1287	0.284126	3.97254	7.11e-05	0.00133108
CCDC85A	ENSSSCG00000008396	171	138	124	321	318	250	224.722	1.12823	0.287013	3.93095	8.46e-05	0.00152994
TMEM65	ENSSSCG00000040731	1497	1295	1649	3400	2109	3838	2288.18	1.12659	0.193578	5.81981	5.89e-09	3.21e-07
COQ10B	ENSSSCG00000016076	147	103	209	337	351	235	234.908	1.12456	0.343227	3.27643	0.00105129	0.0119889
ACADL	ENSSSCG00000016156	1928	1914	1469	3729	3313	4054	2754.42	1.12434	0.177858	6.32156	2.59e-10	1.97e-08
SLC9A3R2	ENSSSCG00000008038	602	393	477	972	1136	897	759.182	1.12347	0.24835	4.52376	6.07e-06	0.000162859
GPR4	ENSSSCG00000037184	45	52	57	95	92	133	78.874	1.11205	0.298945	3.71992	0.000199288	0.00309747
EXOC6	ENSSSCG00000010473	284	265	469	617	519	988	517.234	1.11032	0.263474	4.21416	2.51e-05	0.000538529
CDC14A	ENSSSCG00000006864	529	316	569	1012	572	1381	719.585	1.10876	0.29533	3.7543	0.000173828	0.00277468
SORD	ENSSSCG00000004679	107	159	119	259	290	231	197.852	1.10486	0.297322	3.71605	0.000202365	0.00313825
TIMP4	ENSSSCG00000033000	208	187	224	380	394	497	315.721	1.10295	0.173309	6.36403	1.97e-10	1.53e-08
NOTCH4	ENSSSCG00000001440	677	753	755	1516	1159	1844	1115.5	1.10112	0.156766	7.024	2.16e-12	2.24e-10
CATSPER4	ENSSSCG00000026526	43	54	30	77	84	101	65.2908	1.09944	0.378082	2.90794	0.00363823	0.03222
ADAMTS19	ENSSSCG00000014259	70	50	96	121	94	238	109.094	1.0989	0.383926	2.86226	0.00420626	0.0360053
C11orf1	ENSSSCG00000015027	758	774	1095	1139	1454	2912	1330.65	1.09631	0.282854	3.87589	0.000106234	0.00183922
HES4	ENSSSCG00000035420	144	135	150	332	243	296	218.279	1.09494	0.224086	4.88628	1.03e-06	3.44e-05
PROB1	ENSSSCG00000014347	1298	1478	1912	2565	2910	4144	2375.41	1.09438	0.187253	5.84437	5.09e-09	2.84e-07
DNAJB4	ENSSSCG00000003766	2782	1319	2881	7426	2434	4176	3521.19	1.09278	0.39187	2.78864	0.00529298	0.0429934
MAPRE1	ENSSSCG00000007253	1011	1027	1671	2367	1262	4168	1870.45	1.09228	0.329109	3.31888	0.000903786	0.010604
NDUFA4L2	ENSSSCG00000027621	175	213	368	710	307	506	380.47	1.0915	0.360331	3.02915	0.0024524	0.0234121
FSD1L	ENSSSCG00000005426	1335	1134	1507	2630	2274	3191	2011.71	1.08939	0.137187	7.94086	2.01e-15	3.01e-13
ADAMTS20	ENSSSCG00000000795	812	897	944	2088	1361	1945	1346.13	1.08929	0.184354	5.9087	3.45e-09	1.98e-07
SLC22A3	ENSSSCG00000004039	65	68	55	132	82	175	95.4053	1.0841	0.33362	3.24952	0.00115601	0.0129354
DNMT1	ENSSSCG00000013659	405	345	526	768	604	1249	640.748	1.07904	0.238292	4.52824	5.95e-06	0.000160383
PIK3CA	ENSSSCG00000030413	2186	1225	2878	4222	3311	5122	3142.28	1.07835	0.267867	4.02571	5.68e-05	0.00109586
ACTN2	ENSSSCG00000010144	108509	75133	108626	204597	178389	200871	147047	1.07833	0.175595	6.14101	8.2e-10	5.62e-08
MAP1B	ENSSSCG00000016974	757	960	1098	1379	1042	3511	1414.86	1.07372	0.339914	3.1588	0.0015842	0.0165516
AQP7	ENSSSCG00000010992	457	586	403	1209	515	1245	731.975	1.07103	0.313576	3.41554	0.000636545	0.00799032
CAMK2D	ENSSSCG00000009123	4363	4535	6358	9729	6426	15113	7634.85	1.0703	0.24104	4.44035	8.98e-06	0.000226711
ITPRIPL1	ENSSSCG00000037580	134	95	105	207	204	260	167.999	1.06909	0.240805	4.43966	9.01e-06	0.000227025
INPP5F	ENSSSCG00000010687	709	513	1068	1389	1230	1975	1138.69	1.06729	0.250556	4.25968	2.05e-05	0.000453827
SETDB1	ENSSSCG00000006645	1010	838	1280	2062	1688	2506	1560.4	1.06413	0.174055	6.11377	9.73e-10	6.53e-08
ADAMTS9	ENSSSCG00000011496	1239	903	1130	2553	1393	2644	1637.45	1.06258	0.232662	4.56706	4.95e-06	0.000137115
CSF3	ENSSSCG00000017488	80	56	117	205	94	208	125.533	1.06218	0.38619	2.7504	0.00595219	0.0473199
FBXW7	ENSSSCG00000020879	779	669	1066	1723	1336	1946	1251.5	1.06158	0.19096	5.5592	2.71e-08	1.32e-06
PRKG1	ENSSSCG00000010429	593	373	700	1114	1034	1122	827.731	1.05907	0.233446	4.53669	5.71e-06	0.000154388
TCEAL1	ENSSSCG00000012532	371	269	426	621	622	880	529.94	1.05637	0.200982	5.25606	1.47e-07	6.04e-06
BFAR	ENSSSCG00000037673	1333	1025	1565	2275	2010	3609	1950.06	1.05595	0.201426	5.24234	1.59e-07	6.47e-06
UHRF1BP1	ENSSSCG00000001532	1576	1608	2198	3146	2194	5654	2676.48	1.05582	0.261134	4.0432	5.27e-05	0.00103604
C11orf54	ENSSSCG00000014948	91	58	83	155	156	141	115.451	1.05064	0.306258	3.43058	0.000602287	0.00769293
ACAA2	ENSSSCG00000004510	971	790	822	1743	1627	1703	1288.85	1.05056	0.170371	6.16631	6.99e-10	4.88e-08
ADGRF5	ENSSSCG00000001725	2825	1792	2617	5638	3924	4596	3593.63	1.05044	0.223523	4.69946	2.61e-06	7.88e-05
CASP10	ENSSSCG00000026940	914	1068	1429	2633	1687	2379	1689.26	1.04701	0.218598	4.78969	1.67e-06	5.32e-05
GDF11	ENSSSCG00000000363	122	123	125	274	207	246	184.282	1.04701	0.232163	4.5098	6.49e-06	0.000172846
DUSP10	ENSSSCG00000010831	682	570	635	1205	1253	1224	938.303	1.04535	0.171753	6.08636	1.16e-09	7.61e-08
protein_coding	ENSSSCG00000036556	109	114	75	208	151	236	149.064	1.04534	0.291721	3.58337	0.000339189	0.00478775
KCNJ8	ENSSSCG00000000573	151	106	117	269	194	276	185.985	1.04468	0.253455	4.12176	3.76e-05	0.000770516
protein_coding	ENSSSCG00000035224	101	115	64	156	197	200	140.409	1.04459	0.328778	3.17719	0.00148709	0.0157994
SEPTIN11	ENSSSCG00000008986	1211	1568	1474	2558	2339	3569	2114.59	1.04323	0.164467	6.3431	2.25e-10	1.73e-08
GATA2	ENSSSCG00000011618	62	52	53	104	112	110	83.0647	1.04179	0.304776	3.41822	0.00063033	0.00794255
LNX1	ENSSSCG00000008838	75	50	65	136	86	155	94.0846	1.04148	0.323996	3.2145	0.00130673	0.014233
PLAAT3	ENSSSCG00000026914	747	595	644	1388	1035	1497	985.877	1.0412	0.17116	6.08319	1.18e-09	7.65e-08
EPAS1	ENSSSCG00000008443	4836	3878	4670	8674	7969	9509	6622.68	1.03779	0.130705	7.93995	2.02e-15	3.01e-13
ERBIN	ENSSSCG00000016954	3194	2736	3000	5927	4407	7359	4421.72	1.03676	0.155122	6.68348	2.33e-11	2.1e-09
BCL6B	ENSSSCG00000017927	241	384	261	559	454	753	440.96	1.03568	0.253657	4.08301	4.45e-05	0.000895126
GAB2	ENSSSCG00000014891	564	363	583	946	671	1387	743.35	1.03505	0.249369	4.15066	3.32e-05	0.000687541
HSPA12B	ENSSSCG00000007147	653	658	485	1098	1150	1262	892.225	1.03174	0.200928	5.13487	2.82e-07	1.08e-05
protein_coding	ENSSSCG00000033190	4781	3238	3969	8944	6888	7305	5916.44	1.03113	0.208485	4.94582	7.58e-07	2.62e-05
DTNB	ENSSSCG00000008576	72	109	102	207	140	207	139.791	1.03023	0.288869	3.56642	0.000361896	0.00504648
TMEM88	ENSSSCG00000037096	91	90	76	145	167	190	127.279	1.02977	0.261089	3.94412	8.01e-05	0.00146163
CD59	ENSSSCG00000024791	840	983	903	1501	1544	2342	1347.5	1.02954	0.167686	6.13973	8.27e-10	5.63e-08
UQCR10	ENSSSCG00000024550	1973	1594	1765	3253	3380	3693	2628.45	1.02674	0.146566	7.00528	2.46e-12	2.54e-10
MTURN	ENSSSCG00000037158	202	160	205	389	268	452	278.318	1.02329	0.220486	4.64107	3.47e-06	0.000101366
TBX2	ENSSSCG00000027060	76	80	92	146	156	177	121.781	1.02075	0.24715	4.13008	3.63e-05	0.000746481
STK17B	ENSSSCG00000016067	364	356	403	696	575	922	550.523	1.01822	0.162652	6.26012	3.85e-10	2.82e-08
ICAM2	ENSSSCG00000039909	833	637	1015	2035	1119	1615	1212.8	1.01773	0.251831	4.04132	5.32e-05	0.00103996
NT5C2	ENSSSCG00000010594	4028	2961	2382	5678	6070	6341	4622.9	1.01759	0.22758	4.47137	7.77e-06	0.000200583
TRNAU1AP	ENSSSCG00000030284	236	183	216	402	340	488	310.748	1.01343	0.188982	5.36257	8.2e-08	3.56e-06
PLCD4	ENSSSCG00000016192	1508	2614	1282	3068	3042	4531	2675.78	1.01318	0.286214	3.53994	0.000400214	0.00550624
SPRY4	ENSSSCG00000036322	209	177	367	677	355	382	364.837	1.01276	0.361466	2.8018	0.0050818	0.0415676
MTFR1L	ENSSSCG00000003553	1946	1534	1979	3526	3007	3945	2661.74	1.00835	0.13987	7.2092	5.63e-13	6.57e-11
protein_coding	ENSSSCG00000017791	751	697	526	1420	1294	1017	969.865	1.00782	0.263473	3.82514	0.000130698	0.00218088
MICU3	ENSSSCG00000006981	135	97	85	231	180	194	155.432	1.00651	0.30129	3.34067	0.000835772	0.00995799
DLG3	ENSSSCG00000012375	50	58	41	113	67	108	73.0217	1.00393	0.36172	2.77542	0.005513	0.0444065
THRB	ENSSSCG00000036033	548	545	441	930	1113	844	750.792	1.00186	0.24421	4.10248	4.09e-05	0.000830283
ZNF668	ENSSSCG00000007767	117	97	106	53	38	63	77.8386	-1.00041	0.309159	-3.2359	0.0012126	0.013427
CD9	ENSSSCG00000022230	660	678	1403	349	263	730	658.649	-1.00145	0.360128	-2.78082	0.00542211	0.043862
protein_coding	ENSSSCG00000037609	104	121	179	67	57	67	97.7139	-1.00148	0.31915	-3.13795	0.00170134	0.0175239
RAB12	ENSSSCG00000038026	6451	5881	6537	2808	2979	3146	4587.91	-1.00291	0.13082	-7.66639	1.77e-14	2.33e-12
HS3ST5	ENSSSCG00000004433	111	84	102	46	53	40	72.2644	-1.00408	0.352832	-2.84578	0.00443025	0.0374595
ITGBL1	ENSSSCG00000009526	258	270	389	144	116	177	221.621	-1.00566	0.238415	-4.2181	2.46e-05	0.000530849
ITGA11	ENSSSCG00000004961	394	256	297	166	150	127	230.391	-1.00636	0.28695	-3.50709	0.000453034	0.00609
PHKB	ENSSSCG00000002844	10772	10281	10178	5196	4708	4786	7595.91	-1.00902	0.15453	-6.52957	6.6e-11	5.63e-09
PRKCA	ENSSSCG00000017268	1042	903	2004	642	487	730	946.768	-1.01124	0.283749	-3.56386	0.000365437	0.00509073
PPP3CA	ENSSSCG00000009172	4014	5069	4711	2031	2135	2351	3353.75	-1.01135	0.155903	-6.48705	8.75e-11	7.16e-09
NOVA1	ENSSSCG00000024396	817	531	827	394	284	336	524.768	-1.01984	0.237913	-4.28662	1.81e-05	0.00040873
PGK1	ENSSSCG00000012440	26538	25311	27132	11478	13214	11991	19128.7	-1.02163	0.162529	-6.2858	3.26e-10	2.45e-08
ADIRF	ENSSSCG00000037918	121	168	123	75	48	72	100.24	-1.02313	0.325305	-3.14515	0.00166004	0.017201
AASS	ENSSSCG00000016613	347	342	236	138	152	143	225.524	-1.02335	0.275429	-3.71549	0.000202809	0.00314161
SERPINF1	ENSSSCG00000017818	2015	2340	1512	991	988	728	1429.92	-1.0268	0.274549	-3.73997	0.000184041	0.00291285
DIRAS2	ENSSSCG00000031694	90	181	152	53	67	79	102.545	-1.02682	0.364798	-2.81477	0.00488122	0.0403357
CCDC162P	ENSSSCG00000004415	433	498	427	142	261	228	329.347	-1.03032	0.282905	-3.64194	0.000270595	0.00395263
CDON	ENSSSCG00000022504	710	994	775	325	514	287	601.511	-1.03323	0.320902	-3.21977	0.00128294	0.0140181
KLHL21	ENSSSCG00000003379	5018	4279	4317	2901	1620	1735	3290.89	-1.03627	0.264214	-3.9221	8.78e-05	0.00157489
SLC7A5	ENSSSCG00000032996	167	179	198	65	53	144	130.972	-1.0365	0.34682	-2.98859	0.00280272	0.0261311
PDE3B	ENSSSCG00000013388	265	292	166	113	83	147	175.862	-1.04013	0.320954	-3.24074	0.00119221	0.0132443
NAT8L	ENSSSCG00000033541	89	173	134	63	60	59	95.7638	-1.04679	0.365132	-2.86687	0.00414554	0.0356181
MANEAL	ENSSSCG00000032960	338	336	498	175	166	197	280.664	-1.04689	0.221034	-4.73633	2.18e-06	6.7e-05
TOM1L1	ENSSSCG00000017601	133	171	253	81	67	110	133.045	-1.0501	0.314467	-3.33929	0.00083994	0.00999445
protein_coding	ENSSSCG00000047099	91	84	108	35	31	67	67.7424	-1.05203	0.361771	-2.90799	0.00363758	0.03222
IL6R	ENSSSCG00000027628	2281	2300	4215	1489	990	1543	2092.92	-1.05621	0.254941	-4.14297	3.43e-05	0.000708884
ARID3A	ENSSSCG00000037642	95	123	154	41	66	62	89.061	-1.05842	0.352197	-3.00521	0.00265402	0.0250601
FAM78A	ENSSSCG00000028172	1433	1702	1520	593	670	888	1120.28	-1.05927	0.168834	-6.27403	3.52e-10	2.6e-08
TTLL4	ENSSSCG00000016201	409	450	627	192	223	263	355.016	-1.05958	0.2205	-4.80538	1.54e-06	4.96e-05
CYP27A1	ENSSSCG00000016199	497	541	438	200	237	236	355.747	-1.06253	0.215848	-4.92259	8.54e-07	2.92e-05
TLE2	ENSSSCG00000028995	342	301	285	150	173	87	223.243	-1.06538	0.353444	-3.01429	0.00257582	0.024405
AGTPBP1	ENSSSCG00000010957	248	272	244	119	120	106	183.808	-1.0658	0.250035	-4.2626	2.02e-05	0.00044937
C10orf62	ENSSSCG00000046822	73	67	75	29	22	49	51.4035	-1.06696	0.388175	-2.74865	0.00598412	0.0475465
SALL2	ENSSSCG00000022705	305	420	313	125	159	191	249.754	-1.07187	0.255849	-4.18946	2.8e-05	0.000588672
PHKG1	ENSSSCG00000007744	1638	2333	1484	691	1061	675	1315.23	-1.07459	0.305497	-3.51752	0.000435602	0.00588446
DHRS7	ENSSSCG00000005083	997	1111	634	465	332	456	661.779	-1.07713	0.270086	-3.98811	6.66e-05	0.00125347
GPRC5C	ENSSSCG00000040989	1055	1424	1205	514	646	476	883.554	-1.07891	0.248843	-4.33569	1.45e-05	0.000338388
KIAA2013	ENSSSCG00000003432	1037	992	1076	429	451	520	742.087	-1.08034	0.138109	-7.82237	5.18e-15	7.32e-13
USP35	ENSSSCG00000014892	59	70	63	22	30	35	45.9757	-1.08134	0.392503	-2.75499	0.00586945	0.0467697
SMPDL3B	ENSSSCG00000003582	350	406	410	131	200	192	278.749	-1.08229	0.244181	-4.43232	9.32e-06	0.000232775
PTER	ENSSSCG00000022953	559	772	442	260	343	176	427.512	-1.08244	0.366199	-2.95588	0.0031178	0.0285809
PAQR9	ENSSSCG00000011683	470	324	358	151	223	130	275.385	-1.08635	0.329042	-3.30155	0.000961516	0.0111116
MFSD4B	ENSSSCG00000041409	1619	912	1986	550	404	1135	1067.56	-1.08839	0.339306	-3.20768	0.00133809	0.014472
HACD1	ENSSSCG00000038007	1117	1489	1608	524	556	825	1002.89	-1.09283	0.196475	-5.56215	2.66e-08	1.31e-06
CFAP298-TCP10L	ENSSSCG00000040827	322	344	375	123	160	181	247.653	-1.09878	0.213355	-5.15001	2.6e-07	1.01e-05
KPNA3	ENSSSCG00000024125	10235	8524	12443	4838	3505	5585	7386.28	-1.10237	0.173083	-6.36899	1.9e-10	1.5e-08
RSC1A1	ENSSSCG00000003461	20576	8572	10223	7989	4355	4956	9378.07	-1.10469	0.356797	-3.09613	0.00196066	0.0197106
ASB4	ENSSSCG00000015333	3134	2329	1976	1279	1158	787	1775.5	-1.10701	0.295701	-3.74369	0.000181339	0.00287339
EML1	ENSSSCG00000027667	1680	2204	2368	736	1024	988	1483.82	-1.10717	0.212584	-5.20816	1.91e-07	7.6e-06
PLEKHB1	ENSSSCG00000014827	111	145	138	51	62	60	93.6558	-1.11295	0.304017	-3.66082	0.000251414	0.00375169
MLXIP	ENSSSCG00000009794	6511	8310	6885	3084	2665	3940	5167.65	-1.11304	0.163003	-6.82835	8.59e-12	8.19e-10
CNRIP1	ENSSSCG00000008349	440	579	501	185	186	312	361.352	-1.11357	0.228385	-4.87583	1.08e-06	3.6e-05
AR	ENSSSCG00000012371	648	951	653	297	425	248	537.636	-1.11474	0.323308	-3.4479	0.000564956	0.00729696
PGP	ENSSSCG00000036614	3068	2476	3258	1305	1357	1140	2081.7	-1.11634	0.200078	-5.57951	2.41e-08	1.19e-06
TSHR	ENSSSCG00000031771	252	202	144	113	80	67	142.818	-1.11647	0.37281	-2.99474	0.00274681	0.0256907
GPS2	ENSSSCG00000017940	457	517	635	218	200	294	380.252	-1.1165	0.191475	-5.83104	5.51e-09	3.05e-07
GALNT17	ENSSSCG00000026457	225	461	350	142	150	163	246.465	-1.11981	0.30952	-3.61789	0.000297009	0.00429212
MYOZ1	ENSSSCG00000010304	83659	80430	80321	39370	39066	26040	57952.5	-1.12153	0.246121	-4.55682	5.19e-06	0.000142543
ACKR2	ENSSSCG00000031154	510	370	785	195	180	366	389.985	-1.12256	0.310852	-3.61125	0.000304722	0.00437717
LYVE1	ENSSSCG00000029886	344	192	346	99	114	175	207.245	-1.1293	0.302103	-3.73813	0.000185394	0.00293092
TEKT1	ENSSSCG00000017884	83	144	141	52	55	52	87.0299	-1.13051	0.357433	-3.16285	0.00156234	0.0163778
SLC31A2	ENSSSCG00000023714	258	317	177	107	70	161	179.153	-1.13346	0.347735	-3.25956	0.00111583	0.0126106
NKAIN1	ENSSSCG00000032193	135	246	314	77	122	96	163.122	-1.14069	0.379766	-3.00366	0.0026675	0.025153
CHRDL1	ENSSSCG00000012576	877	844	805	335	430	299	595.824	-1.15111	0.249196	-4.61928	3.85e-06	0.000110927
ZNF219	ENSSSCG00000038313	1231	1327	1367	516	600	553	924.009	-1.15189	0.177545	-6.48785	8.71e-11	7.16e-09
protein_coding	ENSSSCG00000036363	1394	1433	2251	619	559	1031	1185.92	-1.15289	0.234357	-4.91936	8.68e-07	2.96e-05
DMRT2	ENSSSCG00000005233	159	148	175	56	74	76	113.269	-1.15331	0.27088	-4.25765	2.07e-05	0.000457238
TRIP6	ENSSSCG00000027486	169	183	158	83	73	60	120.458	-1.15382	0.306994	-3.75844	0.000170978	0.00273743
CD248	ENSSSCG00000029949	360	379	407	122	196	168	269.482	-1.15541	0.256363	-4.50691	6.58e-06	0.000174313
IL34	ENSSSCG00000040629	261	512	405	176	146	184	277.85	-1.15595	0.294051	-3.93111	8.46e-05	0.00152994
protein_coding	ENSSSCG00000042004	196	323	182	79	112	110	166.261	-1.15749	0.343445	-3.37024	0.000751025	0.00916131
VWA7	ENSSSCG00000036796	670	578	531	295	272	175	419.326	-1.15903	0.301189	-3.84819	0.000118992	0.00201965
protein_coding	ENSSSCG00000031608	9456	11124	10108	3932	4322	4851	7222.77	-1.16012	0.145344	-7.98186	1.44e-15	2.27e-13
PROCR	ENSSSCG00000026585	364	176	279	107	104	139	191.717	-1.16207	0.307917	-3.77398	0.000160662	0.00258724
MAST4	ENSSSCG00000016956	3820	2599	6122	1627	1056	2778	2908.89	-1.16236	0.324999	-3.57649	0.000348235	0.00490044
ITGB8	ENSSSCG00000015375	2045	2582	2777	812	939	1447	1735.49	-1.16406	0.199752	-5.82753	5.63e-09	3.09e-07
BARD1	ENSSSCG00000016170	167	109	239	88	58	70	119.658	-1.16457	0.362961	-3.20853	0.00133415	0.0144408
protein_coding	ENSSSCG00000044013	353	357	177	119	110	155	210.339	-1.16506	0.337386	-3.45318	0.000554012	0.00720268
EXTL2	ENSSSCG00000006861	183	184	149	57	89	71	121.56	-1.17019	0.321661	-3.63796	0.000274802	0.00400562
MYH13	ENSSSCG00000024416	984	1089	972	416	500	348	715.422	-1.17219	0.248194	-4.72287	2.33e-06	7.1e-05
BAIAP2L2	ENSSSCG00000000111	82	94	99	31	33	54	64.3217	-1.17224	0.342134	-3.42625	0.000611966	0.00778779
MYLPF	ENSSSCG00000007799	84424	94813	98110	33406	44672	37061	64874.3	-1.17945	0.1958	-6.02373	1.7e-09	1.06e-07
PKM	ENSSSCG00000001930	76366	83217	92627	32646	41634	29400	58910.8	-1.18072	0.224282	-5.26443	1.41e-07	5.79e-06
HOGA1	ENSSSCG00000010523	149	187	181	41	83	94	120.821	-1.18709	0.349685	-3.39473	0.000686963	0.00855334
SLC6A8	ENSSSCG00000012771	4126	3667	5052	2171	1075	2175	2985.98	-1.18965	0.242694	-4.90185	9.49e-07	3.21e-05
PRR33	ENSSSCG00000036244	537	834	889	236	302	416	526.593	-1.18965	0.256264	-4.64229	3.45e-06	0.000100983
GRK4	ENSSSCG00000008694	240	234	248	97	109	92	168.638	-1.19198	0.250337	-4.76149	1.92e-06	6.04e-05
GRIA4	ENSSSCG00000030565	223	223	202	71	94	106	151.472	-1.19516	0.254651	-4.69335	2.69e-06	8.05e-05
TMCC2	ENSSSCG00000015287	66	70	53	27	23	29	44.2598	-1.19841	0.401003	-2.98852	0.00280334	0.0261311
RNF150	ENSSSCG00000009053	3212	2450	2769	1378	1135	918	1963.67	-1.20042	0.241899	-4.96249	6.96e-07	2.43e-05
PDGFA	ENSSSCG00000007541	85	208	150	59	55	71	103.588	-1.20235	0.395419	-3.0407	0.00236029	0.0227525
SHOX2	ENSSSCG00000025238	181	229	190	64	87	99	140.138	-1.20245	0.278029	-4.32492	1.53e-05	0.000352969
SLFNL1	ENSSSCG00000003972	61	114	68	35	35	30	57.0308	-1.20583	0.441251	-2.73275	0.00628072	0.04936
RNF34	ENSSSCG00000037811	2059	1771	1413	713	759	673	1224.78	-1.20958	0.227643	-5.31349	1.08e-07	4.58e-06
TTLL7	ENSSSCG00000003760	906	1374	1257	413	479	572	823.124	-1.20967	0.212754	-5.68578	1.3e-08	6.88e-07
ART4	ENSSSCG00000000607	110	157	118	53	45	62	89.852	-1.21111	0.317943	-3.80919	0.000139425	0.00230426
TTLL11	ENSSSCG00000038036	764	911	1565	482	311	542	745.215	-1.21392	0.281601	-4.31077	1.63e-05	0.000373205
FHDC1	ENSSSCG00000009011	70	82	108	24	38	45	60.0979	-1.21484	0.387268	-3.13695	0.00170717	0.0175709
CYP2S1	ENSSSCG00000032803	78	121	110	39	26	65	71.6324	-1.22027	0.395682	-3.08397	0.00204258	0.0204155
CASTOR2	ENSSSCG00000024045	6004	4575	5909	2040	2345	2287	3813.92	-1.22266	0.171955	-7.11035	1.16e-12	1.27e-10
TPI1	ENSSSCG00000000685	33333	38352	34334	12883	15759	14014	24587.1	-1.23164	0.183391	-6.7159	1.87e-11	1.69e-09
ZNF501	ENSSSCG00000011307	93	88	91	26	38	47	62.9093	-1.23478	0.350879	-3.51911	0.000432999	0.00586074
DUSP8	ENSSSCG00000032911	903	634	486	292	283	236	470.577	-1.23555	0.300774	-4.10791	3.99e-05	0.000813389
PHKA1	ENSSSCG00000012411	35499	34159	35804	16091	13039	13066	24377.1	-1.23784	0.1736	-7.13038	1e-12	1.12e-10
NEDD4	ENSSSCG00000037499	5124	4489	6101	2357	2417	1350	3617.08	-1.23892	0.292136	-4.24092	2.23e-05	0.000488788
CCN3	ENSSSCG00000006002	222	181	307	102	108	68	163.023	-1.23899	0.345343	-3.58772	0.000333583	0.00472793
SH3YL1	ENSSSCG00000023273	122	117	72	43	50	30	72.4346	-1.24589	0.436718	-2.85285	0.00433296	0.0368395
KRT8	ENSSSCG00000000252	47	49	73	24	22	21	38.7866	-1.24786	0.439497	-2.8393	0.00452132	0.0380897
protein_coding	ENSSSCG00000042110	132	119	127	38	45	71	87.09	-1.24804	0.309892	-4.02733	5.64e-05	0.00109141
FNTB	ENSSSCG00000002281	2595	1090	3120	895	509	1357	1546.78	-1.26108	0.368987	-3.41767	0.000631591	0.00794255
RABGGTA	ENSSSCG00000001992	185	536	490	129	200	143	278.416	-1.26348	0.417982	-3.02281	0.00250441	0.0238591
RGS2	ENSSSCG00000037241	420	420	317	142	145	174	267.111	-1.26826	0.231002	-5.49025	4.01e-08	1.86e-06
PCDH11X	ENSSSCG00000029771	145	158	148	46	75	54	103.669	-1.27809	0.335733	-3.80686	0.000140741	0.0023177
SYCP2	ENSSSCG00000007529	113	89	85	23	35	57	65.7991	-1.28236	0.3992	-3.21232	0.00131666	0.0143131
ME1	ENSSSCG00000004454	1148	1214	1418	487	460	530	864.077	-1.28248	0.146484	-8.75504	2.04e-18	4.41e-16
UBALD2	ENSSSCG00000023423	727	717	718	260	282	303	495.489	-1.2845	0.163941	-7.83514	4.68e-15	6.68e-13
CCDC60	ENSSSCG00000009842	800	1478	776	331	543	297	706.169	-1.28456	0.375858	-3.41768	0.000631579	0.00794255
DHCR7	ENSSSCG00000021181	71	122	122	40	39	44	72.0657	-1.28527	0.368701	-3.48593	0.000490434	0.00649203
PLEKHH1	ENSSSCG00000002292	239	182	166	58	76	96	134.419	-1.29716	0.298374	-4.34744	1.38e-05	0.000326255
MYH8	ENSSSCG00000018005	2999	3480	2596	716	1124	1771	2081.28	-1.30002	0.274459	-4.73667	2.17e-06	6.7e-05
SATB1	ENSSSCG00000011201	432	654	657	140	238	304	397.471	-1.3001	0.296084	-4.391	1.13e-05	0.000273823
SMIM8	ENSSSCG00000004300	422	564	367	188	189	140	311.009	-1.30074	0.303077	-4.29179	1.77e-05	0.000401266
protein_coding	ENSSSCG00000031903	38426	54671	42655	15110	20860	15669	31069.8	-1.30517	0.245028	-5.32661	1e-07	4.3e-06
GPI	ENSSSCG00000002873	23782	23677	26632	9669	8852	9898	16866	-1.30673	0.121674	-10.7396	6.63e-27	3.67e-24
HEXIM1	ENSSSCG00000017336	969	1145	1147	466	337	456	743.26	-1.3074	0.178243	-7.33495	2.22e-13	2.74e-11
SOD3	ENSSSCG00000028814	250	311	297	120	70	146	195.466	-1.30918	0.273112	-4.79356	1.64e-06	5.23e-05
SOX6	ENSSSCG00000034191	3799	4113	3062	1417	1423	1360	2512.47	-1.31028	0.202111	-6.48297	8.99e-11	7.32e-09
SMPDL3A	ENSSSCG00000004233	1219	392	1432	391	179	617	681.5	-1.32628	0.454825	-2.91603	0.0035452	0.0316392
ANKRD28	ENSSSCG00000011194	1476	1575	1493	576	542	606	1032.98	-1.32766	0.146752	-9.04701	1.47e-19	3.63e-17
CIT	ENSSSCG00000009839	1637	896	977	669	310	336	797.96	-1.32872	0.366548	-3.62495	0.000289016	0.00419073
protein_coding	ENSSSCG00000033385	3881	4374	5587	1435	1595	2203	3119.55	-1.34327	0.174403	-7.70213	1.34e-14	1.81e-12
HRH4	ENSSSCG00000003713	349	318	552	130	232	69	273.481	-1.34672	0.464003	-2.9024	0.00370313	0.0326528
SLN	ENSSSCG00000029651	27209	32926	30852	9866	9677	15101	20597.1	-1.34711	0.157622	-8.54648	1.27e-17	2.4e-15
MYLK2	ENSSSCG00000007231	10898	15296	8858	3802	4685	4678	7990.91	-1.34845	0.247598	-5.44614	5.15e-08	2.31e-06
APCDD1	ENSSSCG00000039797	140	185	145	91	35	49	106.624	-1.35168	0.417735	-3.23573	0.00121331	0.013427
MYH2	ENSSSCG00000029441	597449	626803	541272	209337	260383	174833	399770	-1.35479	0.240864	-5.6247	1.86e-08	9.54e-07
BCL3	ENSSSCG00000027426	163	601	210	110	86	182	223.254	-1.35648	0.494443	-2.74346	0.00607962	0.0482221
AGTRAP	ENSSSCG00000022401	255	286	181	102	80	87	164.182	-1.35753	0.306647	-4.42702	9.55e-06	0.000237709
PLEKHF1	ENSSSCG00000002852	1369	1045	985	450	418	384	768.947	-1.35875	0.227934	-5.96113	2.51e-09	1.47e-07
SCN4B	ENSSSCG00000029199	7729	10280	8410	2860	4350	2327	5978.46	-1.3596	0.301779	-4.50529	6.63e-06	0.000175316
LIN7B	ENSSSCG00000003157	62	57	77	18	24	31	43.9967	-1.36208	0.404695	-3.36569	0.000763521	0.00926473
CDH15	ENSSSCG00000002642	1121	1609	1006	489	426	475	848.526	-1.36208	0.243118	-5.60257	2.11e-08	1.06e-06
THBS2	ENSSSCG00000004012	701	2762	2566	537	953	703	1357.17	-1.36416	0.443964	-3.07267	0.00212152	0.0209024
FZD10	ENSSSCG00000009751	134	122	126	27	49	67	85.9839	-1.36957	0.362193	-3.78133	0.000155991	0.00252082
LIPT2	ENSSSCG00000024060	76	70	113	34	33	26	57.868	-1.37991	0.401467	-3.43716	0.000587847	0.00755031
CCNYL1	ENSSSCG00000024696	2780	2573	3262	1006	1027	1090	1928.23	-1.38486	0.144527	-9.58202	9.52e-22	2.86e-19
P2RY2	ENSSSCG00000040207	625	791	813	240	225	355	499.173	-1.39214	0.193832	-7.18217	6.86e-13	7.91e-11
ZFHX3	ENSSSCG00000002752	1914	2305	2495	854	719	854	1502.29	-1.39511	0.16101	-8.66475	4.53e-18	9.34e-16
NTRK2	ENSSSCG00000010959	274	372	369	144	125	91	227.448	-1.39707	0.306499	-4.55815	5.16e-06	0.000141921
MIR1199	ENSSSCG00000013768	91	97	140	30	48	39	73.1007	-1.39728	0.376194	-3.71426	0.0002038	0.00315342
FUZ	ENSSSCG00000003198	117	97	131	34	50	39	77.0687	-1.39877	0.349205	-4.00558	6.19e-05	0.00117877
protein_coding	ENSSSCG00000050094	367	407	256	73	156	142	231.908	-1.409	0.356237	-3.95522	7.65e-05	0.00140601
protein_coding	ENSSSCG00000034773	2014	1961	1605	683	604	718	1250.97	-1.41223	0.175655	-8.0398	9e-16	1.45e-13
KLHL23	ENSSSCG00000015937	1194	1205	408	182	466	359	635.89	-1.41343	0.458611	-3.08198	0.00205629	0.0205228
HOXD8	ENSSSCG00000040349	214	256	109	70	85	49	130.945	-1.41443	0.445597	-3.17423	0.00150235	0.0159249
EPHA5	ENSSSCG00000008919	85	201	98	65	40	30	86.5739	-1.42209	0.508951	-2.79416	0.00520353	0.0423414
EXTL1	ENSSSCG00000029558	737	467	498	232	197	163	379.276	-1.43276	0.292235	-4.90276	9.45e-07	3.2e-05
protein_coding	ENSSSCG00000008981	2831	2743	1987	1062	1008	513	1690.01	-1.4381	0.341651	-4.20926	2.56e-05	0.000547176
protein_coding	ENSSSCG00000017640	94	83	58	22	21	42	52.4607	-1.43861	0.433267	-3.32037	0.000898979	0.0105745
SLC41A3	ENSSSCG00000001825	1581	1103	1101	467	412	444	842.134	-1.44283	0.218407	-6.60613	3.95e-11	3.5e-09
ASB2	ENSSSCG00000002467	15349	12688	15791	6946	4253	3836	9705.34	-1.44508	0.267952	-5.39306	6.93e-08	3.06e-06
PGAM2	ENSSSCG00000016720	14354	18453	15651	4849	6588	5180	10761	-1.45612	0.223383	-6.51848	7.1e-11	6.03e-09
NUDT15	ENSSSCG00000027551	195	272	176	49	82	93	143.031	-1.46875	0.342044	-4.29403	1.75e-05	0.000398289
MAPRE2	ENSSSCG00000003738	4691	5741	3137	1404	1526	1774	3023.26	-1.47413	0.249917	-5.89846	3.67e-09	2.09e-07
ADIPOQ	ENSSSCG00000039103	791	2507	1099	547	605	323	982.281	-1.47727	0.445991	-3.31233	0.000925224	0.0108096
EPHA3	ENSSSCG00000026130	86	88	84	13	44	30	57.0074	-1.48167	0.500761	-2.95884	0.00308804	0.0283269
GDAP1	ENSSSCG00000006173	60	48	97	11	27	32	44.708	-1.48177	0.519578	-2.85188	0.00434616	0.0368611
GPR157	ENSSSCG00000033456	3015	2155	3217	1207	569	1094	1838.71	-1.48648	0.264827	-5.61303	1.99e-08	1.01e-06
RHOBTB1	ENSSSCG00000028327	3594	5754	2567	1302	1638	1058	2655.36	-1.48761	0.344892	-4.31327	1.61e-05	0.000369625
TNNI2	ENSSSCG00000033260	29629	38200	36833	9506	14297	11260	23056.4	-1.48786	0.228941	-6.49888	8.09e-11	6.78e-09
PLIN1	ENSSSCG00000001844	238	652	310	149	158	93	267.14	-1.49094	0.444447	-3.35459	0.000794817	0.00953573
protein_coding	ENSSSCG00000038475	264	352	351	133	111	74	212.539	-1.50117	0.330497	-4.54217	5.57e-06	0.000151021
PAPPA2	ENSSSCG00000015512	34	46	65	21	14	13	31.6842	-1.50159	0.527881	-2.84456	0.0044473	0.0375576
KCNC4	ENSSSCG00000006810	1766	745	1126	433	416	350	796.819	-1.50727	0.322625	-4.6719	2.98e-06	8.82e-05
CDKN1A	ENSSSCG00000001565	1587	2123	1591	356	517	968	1168.1	-1.50791	0.299481	-5.03509	4.78e-07	1.74e-05
TEX9	ENSSSCG00000004602	956	1040	793	294	359	270	614.981	-1.50799	0.252509	-5.97204	2.34e-09	1.42e-07
PYGM	ENSSSCG00000013022	188013	182156	200050	66652	63624	56559	124733	-1.51991	0.175092	-8.68064	3.94e-18	8.25e-16
SLC16A9	ENSSSCG00000010210	281	138	193	76	47	79	133.253	-1.54111	0.354996	-4.3412	1.42e-05	0.0003328
PLPP7	ENSSSCG00000005713	1226	2707	1371	433	695	604	1167.49	-1.54689	0.346911	-4.45904	8.23e-06	0.000210273
ALDOA	ENSSSCG00000032556	284954	321013	370026	97937	112039	102720	211861	-1.55516	0.172599	-9.01025	2.06e-19	4.99e-17
ANKRD13B	ENSSSCG00000017793	550	608	718	176	249	168	407	-1.55981	0.270069	-5.77559	7.67e-09	4.13e-07
PDLIM7	ENSSSCG00000040507	13150	16721	19015	4375	5850	5399	10598.3	-1.56137	0.202903	-7.69516	1.41e-14	1.88e-12
MRAP2	ENSSSCG00000026943	53	57	42	18	6	27	33.1115	-1.56302	0.56873	-2.74826	0.00599133	0.0475764
GAPDH	ENSSSCG00000000694	344799	349261	361320	104660	118638	114120	229228	-1.56466	0.149167	-10.4893	9.67e-26	4.78e-23
TRIM7	ENSSSCG00000037835	716	1337	537	236	287	322	569.856	-1.56705	0.351109	-4.46315	8.08e-06	0.000207443
PC	ENSSSCG00000012926	909	1508	1060	365	344	408	757.553	-1.57685	0.238864	-6.60146	4.07e-11	3.59e-09
SLC3A2	ENSSSCG00000022404	2647	2225	2662	740	632	1070	1629.77	-1.57705	0.160522	-9.82456	8.83e-23	3.13e-20
HCN2	ENSSSCG00000033442	830	839	1114	245	326	309	600.688	-1.57767	0.210019	-7.51207	5.82e-14	7.52e-12
NAALAD2	ENSSSCG00000014933	55	51	49	11	17	22	33.6153	-1.5784	0.467173	-3.37862	0.000728502	0.00894971
DDIT4L	ENSSSCG00000025240	12514	9770	13091	4694	3173	3248	7638.56	-1.57977	0.224778	-7.02814	2.09e-12	2.19e-10
ASB16	ENSSSCG00000039673	2588	2924	3020	792	727	1251	1847.23	-1.57991	0.169853	-9.30165	1.38e-20	3.68e-18
GAMT	ENSSSCG00000023142	1147	1327	993	375	411	301	754.484	-1.58303	0.257061	-6.1582	7.36e-10	5.11e-08
ACKR4	ENSSSCG00000011630	76	67	77	34	13	23	47.566	-1.58424	0.456029	-3.474	0.000512761	0.00674242
SEMA3E	ENSSSCG00000015399	64	39	99	22	24	16	43.1916	-1.59118	0.517942	-3.07212	0.00212546	0.0209263
PEBP4	ENSSSCG00000009631	1065	1853	1019	466	474	278	858.603	-1.59406	0.354117	-4.50152	6.75e-06	0.000177432
GPD2	ENSSSCG00000015872	3568	5084	4804	1040	1433	1785	2904.67	-1.60293	0.216332	-7.40956	1.27e-13	1.58e-11
CASKIN1	ENSSSCG00000033059	50	28	58	16	13	13	29.1106	-1.60623	0.53514	-3.00151	0.0026864	0.025314
PGM2L1	ENSSSCG00000014838	3286	5330	3005	1159	1432	997	2527.37	-1.60753	0.30267	-5.31118	1.09e-07	4.62e-06
TIGD7	ENSSSCG00000037309	179	146	177	41	50	66	107.827	-1.61703	0.281415	-5.74605	9.13e-09	4.88e-07
SLC35G1	ENSSSCG00000027230	308	269	371	82	88	126	203.034	-1.61907	0.229952	-7.04091	1.91e-12	2.02e-10
SFRP4	ENSSSCG00000035299	1264	1039	672	291	273	363	643.47	-1.63188	0.267617	-6.09782	1.08e-09	7.15e-08
UNC5A	ENSSSCG00000014049	157	161	254	52	29	100	121.606	-1.63802	0.405557	-4.03893	5.37e-05	0.00104764
MSTN	ENSSSCG00000016047	271	528	372	101	145	102	251.509	-1.66206	0.349319	-4.758	1.96e-06	6.13e-05
GDF1	ENSSSCG00000013928	95	51	136	35	28	19	59.5301	-1.66512	0.503256	-3.3087	0.000937315	0.0108957
PFKM	ENSSSCG00000021129	50718	42524	59599	16497	16614	11427	32470.2	-1.66891	0.245585	-6.79564	1.08e-11	1.01e-09
PRDM16	ENSSSCG00000021490	80	87	78	12	28	34	52.3004	-1.67625	0.449404	-3.72995	0.00019152	0.00301056
LIMK1	ENSSSCG00000030378	2921	3502	6166	1024	1144	1584	2654.55	-1.67771	0.262146	-6.3999	1.55e-10	1.24e-08
ADAM23	ENSSSCG00000016131	374	458	233	84	133	98	229.241	-1.6801	0.363667	-4.61987	3.84e-06	0.000110889
WNT5B	ENSSSCG00000000759	98	147	66	39	28	25	67.0114	-1.68517	0.471781	-3.57193	0.000354365	0.0049665
protein_coding	ENSSSCG00000041777	786	685	745	257	300	58	470.823	-1.69525	0.511056	-3.31716	0.000909386	0.0106516
FAM65B	ENSSSCG00000001097	539	586	288	144	116	161	303.119	-1.70028	0.32179	-5.28383	1.27e-07	5.3e-06
FBXL4	ENSSSCG00000004347	1985	1692	1071	390	544	430	1012.5	-1.7202	0.297085	-5.79025	7.03e-09	3.8e-07
EGF	ENSSSCG00000009134	2501	3815	2619	671	886	1043	1899.52	-1.72625	0.238047	-7.25171	4.12e-13	4.87e-11
TUSC5	ENSSSCG00000017801	73	238	141	50	38	42	96.2032	-1.73138	0.479411	-3.61147	0.000304471	0.00437717
EMB	ENSSSCG00000029484	65	119	110	26	19	41	61.9932	-1.73524	0.425758	-4.07566	4.59e-05	0.000921222
ID4	ENSSSCG00000024312	54	145	86	23	40	15	60.5034	-1.75586	0.582216	-3.01583	0.0025628	0.0243126
GRAMD2	ENSSSCG00000001931	71	135	175	32	24	53	79.4945	-1.76255	0.440456	-4.00166	6.29e-05	0.00119683
SLC16A5	ENSSSCG00000017215	474	650	934	129	271	158	429.312	-1.76716	0.369659	-4.7805	1.75e-06	5.54e-05
DEPP1	ENSSSCG00000022256	1161	989	419	260	192	279	545.833	-1.77031	0.366599	-4.829	1.37e-06	4.45e-05
TPM1	ENSSSCG00000004570	78283	84319	106194	22293	28872	21712	56111.4	-1.78237	0.219873	-8.10636	5.22e-16	8.49e-14
AQP3	ENSSSCG00000040513	65	44	24	12	7	19	28.0535	-1.78875	0.629456	-2.84175	0.00448668	0.0378441
STRBP	ENSSSCG00000005582	1794	2090	1607	452	625	410	1154.57	-1.78891	0.269483	-6.6383	3.17e-11	2.83e-09
IGSF9B	ENSSSCG00000015255	395	676	238	111	117	138	277.9	-1.79268	0.389493	-4.60259	4.17e-06	0.000118038
KLHL38	ENSSSCG00000035521	5225	1918	2883	946	954	814	2095.24	-1.794	0.339794	-5.27966	1.29e-07	5.39e-06
protein_coding	ENSSSCG00000013919	720	981	810	178	314	179	526.367	-1.8002	0.322591	-5.58043	2.4e-08	1.19e-06
TBKBP1	ENSSSCG00000017515	299	595	488	125	113	140	289.104	-1.807	0.296579	-6.09282	1.11e-09	7.34e-08
PFKFB1	ENSSSCG00000024814	1871	2624	1590	731	645	218	1279.96	-1.80732	0.439887	-4.1086	3.98e-05	0.000813345
FLRT3	ENSSSCG00000007079	25	30	23	5	8	8	16.3007	-1.83002	0.654332	-2.79677	0.00516159	0.0420496
TNNC2	ENSSSCG00000007424	39159	49746	44267	10296	14793	9546	27699.6	-1.84153	0.257105	-7.16256	7.92e-13	9.05e-11
SLC2A5	ENSSSCG00000039651	540	382	427	175	68	115	279.959	-1.84551	0.345786	-5.33715	9.44e-08	4.07e-06
HDAC8	ENSSSCG00000021200	2815	3051	3928	969	586	1065	2023.52	-1.84638	0.209105	-8.8299	1.05e-18	2.34e-16
CNTFR	ENSSSCG00000010974	205	318	695	125	91	96	248.246	-1.86134	0.422646	-4.40402	1.06e-05	0.000259702
ENO3	ENSSSCG00000017904	80767	72848	85827	20175	22542	18684	49414.7	-1.87002	0.184539	-10.1335	3.92e-24	1.6e-21
CYP3A29	ENSSSCG00000023320	216	122	78	46	43	16	86.7764	-1.87111	0.568784	-3.28968	0.00100303	0.0115336
STK26	ENSSSCG00000021205	193	166	231	47	46	60	121.265	-1.87972	0.266984	-7.0406	1.91e-12	2.02e-10
ANXA8	ENSSSCG00000010370	90	57	64	9	10	38	43.3528	-1.89744	0.584918	-3.24395	0.00117884	0.0131296
ENHO	ENSSSCG00000027428	197	290	297	46	79	71	160.744	-1.92239	0.323069	-5.95039	2.68e-09	1.57e-07
PIGH	ENSSSCG00000039351	381	607	374	106	103	137	281.261	-1.92669	0.282888	-6.8108	9.71e-12	9.2e-10
SLC7A8	ENSSSCG00000002032	225	401	727	40	94	217	273.697	-1.92907	0.52828	-3.65162	0.000260594	0.00383898
HS3ST3B1	ENSSSCG00000039318	128	114	162	43	25	32	82.3572	-1.9358	0.352012	-5.49926	3.81e-08	1.78e-06
MAF	ENSSSCG00000040607	2167	3548	2808	452	716	976	1747.74	-1.94753	0.276621	-7.04041	1.92e-12	2.02e-10
SGK2	ENSSSCG00000024325	38	161	104	29	25	20	62.3133	-1.94969	0.581025	-3.3556	0.000791943	0.0095095
OSBPL6	ENSSSCG00000023133	855	1643	749	191	346	261	671.273	-1.95084	0.372998	-5.23015	1.69e-07	6.85e-06
MPP6	ENSSSCG00000016717	454	612	644	139	147	130	348.968	-1.95394	0.240528	-8.12354	4.53e-16	7.64e-14
CARNS1	ENSSSCG00000012911	2662	3353	3324	800	699	789	1906.95	-1.95567	0.165376	-11.8256	2.88e-32	2.49e-29
SLC29A2	ENSSSCG00000012941	168	331	142	39	80	34	132.482	-1.96335	0.508576	-3.86049	0.00011316	0.00193731
GPCPD1	ENSSSCG00000007043	6292	4679	3407	1629	1027	799	2950.45	-1.9634	0.340234	-5.77074	7.89e-09	4.23e-07
ACTG2	ENSSSCG00000008294	111	182	352	30	57	70	129.726	-1.96529	0.46809	-4.19853	2.69e-05	0.000568241
NKD1	ENSSSCG00000039875	26	77	72	16	5	23	35.5558	-1.97191	0.659879	-2.98829	0.00280541	0.0261328
KRT80	ENSSSCG00000040636	614	204	61	102	68	38	181.24	-1.98209	0.698144	-2.83908	0.00452434	0.038092
GOLGA7B	ENSSSCG00000040359	45	62	31	4	13	17	28.3122	-1.98892	0.647822	-3.07017	0.0021394	0.0210485
TMEM107	ENSSSCG00000027528	979	391	285	90	132	181	338.3	-1.99905	0.451994	-4.42273	9.75e-06	0.000242049
AMPD1	ENSSSCG00000006754	16097	21121	12307	2963	4698	4122	10131.1	-2.00139	0.275054	-7.27635	3.43e-13	4.16e-11
NRG4	ENSSSCG00000044227	95	153	98	47	20	13	70.615	-2.01337	0.554317	-3.63217	0.000281047	0.00409234
FOXO6	ENSSSCG00000035074	161	267	104	45	36	46	109.142	-2.01856	0.42979	-4.69662	2.65e-06	7.94e-05
GADD45B	ENSSSCG00000022689	731	681	700	145	96	273	427.108	-2.02239	0.289762	-6.97948	2.96e-12	3.01e-10
EFNA5	ENSSSCG00000036520	187	162	146	33	46	36	100.463	-2.02564	0.332956	-6.08381	1.17e-09	7.65e-08
ADCY1	ENSSSCG00000016726	182	403	249	89	74	25	169.89	-2.0272	0.522507	-3.87975	0.000104565	0.00181942
DDIT4	ENSSSCG00000031888	5141	3141	4157	955	518	1514	2506.28	-2.03742	0.300852	-6.77218	1.27e-11	1.17e-09
NFE2L3	ENSSSCG00000026894	73	135	50	20	17	23	52.6501	-2.06149	0.520122	-3.96347	7.39e-05	0.00137155
LRFN3	ENSSSCG00000002927	57	85	73	13	21	14	43.3278	-2.0772	0.473309	-4.38867	1.14e-05	0.000274848
ZNF503	ENSSSCG00000010322	678	1055	423	170	136	190	438.617	-2.07757	0.34683	-5.99017	2.1e-09	1.28e-07
MYLK3	ENSSSCG00000036874	110	129	104	39	17	21	69.1337	-2.08027	0.432357	-4.81147	1.5e-06	4.82e-05
KBTBD13	ENSSSCG00000035667	116	223	117	25	49	27	92.4557	-2.08394	0.478323	-4.35678	1.32e-05	0.000313183
PAX9	ENSSSCG00000001942	48	49	27	15	5	8	25.1094	-2.08529	0.651524	-3.20064	0.00137125	0.0147385
MYBPC2	ENSSSCG00000003218	86973	112221	106798	23934	25788	16968	61349.7	-2.09327	0.253268	-8.26503	1.4e-16	2.51e-14
LDHA	ENSSSCG00000013366	54546	61912	54351	12711	12717	11249	34120.7	-2.13468	0.186283	-11.4593	2.11e-30	1.62e-27
METTL11B	ENSSSCG00000006281	673	656	402	175	140	46	347.699	-2.13806	0.481371	-4.4416	8.93e-06	0.00022581
GADD45G	ENSSSCG00000035249	838	505	632	48	101	303	392.55	-2.14546	0.487032	-4.40517	1.06e-05	0.000258786
BTC	ENSSSCG00000008965	835	730	1477	128	137	412	597.592	-2.1565	0.395066	-5.45858	4.8e-08	2.2e-06
FAM83H	ENSSSCG00000036964	32	57	115	17	9	17	39.8595	-2.17185	0.600621	-3.61601	0.000299175	0.00431541
SLC26A6	ENSSSCG00000011361	953	754	1480	256	210	185	624.754	-2.18744	0.288255	-7.58856	3.23e-14	4.22e-12
SLITRK2	ENSSSCG00000012724	364	275	158	49	31	94	158.953	-2.19262	0.433948	-5.05273	4.36e-07	1.61e-05
AK1	ENSSSCG00000005627	6371	8427	6881	1440	1757	1135	4286.73	-2.22273	0.262225	-8.47644	2.32e-17	4.28e-15
FZD4	ENSSSCG00000014920	351	424	946	101	104	143	333.95	-2.22832	0.359694	-6.19505	5.83e-10	4.18e-08
PGM1	ENSSSCG00000003812	51896	63674	65482	12172	12944	10701	35568.6	-2.24524	0.199203	-11.2711	1.82e-29	1.2e-26
MRPS16	ENSSSCG00000050014	229	145	443	14	81	63	157.572	-2.26777	0.585698	-3.87192	0.000107982	0.00186248
protein_coding	ENSSSCG00000041733	152	144	142	17	32	38	85.8535	-2.27524	0.357493	-6.36443	1.96e-10	1.53e-08
WDR46	ENSSSCG00000001504	29	103	16	7	6	17	29.4965	-2.32111	0.828032	-2.80316	0.00506043	0.0414698
NR2F1	ENSSSCG00000014157	157	72	91	18	22	18	61.9878	-2.38163	0.467484	-5.09456	3.5e-07	1.31e-05
BPGM	ENSSSCG00000039425	932	1072	1626	178	218	253	695.153	-2.40821	0.238663	-10.0904	6.09e-24	2.34e-21
LMOD1	ENSSSCG00000031201	784	1204	925	151	204	161	563.934	-2.41377	0.27032	-8.92932	4.29e-19	9.88e-17
GRIK2	ENSSSCG00000004361	78	95	93	17	8	23	51.1159	-2.43157	0.440966	-5.51418	3.5e-08	1.65e-06
SLC25A45	ENSSSCG00000012993	151	161	167	23	26	36	92.054	-2.43681	0.306227	-7.95753	1.76e-15	2.7e-13
DACT2	ENSSSCG00000031703	53	69	43	8	10	11	31.9201	-2.45134	0.529891	-4.62612	3.73e-06	0.000107821
GDNF	ENSSSCG00000038727	508	90	73	60	27	27	129.584	-2.47535	0.716314	-3.45567	0.000548918	0.00714989
TGM1	ENSSSCG00000001993	227	72	33	18	12	29	64.2359	-2.47807	0.698879	-3.54578	0.000391448	0.0053987
ABAT	ENSSSCG00000007909	87	170	215	30	10	43	89.7207	-2.48061	0.512515	-4.84008	1.3e-06	4.21e-05
SLC37A4	ENSSSCG00000015105	3043	3664	3586	512	724	462	1967.85	-2.49671	0.258287	-9.66639	4.19e-22	1.29e-19
LINGO1	ENSSSCG00000001872	232	380	375	61	59	40	188.04	-2.52675	0.345726	-7.30852	2.7e-13	3.31e-11
ALDH2	ENSSSCG00000009889	2065	2980	3349	489	476	394	1594.18	-2.53143	0.244489	-10.354	4.01e-25	1.68e-22
LRRC30	ENSSSCG00000023672	106	324	204	19	51	33	121.489	-2.53661	0.523047	-4.84969	1.24e-06	4.04e-05
KCNS3	ENSSSCG00000031905	140	283	331	14	68	38	142.828	-2.54277	0.55051	-4.61894	3.86e-06	0.000110927
FAM83G	ENSSSCG00000018047	88	37	233	24	6	25	65.7432	-2.6361	0.702797	-3.75087	0.000176221	0.00280514
ATP2A1	ENSSSCG00000007805	363090	413423	348542	60420	68801	33974	211977	-2.66882	0.310572	-8.59324	8.46e-18	1.65e-15
TMEM266	ENSSSCG00000001863	268	258	363	48	41	41	165.918	-2.69054	0.276832	-9.71903	2.5e-22	8.05e-20
GRID2IP	ENSSSCG00000037070	50	190	107	11	16	25	65.4629	-2.70645	0.5781	-4.68163	2.85e-06	8.47e-05
MAP9	ENSSSCG00000008852	23	23	46	0	8	5	17.0116	-2.72335	0.935213	-2.91201	0.00359108	0.0319371
PRKAG3	ENSSSCG00000016200	2167	3344	3668	295	541	457	1708.67	-2.74172	0.28693	-9.55537	1.23e-21	3.62e-19
UCP3	ENSSSCG00000014834	4103	2393	2623	847	189	213	1700.04	-2.76597	0.755384	-3.66167	0.000250574	0.00374722
CSKMT	ENSSSCG00000027847	351	349	253	37	31	69	178.17	-2.77211	0.322578	-8.5936	8.43e-18	1.65e-15
CFB	ENSSSCG00000024914	59	26	85	0	17	5	31.1548	-2.79483	0.979947	-2.85202	0.00434421	0.0368611
HSBP1L1	ENSSSCG00000005778	14	32	25	0	4	6	13.1992	-2.7997	0.973466	-2.87601	0.00402735	0.0347589
ANKRD34A	ENSSSCG00000037823	300	387	142	40	44	25	155.614	-2.84063	0.469802	-6.04643	1.48e-09	9.31e-08
WNT4	ENSSSCG00000003521	37	66	49	4	13	0	27.9562	-2.99327	0.933321	-3.20712	0.0013407	0.014489
MEIS1	ENSSSCG00000039161	253	336	312	34	31	39	164.064	-3.0517	0.275385	-11.0816	1.54e-28	9.27e-26
HSPA6	ENSSSCG00000047932	1057	1545	1176	157	154	94	686.772	-3.12121	0.309257	-10.0926	5.96e-24	2.34e-21
PNCK	ENSSSCG00000012773	23	51	33	4	7	0	19.518	-3.14034	0.934862	-3.35916	0.000781812	0.00941236
protein_coding	ENSSSCG00000042169	884	898	829	95	110	71	472.836	-3.14628	0.265178	-11.8648	1.8e-32	1.66e-29
ACTN3	ENSSSCG00000038323	50696	65515	64039	7071	7439	2653	32324.4	-3.25746	0.383328	-8.49784	1.93e-17	3.61e-15
FIGN	ENSSSCG00000034262	232	386	466	19	18	70	192.253	-3.34356	0.467397	-7.15356	8.46e-13	9.59e-11
PFKFB3	ENSSSCG00000011133	3891	692	553	109	91	296	920.773	-3.38976	0.954384	-3.55178	0.000382639	0.00528776
ATP2B2	ENSSSCG00000023084	1953	3976	2087	226	363	98	1437.31	-3.41182	0.671026	-5.08448	3.69e-07	1.38e-05
ASB14	ENSSSCG00000035320	652	813	399	48	60	28	329.857	-3.67794	0.40859	-9.00155	2.23e-19	5.31e-17
OXTR	ENSSSCG00000021585	15	26	36	0	0	6	13.2897	-3.72575	1.18248	-3.15079	0.0016283	0.0169228
protein_coding	ENSSSCG00000048954	117	321	222	10	12	24	115.24	-3.8144	0.489925	-7.78568	6.93e-15	9.69e-13
TBX1	ENSSSCG00000037762	1773	1730	1337	92	73	79	831.188	-4.24177	0.230793	-18.3791	1.93e-75	1.34e-71
protein_coding	ENSSSCG00000037567	54	48	27	6	0	0	22.1988	-4.33443	1.06641	-4.06451	4.81e-05	0.000958041
SYT12	ENSSSCG00000024837	232	193	303	5	16	13	123.263	-4.34078	0.417607	-10.3944	2.63e-25	1.21e-22
IRX3	ENSSSCG00000002831	128	137	38	5	7	2	52.5058	-4.34753	0.731336	-5.94464	2.77e-09	1.61e-07
DDX25	ENSSSCG00000015223	44	49	22	0	5	0	19.836	-4.39182	1.10735	-3.96605	7.31e-05	0.00136227
CBR2	ENSSSCG00000031851	6	39	28	0	3	0	12.46	-4.46691	1.37264	-3.25425	0.00113693	0.0127655
protein_coding	ENSSSCG00000036948	16270	17189	17738	861	603	731	8684.74	-4.47002	0.171138	-26.1194	2.2e-150	3.04e-146
H2AC12	ENSSSCG00000047716	29	24	9	0	1	1	10.5355	-4.91273	1.35387	-3.62864	0.000284915	0.00413995
KCTD4	ENSSSCG00000022868	32	73	54	0	4	0	26.6691	-5.19709	1.02065	-5.09195	3.54e-07	1.33e-05
NPAS1	ENSSSCG00000003108	8	6	8	0	0	0	3.56057	-5.24155	1.86437	-2.81144	0.00493204	0.0406204
EGFL6	ENSSSCG00000012121	9	7	6	0	0	0	3.58463	-5.25045	1.86857	-2.80987	0.00495609	0.0407595
NXPH4	ENSSSCG00000039966	7	9	6	0	0	0	3.59406	-5.2539	1.86881	-2.81136	0.0049333	0.0406204
GAL3ST3	ENSSSCG00000028015	7	7	9	0	0	0	3.71968	-5.3047	1.83927	-2.88414	0.00392489	0.034125
ZNF488	ENSSSCG00000040893	11	6	7	0	0	0	3.8984	-5.3719	1.83605	-2.9258	0.00343574	0.0308615
ZIC2	ENSSSCG00000009520	7	6	12	0	0	0	4.0141	-5.41544	1.8218	-2.97258	0.00295309	0.027288
PKP2	ENSSSCG00000000528	82	31	182	6	0	0	47.8558	-5.48355	1.03817	-5.28194	1.28e-07	5.34e-06
VSNL1	ENSSSCG00000008615	12	12	4	0	0	0	4.612	-5.61295	1.81499	-3.09256	0.00198439	0.0198913
GPX2	ENSSSCG00000002279	10	76	123	0	2	2	34.1337	-5.63065	1.12805	-4.9915	5.99e-07	2.12e-05
MGAM2	ENSSSCG00000016487	10	12	7	0	0	0	4.74706	-5.65511	1.73979	-3.25046	0.00115219	0.0129054
ZMYND10	ENSSSCG00000011408	9	11	11	0	0	0	5.0318	-5.74014	1.69393	-3.38866	0.000702358	0.00867475
IRX5	ENSSSCG00000032145	41	43	34	0	2	0	19.6144	-5.79829	1.19336	-4.85879	1.18e-06	3.88e-05
RNF183	ENSSSCG00000027688	14	13	6	0	0	0	5.41775	-5.84554	1.71366	-3.41114	0.000646921	0.00809119
SDR16C5	ENSSSCG00000006245	11	17	6	0	0	0	5.60068	-5.89313	1.71651	-3.43321	0.000596479	0.0076399
PITX1	ENSSSCG00000036741	152	268	256	5	0	6	111.474	-5.89825	0.585241	-10.0783	6.89e-24	2.58e-21
HOXD1	ENSSSCG00000015986	14	20	3	0	0	0	6.13607	-6.02463	1.78917	-3.36728	0.000759123	0.00922755
EN2	ENSSSCG00000035324	14	13	13	0	0	0	6.49857	-6.10909	1.58977	-3.84275	0.000121661	0.00205738
HSD17B6	ENSSSCG00000027854	22	12	8	0	0	0	6.87038	-6.1887	1.63811	-3.77795	0.000158122	0.00255227
STRA6	ENSSSCG00000001909	14	23	5	0	0	0	6.95124	-6.20463	1.69649	-3.65733	0.00025486	0.00379492
TP73	ENSSSCG00000025685	18	6	20	0	0	0	7.05416	-6.22884	1.64064	-3.79658	0.000146705	0.00240163
MYL10	ENSSSCG00000007680	31	14	0	0	0	0	7.44944	-6.30553	2.18037	-2.89195	0.0038286	0.0334561
PVALB	ENSSSCG00000000138	306	961	1424	18	11	0	437.574	-6.35856	1.37954	-4.60918	4.04e-06	0.000115542
SH2D3A	ENSSSCG00000022380	18	20	17	0	0	0	8.95401	-6.57124	1.49008	-4.41	1.03e-05	0.000254431
PHF21B	ENSSSCG00000000020	18	18	28	0	0	0	10.3149	-6.77658	1.46146	-4.63686	3.54e-06	0.000103019
KHDRBS2	ENSSSCG00000001490	8	40	17	0	0	0	10.689	-6.82614	1.58976	-4.29381	1.76e-05	0.000398289
LMX1B	ENSSSCG00000035968	25	20	34	0	0	0	12.7274	-7.07983	1.41451	-5.00514	5.58e-07	2.01e-05
PRR32	ENSSSCG00000012647	751	602	734	7	2	0	339.79	-7.78141	0.531274	-14.6467	1.41e-48	3.91e-45
SIM1	ENSSSCG00000004357	677	571	676	6	0	0	312.903	-8.20852	1.33938	-6.12861	8.87e-10	5.98e-08
