# Supplementary material for: Comprehensive analysis of pre-mRNA alternative splicing regulated by m6A methylation in pig oxidative and glycolytic skeletal muscles
Source: BMC Genomics. 2022 Dec 6;23:804. doi: 10.1186/s12864-022-09043-0 (PMC9724443; doi:10.1186/s12864-022-09043-0)
Supplement: Supplementary file 6 — Additional file 6: Table S5. Profiling of regulatory splicing correlation network in SOL and EDL. [file 12864_2022_9043_MOESM6_ESM.xlsx]

## Sheet: cor_all.0.9
Additional file 6: Table S5. Profiling of regulatory splicing correlation network in SOL and EDL
SFs	SF_name	AS_ID	AS_name	Correlation	Pvalue	Regulation	Type
ENSSSCG00000016769	CDK13	ENSSSCG00000001793	ADAMTSL3	-0.927692	0.00765371	negative	SE
ENSSSCG00000013233	CELF1	ENSSSCG00000023031	TNNT2	0.917635	0.00989651	postive	SE
ENSSSCG00000013233	CELF1	ENSSSCG00000017246	C17orf80	-0.957028	0.00273026	negative	SE
ENSSSCG00000013233	CELF1	ENSSSCG00000004121	FBXO30	0.98542	0.000317319	postive	SE
ENSSSCG00000013233	CELF1	ENSSSCG00000031304	TCAIM	-0.903412	0.0135434	negative	SE
ENSSSCG00000013233	CELF1	ENSSSCG00000006179	STAU2	-0.924162	0.008409	negative	SE
ENSSSCG00000013233	CELF1	ENSSSCG00000008499	STRN	0.911627	0.0113696	postive	SE
ENSSSCG00000011121	CELF2	ENSSSCG00000016578	FLNC	0.950993	0.0035437	postive	SE
ENSSSCG00000011121	CELF2	ENSSSCG00000017190	EXOC7	0.969276	0.00140141	postive	SE
ENSSSCG00000011121	CELF2	ENSSSCG00000033228	SPAG9	0.905124	0.0130751	postive	SE
ENSSSCG00000011121	CELF2	ENSSSCG00000007309	RBM39	0.908188	0.0122573	postive	SE
ENSSSCG00000011121	CELF2	ENSSSCG00000010822	BPNT1	0.937625	0.00571454	postive	SE
ENSSSCG00000011121	CELF2	ENSSSCG00000011074	ARHGAP21	-0.902282	0.0138566	negative	SE
ENSSSCG00000011121	CELF2	ENSSSCG00000026863	FARP1	0.989898	0.000152552	postive	SE
ENSSSCG00000011121	CELF2	ENSSSCG00000009435	NAA16	-0.979449	0.000629171	negative	SE
ENSSSCG00000011121	CELF2	ENSSSCG00000000866	MYBPC1	0.909037	0.0120352	postive	SE
ENSSSCG00000011121	CELF2	ENSSSCG00000032962	ZNF664	-0.909626	0.0118822	negative	SE
ENSSSCG00000011121	CELF2	ENSSSCG00000028018	EP400	-0.900513	0.0143541	negative	SE
ENSSSCG00000011121	CELF2	ENSSSCG00000024088	TLN2	-0.902981	0.0136624	negative	SE
ENSSSCG00000011121	CELF2	ENSSSCG00000010863	AHCTF1	0.931615	0.00685496	postive	SE
ENSSSCG00000011121	CELF2	ENSSSCG00000011163	DIP2C	0.927447	0.00770502	postive	SE
ENSSSCG00000011121	CELF2	ENSSSCG00000013906	protein_coding	-0.924839	0.0082614	negative	SE
ENSSSCG00000011121	CELF2	ENSSSCG00000021672	WBP2	-0.929409	0.00729884	negative	SE
ENSSSCG00000011121	CELF2	ENSSSCG00000000383	protein_coding	-0.966408	0.00167368	negative	SE
ENSSSCG00000011121	CELF2	ENSSSCG00000015878	PKP4	0.949391	0.00377716	postive	SE
ENSSSCG00000011121	CELF2	ENSSSCG00000038973	PPP1R12A	-0.958932	0.00249529	negative	SE
ENSSSCG00000011121	CELF2	ENSSSCG00000035693	POLRMT	-0.920849	0.00914929	negative	SE
ENSSSCG00000011121	CELF2	ENSSSCG00000003637	MAP7D1	-0.933853	0.00641841	negative	SE
ENSSSCG00000011121	CELF2	ENSSSCG00000003913	MAST2	-0.90815	0.0122673	negative	SE
ENSSSCG00000011121	CELF2	ENSSSCG00000003139	BCAT2	-0.905727	0.0129123	negative	SE
ENSSSCG00000011121	CELF2	ENSSSCG00000005212	PLGRKT	0.975186	0.000915927	postive	SE
ENSSSCG00000011121	CELF2	ENSSSCG00000005704	EXOSC2	0.963726	0.00194985	postive	SE
ENSSSCG00000011121	CELF2	ENSSSCG00000011540	SETD5	0.904363	0.0132823	postive	SE
ENSSSCG00000011121	CELF2	ENSSSCG00000002013	DHRS4	-0.952037	0.00339552	negative	SE
ENSSSCG00000011121	CELF2	ENSSSCG00000005318	CREB3	0.918779	0.00962747	postive	SE
ENSSSCG00000011121	CELF2	ENSSSCG00000025353	TNNT1	0.945637	0.00435267	postive	SE
ENSSSCG00000011121	CELF2	ENSSSCG00000034815	U2AF2	-0.917233	0.00999206	negative	SE
ENSSSCG00000011121	CELF2	ENSSSCG00000029331	PALLD	-0.903742	0.0134526	negative	SE
ENSSSCG00000011121	CELF2	ENSSSCG00000034351	B3GALT1	-0.920191	0.00929995	negative	SE
ENSSSCG00000011121	CELF2	ENSSSCG00000001485	MLIP	-0.912419	0.0111699	negative	SE
ENSSSCG00000011121	CELF2	ENSSSCG00000011022	SVIL	0.969281	0.00140101	postive	SE
ENSSSCG00000011121	CELF2	ENSSSCG00000036310	RFXANK	-0.973275	0.00106179	negative	SE
ENSSSCG00000011121	CELF2	ENSSSCG00000001975	PRKD1	0.907926	0.0123262	postive	SE
ENSSSCG00000011121	CELF2	ENSSSCG00000001499	DST	0.926167	0.00797562	postive	SE
ENSSSCG00000011121	CELF2	ENSSSCG00000006994	PCM1	-0.933908	0.00640797	negative	SE
ENSSSCG00000011121	CELF2	ENSSSCG00000003984	protein_coding	0.971837	0.00117854	postive	SE
ENSSSCG00000011121	CELF2	ENSSSCG00000006556	TPM3	-0.900095	0.014473	negative	SE
ENSSSCG00000011121	CELF2	ENSSSCG00000030947	ZFAT	-0.911433	0.0114188	negative	SE
ENSSSCG00000011121	CELF2	ENSSSCG00000015840	WRN	0.959796	0.00239207	postive	SE
ENSSSCG00000011121	CELF2	ENSSSCG00000015862	LIMS2	-0.950888	0.00355868	negative	SE
ENSSSCG00000011121	CELF2	ENSSSCG00000006156	TPD52	0.942929	0.00479265	postive	SE
ENSSSCG00000011121	CELF2	ENSSSCG00000015660	PFKFB2	-0.935189	0.00616454	negative	SE
ENSSSCG00000011121	CELF2	ENSSSCG00000026722	PHF14	-0.907319	0.0124865	negative	SE
ENSSSCG00000011121	CELF2	ENSSSCG00000014960	AMOTL1	-0.918752	0.00963369	negative	SE
ENSSSCG00000011121	CELF2	ENSSSCG00000031769	CTTN	-0.931116	0.00695403	negative	SE
ENSSSCG00000011121	CELF2	ENSSSCG00000013416	MED16	-0.917259	0.00998599	negative	SE
ENSSSCG00000011121	CELF2	ENSSSCG00000010604	SH3PXD2A	-0.921454	0.00901191	negative	SE
ENSSSCG00000011121	CELF2	ENSSSCG00000008501	VIT	0.952817	0.00328685	postive	SE
ENSSSCG00000011121	CELF2	ENSSSCG00000034154	WNK2	-0.917279	0.00998101	negative	SE
ENSSSCG00000011121	CELF2	ENSSSCG00000004544	SPG21	-0.921716	0.00895278	negative	SE
ENSSSCG00000011121	CELF2	ENSSSCG00000007721	GTF2I	0.968827	0.00144251	postive	SE
ENSSSCG00000011121	CELF2	ENSSSCG00000000549	PPFIBP1	-0.932077	0.00676352	negative	SE
ENSSSCG00000011121	CELF2	ENSSSCG00000030002	C18orf21	-0.927564	0.00768045	negative	SE
ENSSSCG00000011121	CELF2	ENSSSCG00000031698	GFUS	-0.909288	0.0119698	negative	SE
ENSSSCG00000011121	CELF2	ENSSSCG00000039670	EPN1	-0.909624	0.0118826	negative	SE
ENSSSCG00000011121	CELF2	ENSSSCG00000015106	HYOU1	0.933045	0.00657441	postive	SE
ENSSSCG00000011121	CELF2	ENSSSCG00000015689	DARS1	-0.930915	0.00699422	negative	SE
ENSSSCG00000011121	CELF2	ENSSSCG00000031538	RNASE4	-0.913356	0.0109355	negative	SE
ENSSSCG00000011121	CELF2	ENSSSCG00000015670	GTDC1	-0.938714	0.00551881	negative	SE
ENSSSCG00000011121	CELF2	ENSSSCG00000029249	NAV3	-0.941376	0.00505434	negative	SE
ENSSSCG00000000104	DDX17	ENSSSCG00000011885	FBXO40	-0.903173	0.0136093	negative	SE
ENSSSCG00000000104	DDX17	ENSSSCG00000026945	LRRC2	-0.910769	0.0115879	negative	SE
ENSSSCG00000000104	DDX17	ENSSSCG00000028377	CRYZL1	0.920266	0.00928273	postive	SE
ENSSSCG00000000104	DDX17	ENSSSCG00000001924	protein_coding	-0.940142	0.00526725	negative	SE
ENSSSCG00000000104	DDX17	ENSSSCG00000027278	ARL6	0.902461	0.0138069	postive	SE
ENSSSCG00000000104	DDX17	ENSSSCG00000023334	BCLAF3	0.922195	0.00884493	postive	SE
ENSSSCG00000032092	DDX5	ENSSSCG00000036350	protein_coding	0.945294	0.0044073	postive	SE
ENSSSCG00000032092	DDX5	ENSSSCG00000038505	MSI2	0.932658	0.00664978	postive	SE
ENSSSCG00000032092	DDX5	ENSSSCG00000038251	DNAJC15	-0.916281	0.01022	negative	SE
ENSSSCG00000032092	DDX5	ENSSSCG00000016948	TRIM23	-0.91159	0.0113789	negative	SE
ENSSSCG00000032092	DDX5	ENSSSCG00000016948	TRIM23	-0.913039	0.0110145	negative	SE
ENSSSCG00000032092	DDX5	ENSSSCG00000033833	DUSP18	-0.908535	0.0121662	negative	SE
ENSSSCG00000032092	DDX5	ENSSSCG00000036132	CKM	0.968105	0.00150969	postive	SE
ENSSSCG00000032092	DDX5	ENSSSCG00000014224	SEMA6A	0.94527	0.00441108	postive	SE
ENSSSCG00000032092	DDX5	ENSSSCG00000038682	TAF1D	-0.910938	0.0115447	negative	SE
ENSSSCG00000032092	DDX5	ENSSSCG00000027738	LRRFIP2	-0.939533	0.00537379	negative	SE
ENSSSCG00000032092	DDX5	ENSSSCG00000003161	protein_coding	-0.911198	0.0114785	negative	SE
ENSSSCG00000032092	DDX5	ENSSSCG00000011402	IFRD2	0.914509	0.0106507	postive	SE
ENSSSCG00000032092	DDX5	ENSSSCG00000014207	APC	-0.929899	0.00719901	negative	SE
ENSSSCG00000032092	DDX5	ENSSSCG00000014207	APC	-0.931117	0.00695391	negative	SE
ENSSSCG00000032092	DDX5	ENSSSCG00000029169	MAPKAP1	-0.983661	0.00039824	negative	SE
ENSSSCG00000032092	DDX5	ENSSSCG00000011600	SLC6A6	-0.917372	0.00995898	negative	SE
ENSSSCG00000032092	DDX5	ENSSSCG00000011894	POPDC2	-0.918624	0.0096637	negative	SE
ENSSSCG00000032092	DDX5	ENSSSCG00000004304	SLC35A1	-0.914779	0.0105844	negative	SE
ENSSSCG00000032092	DDX5	ENSSSCG00000014913	PICALM	-0.934393	0.00631514	negative	SE
ENSSSCG00000032092	DDX5	ENSSSCG00000040012	TMEM147	-0.945618	0.00435571	negative	SE
ENSSSCG00000032092	DDX5	ENSSSCG00000017783	protein_coding	0.922291	0.00882351	postive	SE
ENSSSCG00000032092	DDX5	ENSSSCG00000028805	PTPRM	0.910157	0.0117451	postive	SE
ENSSSCG00000032092	DDX5	ENSSSCG00000011628	DNAJC13	-0.907337	0.0124817	negative	SE
ENSSSCG00000032092	DDX5	ENSSSCG00000040286	CYLD	-0.916531	0.0101598	negative	SE
ENSSSCG00000032092	DDX5	ENSSSCG00000007617	protein_coding	-0.915028	0.0105235	negative	SE
ENSSSCG00000032092	DDX5	ENSSSCG00000015077	RNF214	-0.912255	0.0112109	negative	SE
ENSSSCG00000032092	DDX5	ENSSSCG00000008496	EIF2AK2	-0.915645	0.0103735	negative	SE
ENSSSCG00000032092	DDX5	ENSSSCG00000038397	PTK2	0.900379	0.0143922	postive	SE
ENSSSCG00000032092	DDX5	ENSSSCG00000009779	MPHOSPH9	-0.918618	0.00966513	negative	SE
ENSSSCG00000032092	DDX5	ENSSSCG00000020830	protein_coding	0.924775	0.00827529	postive	SE
ENSSSCG00000026806	DHX9	ENSSSCG00000007058	PLCB4	-0.916301	0.0102152	negative	SE
ENSSSCG00000026806	DHX9	ENSSSCG00000007466	SLC9A8	-0.961121	0.00223798	negative	SE
ENSSSCG00000026806	DHX9	ENSSSCG00000007085	DSTN	0.922307	0.00881985	postive	SE
ENSSSCG00000026806	DHX9	ENSSSCG00000026536	DCUN1D2	-0.927533	0.00768688	negative	SE
ENSSSCG00000026806	DHX9	ENSSSCG00000016938	IPO11	-0.956548	0.00279108	negative	SE
ENSSSCG00000026806	DHX9	ENSSSCG00000039544	protein_coding	-0.927515	0.00769065	negative	SE
ENSSSCG00000026806	DHX9	ENSSSCG00000033323	UBE2D1	-0.909377	0.0119466	negative	SE
ENSSSCG00000026806	DHX9	ENSSSCG00000016793	ZNF622	-0.956548	0.00279108	negative	SE
ENSSSCG00000026806	DHX9	ENSSSCG00000002664	GSE1	-0.954703	0.00303123	negative	SE
ENSSSCG00000026806	DHX9	ENSSSCG00000005343	RNF38	-0.956548	0.00279108	negative	SE
ENSSSCG00000026806	DHX9	ENSSSCG00000005022	NIN	-0.956548	0.00279108	negative	SE
ENSSSCG00000026806	DHX9	ENSSSCG00000035105	protein_coding	-0.939876	0.00531359	negative	SE
ENSSSCG00000026806	DHX9	ENSSSCG00000023548	GSTCD	-0.956548	0.00279108	negative	SE
ENSSSCG00000026806	DHX9	ENSSSCG00000010151	LYST	0.924307	0.0083773	postive	SE
ENSSSCG00000026806	DHX9	ENSSSCG00000040624	REXO1	-0.962338	0.00210089	negative	SE
ENSSSCG00000026806	DHX9	ENSSSCG00000008281	RTKN	-0.956548	0.00279108	negative	SE
ENSSSCG00000026806	DHX9	ENSSSCG00000011760	TBL1XR1	0.915082	0.0105104	postive	SE
ENSSSCG00000026806	DHX9	ENSSSCG00000024437	AP2M1	-0.915223	0.0104762	negative	SE
ENSSSCG00000026806	DHX9	ENSSSCG00000031129	SIRT5	-0.956548	0.00279108	negative	SE
ENSSSCG00000026806	DHX9	ENSSSCG00000016101	CFLAR	-0.956548	0.00279108	negative	SE
ENSSSCG00000026806	DHX9	ENSSSCG00000015714	CCDC93	-0.920711	0.00918098	negative	SE
ENSSSCG00000026806	DHX9	ENSSSCG00000015474	PPFIA4	-0.956548	0.00279108	negative	SE
ENSSSCG00000026806	DHX9	ENSSSCG00000030017	FOXRED1	-0.958075	0.00259965	negative	SE
ENSSSCG00000026806	DHX9	ENSSSCG00000009771	DDX55	-0.944233	0.00457822	negative	SE
ENSSSCG00000026806	DHX9	ENSSSCG00000001924	protein_coding	-0.944986	0.00445651	negative	SE
ENSSSCG00000026806	DHX9	ENSSSCG00000006482	MEF2D	-0.925248	0.00817283	negative	SE
ENSSSCG00000026806	DHX9	ENSSSCG00000027278	ARL6	0.90656	0.0126887	postive	SE
ENSSSCG00000026806	DHX9	ENSSSCG00000000555	ITPR2	-0.938776	0.00550778	negative	SE
ENSSSCG00000026806	DHX9	ENSSSCG00000000402	protein_coding	-0.956548	0.00279108	negative	SE
ENSSSCG00000035227	ESRP2	ENSSSCG00000009276	XPO4	-0.902374	0.0138309	negative	SE
ENSSSCG00000035227	ESRP2	ENSSSCG00000000462	RXYLT1	-0.933947	0.00640041	negative	SE
ENSSSCG00000035227	ESRP2	ENSSSCG00000002804	CSNK2A2	-0.933947	0.00640041	negative	SE
ENSSSCG00000035227	ESRP2	ENSSSCG00000025953	OGFOD1	-0.929619	0.00725591	negative	SE
ENSSSCG00000035227	ESRP2	ENSSSCG00000004739	MGA	-0.946646	0.00419402	negative	SE
ENSSSCG00000035227	ESRP2	ENSSSCG00000027857	DMXL1	-0.933947	0.00640041	negative	SE
ENSSSCG00000035227	ESRP2	ENSSSCG00000029558	EXTL1	-0.918055	0.00979724	negative	SE
ENSSSCG00000035227	ESRP2	ENSSSCG00000010316	KAT6B	-0.933947	0.00640041	negative	SE
ENSSSCG00000035227	ESRP2	ENSSSCG00000021092	FAM53C	-0.953983	0.00312759	negative	SE
ENSSSCG00000035227	ESRP2	ENSSSCG00000034704	ZNF532	-0.908037	0.0122968	negative	SE
ENSSSCG00000035227	ESRP2	ENSSSCG00000029538	PPP2R1B	-0.926257	0.00795653	negative	SE
ENSSSCG00000035227	ESRP2	ENSSSCG00000017940	GPS2	-0.957111	0.00271971	negative	SE
ENSSSCG00000035227	ESRP2	ENSSSCG00000001570	PI16	-0.933947	0.00640041	negative	SE
ENSSSCG00000035227	ESRP2	ENSSSCG00000010029	DRG1	-0.95719	0.00270977	negative	SE
ENSSSCG00000035227	ESRP2	ENSSSCG00000007280	ITCH	-0.934384	0.0063169	negative	SE
ENSSSCG00000035227	ESRP2	ENSSSCG00000031129	SIRT5	-0.945989	0.00429695	negative	SE
ENSSSCG00000035227	ESRP2	ENSSSCG00000031121	TSEN15	-0.943649	0.0046737	negative	SE
ENSSSCG00000035227	ESRP2	ENSSSCG00000014829	MRPL48	-0.933947	0.00640041	negative	SE
ENSSSCG00000035227	ESRP2	ENSSSCG00000009134	EGF	-0.933947	0.00640041	negative	SE
ENSSSCG00000035227	ESRP2	ENSSSCG00000009134	EGF	-0.933947	0.00640041	negative	SE
ENSSSCG00000035227	ESRP2	ENSSSCG00000000806	SCAF11	-0.916142	0.0102535	negative	SE
ENSSSCG00000035227	ESRP2	ENSSSCG00000000806	SCAF11	-0.903043	0.0136453	negative	SE
ENSSSCG00000035227	ESRP2	ENSSSCG00000012328	HUWE1	-0.901481	0.0140808	negative	SE
ENSSSCG00000027608	FAM172A	ENSSSCG00000007173	IDH3B	-0.906298	0.0127588	negative	SE
ENSSSCG00000027608	FAM172A	ENSSSCG00000009431	DGKH	-0.947391	0.00407879	negative	SE
ENSSSCG00000027608	FAM172A	ENSSSCG00000038475	protein_coding	0.97659	0.000815661	postive	SE
ENSSSCG00000027608	FAM172A	ENSSSCG00000015878	PKP4	0.906126	0.0128047	postive	SE
ENSSSCG00000027608	FAM172A	ENSSSCG00000038237	UQCC1	0.920616	0.00920265	postive	SE
ENSSSCG00000027608	FAM172A	ENSSSCG00000002907	protein_coding	-0.934481	0.00629852	negative	SE
ENSSSCG00000027608	FAM172A	ENSSSCG00000001499	DST	0.923944	0.00845684	postive	SE
ENSSSCG00000027608	FAM172A	ENSSSCG00000040419	protein_coding	-0.939497	0.00538016	negative	SE
ENSSSCG00000027608	FAM172A	ENSSSCG00000003872	EPS15	-0.939648	0.00535357	negative	SE
ENSSSCG00000027608	FAM172A	ENSSSCG00000016157	MYL1	-0.907377	0.0124711	negative	SE
ENSSSCG00000027608	FAM172A	ENSSSCG00000003512	EIF4G3	-0.949805	0.00371601	negative	SE
ENSSSCG00000027608	FAM172A	ENSSSCG00000015570	IVNS1ABP	-0.905318	0.0130226	negative	SE
ENSSSCG00000027608	FAM172A	ENSSSCG00000008740	FBXL5	0.925736	0.00806802	postive	SE
ENSSSCG00000027608	FAM172A	ENSSSCG00000012518	ARMCX5	0.924992	0.0082284	postive	SE
ENSSSCG00000027608	FAM172A	ENSSSCG00000010742	UROS	-0.94623	0.00425902	negative	SE
ENSSSCG00000027608	FAM172A	ENSSSCG00000027457	FBXO22	-0.920037	0.00933554	negative	SE
ENSSSCG00000012727	FMR1	ENSSSCG00000011440	SEMA3G	-0.912522	0.011144	negative	SE
ENSSSCG00000012727	FMR1	ENSSSCG00000007291	EDEM2	0.911303	0.0114519	postive	SE
ENSSSCG00000011769	FXR1	ENSSSCG00000017498	PPP1R1B	0.944417	0.00454838	postive	SE
ENSSSCG00000011769	FXR1	ENSSSCG00000009276	XPO4	0.961402	0.00220592	postive	SE
ENSSSCG00000011769	FXR1	ENSSSCG00000010239	RUFY2	0.964649	0.0018524	postive	SE
ENSSSCG00000011769	FXR1	ENSSSCG00000009946	SART3	0.950072	0.00367693	postive	SE
ENSSSCG00000011769	FXR1	ENSSSCG00000025492	NUDT13	0.957292	0.00269706	postive	SE
ENSSSCG00000011769	FXR1	ENSSSCG00000005716	POMT1	0.959633	0.00241132	postive	SE
ENSSSCG00000011769	FXR1	ENSSSCG00000000462	RXYLT1	0.951807	0.00342789	postive	SE
ENSSSCG00000011769	FXR1	ENSSSCG00000014114	TENT2	0.962399	0.00209422	postive	SE
ENSSSCG00000011769	FXR1	ENSSSCG00000013453	PLEKHJ1	0.901807	0.0139893	postive	SE
ENSSSCG00000011769	FXR1	ENSSSCG00000002804	CSNK2A2	0.951807	0.00342789	postive	SE
ENSSSCG00000011769	FXR1	ENSSSCG00000013388	PDE3B	0.92046	0.00923827	postive	SE
ENSSSCG00000011769	FXR1	ENSSSCG00000025953	OGFOD1	0.95207	0.00339086	postive	SE
ENSSSCG00000011769	FXR1	ENSSSCG00000000024	PARVB	0.962221	0.00211396	postive	SE
ENSSSCG00000011769	FXR1	ENSSSCG00000008803	ATP8A1	0.945062	0.00444437	postive	SE
ENSSSCG00000011769	FXR1	ENSSSCG00000004739	MGA	0.9	0.0145	postive	SE
ENSSSCG00000011769	FXR1	ENSSSCG00000027857	DMXL1	0.951807	0.00342789	postive	SE
ENSSSCG00000011769	FXR1	ENSSSCG00000034280	LARP1B	0.979521	0.000624764	postive	SE
ENSSSCG00000011769	FXR1	ENSSSCG00000028737	USP3	-0.977028	0.000785517	negative	SE
ENSSSCG00000011769	FXR1	ENSSSCG00000004626	TMOD3	-0.974735	0.00094942	negative	SE
ENSSSCG00000011769	FXR1	ENSSSCG00000022714	OSER1	-0.906031	0.0128304	negative	SE
ENSSSCG00000011769	FXR1	ENSSSCG00000010133	ARVCF	-0.933082	0.00656729	negative	SE
ENSSSCG00000011769	FXR1	ENSSSCG00000010316	KAT6B	0.951807	0.00342789	postive	SE
ENSSSCG00000011769	FXR1	ENSSSCG00000021092	FAM53C	0.983873	0.000388041	postive	SE
ENSSSCG00000011769	FXR1	ENSSSCG00000034704	ZNF532	0.936778	0.00586914	postive	SE
ENSSSCG00000011769	FXR1	ENSSSCG00000005040	GNPNAT1	0.912136	0.0112409	postive	SE
ENSSSCG00000011769	FXR1	ENSSSCG00000029538	PPP2R1B	0.948463	0.00391561	postive	SE
ENSSSCG00000011769	FXR1	ENSSSCG00000010303	SYNPO2L	-0.905069	0.01309	negative	SE
ENSSSCG00000011769	FXR1	ENSSSCG00000027017	protein_coding	0.951312	0.00349812	postive	SE
ENSSSCG00000011769	FXR1	ENSSSCG00000017940	GPS2	0.932948	0.00659316	postive	SE
ENSSSCG00000011769	FXR1	ENSSSCG00000001423	NELFE	0.921918	0.00890727	postive	SE
ENSSSCG00000011769	FXR1	ENSSSCG00000004018	AFDN	0.927591	0.00767479	postive	SE
ENSSSCG00000011769	FXR1	ENSSSCG00000001570	PI16	0.951807	0.00342789	postive	SE
ENSSSCG00000011769	FXR1	ENSSSCG00000010029	DRG1	0.932687	0.00664402	postive	SE
ENSSSCG00000011769	FXR1	ENSSSCG00000024564	IMMT	0.907981	0.0123117	postive	SE
ENSSSCG00000011769	FXR1	ENSSSCG00000006556	TPM3	0.945751	0.00433453	postive	SE
ENSSSCG00000011769	FXR1	ENSSSCG00000010566	FBXW4	0.922933	0.00868004	postive	SE
ENSSSCG00000011769	FXR1	ENSSSCG00000007280	ITCH	0.959819	0.00238937	postive	SE
ENSSSCG00000011769	FXR1	ENSSSCG00000031129	SIRT5	0.947693	0.00403254	postive	SE
ENSSSCG00000011769	FXR1	ENSSSCG00000001527	ILRUN	-0.954412	0.00307001	negative	SE
ENSSSCG00000011769	FXR1	ENSSSCG00000014829	MRPL48	0.951807	0.00342789	postive	SE
ENSSSCG00000011769	FXR1	ENSSSCG00000009134	EGF	0.951807	0.00342789	postive	SE
ENSSSCG00000011769	FXR1	ENSSSCG00000009134	EGF	0.951807	0.00342789	postive	SE
ENSSSCG00000011769	FXR1	ENSSSCG00000045508	CCDC180	0.906276	0.0127646	postive	SE
ENSSSCG00000011769	FXR1	ENSSSCG00000008624	LPIN1	0.905239	0.0130441	postive	SE
ENSSSCG00000011769	FXR1	ENSSSCG00000000806	SCAF11	0.942577	0.00485143	postive	SE
ENSSSCG00000011769	FXR1	ENSSSCG00000000806	SCAF11	0.931857	0.00680699	postive	SE
ENSSSCG00000011769	FXR1	ENSSSCG00000006529	SLC50A1	0.904021	0.0133759	postive	SE
ENSSSCG00000011769	FXR1	ENSSSCG00000001683	POLH	0.948201	0.00395521	postive	SE
ENSSSCG00000011769	FXR1	ENSSSCG00000004704	PPIP5K1	-0.9854	0.000318177	negative	SE
ENSSSCG00000011769	FXR1	ENSSSCG00000004729	protein_coding	-0.9382	0.00561088	negative	SE
ENSSSCG00000011769	FXR1	ENSSSCG00000000896	NTN4	0.931735	0.00683109	postive	SE
ENSSSCG00000017953	FXR2	ENSSSCG00000045016	THSD8	0.945516	0.00437186	postive	SE
ENSSSCG00000017953	FXR2	ENSSSCG00000017246	C17orf80	-0.909113	0.0120154	negative	SE
ENSSSCG00000000288	HNRNPA1	ENSSSCG00000017198	ACOX1	0.914578	0.0106338	postive	SE
ENSSSCG00000000288	HNRNPA1	ENSSSCG00000007309	RBM39	0.916229	0.0102324	postive	SE
ENSSSCG00000000288	HNRNPA1	ENSSSCG00000011103	PARD3	0.910045	0.011774	postive	SE
ENSSSCG00000000288	HNRNPA1	ENSSSCG00000034045	ERGIC3	-0.911574	0.011383	negative	SE
ENSSSCG00000000288	HNRNPA1	ENSSSCG00000024127	ABI1	-0.907021	0.0125657	negative	SE
ENSSSCG00000000288	HNRNPA1	ENSSSCG00000025130	KLF12	0.945982	0.0042981	postive	SE
ENSSSCG00000000288	HNRNPA1	ENSSSCG00000016943	ADAMTS6	-0.954398	0.00307185	negative	SE
ENSSSCG00000000288	HNRNPA1	ENSSSCG00000016929	PDE4D	-0.984116	0.000376431	negative	SE
ENSSSCG00000000288	HNRNPA1	ENSSSCG00000024598	PRKAA1	0.924293	0.0083803	postive	SE
ENSSSCG00000000288	HNRNPA1	ENSSSCG00000000866	MYBPC1	0.912029	0.011268	postive	SE
ENSSSCG00000000288	HNRNPA1	ENSSSCG00000026597	SLC38A4	-0.964153	0.00190446	negative	SE
ENSSSCG00000000288	HNRNPA1	ENSSSCG00000016160	ERBB4	-0.936172	0.00598104	negative	SE
ENSSSCG00000000288	HNRNPA1	ENSSSCG00000025492	NUDT13	-0.946897	0.00415505	negative	SE
ENSSSCG00000000288	HNRNPA1	ENSSSCG00000028018	EP400	-0.932931	0.0065965	negative	SE
ENSSSCG00000000288	HNRNPA1	ENSSSCG00000010203	protein_coding	0.907637	0.0124025	postive	SE
ENSSSCG00000000288	HNRNPA1	ENSSSCG00000000146	MYH11	-0.920772	0.00916693	negative	SE
ENSSSCG00000000288	HNRNPA1	ENSSSCG00000013588	MAP2K7	0.907882	0.0123376	postive	SE
ENSSSCG00000000288	HNRNPA1	ENSSSCG00000039972	protein_coding	0.918294	0.00974102	postive	SE
ENSSSCG00000000288	HNRNPA1	ENSSSCG00000012324	IQSEC2	-0.909367	0.0119493	negative	SE
ENSSSCG00000000288	HNRNPA1	ENSSSCG00000000571	ABCC9	-0.906828	0.0126171	negative	SE
ENSSSCG00000000288	HNRNPA1	ENSSSCG00000003768	NEXN	0.902372	0.0138316	postive	SE
ENSSSCG00000000288	HNRNPA1	ENSSSCG00000000383	protein_coding	-0.911662	0.0113607	negative	SE
ENSSSCG00000000288	HNRNPA1	ENSSSCG00000024373	TRIP12	-0.964655	0.0018518	negative	SE
ENSSSCG00000000288	HNRNPA1	ENSSSCG00000003976	NFYC	-0.981148	0.000529735	negative	SE
ENSSSCG00000000288	HNRNPA1	ENSSSCG00000038973	PPP1R12A	-0.949742	0.00372532	negative	SE
ENSSSCG00000000288	HNRNPA1	ENSSSCG00000038738	DMWD	-0.972935	0.00108884	negative	SE
ENSSSCG00000000288	HNRNPA1	ENSSSCG00000038053	TK2	0.977037	0.000784884	postive	SE
ENSSSCG00000000288	HNRNPA1	ENSSSCG00000002285	GPHN	-0.951166	0.00351898	negative	SE
ENSSSCG00000000288	HNRNPA1	ENSSSCG00000003660	PABPC4	-0.916036	0.010279	negative	SE
ENSSSCG00000000288	HNRNPA1	ENSSSCG00000013155	protein_coding	-0.901145	0.0141754	negative	SE
ENSSSCG00000000288	HNRNPA1	ENSSSCG00000011540	SETD5	-0.926933	0.00781314	negative	SE
ENSSSCG00000000288	HNRNPA1	ENSSSCG00000011540	SETD5	0.92352	0.00855022	postive	SE
ENSSSCG00000000288	HNRNPA1	ENSSSCG00000008576	DTNB	0.990229	0.000142754	postive	SE
ENSSSCG00000000288	HNRNPA1	ENSSSCG00000038639	TOM1L2	-0.93104	0.00696932	negative	SE
ENSSSCG00000000288	HNRNPA1	ENSSSCG00000024481	PDE4DIP	0.923741	0.00850138	postive	SE
ENSSSCG00000000288	HNRNPA1	ENSSSCG00000029169	MAPKAP1	0.918269	0.00974704	postive	SE
ENSSSCG00000000288	HNRNPA1	ENSSSCG00000026934	PIGX	0.923303	0.00859812	postive	SE
ENSSSCG00000000288	HNRNPA1	ENSSSCG00000026960	protein_coding	-0.932826	0.00661699	negative	SE
ENSSSCG00000000288	HNRNPA1	ENSSSCG00000013481	FZR1	0.932394	0.00670132	postive	SE
ENSSSCG00000000288	HNRNPA1	ENSSSCG00000002923	WDR62	-0.941896	0.00496599	negative	SE
ENSSSCG00000000288	HNRNPA1	ENSSSCG00000035332	ZNF436	0.931321	0.00691316	postive	SE
ENSSSCG00000000288	HNRNPA1	ENSSSCG00000033894	protein_coding	-0.971219	0.00123058	negative	SE
ENSSSCG00000000288	HNRNPA1	ENSSSCG00000015796	PDLIM3	0.913963	0.0107851	postive	SE
ENSSSCG00000000288	HNRNPA1	ENSSSCG00000005282	VPS13A	0.90857	0.012157	postive	SE
ENSSSCG00000000288	HNRNPA1	ENSSSCG00000029251	MAP4	-0.937337	0.00576689	negative	SE
ENSSSCG00000000288	HNRNPA1	ENSSSCG00000003015	EXOSC5	-0.92835	0.00751662	negative	SE
ENSSSCG00000000288	HNRNPA1	ENSSSCG00000014084	POC5	-0.986649	0.00026618	negative	SE
ENSSSCG00000000288	HNRNPA1	ENSSSCG00000014084	POC5	-0.961396	0.00220666	negative	SE
ENSSSCG00000000288	HNRNPA1	ENSSSCG00000009963	TPST2	0.947776	0.00401973	postive	SE
ENSSSCG00000000288	HNRNPA1	ENSSSCG00000021038	NRIP1	0.928443	0.00749746	postive	SE
ENSSSCG00000000288	HNRNPA1	ENSSSCG00000014913	PICALM	0.932335	0.00671289	postive	SE
ENSSSCG00000000288	HNRNPA1	ENSSSCG00000022318	ERG	-0.913676	0.010856	negative	SE
ENSSSCG00000000288	HNRNPA1	ENSSSCG00000014868	EMSY	0.966384	0.00167605	postive	SE
ENSSSCG00000000288	HNRNPA1	ENSSSCG00000004845	FAN1	-0.955229	0.00296173	negative	SE
ENSSSCG00000000288	HNRNPA1	ENSSSCG00000011882	GOLGB1	0.968436	0.00147872	postive	SE
ENSSSCG00000000288	HNRNPA1	ENSSSCG00000034031	ZNF16	-0.94857	0.00389959	negative	SE
ENSSSCG00000000288	HNRNPA1	ENSSSCG00000006994	PCM1	-0.940031	0.00528651	negative	SE
ENSSSCG00000000288	HNRNPA1	ENSSSCG00000006994	PCM1	-0.909539	0.0119046	negative	SE
ENSSSCG00000000288	HNRNPA1	ENSSSCG00000011854	LRCH3	-0.967279	0.00158843	negative	SE
ENSSSCG00000000288	HNRNPA1	ENSSSCG00000035824	PBRM1	-0.953104	0.00324725	negative	SE
ENSSSCG00000000288	HNRNPA1	ENSSSCG00000011446	NEK4	0.906565	0.0126872	postive	SE
ENSSSCG00000000288	HNRNPA1	ENSSSCG00000013282	ACCS	-0.925905	0.00803162	negative	SE
ENSSSCG00000000288	HNRNPA1	ENSSSCG00000006388	DCAF8	-0.955079	0.00298156	negative	SE
ENSSSCG00000000288	HNRNPA1	ENSSSCG00000010621	ADD3	-0.901419	0.0140983	negative	SE
ENSSSCG00000000288	HNRNPA1	ENSSSCG00000016318	ASB18	-0.903061	0.0136402	negative	SE
ENSSSCG00000000288	HNRNPA1	ENSSSCG00000009018	SH3D19	-0.949363	0.00378131	negative	SE
ENSSSCG00000000288	HNRNPA1	ENSSSCG00000024578	PHLDB1	-0.908413	0.0121982	negative	SE
ENSSSCG00000000288	HNRNPA1	ENSSSCG00000010092	PI4KA	0.938739	0.00551437	postive	SE
ENSSSCG00000000288	HNRNPA1	ENSSSCG00000039535	CAMK2B	0.940151	0.00526568	postive	SE
ENSSSCG00000000288	HNRNPA1	ENSSSCG00000033149	DDX47	0.995242	3.39e-05	postive	SE
ENSSSCG00000000288	HNRNPA1	ENSSSCG00000009192	PDLIM5	-0.972689	0.00110863	negative	SE
ENSSSCG00000000288	HNRNPA1	ENSSSCG00000009134	EGF	0.922569	0.00876122	postive	SE
ENSSSCG00000000288	HNRNPA1	ENSSSCG00000008312	DYSF	-0.928765	0.00743099	negative	SE
ENSSSCG00000000288	HNRNPA1	ENSSSCG00000007668	GIGYF1	0.951148	0.00352142	postive	SE
ENSSSCG00000000288	HNRNPA1	ENSSSCG00000008372	EHBP1	-0.94265	0.00483915	negative	SE
ENSSSCG00000000288	HNRNPA1	ENSSSCG00000007544	SUN1	0.927534	0.00768672	postive	SE
ENSSSCG00000000288	HNRNPA1	ENSSSCG00000015613	C1orf74	-0.909924	0.011805	negative	SE
ENSSSCG00000000288	HNRNPA1	ENSSSCG00000010604	SH3PXD2A	-0.928033	0.0075826	negative	SE
ENSSSCG00000000288	HNRNPA1	ENSSSCG00000000502	CNOT2	0.992001	9.57e-05	postive	SE
ENSSSCG00000000288	HNRNPA1	ENSSSCG00000000502	CNOT2	0.992001	9.57e-05	postive	SE
ENSSSCG00000000288	HNRNPA1	ENSSSCG00000006867	LRRC39	0.929203	0.0073409	postive	SE
ENSSSCG00000000288	HNRNPA1	ENSSSCG00000027890	protein_coding	-0.963497	0.00197433	negative	SE
ENSSSCG00000000288	HNRNPA1	ENSSSCG00000039094	PLEC	0.95996	0.00237275	postive	SE
ENSSSCG00000000288	HNRNPA1	ENSSSCG00000029482	CHST15	-0.90574	0.0129087	negative	SE
ENSSSCG00000000288	HNRNPA1	ENSSSCG00000006136	RMDN1	0.928962	0.00739038	postive	SE
ENSSSCG00000000288	HNRNPA1	ENSSSCG00000015368	HDAC9	0.95485	0.00301171	postive	SE
ENSSSCG00000000288	HNRNPA1	ENSSSCG00000031261	RHOQ	-0.955195	0.00296632	negative	SE
ENSSSCG00000000288	HNRNPA1	ENSSSCG00000032129	COX7B	0.972294	0.00114083	postive	SE
ENSSSCG00000000288	HNRNPA1	ENSSSCG00000012586	protein_coding	0.969989	0.00133747	postive	SE
ENSSSCG00000000288	HNRNPA1	ENSSSCG00000012631	LONRF3	-0.920397	0.00925285	negative	SE
ENSSSCG00000000288	HNRNPA1	ENSSSCG00000001819	MAN2A2	0.934071	0.0063766	postive	SE
ENSSSCG00000000288	HNRNPA1	ENSSSCG00000001858	CIB1	-0.948836	0.00385962	negative	SE
ENSSSCG00000000288	HNRNPA1	ENSSSCG00000001242	GABBR1	0.926341	0.00793873	postive	SE
ENSSSCG00000013602	HNRNPM	ENSSSCG00000038973	PPP1R12A	-0.950719	0.00358301	negative	SE
ENSSSCG00000013602	HNRNPM	ENSSSCG00000005212	PLGRKT	0.910984	0.011533	postive	SE
ENSSSCG00000013602	HNRNPM	ENSSSCG00000002013	DHRS4	-0.916603	0.0101426	negative	SE
ENSSSCG00000013602	HNRNPM	ENSSSCG00000004544	SPG21	-0.937596	0.00571991	negative	SE
ENSSSCG00000010877	HNRNPU	ENSSSCG00000036350	protein_coding	0.914057	0.0107619	postive	SE
ENSSSCG00000010877	HNRNPU	ENSSSCG00000016948	TRIM23	-0.961193	0.00222973	negative	SE
ENSSSCG00000010877	HNRNPU	ENSSSCG00000016948	TRIM23	-0.97571	0.00087785	negative	SE
ENSSSCG00000010877	HNRNPU	ENSSSCG00000014224	SEMA6A	0.937976	0.00565124	postive	SE
ENSSSCG00000010877	HNRNPU	ENSSSCG00000027738	LRRFIP2	-0.940226	0.00525257	negative	SE
ENSSSCG00000010877	HNRNPU	ENSSSCG00000029169	MAPKAP1	-0.936654	0.00589189	negative	SE
ENSSSCG00000010877	HNRNPU	ENSSSCG00000040419	protein_coding	0.918945	0.00958861	postive	SE
ENSSSCG00000010877	HNRNPU	ENSSSCG00000032941	SIK2	0.90282	0.0137071	postive	SE
ENSSSCG00000001490	KHDRBS2	ENSSSCG00000016578	FLNC	0.930896	0.00699795	postive	SE
ENSSSCG00000001490	KHDRBS2	ENSSSCG00000036933	NR1D1	-0.984781	0.000345654	negative	SE
ENSSSCG00000001490	KHDRBS2	ENSSSCG00000017296	ACE	-0.953301	0.00322028	negative	SE
ENSSSCG00000001490	KHDRBS2	ENSSSCG00000024813	MAP3K3	-0.935349	0.00613461	negative	SE
ENSSSCG00000001490	KHDRBS2	ENSSSCG00000017190	EXOC7	0.943823	0.00464517	postive	SE
ENSSSCG00000001490	KHDRBS2	ENSSSCG00000045134	FASTKD5	-0.971126	0.00123849	negative	SE
ENSSSCG00000001490	KHDRBS2	ENSSSCG00000010822	BPNT1	0.977601	0.00074695	postive	SE
ENSSSCG00000001490	KHDRBS2	ENSSSCG00000011074	ARHGAP21	-0.903341	0.013563	negative	SE
ENSSSCG00000001490	KHDRBS2	ENSSSCG00000009435	NAA16	-0.959002	0.00248683	negative	SE
ENSSSCG00000001490	KHDRBS2	ENSSSCG00000023380	ISCU	-0.937133	0.00580422	negative	SE
ENSSSCG00000001490	KHDRBS2	ENSSSCG00000029183	SEC11A	-0.940682	0.00517358	negative	SE
ENSSSCG00000001490	KHDRBS2	ENSSSCG00000024088	TLN2	-0.929081	0.00736595	negative	SE
ENSSSCG00000001490	KHDRBS2	ENSSSCG00000000530	protein_coding	-0.925037	0.00821857	negative	SE
ENSSSCG00000001490	KHDRBS2	ENSSSCG00000011163	DIP2C	0.913719	0.0108454	postive	SE
ENSSSCG00000001490	KHDRBS2	ENSSSCG00000014406	PRELID2	0.907079	0.0125502	postive	SE
ENSSSCG00000001490	KHDRBS2	ENSSSCG00000032563	TMEM39B	-0.940682	0.00517358	negative	SE
ENSSSCG00000001490	KHDRBS2	ENSSSCG00000039466	protein_coding	-0.982975	0.000432331	negative	SE
ENSSSCG00000001490	KHDRBS2	ENSSSCG00000026110	SRPK2	-0.931774	0.00682331	negative	SE
ENSSSCG00000001490	KHDRBS2	ENSSSCG00000003772	ZZZ3	-0.973259	0.00106303	negative	SE
ENSSSCG00000001490	KHDRBS2	ENSSSCG00000000383	protein_coding	-0.967679	0.00155007	negative	SE
ENSSSCG00000001490	KHDRBS2	ENSSSCG00000015878	PKP4	0.955761	0.00289234	postive	SE
ENSSSCG00000001490	KHDRBS2	ENSSSCG00000038969	protein_coding	-0.904251	0.013313	negative	SE
ENSSSCG00000001490	KHDRBS2	ENSSSCG00000035693	POLRMT	-0.989678	0.000159261	negative	SE
ENSSSCG00000001490	KHDRBS2	ENSSSCG00000001080	CDKAL1	0.907245	0.0125062	postive	SE
ENSSSCG00000001490	KHDRBS2	ENSSSCG00000003637	MAP7D1	-0.930754	0.00702652	negative	SE
ENSSSCG00000001490	KHDRBS2	ENSSSCG00000036418	SLC8A1	-0.938596	0.00553999	negative	SE
ENSSSCG00000001490	KHDRBS2	ENSSSCG00000013533	RANBP3	-0.918228	0.00975666	negative	SE
ENSSSCG00000001490	KHDRBS2	ENSSSCG00000002013	DHRS4	-0.930212	0.00713555	negative	SE
ENSSSCG00000001490	KHDRBS2	ENSSSCG00000025353	TNNT1	0.917894	0.00983534	postive	SE
ENSSSCG00000001490	KHDRBS2	ENSSSCG00000034815	U2AF2	-0.997624	8.46e-06	negative	SE
ENSSSCG00000001490	KHDRBS2	ENSSSCG00000011296	ANO10	-0.940682	0.00517358	negative	SE
ENSSSCG00000001490	KHDRBS2	ENSSSCG00000029331	PALLD	-0.909822	0.0118313	negative	SE
ENSSSCG00000001490	KHDRBS2	ENSSSCG00000034351	B3GALT1	-0.912922	0.0110438	negative	SE
ENSSSCG00000001490	KHDRBS2	ENSSSCG00000001485	MLIP	-0.921629	0.00897227	negative	SE
ENSSSCG00000001490	KHDRBS2	ENSSSCG00000001485	MLIP	-0.974272	0.000984343	negative	SE
ENSSSCG00000001490	KHDRBS2	ENSSSCG00000011022	SVIL	0.908924	0.0120644	postive	SE
ENSSSCG00000001490	KHDRBS2	ENSSSCG00000001975	PRKD1	0.961902	0.00214957	postive	SE
ENSSSCG00000001490	KHDRBS2	ENSSSCG00000013243	DDB2	-0.940682	0.00517358	negative	SE
ENSSSCG00000001490	KHDRBS2	ENSSSCG00000003984	protein_coding	0.921592	0.00898071	postive	SE
ENSSSCG00000001490	KHDRBS2	ENSSSCG00000006556	TPM3	-0.913119	0.0109945	negative	SE
ENSSSCG00000001490	KHDRBS2	ENSSSCG00000015692	R3HDM1	-0.974673	0.000954028	negative	SE
ENSSSCG00000001490	KHDRBS2	ENSSSCG00000030947	ZFAT	-0.977524	0.000752046	negative	SE
ENSSSCG00000001490	KHDRBS2	ENSSSCG00000036877	protein_coding	-0.913061	0.0110089	negative	SE
ENSSSCG00000001490	KHDRBS2	ENSSSCG00000006156	TPD52	0.975804	0.000871096	postive	SE
ENSSSCG00000001490	KHDRBS2	ENSSSCG00000015480	PRRC2C	0.919734	0.00940529	postive	SE
ENSSSCG00000001490	KHDRBS2	ENSSSCG00000015586	RPS6KC1	-0.958906	0.00249835	negative	SE
ENSSSCG00000001490	KHDRBS2	ENSSSCG00000008018	MAPK8IP3	0.940682	0.00517358	postive	SE
ENSSSCG00000001490	KHDRBS2	ENSSSCG00000006651	ADAMTSL4	-0.906001	0.0128383	negative	SE
ENSSSCG00000001490	KHDRBS2	ENSSSCG00000032262	IDUA	-0.976029	0.000855016	negative	SE
ENSSSCG00000001490	KHDRBS2	ENSSSCG00000031769	CTTN	-0.926279	0.00795187	negative	SE
ENSSSCG00000001490	KHDRBS2	ENSSSCG00000023710	REEP1	-0.929758	0.00722767	negative	SE
ENSSSCG00000001490	KHDRBS2	ENSSSCG00000007854	DCUN1D3	0.947697	0.00403191	postive	SE
ENSSSCG00000001490	KHDRBS2	ENSSSCG00000000955	TBC1D22A	-0.983785	0.000392234	negative	SE
ENSSSCG00000001490	KHDRBS2	ENSSSCG00000008397	EFEMP1	-0.983444	0.000408879	negative	SE
ENSSSCG00000001490	KHDRBS2	ENSSSCG00000007721	GTF2I	0.922598	0.00875472	postive	SE
ENSSSCG00000001490	KHDRBS2	ENSSSCG00000015670	GTDC1	-0.94888	0.00385313	negative	SE
ENSSSCG00000001490	KHDRBS2	ENSSSCG00000000050	NAGA	-0.978978	0.000658271	negative	SE
ENSSSCG00000001490	KHDRBS2	ENSSSCG00000000298	protein_coding	-0.926326	0.0079419	negative	SE
ENSSSCG00000003849	MAGOH	ENSSSCG00000024127	ABI1	-0.949419	0.00377293	negative	SE
ENSSSCG00000003849	MAGOH	ENSSSCG00000009359	SUPT20H	0.925985	0.00801464	postive	SE
ENSSSCG00000003849	MAGOH	ENSSSCG00000016943	ADAMTS6	-0.930144	0.00714938	negative	SE
ENSSSCG00000003849	MAGOH	ENSSSCG00000005060	KTN1	0.993423	6.47e-05	postive	SE
ENSSSCG00000003849	MAGOH	ENSSSCG00000033592	TMC8	0.905334	0.0130183	postive	SE
ENSSSCG00000003849	MAGOH	ENSSSCG00000017246	C17orf80	-0.959425	0.00243612	negative	SE
ENSSSCG00000003849	MAGOH	ENSSSCG00000012102	protein_coding	0.91714	0.0100141	postive	SE
ENSSSCG00000003849	MAGOH	ENSSSCG00000032086	ZNF583	0.900605	0.014328	postive	SE
ENSSSCG00000003849	MAGOH	ENSSSCG00000032261	CCDC117	0.916085	0.010267	postive	SE
ENSSSCG00000003849	MAGOH	ENSSSCG00000005623	protein_coding	0.910207	0.0117321	postive	SE
ENSSSCG00000003849	MAGOH	ENSSSCG00000029251	MAP4	-0.922263	0.00882972	negative	SE
ENSSSCG00000003849	MAGOH	ENSSSCG00000034704	ZNF532	-0.923982	0.00844837	negative	SE
ENSSSCG00000003849	MAGOH	ENSSSCG00000009185	ADH5	-0.905874	0.0128725	negative	SE
ENSSSCG00000003849	MAGOH	ENSSSCG00000004814	LRRC28	0.917992	0.00981231	postive	SE
ENSSSCG00000003849	MAGOH	ENSSSCG00000028047	DTNA	-0.908314	0.012224	negative	SE
ENSSSCG00000003849	MAGOH	ENSSSCG00000039541	ANKRD11	-0.945133	0.00443299	negative	SE
ENSSSCG00000003849	MAGOH	ENSSSCG00000024564	IMMT	-0.908509	0.0121729	negative	SE
ENSSSCG00000003849	MAGOH	ENSSSCG00000013282	ACCS	-0.917459	0.00993845	negative	SE
ENSSSCG00000003849	MAGOH	ENSSSCG00000010146	LGALS8	-0.944375	0.00455523	negative	SE
ENSSSCG00000003849	MAGOH	ENSSSCG00000008372	EHBP1	-0.909625	0.0118824	negative	SE
ENSSSCG00000003849	MAGOH	ENSSSCG00000000045	NDUFA6	0.929486	0.00728294	postive	SE
ENSSSCG00000003849	MAGOH	ENSSSCG00000004717	UBR1	-0.917646	0.00989411	negative	SE
ENSSSCG00000003849	MAGOH	ENSSSCG00000012637	KLHL13	-0.985063	0.000333017	negative	SE
ENSSSCG00000003849	MAGOH	ENSSSCG00000001242	GABBR1	0.902465	0.0138058	postive	SE
ENSSSCG00000003849	MAGOH	ENSSSCG00000000939	ACSS3	0.937464	0.00574377	postive	SE
ENSSSCG00000011720	MBNL1	ENSSSCG00000011075	KIAA1217	0.934358	0.00632189	postive	SE
ENSSSCG00000009505	MBNL2	ENSSSCG00000029183	SEC11A	-0.91615	0.0102514	negative	SE
ENSSSCG00000009505	MBNL2	ENSSSCG00000032563	TMEM39B	-0.91615	0.0102514	negative	SE
ENSSSCG00000009505	MBNL2	ENSSSCG00000026110	SRPK2	-0.905323	0.0130213	negative	SE
ENSSSCG00000009505	MBNL2	ENSSSCG00000011296	ANO10	-0.91615	0.0102514	negative	SE
ENSSSCG00000009505	MBNL2	ENSSSCG00000013243	DDB2	-0.91615	0.0102514	negative	SE
ENSSSCG00000009505	MBNL2	ENSSSCG00000016397	NEB	0.963727	0.00194971	postive	SE
ENSSSCG00000009505	MBNL2	ENSSSCG00000008018	MAPK8IP3	0.91615	0.0102514	postive	SE
ENSSSCG00000009505	MBNL2	ENSSSCG00000006651	ADAMTSL4	-0.906299	0.0127584	negative	SE
ENSSSCG00000012676	MBNL3	ENSSSCG00000017502	PGAP3	-0.909099	0.012019	negative	SE
ENSSSCG00000012676	MBNL3	ENSSSCG00000007058	PLCB4	-0.925626	0.00809163	negative	SE
ENSSSCG00000012676	MBNL3	ENSSSCG00000007466	SLC9A8	-0.942486	0.00486667	negative	SE
ENSSSCG00000012676	MBNL3	ENSSSCG00000007085	DSTN	0.97234	0.001137	postive	SE
ENSSSCG00000012676	MBNL3	ENSSSCG00000026536	DCUN1D2	-0.954654	0.00303774	negative	SE
ENSSSCG00000012676	MBNL3	ENSSSCG00000016430	GALNT11	-0.91287	0.0110568	negative	SE
ENSSSCG00000012676	MBNL3	ENSSSCG00000016938	IPO11	-0.940358	0.00522968	negative	SE
ENSSSCG00000012676	MBNL3	ENSSSCG00000002867	CEBPG	0.941328	0.0050627	postive	SE
ENSSSCG00000012676	MBNL3	ENSSSCG00000016793	ZNF622	-0.940358	0.00522968	negative	SE
ENSSSCG00000012676	MBNL3	ENSSSCG00000002664	GSE1	-0.916985	0.0100512	negative	SE
ENSSSCG00000012676	MBNL3	ENSSSCG00000005343	RNF38	-0.940358	0.00522968	negative	SE
ENSSSCG00000012676	MBNL3	ENSSSCG00000005022	NIN	-0.940358	0.00522968	negative	SE
ENSSSCG00000012676	MBNL3	ENSSSCG00000027898	ATP2B1	-0.947747	0.00402423	negative	SE
ENSSSCG00000012676	MBNL3	ENSSSCG00000023548	GSTCD	-0.940358	0.00522968	negative	SE
ENSSSCG00000012676	MBNL3	ENSSSCG00000010151	LYST	0.91789	0.00983623	postive	SE
ENSSSCG00000012676	MBNL3	ENSSSCG00000040624	REXO1	-0.972141	0.00115339	negative	SE
ENSSSCG00000012676	MBNL3	ENSSSCG00000008281	RTKN	-0.940358	0.00522968	negative	SE
ENSSSCG00000012676	MBNL3	ENSSSCG00000024437	AP2M1	-0.937211	0.00579001	negative	SE
ENSSSCG00000012676	MBNL3	ENSSSCG00000031129	SIRT5	-0.940358	0.00522968	negative	SE
ENSSSCG00000012676	MBNL3	ENSSSCG00000016101	CFLAR	-0.940358	0.00522968	negative	SE
ENSSSCG00000012676	MBNL3	ENSSSCG00000015714	CCDC93	-0.950046	0.00368075	negative	SE
ENSSSCG00000012676	MBNL3	ENSSSCG00000015474	PPFIA4	-0.940358	0.00522968	negative	SE
ENSSSCG00000012676	MBNL3	ENSSSCG00000000599	DERA	-0.912184	0.0112289	negative	SE
ENSSSCG00000012676	MBNL3	ENSSSCG00000030017	FOXRED1	-0.971233	0.00122942	negative	SE
ENSSSCG00000012676	MBNL3	ENSSSCG00000009771	DDX55	-0.964916	0.00182474	negative	SE
ENSSSCG00000012676	MBNL3	ENSSSCG00000001924	protein_coding	-0.938248	0.00560227	negative	SE
ENSSSCG00000012676	MBNL3	ENSSSCG00000006482	MEF2D	-0.96899	0.00142751	negative	SE
ENSSSCG00000012676	MBNL3	ENSSSCG00000030603	TATDN1	0.933004	0.00658238	postive	SE
ENSSSCG00000012676	MBNL3	ENSSSCG00000027278	ARL6	0.924458	0.00834432	postive	SE
ENSSSCG00000012676	MBNL3	ENSSSCG00000027278	ARL6	0.917804	0.00985664	postive	SE
ENSSSCG00000012676	MBNL3	ENSSSCG00000024157	ZNF800	-0.932527	0.00667527	negative	SE
ENSSSCG00000012676	MBNL3	ENSSSCG00000000754	RAD52	-0.90408	0.0133598	negative	SE
ENSSSCG00000012676	MBNL3	ENSSSCG00000000402	protein_coding	-0.940358	0.00522968	negative	SE
ENSSSCG00000013375	MYOD1	ENSSSCG00000036933	NR1D1	-0.906387	0.0127348	negative	SE
ENSSSCG00000013375	MYOD1	ENSSSCG00000024813	MAP3K3	-0.95443	0.0030676	negative	SE
ENSSSCG00000013375	MYOD1	ENSSSCG00000010822	BPNT1	0.903204	0.0136007	postive	SE
ENSSSCG00000013375	MYOD1	ENSSSCG00000023380	ISCU	-0.969571	0.00137481	negative	SE
ENSSSCG00000013375	MYOD1	ENSSSCG00000029183	SEC11A	-0.918643	0.00965909	negative	SE
ENSSSCG00000013375	MYOD1	ENSSSCG00000032563	TMEM39B	-0.918643	0.00965909	negative	SE
ENSSSCG00000013375	MYOD1	ENSSSCG00000039466	protein_coding	-0.921125	0.00908652	negative	SE
ENSSSCG00000013375	MYOD1	ENSSSCG00000026110	SRPK2	-0.909008	0.0120427	negative	SE
ENSSSCG00000013375	MYOD1	ENSSSCG00000036418	SLC8A1	-0.90447	0.0132532	negative	SE
ENSSSCG00000013375	MYOD1	ENSSSCG00000011296	ANO10	-0.918643	0.00965909	negative	SE
ENSSSCG00000013375	MYOD1	ENSSSCG00000001485	MLIP	-0.931765	0.00682509	negative	SE
ENSSSCG00000013375	MYOD1	ENSSSCG00000001975	PRKD1	0.924911	0.00824578	postive	SE
ENSSSCG00000013375	MYOD1	ENSSSCG00000013243	DDB2	-0.918643	0.00965909	negative	SE
ENSSSCG00000013375	MYOD1	ENSSSCG00000028033	SECISBP2	-0.969973	0.00133891	negative	SE
ENSSSCG00000013375	MYOD1	ENSSSCG00000015692	R3HDM1	-0.925892	0.00803448	negative	SE
ENSSSCG00000013375	MYOD1	ENSSSCG00000008018	MAPK8IP3	0.918643	0.00965909	postive	SE
ENSSSCG00000013375	MYOD1	ENSSSCG00000006651	ADAMTSL4	-0.961716	0.00217039	negative	SE
ENSSSCG00000013375	MYOD1	ENSSSCG00000000955	TBC1D22A	-0.901831	0.0139828	negative	SE
ENSSSCG00000013375	MYOD1	ENSSSCG00000008397	EFEMP1	-0.900571	0.0143377	negative	SE
ENSSSCG00000013375	MYOD1	ENSSSCG00000004544	SPG21	-0.948121	0.0039673	negative	SE
ENSSSCG00000013375	MYOD1	ENSSSCG00000000050	NAGA	-0.924531	0.00832836	negative	SE
ENSSSCG00000024396	NOVA1	ENSSSCG00000017900	KIF1C	-0.903333	0.0135651	negative	SE
ENSSSCG00000024396	NOVA1	ENSSSCG00000017735	RHOT1	-0.903384	0.0135511	negative	SE
ENSSSCG00000024396	NOVA1	ENSSSCG00000017668	VMP1	0.929669	0.00724566	postive	SE
ENSSSCG00000024396	NOVA1	ENSSSCG00000017601	TOM1L1	-0.931605	0.00685677	negative	SE
ENSSSCG00000024396	NOVA1	ENSSSCG00000034373	TNRC6C	-0.918643	0.0096593	negative	SE
ENSSSCG00000024396	NOVA1	ENSSSCG00000011103	PARD3	0.909771	0.0118447	postive	SE
ENSSSCG00000024396	NOVA1	ENSSSCG00000024127	ABI1	-0.925586	0.00810014	negative	SE
ENSSSCG00000024396	NOVA1	ENSSSCG00000025130	KLF12	0.942573	0.00485213	postive	SE
ENSSSCG00000024396	NOVA1	ENSSSCG00000009276	XPO4	-0.915143	0.0104956	negative	SE
ENSSSCG00000024396	NOVA1	ENSSSCG00000016943	ADAMTS6	-0.915708	0.0103582	negative	SE
ENSSSCG00000024396	NOVA1	ENSSSCG00000039330	ANO8	0.94214	0.0049249	postive	SE
ENSSSCG00000024396	NOVA1	ENSSSCG00000009946	SART3	-0.951076	0.00353185	negative	SE
ENSSSCG00000024396	NOVA1	ENSSSCG00000010359	LDB3	0.93141	0.00689546	postive	SE
ENSSSCG00000024396	NOVA1	ENSSSCG00000025492	NUDT13	-0.940538	0.00519853	negative	SE
ENSSSCG00000024396	NOVA1	ENSSSCG00000025492	NUDT13	-0.902734	0.013731	negative	SE
ENSSSCG00000024396	NOVA1	ENSSSCG00000010470	IDE	0.919186	0.00953247	postive	SE
ENSSSCG00000024396	NOVA1	ENSSSCG00000014435	CSNK1A1	-0.939554	0.00537012	negative	SE
ENSSSCG00000024396	NOVA1	ENSSSCG00000024088	TLN2	0.918226	0.00975708	postive	SE
ENSSSCG00000024396	NOVA1	ENSSSCG00000011441	TNNC1	0.910508	0.0116549	postive	SE
ENSSSCG00000024396	NOVA1	ENSSSCG00000013453	PLEKHJ1	-0.974149	0.000993796	negative	SE
ENSSSCG00000024396	NOVA1	ENSSSCG00000012910	RPS6KB2	-0.937202	0.00579164	negative	SE
ENSSSCG00000024396	NOVA1	ENSSSCG00000003830	MYSM1	-0.931635	0.00685094	negative	SE
ENSSSCG00000024396	NOVA1	ENSSSCG00000000571	ABCC9	-0.928218	0.00754405	negative	SE
ENSSSCG00000024396	NOVA1	ENSSSCG00000004064	ARID1B	-0.970104	0.00132727	negative	SE
ENSSSCG00000024396	NOVA1	ENSSSCG00000003768	NEXN	0.902168	0.0138886	postive	SE
ENSSSCG00000024396	NOVA1	ENSSSCG00000002917	NFKBID	-0.929549	0.00727016	negative	SE
ENSSSCG00000024396	NOVA1	ENSSSCG00000013648	TYK2	0.964527	0.00186517	postive	SE
ENSSSCG00000024396	NOVA1	ENSSSCG00000013388	PDE3B	-0.932147	0.00674981	negative	SE
ENSSSCG00000024396	NOVA1	ENSSSCG00000013399	TEAD1	0.936035	0.00600646	postive	SE
ENSSSCG00000024396	NOVA1	ENSSSCG00000003976	NFYC	-0.924614	0.00831042	negative	SE
ENSSSCG00000024396	NOVA1	ENSSSCG00000038738	DMWD	-0.926898	0.00782051	negative	SE
ENSSSCG00000024396	NOVA1	ENSSSCG00000003660	PABPC4	-0.906798	0.0126252	negative	SE
ENSSSCG00000024396	NOVA1	ENSSSCG00000011720	MBNL1	0.905496	0.0129744	postive	SE
ENSSSCG00000024396	NOVA1	ENSSSCG00000033766	protein_coding	-0.922591	0.00875632	negative	SE
ENSSSCG00000024396	NOVA1	ENSSSCG00000031860	protein_coding	-0.979053	0.000653597	negative	SE
ENSSSCG00000024396	NOVA1	ENSSSCG00000027898	ATP2B1	0.94878	0.00386807	postive	SE
ENSSSCG00000024396	NOVA1	ENSSSCG00000028737	USP3	0.919394	0.00948417	postive	SE
ENSSSCG00000024396	NOVA1	ENSSSCG00000026960	protein_coding	-0.947702	0.0040311	negative	SE
ENSSSCG00000024396	NOVA1	ENSSSCG00000002923	WDR62	-0.932283	0.00672318	negative	SE
ENSSSCG00000024396	NOVA1	ENSSSCG00000004415	CCDC162P	-0.92298	0.00866958	negative	SE
ENSSSCG00000024396	NOVA1	ENSSSCG00000001009	RIPK1	-0.931958	0.00678705	negative	SE
ENSSSCG00000024396	NOVA1	ENSSSCG00000005623	protein_coding	0.914735	0.0105953	postive	SE
ENSSSCG00000024396	NOVA1	ENSSSCG00000005623	protein_coding	0.951065	0.00353338	postive	SE
ENSSSCG00000024396	NOVA1	ENSSSCG00000004997	PRPF39	-0.92253	0.00877004	negative	SE
ENSSSCG00000024396	NOVA1	ENSSSCG00000003015	EXOSC5	-0.923469	0.00856138	negative	SE
ENSSSCG00000024396	NOVA1	ENSSSCG00000010133	ARVCF	0.925358	0.00814931	postive	SE
ENSSSCG00000024396	NOVA1	ENSSSCG00000014084	POC5	-0.901447	0.0140905	negative	SE
ENSSSCG00000024396	NOVA1	ENSSSCG00000007026	VDAC3	-0.911152	0.0114903	negative	SE
ENSSSCG00000024396	NOVA1	ENSSSCG00000014913	PICALM	0.921373	0.00903032	postive	SE
ENSSSCG00000024396	NOVA1	ENSSSCG00000013764	RFX1	-0.931538	0.00687009	negative	SE
ENSSSCG00000024396	NOVA1	ENSSSCG00000011342	DHX30	0.929514	0.0072773	postive	SE
ENSSSCG00000024396	NOVA1	ENSSSCG00000017732	ZNF207	-0.963335	0.0019918	negative	SE
ENSSSCG00000024396	NOVA1	ENSSSCG00000034704	ZNF532	-0.901814	0.0139874	negative	SE
ENSSSCG00000024396	NOVA1	ENSSSCG00000004951	AAGAB	-0.903647	0.0134785	negative	SE
ENSSSCG00000024396	NOVA1	ENSSSCG00000036828	SNX4	-0.912334	0.0111912	negative	SE
ENSSSCG00000024396	NOVA1	ENSSSCG00000021464	SOAT1	-0.929127	0.00735654	negative	SE
ENSSSCG00000024396	NOVA1	ENSSSCG00000010303	SYNPO2L	0.977349	0.00076382	postive	SE
ENSSSCG00000024396	NOVA1	ENSSSCG00000010303	SYNPO2L	0.976376	0.000830554	postive	SE
ENSSSCG00000024396	NOVA1	ENSSSCG00000009185	ADH5	-0.962168	0.00211987	negative	SE
ENSSSCG00000024396	NOVA1	ENSSSCG00000013124	PATL1	-0.927752	0.00764113	negative	SE
ENSSSCG00000024396	NOVA1	ENSSSCG00000011854	LRCH3	-0.927589	0.00767519	negative	SE
ENSSSCG00000024396	NOVA1	ENSSSCG00000004018	AFDN	-0.932213	0.00673681	negative	SE
ENSSSCG00000024396	NOVA1	ENSSSCG00000004140	VTA1	0.934845	0.00622945	postive	SE
ENSSSCG00000024396	NOVA1	ENSSSCG00000024564	IMMT	-0.927456	0.00770308	negative	SE
ENSSSCG00000024396	NOVA1	ENSSSCG00000013282	ACCS	-0.901668	0.0140284	negative	SE
ENSSSCG00000024396	NOVA1	ENSSSCG00000008310	EXOC6B	-0.901869	0.013972	negative	SE
ENSSSCG00000024396	NOVA1	ENSSSCG00000010566	FBXW4	-0.915833	0.0103281	negative	SE
ENSSSCG00000024396	NOVA1	ENSSSCG00000010146	LGALS8	-0.922269	0.00882829	negative	SE
ENSSSCG00000024396	NOVA1	ENSSSCG00000015720	BIN1	-0.902452	0.0138094	negative	SE
ENSSSCG00000024396	NOVA1	ENSSSCG00000015720	BIN1	-0.912923	0.0110435	negative	SE
ENSSSCG00000024396	NOVA1	ENSSSCG00000015720	BIN1	-0.990369	0.0001387	negative	SE
ENSSSCG00000024396	NOVA1	ENSSSCG00000023665	FBXO25	0.955042	0.00298636	postive	SE
ENSSSCG00000024396	NOVA1	ENSSSCG00000039535	CAMK2B	0.936846	0.00585672	postive	SE
ENSSSCG00000024396	NOVA1	ENSSSCG00000009192	PDLIM5	-0.952363	0.00334992	negative	SE
ENSSSCG00000024396	NOVA1	ENSSSCG00000008041	PKD1	-0.924302	0.00837836	negative	SE
ENSSSCG00000024396	NOVA1	ENSSSCG00000035429	HJV	0.929508	0.00727849	postive	SE
ENSSSCG00000024396	NOVA1	ENSSSCG00000008372	EHBP1	-0.926117	0.00798633	negative	SE
ENSSSCG00000024396	NOVA1	ENSSSCG00000007544	SUN1	0.90134	0.0141206	postive	SE
ENSSSCG00000024396	NOVA1	ENSSSCG00000007544	SUN1	0.915812	0.0103332	postive	SE
ENSSSCG00000024396	NOVA1	ENSSSCG00000007544	SUN1	0.901409	0.014101	postive	SE
ENSSSCG00000024396	NOVA1	ENSSSCG00000032657	RPL3L	-0.939524	0.00537536	negative	SE
ENSSSCG00000024396	NOVA1	ENSSSCG00000008624	LPIN1	-0.957335	0.00269164	negative	SE
ENSSSCG00000024396	NOVA1	ENSSSCG00000008624	LPIN1	-0.967445	0.00157248	negative	SE
ENSSSCG00000024396	NOVA1	ENSSSCG00000037875	ZNF688	-0.958447	0.00255412	negative	SE
ENSSSCG00000024396	NOVA1	ENSSSCG00000038953	UBE2B	0.945815	0.00432442	postive	SE
ENSSSCG00000024396	NOVA1	ENSSSCG00000006698	BCL9	-0.991794	0.000100737	negative	SE
ENSSSCG00000024396	NOVA1	ENSSSCG00000006698	BCL9	-0.986421	0.000275312	negative	SE
ENSSSCG00000024396	NOVA1	ENSSSCG00000001683	POLH	-0.926691	0.0078643	negative	SE
ENSSSCG00000024396	NOVA1	ENSSSCG00000006752	CSDE1	-0.928895	0.00740412	negative	SE
ENSSSCG00000024396	NOVA1	ENSSSCG00000003863	ZFYVE9	-0.94992	0.00369915	negative	SE
ENSSSCG00000024396	NOVA1	ENSSSCG00000012586	protein_coding	0.9129	0.0110492	postive	SE
ENSSSCG00000024396	NOVA1	ENSSSCG00000001497	ZNF451	-0.943069	0.0047695	negative	SE
ENSSSCG00000024396	NOVA1	ENSSSCG00000004729	protein_coding	0.959463	0.00243155	postive	SE
ENSSSCG00000024396	NOVA1	ENSSSCG00000041322	protein_coding	0.926362	0.00793417	postive	SE
ENSSSCG00000024396	NOVA1	ENSSSCG00000001858	CIB1	-0.923314	0.00859571	negative	SE
ENSSSCG00000024396	NOVA1	ENSSSCG00000001925	ADPGK	-0.927238	0.0077488	negative	SE
ENSSSCG00000024396	NOVA1	ENSSSCG00000024864	ATXN10	-0.916244	0.0102287	negative	SE
ENSSSCG00000024396	NOVA1	ENSSSCG00000039684	PGPEP1	-0.930881	0.00700108	negative	SE
ENSSSCG00000035029	NOVA2	ENSSSCG00000022760	HNRNPK	0.958389	0.00256117	postive	SE
ENSSSCG00000035029	NOVA2	ENSSSCG00000003177	BCL2L12	0.904928	0.0131284	postive	SE
ENSSSCG00000035029	NOVA2	ENSSSCG00000014010	MAPK9	0.941404	0.00504959	postive	SE
ENSSSCG00000035029	NOVA2	ENSSSCG00000034569	OBSCN	0.91815	0.00977488	postive	SE
ENSSSCG00000035029	NOVA2	ENSSSCG00000045016	THSD8	-0.954343	0.00307923	negative	SE
ENSSSCG00000035029	NOVA2	ENSSSCG00000032720	SMPX	-0.90209	0.0139102	negative	SE
ENSSSCG00000035029	NOVA2	ENSSSCG00000032086	ZNF583	-0.941777	0.00498621	negative	SE
ENSSSCG00000035029	NOVA2	ENSSSCG00000008056	protein_coding	-0.917623	0.00989941	negative	SE
ENSSSCG00000035029	NOVA2	ENSSSCG00000010566	FBXW4	0.950922	0.00355393	postive	SE
ENSSSCG00000035029	NOVA2	ENSSSCG00000002357	ALDH6A1	-0.927854	0.00761979	negative	SE
ENSSSCG00000017795	NSRP1	ENSSSCG00000011723	MME	-0.925447	0.00813006	negative	SE
ENSSSCG00000013421	PTBP1	ENSSSCG00000017298	TANC2	0.932611	0.00665894	postive	SE
ENSSSCG00000013421	PTBP1	ENSSSCG00000016943	ADAMTS6	0.982927	0.000434738	postive	SE
ENSSSCG00000013421	PTBP1	ENSSSCG00000004106	LATS1	0.980695	0.000555438	postive	SE
ENSSSCG00000013421	PTBP1	ENSSSCG00000011940	DZIP3	0.967447	0.00157226	postive	SE
ENSSSCG00000013421	PTBP1	ENSSSCG00000005449	PTPN3	0.924736	0.00828387	postive	SE
ENSSSCG00000013421	PTBP1	ENSSSCG00000009096	EXOSC9	0.918208	0.00976141	postive	SE
ENSSSCG00000013421	PTBP1	ENSSSCG00000009096	EXOSC9	0.925406	0.00813896	postive	SE
ENSSSCG00000013421	PTBP1	ENSSSCG00000037977	ALMS1	-0.965262	0.00178916	negative	SE
ENSSSCG00000038800	PUF60	ENSSSCG00000011075	KIAA1217	0.964251	0.00189412	postive	SE
ENSSSCG00000038800	PUF60	ENSSSCG00000011075	KIAA1217	0.94604	0.00428897	postive	SE
ENSSSCG00000038800	PUF60	ENSSSCG00000011540	SETD5	-0.963594	0.00196397	negative	SE
ENSSSCG00000038800	PUF60	ENSSSCG00000017246	C17orf80	-0.94971	0.00373	negative	SE
ENSSSCG00000038800	PUF60	ENSSSCG00000009963	TPST2	0.909071	0.0120263	postive	SE
ENSSSCG00000038800	PUF60	ENSSSCG00000014868	EMSY	0.906402	0.0127309	postive	SE
ENSSSCG00000038800	PUF60	ENSSSCG00000028047	DTNA	-0.96442	0.00187638	negative	SE
ENSSSCG00000038800	PUF60	ENSSSCG00000008372	EHBP1	-0.941179	0.00508805	negative	SE
ENSSSCG00000038800	PUF60	ENSSSCG00000006867	LRRC39	0.904436	0.0132625	postive	SE
ENSSSCG00000038800	PUF60	ENSSSCG00000032129	COX7B	0.916635	0.010135	postive	SE
ENSSSCG00000038800	PUF60	ENSSSCG00000012586	protein_coding	0.911371	0.0114345	postive	SE
ENSSSCG00000038800	PUF60	ENSSSCG00000001512	CUTA	-0.905163	0.0130646	negative	SE
ENSSSCG00000038800	PUF60	ENSSSCG00000001921	NEO1	0.979797	0.000608101	postive	SE
ENSSSCG00000038800	PUF60	ENSSSCG00000001793	ADAMTSL3	-0.928163	0.00755543	negative	SE
ENSSSCG00000025672	RAVER2	ENSSSCG00000027988	protein_coding	-0.924769	0.00827669	negative	SE
ENSSSCG00000025672	RAVER2	ENSSSCG00000001497	ZNF451	-0.977275	0.000768777	negative	SE
ENSSSCG00000007917	RBFOX1	ENSSSCG00000024813	MAP3K3	-0.955842	0.00288188	negative	SE
ENSSSCG00000007917	RBFOX1	ENSSSCG00000033228	SPAG9	0.959061	0.00247964	postive	SE
ENSSSCG00000007917	RBFOX1	ENSSSCG00000023031	TNNT2	0.942754	0.00482187	postive	SE
ENSSSCG00000007917	RBFOX1	ENSSSCG00000032962	ZNF664	-0.95366	0.00317131	negative	SE
ENSSSCG00000007917	RBFOX1	ENSSSCG00000024088	TLN2	-0.968326	0.00148896	negative	SE
ENSSSCG00000007917	RBFOX1	ENSSSCG00000011163	DIP2C	0.972521	0.00112224	postive	SE
ENSSSCG00000007917	RBFOX1	ENSSSCG00000014406	PRELID2	0.932372	0.00670576	postive	SE
ENSSSCG00000007917	RBFOX1	ENSSSCG00000036537	NFIC	0.904975	0.0131156	postive	SE
ENSSSCG00000007917	RBFOX1	ENSSSCG00000036418	SLC8A1	-0.927462	0.00770186	negative	SE
ENSSSCG00000007917	RBFOX1	ENSSSCG00000005212	PLGRKT	0.901223	0.0141536	postive	SE
ENSSSCG00000007917	RBFOX1	ENSSSCG00000017246	C17orf80	-0.923831	0.00848167	negative	SE
ENSSSCG00000007917	RBFOX1	ENSSSCG00000005338	RECK	0.96035	0.00232705	postive	SE
ENSSSCG00000007917	RBFOX1	ENSSSCG00000025353	TNNT1	0.961889	0.00215101	postive	SE
ENSSSCG00000007917	RBFOX1	ENSSSCG00000001485	MLIP	-0.92921	0.00733949	negative	SE
ENSSSCG00000007917	RBFOX1	ENSSSCG00000038873	SLMAP	0.916469	0.0101747	postive	SE
ENSSSCG00000007917	RBFOX1	ENSSSCG00000009853	WSB2	-0.947371	0.00408186	negative	SE
ENSSSCG00000007917	RBFOX1	ENSSSCG00000028033	SECISBP2	-0.906041	0.0128278	negative	SE
ENSSSCG00000007917	RBFOX1	ENSSSCG00000004544	SPG21	-0.90374	0.0134531	negative	SE
ENSSSCG00000007917	RBFOX1	ENSSSCG00000009994	MTMR3	0.950093	0.00367391	postive	SE
ENSSSCG00000007917	RBFOX1	ENSSSCG00000006179	STAU2	-0.924971	0.00823285	negative	SE
ENSSSCG00000000152	RBFOX2	ENSSSCG00000017753	KSR1	-0.905238	0.0130443	negative	SE
ENSSSCG00000000152	RBFOX2	ENSSSCG00000017735	RHOT1	0.912421	0.0111691	postive	SE
ENSSSCG00000000152	RBFOX2	ENSSSCG00000017601	TOM1L1	0.924888	0.00825074	postive	SE
ENSSSCG00000000152	RBFOX2	ENSSSCG00000009359	SUPT20H	-0.908206	0.0122524	negative	SE
ENSSSCG00000000152	RBFOX2	ENSSSCG00000039330	ANO8	-0.978977	0.000658308	negative	SE
ENSSSCG00000000152	RBFOX2	ENSSSCG00000004010	ERMARD	0.939235	0.00542638	postive	SE
ENSSSCG00000000152	RBFOX2	ENSSSCG00000004010	ERMARD	0.97337	0.00105427	postive	SE
ENSSSCG00000000152	RBFOX2	ENSSSCG00000034569	OBSCN	0.90638	0.0127367	postive	SE
ENSSSCG00000000152	RBFOX2	ENSSSCG00000034569	OBSCN	0.920519	0.00922471	postive	SE
ENSSSCG00000000152	RBFOX2	ENSSSCG00000012910	RPS6KB2	0.904433	0.0132632	postive	SE
ENSSSCG00000000152	RBFOX2	ENSSSCG00000003830	MYSM1	0.924766	0.00827734	postive	SE
ENSSSCG00000000152	RBFOX2	ENSSSCG00000004064	ARID1B	0.938012	0.00564465	postive	SE
ENSSSCG00000000152	RBFOX2	ENSSSCG00000002917	NFKBID	0.9286	0.00746492	postive	SE
ENSSSCG00000000152	RBFOX2	ENSSSCG00000008484	SRSF7	-0.982917	0.00043523	negative	SE
ENSSSCG00000000152	RBFOX2	ENSSSCG00000021292	OSBPL9	0.92701	0.0077969	postive	SE
ENSSSCG00000000152	RBFOX2	ENSSSCG00000013312	HIPK3	-0.922237	0.00883547	negative	SE
ENSSSCG00000000152	RBFOX2	ENSSSCG00000033766	protein_coding	0.930739	0.00702944	postive	SE
ENSSSCG00000000152	RBFOX2	ENSSSCG00000004730	TMEM87A	0.930529	0.00707171	postive	SE
ENSSSCG00000000152	RBFOX2	ENSSSCG00000031860	protein_coding	0.919839	0.00938111	postive	SE
ENSSSCG00000000152	RBFOX2	ENSSSCG00000001009	RIPK1	0.921915	0.00890793	postive	SE
ENSSSCG00000000152	RBFOX2	ENSSSCG00000005623	protein_coding	-0.962873	0.00204201	negative	SE
ENSSSCG00000000152	RBFOX2	ENSSSCG00000004997	PRPF39	0.930738	0.00702965	postive	SE
ENSSSCG00000000152	RBFOX2	ENSSSCG00000021837	STYXL1	-0.902431	0.0138153	negative	SE
ENSSSCG00000000152	RBFOX2	ENSSSCG00000007930	MGRN1	-0.931212	0.00693502	negative	SE
ENSSSCG00000000152	RBFOX2	ENSSSCG00000007026	VDAC3	0.930111	0.00715599	postive	SE
ENSSSCG00000000152	RBFOX2	ENSSSCG00000013764	RFX1	0.925146	0.00819492	postive	SE
ENSSSCG00000000152	RBFOX2	ENSSSCG00000011342	DHX30	-0.928633	0.00745815	negative	SE
ENSSSCG00000000152	RBFOX2	ENSSSCG00000004951	AAGAB	0.930551	0.00706733	postive	SE
ENSSSCG00000000152	RBFOX2	ENSSSCG00000021464	SOAT1	0.919681	0.00941753	postive	SE
ENSSSCG00000000152	RBFOX2	ENSSSCG00000010494	SORBS1	0.907785	0.0123635	postive	SE
ENSSSCG00000000152	RBFOX2	ENSSSCG00000010303	SYNPO2L	-0.90419	0.0133297	negative	SE
ENSSSCG00000000152	RBFOX2	ENSSSCG00000009185	ADH5	0.969541	0.00137754	postive	SE
ENSSSCG00000000152	RBFOX2	ENSSSCG00000004814	LRRC28	0.910907	0.0115527	postive	SE
ENSSSCG00000000152	RBFOX2	ENSSSCG00000004814	LRRC28	-0.972754	0.00110337	negative	SE
ENSSSCG00000000152	RBFOX2	ENSSSCG00000013124	PATL1	0.929811	0.00721691	postive	SE
ENSSSCG00000000152	RBFOX2	ENSSSCG00000039541	ANKRD11	0.906068	0.0128204	postive	SE
ENSSSCG00000000152	RBFOX2	ENSSSCG00000024564	IMMT	0.976822	0.000799582	postive	SE
ENSSSCG00000000152	RBFOX2	ENSSSCG00000008310	EXOC6B	0.903176	0.0136086	postive	SE
ENSSSCG00000000152	RBFOX2	ENSSSCG00000010146	LGALS8	0.934787	0.00624035	postive	SE
ENSSSCG00000000152	RBFOX2	ENSSSCG00000028905	TNIK	0.922895	0.00868865	postive	SE
ENSSSCG00000000152	RBFOX2	ENSSSCG00000015720	BIN1	0.948307	0.00393916	postive	SE
ENSSSCG00000000152	RBFOX2	ENSSSCG00000015949	SLC25A12	0.918421	0.00971133	postive	SE
ENSSSCG00000000152	RBFOX2	ENSSSCG00000015853	HERC2	-0.932229	0.00673382	negative	SE
ENSSSCG00000000152	RBFOX2	ENSSSCG00000009192	PDLIM5	0.912541	0.0111391	postive	SE
ENSSSCG00000000152	RBFOX2	ENSSSCG00000035429	HJV	-0.925657	0.00808484	negative	SE
ENSSSCG00000000152	RBFOX2	ENSSSCG00000032657	RPL3L	0.937473	0.00574223	postive	SE
ENSSSCG00000000152	RBFOX2	ENSSSCG00000038953	UBE2B	-0.953695	0.00316659	negative	SE
ENSSSCG00000000152	RBFOX2	ENSSSCG00000006698	BCL9	0.928341	0.00751853	postive	SE
ENSSSCG00000000152	RBFOX2	ENSSSCG00000006698	BCL9	0.942478	0.00486803	postive	SE
ENSSSCG00000000152	RBFOX2	ENSSSCG00000003863	ZFYVE9	0.95986	0.0023845	postive	SE
ENSSSCG00000000152	RBFOX2	ENSSSCG00000001925	ADPGK	0.930031	0.0071723	postive	SE
ENSSSCG00000000152	RBFOX2	ENSSSCG00000039684	PGPEP1	0.926834	0.00783403	postive	SE
ENSSSCG00000000152	RBFOX2	ENSSSCG00000000167	RIC8B	0.926308	0.00794575	postive	SE
ENSSSCG00000039498	RBFOX3	ENSSSCG00000013874	OCEL1	-0.922032	0.00888157	negative	SE
ENSSSCG00000039498	RBFOX3	ENSSSCG00000031142	NMNAT3	-0.940949	0.00512766	negative	SE
ENSSSCG00000039498	RBFOX3	ENSSSCG00000000462	RXYLT1	-0.931112	0.00695489	negative	SE
ENSSSCG00000039498	RBFOX3	ENSSSCG00000002804	CSNK2A2	-0.931112	0.00695489	negative	SE
ENSSSCG00000039498	RBFOX3	ENSSSCG00000025953	OGFOD1	-0.915888	0.0103147	negative	SE
ENSSSCG00000039498	RBFOX3	ENSSSCG00000027857	DMXL1	-0.931112	0.00695489	negative	SE
ENSSSCG00000039498	RBFOX3	ENSSSCG00000029558	EXTL1	-0.983146	0.000423697	negative	SE
ENSSSCG00000039498	RBFOX3	ENSSSCG00000010316	KAT6B	-0.931112	0.00695489	negative	SE
ENSSSCG00000039498	RBFOX3	ENSSSCG00000005040	GNPNAT1	-0.917862	0.00984285	negative	SE
ENSSSCG00000039498	RBFOX3	ENSSSCG00000017940	GPS2	-0.902916	0.0136806	negative	SE
ENSSSCG00000039498	RBFOX3	ENSSSCG00000001570	PI16	-0.931112	0.00695489	negative	SE
ENSSSCG00000039498	RBFOX3	ENSSSCG00000010029	DRG1	-0.902582	0.0137732	negative	SE
ENSSSCG00000039498	RBFOX3	ENSSSCG00000031129	SIRT5	-0.923325	0.00859309	negative	SE
ENSSSCG00000039498	RBFOX3	ENSSSCG00000014829	MRPL48	-0.931112	0.00695489	negative	SE
ENSSSCG00000039498	RBFOX3	ENSSSCG00000009134	EGF	-0.931112	0.00695489	negative	SE
ENSSSCG00000039498	RBFOX3	ENSSSCG00000009134	EGF	-0.931112	0.00695489	negative	SE
ENSSSCG00000012271	RBM10	ENSSSCG00000039544	protein_coding	-0.900609	0.0143269	negative	SE
ENSSSCG00000012271	RBM10	ENSSSCG00000027988	protein_coding	0.904399	0.0132724	postive	SE
ENSSSCG00000012271	RBM10	ENSSSCG00000023334	BCLAF3	0.905492	0.0129756	postive	SE
ENSSSCG00000012271	RBM10	ENSSSCG00000012362	ARHGEF9	-0.908003	0.012306	negative	SE
ENSSSCG00000012271	RBM10	ENSSSCG00000001400	DDX39B	0.902975	0.0136641	postive	SE
ENSSSCG00000011420	RBM15B	ENSSSCG00000016743	OGDH	0.940723	0.00516654	postive	SE
ENSSSCG00000011420	RBM15B	ENSSSCG00000017190	EXOC7	0.911854	0.011312	postive	SE
ENSSSCG00000011420	RBM15B	ENSSSCG00000018045	ULK2	-0.970672	0.00127762	negative	SE
ENSSSCG00000011420	RBM15B	ENSSSCG00000026506	RALGAPA2	-0.920554	0.00921672	negative	SE
ENSSSCG00000011420	RBM15B	ENSSSCG00000011103	PARD3	0.949643	0.00373988	postive	SE
ENSSSCG00000011420	RBM15B	ENSSSCG00000011074	ARHGAP21	-0.919736	0.00940488	negative	SE
ENSSSCG00000011420	RBM15B	ENSSSCG00000040184	LMO7	-0.981027	0.000536563	negative	SE
ENSSSCG00000011420	RBM15B	ENSSSCG00000025130	KLF12	-0.903687	0.0134675	negative	SE
ENSSSCG00000011420	RBM15B	ENSSSCG00000000866	MYBPC1	0.918136	0.00977824	postive	SE
ENSSSCG00000011420	RBM15B	ENSSSCG00000000866	MYBPC1	-0.944285	0.00456983	negative	SE
ENSSSCG00000011420	RBM15B	ENSSSCG00000000793	PPHLN1	0.906082	0.0128167	postive	SE
ENSSSCG00000011420	RBM15B	ENSSSCG00000010359	LDB3	0.936988	0.00583076	postive	SE
ENSSSCG00000011420	RBM15B	ENSSSCG00000039544	protein_coding	-0.914164	0.0107354	negative	SE
ENSSSCG00000011420	RBM15B	ENSSSCG00000010238	HNRNPH3	0.917287	0.00997934	postive	SE
ENSSSCG00000011420	RBM15B	ENSSSCG00000028018	EP400	-0.925348	0.00815145	negative	SE
ENSSSCG00000011420	RBM15B	ENSSSCG00000031903	protein_coding	-0.980401	0.000572392	negative	SE
ENSSSCG00000011420	RBM15B	ENSSSCG00000000146	MYH11	-0.930662	0.00704499	negative	SE
ENSSSCG00000011420	RBM15B	ENSSSCG00000010301	PPP3CB	0.926105	0.0079889	postive	SE
ENSSSCG00000011420	RBM15B	ENSSSCG00000005191	MPDZ	-0.903173	0.0136094	negative	SE
ENSSSCG00000011420	RBM15B	ENSSSCG00000009834	ATXN2	-0.933656	0.00645633	negative	SE
ENSSSCG00000011420	RBM15B	ENSSSCG00000021672	WBP2	-0.930737	0.00702995	negative	SE
ENSSSCG00000011420	RBM15B	ENSSSCG00000002844	PHKB	-0.955594	0.00291408	negative	SE
ENSSSCG00000011420	RBM15B	ENSSSCG00000002844	PHKB	0.954689	0.00303311	postive	SE
ENSSSCG00000011420	RBM15B	ENSSSCG00000000383	protein_coding	-0.964011	0.00191946	negative	SE
ENSSSCG00000011420	RBM15B	ENSSSCG00000000383	protein_coding	-0.905234	0.0130455	negative	SE
ENSSSCG00000011420	RBM15B	ENSSSCG00000005229	VLDLR	-0.905361	0.0130109	negative	SE
ENSSSCG00000011420	RBM15B	ENSSSCG00000003682	ANKRD12	0.912742	0.0110887	postive	SE
ENSSSCG00000011420	RBM15B	ENSSSCG00000038973	PPP1R12A	-0.902149	0.0138937	negative	SE
ENSSSCG00000011420	RBM15B	ENSSSCG00000009856	NOS1	0.924785	0.00827316	postive	SE
ENSSSCG00000011420	RBM15B	ENSSSCG00000024999	PPIP5K2	-0.930198	0.00713845	negative	SE
ENSSSCG00000011420	RBM15B	ENSSSCG00000038053	TK2	0.903399	0.013547	postive	SE
ENSSSCG00000011420	RBM15B	ENSSSCG00000002285	GPHN	-0.903221	0.0135961	negative	SE
ENSSSCG00000011420	RBM15B	ENSSSCG00000003660	PABPC4	-0.920888	0.00914047	negative	SE
ENSSSCG00000011420	RBM15B	ENSSSCG00000027444	STAU1	-0.902812	0.0137093	negative	SE
ENSSSCG00000011420	RBM15B	ENSSSCG00000003637	MAP7D1	-0.943457	0.00470535	negative	SE
ENSSSCG00000011420	RBM15B	ENSSSCG00000002799	CNOT1	-0.927866	0.00761736	negative	SE
ENSSSCG00000011420	RBM15B	ENSSSCG00000003139	BCAT2	-0.971174	0.00123447	negative	SE
ENSSSCG00000011420	RBM15B	ENSSSCG00000029578	NFATC3	0.944405	0.00455035	postive	SE
ENSSSCG00000011420	RBM15B	ENSSSCG00000040507	PDLIM7	-0.951989	0.0034023	negative	SE
ENSSSCG00000011420	RBM15B	ENSSSCG00000022204	AGRN	-0.923117	0.00863925	negative	SE
ENSSSCG00000011420	RBM15B	ENSSSCG00000024481	PDE4DIP	0.958513	0.00254602	postive	SE
ENSSSCG00000011420	RBM15B	ENSSSCG00000024481	PDE4DIP	0.957204	0.00270811	postive	SE
ENSSSCG00000011420	RBM15B	ENSSSCG00000011373	QRICH1	0.926824	0.0078362	postive	SE
ENSSSCG00000011420	RBM15B	ENSSSCG00000026960	protein_coding	-0.909183	0.0119971	negative	SE
ENSSSCG00000011420	RBM15B	ENSSSCG00000012411	PHKA1	-0.907011	0.0125683	negative	SE
ENSSSCG00000011420	RBM15B	ENSSSCG00000012411	PHKA1	0.932968	0.00658928	postive	SE
ENSSSCG00000011420	RBM15B	ENSSSCG00000013481	FZR1	0.914952	0.0105422	postive	SE
ENSSSCG00000011420	RBM15B	ENSSSCG00000014881	CLNS1A	-0.957605	0.00265791	negative	SE
ENSSSCG00000011420	RBM15B	ENSSSCG00000005380	COL15A1	0.922289	0.00882389	postive	SE
ENSSSCG00000011420	RBM15B	ENSSSCG00000037131	CLTA	0.935075	0.006186	postive	SE
ENSSSCG00000011420	RBM15B	ENSSSCG00000029251	MAP4	0.921866	0.00891891	postive	SE
ENSSSCG00000011420	RBM15B	ENSSSCG00000029251	MAP4	0.956233	0.00283138	postive	SE
ENSSSCG00000011420	RBM15B	ENSSSCG00000003217	ASPDH	0.949481	0.00376378	postive	SE
ENSSSCG00000011420	RBM15B	ENSSSCG00000024184	FASTK	-0.925644	0.00808765	negative	SE
ENSSSCG00000011420	RBM15B	ENSSSCG00000005039	STYX	0.904096	0.0133555	postive	SE
ENSSSCG00000011420	RBM15B	ENSSSCG00000029331	PALLD	-0.957245	0.00270292	negative	SE
ENSSSCG00000011420	RBM15B	ENSSSCG00000007026	VDAC3	-0.914419	0.0106727	negative	SE
ENSSSCG00000011420	RBM15B	ENSSSCG00000034351	B3GALT1	-0.931604	0.006857	negative	SE
ENSSSCG00000011420	RBM15B	ENSSSCG00000034614	protein_coding	0.937823	0.00567875	postive	SE
ENSSSCG00000011420	RBM15B	ENSSSCG00000010313	VCL	0.916733	0.0101115	postive	SE
ENSSSCG00000011420	RBM15B	ENSSSCG00000004951	AAGAB	-0.905176	0.0130609	negative	SE
ENSSSCG00000011420	RBM15B	ENSSSCG00000004163	BCLAF1	-0.90789	0.0123356	negative	SE
ENSSSCG00000011420	RBM15B	ENSSSCG00000011022	SVIL	0.920409	0.00924995	postive	SE
ENSSSCG00000011420	RBM15B	ENSSSCG00000021893	ROCK1	0.912091	0.0112524	postive	SE
ENSSSCG00000011420	RBM15B	ENSSSCG00000010494	SORBS1	-0.970488	0.00129358	negative	SE
ENSSSCG00000011420	RBM15B	ENSSSCG00000027812	IQSEC1	-0.900426	0.0143788	negative	SE
ENSSSCG00000011420	RBM15B	ENSSSCG00000011236	CLASP2	0.912351	0.0111869	postive	SE
ENSSSCG00000011420	RBM15B	ENSSSCG00000008488	protein_coding	-0.941052	0.00510982	negative	SE
ENSSSCG00000011420	RBM15B	ENSSSCG00000000753	WNK1	-0.929516	0.00727696	negative	SE
ENSSSCG00000011420	RBM15B	ENSSSCG00000011367	ARIH2	0.944359	0.00455773	postive	SE
ENSSSCG00000011420	RBM15B	ENSSSCG00000011367	ARIH2	0.946476	0.00422058	postive	SE
ENSSSCG00000011420	RBM15B	ENSSSCG00000027935	FHOD3	-0.974327	0.000980204	negative	SE
ENSSSCG00000011420	RBM15B	ENSSSCG00000002755	NFAT5	0.927663	0.00765978	postive	SE
ENSSSCG00000011420	RBM15B	ENSSSCG00000000734	TSPAN11	-0.960166	0.0023485	negative	SE
ENSSSCG00000011420	RBM15B	ENSSSCG00000033272	DNAJB6	0.983036	0.000429244	postive	SE
ENSSSCG00000011420	RBM15B	ENSSSCG00000003984	protein_coding	0.904793	0.013165	postive	SE
ENSSSCG00000011420	RBM15B	ENSSSCG00000006556	TPM3	-0.932474	0.00668564	negative	SE
ENSSSCG00000011420	RBM15B	ENSSSCG00000030065	ZBTB47	-0.97379	0.00102143	negative	SE
ENSSSCG00000011420	RBM15B	ENSSSCG00000037762	TBX1	-0.924687	0.00829455	negative	SE
ENSSSCG00000011420	RBM15B	ENSSSCG00000010169	SIPA1L2	0.920522	0.00922411	postive	SE
ENSSSCG00000011420	RBM15B	ENSSSCG00000006626	PI4KB	-0.919461	0.00946849	negative	SE
ENSSSCG00000011420	RBM15B	ENSSSCG00000020858	KIF13A	0.985355	0.00032013	postive	SE
ENSSSCG00000011420	RBM15B	ENSSSCG00000023133	OSBPL6	-0.906769	0.0126328	negative	SE
ENSSSCG00000011420	RBM15B	ENSSSCG00000036052	protein_coding	-0.921732	0.00894906	negative	SE
ENSSSCG00000011420	RBM15B	ENSSSCG00000016397	NEB	-0.94246	0.00487106	negative	SE
ENSSSCG00000011420	RBM15B	ENSSSCG00000016397	NEB	-0.93183	0.00681224	negative	SE
ENSSSCG00000011420	RBM15B	ENSSSCG00000016397	NEB	-0.923679	0.00851506	negative	SE
ENSSSCG00000011420	RBM15B	ENSSSCG00000015720	BIN1	-0.924109	0.00842069	negative	SE
ENSSSCG00000011420	RBM15B	ENSSSCG00000015720	BIN1	-0.94179	0.00498404	negative	SE
ENSSSCG00000011420	RBM15B	ENSSSCG00000015720	BIN1	-0.90246	0.013807	negative	SE
ENSSSCG00000011420	RBM15B	ENSSSCG00000015940	UBR3	0.922649	0.00874342	postive	SE
ENSSSCG00000011420	RBM15B	ENSSSCG00000041114	protein_coding	-0.91906	0.00956188	negative	SE
ENSSSCG00000011420	RBM15B	ENSSSCG00000008233	TMEM150A	0.962153	0.00212148	postive	SE
ENSSSCG00000011420	RBM15B	ENSSSCG00000026722	PHF14	-0.965129	0.00180279	negative	SE
ENSSSCG00000011420	RBM15B	ENSSSCG00000009172	PPP3CA	-0.938548	0.00554844	negative	SE
ENSSSCG00000011420	RBM15B	ENSSSCG00000009192	PDLIM5	0.94879	0.00386653	postive	SE
ENSSSCG00000011420	RBM15B	ENSSSCG00000008041	PKD1	-0.907867	0.0123416	negative	SE
ENSSSCG00000011420	RBM15B	ENSSSCG00000008965	BTC	-0.913418	0.0109202	negative	SE
ENSSSCG00000011420	RBM15B	ENSSSCG00000031769	CTTN	-0.926882	0.00782386	negative	SE
ENSSSCG00000011420	RBM15B	ENSSSCG00000013416	MED16	-0.928951	0.00739264	negative	SE
ENSSSCG00000011420	RBM15B	ENSSSCG00000035429	HJV	-0.948249	0.00394802	negative	SE
ENSSSCG00000011420	RBM15B	ENSSSCG00000010604	SH3PXD2A	-0.905264	0.0130373	negative	SE
ENSSSCG00000011420	RBM15B	ENSSSCG00000006864	CDC14A	0.924117	0.00841883	postive	SE
ENSSSCG00000011420	RBM15B	ENSSSCG00000007979	LUC7L	-0.938135	0.0056226	negative	SE
ENSSSCG00000011420	RBM15B	ENSSSCG00000040546	PXN	0.916259	0.0102252	postive	SE
ENSSSCG00000011420	RBM15B	ENSSSCG00000008164	MAP4K4	-0.933104	0.00656293	negative	SE
ENSSSCG00000011420	RBM15B	ENSSSCG00000038397	PTK2	0.938263	0.00559961	postive	SE
ENSSSCG00000011420	RBM15B	ENSSSCG00000006461	ARHGEF11	-0.930245	0.0071289	negative	SE
ENSSSCG00000011420	RBM15B	ENSSSCG00000000633	YBX3	-0.960612	0.00229658	negative	SE
ENSSSCG00000011420	RBM15B	ENSSSCG00000008513	BIRC6	0.938133	0.00562287	postive	SE
ENSSSCG00000011420	RBM15B	ENSSSCG00000011197	OXNAD1	-0.936161	0.00598308	negative	SE
ENSSSCG00000011420	RBM15B	ENSSSCG00000006752	CSDE1	-0.930273	0.00712326	negative	SE
ENSSSCG00000011420	RBM15B	ENSSSCG00000006136	RMDN1	0.949347	0.00378355	postive	SE
ENSSSCG00000011420	RBM15B	ENSSSCG00000038569	ARMCX1	0.960654	0.00229167	postive	SE
ENSSSCG00000011420	RBM15B	ENSSSCG00000031538	RNASE4	-0.938763	0.00551008	negative	SE
ENSSSCG00000011420	RBM15B	ENSSSCG00000031489	DUSP22	-0.941735	0.00499331	negative	SE
ENSSSCG00000011420	RBM15B	ENSSSCG00000041322	protein_coding	0.941148	0.00509337	postive	SE
ENSSSCG00000011420	RBM15B	ENSSSCG00000015670	GTDC1	-0.915562	0.0103936	negative	SE
ENSSSCG00000011420	RBM15B	ENSSSCG00000031498	PPP2R3C	0.949818	0.00371414	postive	SE
ENSSSCG00000011420	RBM15B	ENSSSCG00000000964	LMF2	0.908377	0.0122077	postive	SE
ENSSSCG00000011420	RBM15B	ENSSSCG00000000499	BEST3	-0.9406	0.00518767	negative	SE
ENSSSCG00000011420	RBM15B	ENSSSCG00000000570	C2CD5	-0.944829	0.00448175	negative	SE
ENSSSCG00000011395	RBM5	ENSSSCG00000010316	KAT6B	-0.913051	0.0110114	negative	SE
ENSSSCG00000011395	RBM5	ENSSSCG00000027988	protein_coding	0.930292	0.00711949	postive	SE
ENSSSCG00000011395	RBM5	ENSSSCG00000031121	TSEN15	-0.950887	0.00355887	negative	SE
ENSSSCG00000011395	RBM5	ENSSSCG00000006529	SLC50A1	-0.923659	0.00851951	negative	SE
ENSSSCG00000027905	RBM7	ENSSSCG00000022760	HNRNPK	-0.922374	0.00880486	negative	SE
ENSSSCG00000027905	RBM7	ENSSSCG00000004010	ERMARD	-0.939178	0.00543645	negative	SE
ENSSSCG00000027905	RBM7	ENSSSCG00000003177	BCL2L12	-0.951057	0.00353453	negative	SE
ENSSSCG00000027905	RBM7	ENSSSCG00000014010	MAPK9	-0.989502	0.000164722	negative	SE
ENSSSCG00000027905	RBM7	ENSSSCG00000034569	OBSCN	-0.973542	0.00104075	negative	SE
ENSSSCG00000027905	RBM7	ENSSSCG00000033592	TMC8	0.91436	0.0106874	postive	SE
ENSSSCG00000027905	RBM7	ENSSSCG00000008484	SRSF7	0.90108	0.0141937	postive	SE
ENSSSCG00000027905	RBM7	ENSSSCG00000032086	ZNF583	0.942921	0.00479409	postive	SE
ENSSSCG00000027905	RBM7	ENSSSCG00000008056	protein_coding	0.907902	0.0123324	postive	SE
ENSSSCG00000027905	RBM7	ENSSSCG00000028377	CRYZL1	-0.932596	0.00666186	negative	SE
ENSSSCG00000027905	RBM7	ENSSSCG00000002357	ALDH6A1	0.929016	0.00737926	postive	SE
ENSSSCG00000027905	RBM7	ENSSSCG00000008965	BTC	0.934271	0.0063385	postive	SE
ENSSSCG00000027905	RBM7	ENSSSCG00000007939	ANKS3	0.953002	0.00326137	postive	SE
ENSSSCG00000012703	RBMX	ENSSSCG00000034178	AIF1L	-0.900181	0.0144485	negative	SE
ENSSSCG00000023357	REST	ENSSSCG00000017498	PPP1R1B	-0.929127	0.00735638	negative	SE
ENSSSCG00000023357	REST	ENSSSCG00000010239	RUFY2	-0.929652	0.00724927	negative	SE
ENSSSCG00000023357	REST	ENSSSCG00000005716	POMT1	-0.922543	0.00876693	negative	SE
ENSSSCG00000023357	REST	ENSSSCG00000013874	OCEL1	-0.953229	0.00323014	negative	SE
ENSSSCG00000023357	REST	ENSSSCG00000000462	RXYLT1	-0.964355	0.00188322	negative	SE
ENSSSCG00000023357	REST	ENSSSCG00000002804	CSNK2A2	-0.964355	0.00188322	negative	SE
ENSSSCG00000023357	REST	ENSSSCG00000025953	OGFOD1	-0.93542	0.00612112	negative	SE
ENSSSCG00000023357	REST	ENSSSCG00000008803	ATP8A1	-0.913642	0.0108645	negative	SE
ENSSSCG00000023357	REST	ENSSSCG00000027857	DMXL1	-0.964355	0.00188322	negative	SE
ENSSSCG00000023357	REST	ENSSSCG00000034280	LARP1B	-0.952856	0.00328147	negative	SE
ENSSSCG00000023357	REST	ENSSSCG00000004626	TMOD3	0.94486	0.0044768	postive	SE
ENSSSCG00000023357	REST	ENSSSCG00000029558	EXTL1	-0.930705	0.00703623	negative	SE
ENSSSCG00000023357	REST	ENSSSCG00000010316	KAT6B	-0.964355	0.00188322	negative	SE
ENSSSCG00000023357	REST	ENSSSCG00000021092	FAM53C	-0.975689	0.000879334	negative	SE
ENSSSCG00000023357	REST	ENSSSCG00000005040	GNPNAT1	-0.966398	0.00167463	negative	SE
ENSSSCG00000023357	REST	ENSSSCG00000029538	PPP2R1B	-0.939366	0.00540327	negative	SE
ENSSSCG00000023357	REST	ENSSSCG00000027017	protein_coding	-0.908229	0.0122465	negative	SE
ENSSSCG00000023357	REST	ENSSSCG00000017940	GPS2	-0.955157	0.00297129	negative	SE
ENSSSCG00000023357	REST	ENSSSCG00000001570	PI16	-0.964355	0.00188322	negative	SE
ENSSSCG00000023357	REST	ENSSSCG00000010029	DRG1	-0.954972	0.00299565	negative	SE
ENSSSCG00000023357	REST	ENSSSCG00000007280	ITCH	-0.910526	0.0116503	negative	SE
ENSSSCG00000023357	REST	ENSSSCG00000031129	SIRT5	-0.96401	0.00191961	negative	SE
ENSSSCG00000023357	REST	ENSSSCG00000031121	TSEN15	-0.911577	0.0113823	negative	SE
ENSSSCG00000023357	REST	ENSSSCG00000014829	MRPL48	-0.964355	0.00188322	negative	SE
ENSSSCG00000023357	REST	ENSSSCG00000009134	EGF	-0.964355	0.00188322	negative	SE
ENSSSCG00000023357	REST	ENSSSCG00000009134	EGF	-0.964355	0.00188322	negative	SE
ENSSSCG00000023357	REST	ENSSSCG00000004704	PPIP5K1	0.964672	0.00185009	postive	SE
ENSSSCG00000008048	RNPS1	ENSSSCG00000017900	KIF1C	0.913652	0.0108621	postive	SE
ENSSSCG00000008048	RNPS1	ENSSSCG00000017668	VMP1	-0.923983	0.00844819	negative	SE
ENSSSCG00000008048	RNPS1	ENSSSCG00000017190	EXOC7	-0.9353	0.00614375	negative	SE
ENSSSCG00000008048	RNPS1	ENSSSCG00000018045	ULK2	0.919934	0.0093591	postive	SE
ENSSSCG00000008048	RNPS1	ENSSSCG00000007309	RBM39	-0.900696	0.0143024	negative	SE
ENSSSCG00000008048	RNPS1	ENSSSCG00000011103	PARD3	-0.957969	0.00261274	negative	SE
ENSSSCG00000008048	RNPS1	ENSSSCG00000011074	ARHGAP21	0.951106	0.00352747	postive	SE
ENSSSCG00000008048	RNPS1	ENSSSCG00000040184	LMO7	0.9327	0.00664149	postive	SE
ENSSSCG00000008048	RNPS1	ENSSSCG00000025130	KLF12	0.952166	0.00337747	postive	SE
ENSSSCG00000008048	RNPS1	ENSSSCG00000026597	SLC38A4	-0.965215	0.00179397	negative	SE
ENSSSCG00000008048	RNPS1	ENSSSCG00000016160	ERBB4	0.946398	0.00423269	postive	SE
ENSSSCG00000008048	RNPS1	ENSSSCG00000010359	LDB3	-0.934238	0.00634483	negative	SE
ENSSSCG00000008048	RNPS1	ENSSSCG00000010238	HNRNPH3	-0.900137	0.0144611	negative	SE
ENSSSCG00000008048	RNPS1	ENSSSCG00000028018	EP400	0.945161	0.00442852	postive	SE
ENSSSCG00000008048	RNPS1	ENSSSCG00000010203	protein_coding	-0.944889	0.00447221	negative	SE
ENSSSCG00000008048	RNPS1	ENSSSCG00000031903	protein_coding	0.966628	0.00165198	postive	SE
ENSSSCG00000008048	RNPS1	ENSSSCG00000000146	MYH11	0.934337	0.00632588	postive	SE
ENSSSCG00000008048	RNPS1	ENSSSCG00000010301	PPP3CB	-0.973629	0.00103396	negative	SE
ENSSSCG00000008048	RNPS1	ENSSSCG00000005191	MPDZ	0.950774	0.00357521	postive	SE
ENSSSCG00000008048	RNPS1	ENSSSCG00000009834	ATXN2	0.915093	0.0105078	postive	SE
ENSSSCG00000008048	RNPS1	ENSSSCG00000014406	PRELID2	-0.937365	0.00576177	negative	SE
ENSSSCG00000008048	RNPS1	ENSSSCG00000000571	ABCC9	0.917316	0.00997228	postive	SE
ENSSSCG00000008048	RNPS1	ENSSSCG00000002844	PHKB	-0.933499	0.00648654	negative	SE
ENSSSCG00000008048	RNPS1	ENSSSCG00000000383	protein_coding	0.954165	0.00310306	postive	SE
ENSSSCG00000008048	RNPS1	ENSSSCG00000000383	protein_coding	0.952522	0.00332771	postive	SE
ENSSSCG00000008048	RNPS1	ENSSSCG00000024373	TRIP12	0.900394	0.0143879	postive	SE
ENSSSCG00000008048	RNPS1	ENSSSCG00000038973	PPP1R12A	0.947357	0.00408393	postive	SE
ENSSSCG00000008048	RNPS1	ENSSSCG00000003971	SCMH1	0.937235	0.00578549	postive	SE
ENSSSCG00000008048	RNPS1	ENSSSCG00000010320	VDAC2	0.911815	0.011322	postive	SE
ENSSSCG00000008048	RNPS1	ENSSSCG00000038053	TK2	-0.930142	0.00714967	negative	SE
ENSSSCG00000008048	RNPS1	ENSSSCG00000002285	GPHN	0.95874	0.00251847	postive	SE
ENSSSCG00000008048	RNPS1	ENSSSCG00000003660	PABPC4	0.92827	0.00753336	postive	SE
ENSSSCG00000008048	RNPS1	ENSSSCG00000013155	protein_coding	0.914695	0.0106051	postive	SE
ENSSSCG00000008048	RNPS1	ENSSSCG00000003637	MAP7D1	0.966586	0.00165608	postive	SE
ENSSSCG00000008048	RNPS1	ENSSSCG00000008215	SMYD1	0.926478	0.00790945	postive	SE
ENSSSCG00000008048	RNPS1	ENSSSCG00000002799	CNOT1	0.934135	0.00636434	postive	SE
ENSSSCG00000008048	RNPS1	ENSSSCG00000003139	BCAT2	0.954159	0.003104	postive	SE
ENSSSCG00000008048	RNPS1	ENSSSCG00000040507	PDLIM7	0.928794	0.00742503	postive	SE
ENSSSCG00000008048	RNPS1	ENSSSCG00000008576	DTNB	-0.909966	0.0117943	negative	SE
ENSSSCG00000008048	RNPS1	ENSSSCG00000027898	ATP2B1	-0.909971	0.0117931	negative	SE
ENSSSCG00000008048	RNPS1	ENSSSCG00000022204	AGRN	0.91514	0.0104964	postive	SE
ENSSSCG00000008048	RNPS1	ENSSSCG00000024481	PDE4DIP	-0.961706	0.00217157	negative	SE
ENSSSCG00000008048	RNPS1	ENSSSCG00000024481	PDE4DIP	-0.981482	0.000511209	negative	SE
ENSSSCG00000008048	RNPS1	ENSSSCG00000022714	OSER1	-0.913045	0.011013	negative	SE
ENSSSCG00000008048	RNPS1	ENSSSCG00000026960	protein_coding	0.929975	0.00718352	postive	SE
ENSSSCG00000008048	RNPS1	ENSSSCG00000012411	PHKA1	-0.928162	0.00755561	negative	SE
ENSSSCG00000008048	RNPS1	ENSSSCG00000014881	CLNS1A	0.982167	0.000474173	postive	SE
ENSSSCG00000008048	RNPS1	ENSSSCG00000005380	COL15A1	-0.9519	0.00341473	negative	SE
ENSSSCG00000008048	RNPS1	ENSSSCG00000037131	CLTA	-0.958763	0.00251571	negative	SE
ENSSSCG00000008048	RNPS1	ENSSSCG00000029251	MAP4	-0.905732	0.0129109	negative	SE
ENSSSCG00000008048	RNPS1	ENSSSCG00000024184	FASTK	0.968575	0.00146575	postive	SE
ENSSSCG00000008048	RNPS1	ENSSSCG00000029331	PALLD	0.926511	0.0079026	postive	SE
ENSSSCG00000008048	RNPS1	ENSSSCG00000034351	B3GALT1	0.956234	0.00283127	postive	SE
ENSSSCG00000008048	RNPS1	ENSSSCG00000034614	protein_coding	-0.93235	0.00670989	negative	SE
ENSSSCG00000008048	RNPS1	ENSSSCG00000010313	VCL	-0.918449	0.00970459	negative	SE
ENSSSCG00000008048	RNPS1	ENSSSCG00000004163	BCLAF1	0.922549	0.00876577	postive	SE
ENSSSCG00000008048	RNPS1	ENSSSCG00000003143	MAMSTR	0.914165	0.0107353	postive	SE
ENSSSCG00000008048	RNPS1	ENSSSCG00000010494	SORBS1	0.955237	0.0029607	postive	SE
ENSSSCG00000008048	RNPS1	ENSSSCG00000008488	protein_coding	0.927778	0.0076357	postive	SE
ENSSSCG00000008048	RNPS1	ENSSSCG00000011367	ARIH2	-0.967446	0.00157243	negative	SE
ENSSSCG00000008048	RNPS1	ENSSSCG00000011367	ARIH2	-0.939974	0.00529654	negative	SE
ENSSSCG00000008048	RNPS1	ENSSSCG00000006994	PCM1	0.909662	0.0118727	postive	SE
ENSSSCG00000008048	RNPS1	ENSSSCG00000035824	PBRM1	0.931269	0.00692359	postive	SE
ENSSSCG00000008048	RNPS1	ENSSSCG00000038873	SLMAP	-0.907626	0.0124053	negative	SE
ENSSSCG00000008048	RNPS1	ENSSSCG00000027935	FHOD3	0.940093	0.00527573	postive	SE
ENSSSCG00000008048	RNPS1	ENSSSCG00000013282	ACCS	0.905886	0.0128693	postive	SE
ENSSSCG00000008048	RNPS1	ENSSSCG00000000734	TSPAN11	0.942327	0.00489333	postive	SE
ENSSSCG00000008048	RNPS1	ENSSSCG00000033272	DNAJB6	-0.98652	0.000271348	negative	SE
ENSSSCG00000008048	RNPS1	ENSSSCG00000003984	protein_coding	-0.904543	0.0132331	negative	SE
ENSSSCG00000008048	RNPS1	ENSSSCG00000006556	TPM3	0.933497	0.00648684	postive	SE
ENSSSCG00000008048	RNPS1	ENSSSCG00000030065	ZBTB47	0.927475	0.00769906	postive	SE
ENSSSCG00000008048	RNPS1	ENSSSCG00000037762	TBX1	0.957313	0.00269443	postive	SE
ENSSSCG00000008048	RNPS1	ENSSSCG00000020858	KIF13A	-0.965257	0.0017897	negative	SE
ENSSSCG00000008048	RNPS1	ENSSSCG00000016397	NEB	0.942767	0.00481973	postive	SE
ENSSSCG00000008048	RNPS1	ENSSSCG00000016397	NEB	0.941326	0.00506297	postive	SE
ENSSSCG00000008048	RNPS1	ENSSSCG00000016397	NEB	0.965569	0.00175786	postive	SE
ENSSSCG00000008048	RNPS1	ENSSSCG00000015720	BIN1	0.90313	0.0136211	postive	SE
ENSSSCG00000008048	RNPS1	ENSSSCG00000015720	BIN1	0.931643	0.0068493	postive	SE
ENSSSCG00000008048	RNPS1	ENSSSCG00000015720	BIN1	0.90838	0.0122069	postive	SE
ENSSSCG00000008048	RNPS1	ENSSSCG00000023665	FBXO25	-0.909436	0.0119313	negative	SE
ENSSSCG00000008048	RNPS1	ENSSSCG00000006156	TPD52	-0.918408	0.00971441	negative	SE
ENSSSCG00000008048	RNPS1	ENSSSCG00000009018	SH3D19	0.938867	0.00549161	postive	SE
ENSSSCG00000008048	RNPS1	ENSSSCG00000041114	protein_coding	0.964878	0.00182865	postive	SE
ENSSSCG00000008048	RNPS1	ENSSSCG00000008233	TMEM150A	-0.931683	0.00684148	negative	SE
ENSSSCG00000008048	RNPS1	ENSSSCG00000026722	PHF14	0.964302	0.00188876	postive	SE
ENSSSCG00000008048	RNPS1	ENSSSCG00000023666	CTSB	0.912291	0.011202	postive	SE
ENSSSCG00000008048	RNPS1	ENSSSCG00000009172	PPP3CA	0.949337	0.00378512	postive	SE
ENSSSCG00000008048	RNPS1	ENSSSCG00000009192	PDLIM5	0.915338	0.0104479	postive	SE
ENSSSCG00000008048	RNPS1	ENSSSCG00000008041	PKD1	0.910519	0.0116521	postive	SE
ENSSSCG00000008048	RNPS1	ENSSSCG00000008965	BTC	0.916818	0.0100911	postive	SE
ENSSSCG00000008048	RNPS1	ENSSSCG00000031769	CTTN	0.950276	0.0036472	postive	SE
ENSSSCG00000008048	RNPS1	ENSSSCG00000009134	EGF	-0.900474	0.0143654	negative	SE
ENSSSCG00000008048	RNPS1	ENSSSCG00000013416	MED16	0.936281	0.00596075	postive	SE
ENSSSCG00000008048	RNPS1	ENSSSCG00000007854	DCUN1D3	-0.917556	0.00991528	negative	SE
ENSSSCG00000008048	RNPS1	ENSSSCG00000010604	SH3PXD2A	0.920543	0.00921931	postive	SE
ENSSSCG00000008048	RNPS1	ENSSSCG00000007979	LUC7L	0.958045	0.0026034	postive	SE
ENSSSCG00000008048	RNPS1	ENSSSCG00000027890	protein_coding	0.926709	0.0078605	postive	SE
ENSSSCG00000008048	RNPS1	ENSSSCG00000007721	GTF2I	-0.924358	0.00836618	negative	SE
ENSSSCG00000008048	RNPS1	ENSSSCG00000008164	MAP4K4	0.947517	0.00405945	postive	SE
ENSSSCG00000008048	RNPS1	ENSSSCG00000038397	PTK2	-0.921698	0.00895678	negative	SE
ENSSSCG00000008048	RNPS1	ENSSSCG00000006461	ARHGEF11	0.975857	0.000867272	postive	SE
ENSSSCG00000008048	RNPS1	ENSSSCG00000000633	YBX3	0.994589	4.38e-05	postive	SE
ENSSSCG00000008048	RNPS1	ENSSSCG00000006752	CSDE1	0.954317	0.0030828	postive	SE
ENSSSCG00000008048	RNPS1	ENSSSCG00000006136	RMDN1	-0.938564	0.00554557	negative	SE
ENSSSCG00000008048	RNPS1	ENSSSCG00000038569	ARMCX1	-0.932321	0.00671561	negative	SE
ENSSSCG00000008048	RNPS1	ENSSSCG00000031538	RNASE4	0.94014	0.00526752	postive	SE
ENSSSCG00000008048	RNPS1	ENSSSCG00000013900	protein_coding	0.931837	0.00681091	postive	SE
ENSSSCG00000008048	RNPS1	ENSSSCG00000031489	DUSP22	0.945548	0.00436678	postive	SE
ENSSSCG00000008048	RNPS1	ENSSSCG00000002412	STON2	0.965872	0.00172716	postive	SE
ENSSSCG00000008048	RNPS1	ENSSSCG00000041322	protein_coding	-0.946605	0.00420045	negative	SE
ENSSSCG00000008048	RNPS1	ENSSSCG00000015670	GTDC1	0.941004	0.0051182	postive	SE
ENSSSCG00000008048	RNPS1	ENSSSCG00000000964	LMF2	-0.908677	0.0121291	negative	SE
ENSSSCG00000008048	RNPS1	ENSSSCG00000000570	C2CD5	0.934157	0.00636015	postive	SE
ENSSSCG00000027556	RSRC1	ENSSSCG00000011075	KIAA1217	0.907233	0.0125095	postive	SE
ENSSSCG00000027556	RSRC1	ENSSSCG00000011540	SETD5	-0.921843	0.0089241	negative	SE
ENSSSCG00000027556	RSRC1	ENSSSCG00000005282	VPS13A	0.918937	0.00959053	postive	SE
ENSSSCG00000027556	RSRC1	ENSSSCG00000009963	TPST2	0.924939	0.00823977	postive	SE
ENSSSCG00000027556	RSRC1	ENSSSCG00000011446	NEK4	0.913625	0.0108686	postive	SE
ENSSSCG00000027556	RSRC1	ENSSSCG00000015314	ANKIB1	0.926503	0.00790427	postive	SE
ENSSSCG00000027556	RSRC1	ENSSSCG00000008018	MAPK8IP3	-0.930968	0.00698358	negative	SE
ENSSSCG00000027556	RSRC1	ENSSSCG00000015613	C1orf74	-0.924768	0.00827698	negative	SE
ENSSSCG00000027556	RSRC1	ENSSSCG00000001793	ADAMTSL3	-0.928824	0.00741882	negative	SE
ENSSSCG00000028865	SAP18	ENSSSCG00000031442	CLP1	0.908003	0.0123059	postive	SE
ENSSSCG00000028865	SAP18	ENSSSCG00000012362	ARHGEF9	-0.909775	0.0118435	negative	SE
ENSSSCG00000017033	SLU7	ENSSSCG00000004739	MGA	-0.908215	0.0122502	negative	SE
ENSSSCG00000017033	SLU7	ENSSSCG00000010316	KAT6B	-0.90398	0.0133871	negative	SE
ENSSSCG00000017033	SLU7	ENSSSCG00000008168	RNF149	0.922067	0.00887367	postive	SE
ENSSSCG00000017033	SLU7	ENSSSCG00000031121	TSEN15	-0.903899	0.0134094	negative	SE
ENSSSCG00000017033	SLU7	ENSSSCG00000012328	HUWE1	-0.95111	0.0035269	negative	SE
ENSSSCG00000010999	SMU1	ENSSSCG00000007173	IDH3B	0.919942	0.00935726	postive	SE
ENSSSCG00000010999	SMU1	ENSSSCG00000009431	DGKH	0.903503	0.0135182	postive	SE
ENSSSCG00000010999	SMU1	ENSSSCG00000021060	RCBTB1	-0.903675	0.0134709	negative	SE
ENSSSCG00000010999	SMU1	ENSSSCG00000016968	BDP1	-0.909065	0.0120279	negative	SE
ENSSSCG00000010999	SMU1	ENSSSCG00000016948	TRIM23	-0.922012	0.00888592	negative	SE
ENSSSCG00000010999	SMU1	ENSSSCG00000013399	TEAD1	0.955405	0.00293868	postive	SE
ENSSSCG00000010999	SMU1	ENSSSCG00000024999	PPIP5K2	-0.905815	0.0128885	negative	SE
ENSSSCG00000010999	SMU1	ENSSSCG00000011402	IFRD2	0.93336	0.00651331	postive	SE
ENSSSCG00000010999	SMU1	ENSSSCG00000025820	SLC15A4	0.902966	0.0136667	postive	SE
ENSSSCG00000010999	SMU1	ENSSSCG00000004985	GEMIN2	-0.904556	0.0132297	negative	SE
ENSSSCG00000010999	SMU1	ENSSSCG00000004524	SMAD4	0.933644	0.00645866	postive	SE
ENSSSCG00000010999	SMU1	ENSSSCG00000026945	LRRC2	-0.903175	0.0136089	negative	SE
ENSSSCG00000010999	SMU1	ENSSSCG00000011367	ARIH2	0.911944	0.0112894	postive	SE
ENSSSCG00000010999	SMU1	ENSSSCG00000040419	protein_coding	0.900495	0.0143592	postive	SE
ENSSSCG00000010999	SMU1	ENSSSCG00000003872	EPS15	0.903417	0.0135419	postive	SE
ENSSSCG00000010999	SMU1	ENSSSCG00000015714	CCDC93	-0.903356	0.0135589	negative	SE
ENSSSCG00000010999	SMU1	ENSSSCG00000016157	MYL1	0.908991	0.0120469	postive	SE
ENSSSCG00000010999	SMU1	ENSSSCG00000000599	DERA	-0.912944	0.0110382	negative	SE
ENSSSCG00000010999	SMU1	ENSSSCG00000008740	FBXL5	-0.934918	0.00621573	negative	SE
ENSSSCG00000010999	SMU1	ENSSSCG00000009994	MTMR3	-0.929745	0.00723031	negative	SE
ENSSSCG00000010999	SMU1	ENSSSCG00000030603	TATDN1	0.910452	0.0116691	postive	SE
ENSSSCG00000010999	SMU1	ENSSSCG00000024157	ZNF800	-0.910569	0.0116393	negative	SE
ENSSSCG00000010999	SMU1	ENSSSCG00000027457	FBXO22	0.925911	0.00803043	postive	SE
ENSSSCG00000010999	SMU1	ENSSSCG00000040657	STRN3	0.951632	0.00345255	postive	SE
ENSSSCG00000010999	SMU1	ENSSSCG00000000754	RAD52	-0.912819	0.0110694	negative	SE
ENSSSCG00000009845	SRRM4	ENSSSCG00000039544	protein_coding	-0.935075	0.00618606	negative	SE
ENSSSCG00000009845	SRRM4	ENSSSCG00000033323	UBE2D1	-0.903369	0.0135552	negative	SE
ENSSSCG00000009845	SRRM4	ENSSSCG00000024481	PDE4DIP	-0.938916	0.00548284	negative	SE
ENSSSCG00000009845	SRRM4	ENSSSCG00000001400	DDX39B	0.909072	0.0120258	postive	SE
ENSSSCG00000032781	SRSF12	ENSSSCG00000016409	UBE3C	0.912423	0.0111688	postive	SE
ENSSSCG00000032781	SRSF12	ENSSSCG00000027314	CAMSAP2	0.915084	0.0105099	postive	SE
ENSSSCG00000032781	SRSF12	ENSSSCG00000032007	RTN4	0.938265	0.00559925	postive	SE
ENSSSCG00000032781	SRSF12	ENSSSCG00000014905	TMEM126B	-0.974223	0.000988139	negative	SE
ENSSSCG00000032781	SRSF12	ENSSSCG00000003512	EIF4G3	-0.939697	0.00534505	negative	SE
ENSSSCG00000036592	SRSF2	ENSSSCG00000024127	ABI1	-0.950495	0.0036155	negative	SE
ENSSSCG00000036592	SRSF2	ENSSSCG00000025130	KLF12	0.933493	0.00648765	postive	SE
ENSSSCG00000036592	SRSF2	ENSSSCG00000036387	ATPSCKMT	0.905632	0.0129377	postive	SE
ENSSSCG00000036592	SRSF2	ENSSSCG00000005060	KTN1	0.912846	0.0110627	postive	SE
ENSSSCG00000036592	SRSF2	ENSSSCG00000024088	TLN2	0.941359	0.00505729	postive	SE
ENSSSCG00000036592	SRSF2	ENSSSCG00000045016	THSD8	0.927618	0.00766912	postive	SE
ENSSSCG00000036592	SRSF2	ENSSSCG00000011075	KIAA1217	0.914974	0.0105369	postive	SE
ENSSSCG00000036592	SRSF2	ENSSSCG00000017246	C17orf80	-0.977909	0.000726613	negative	SE
ENSSSCG00000036592	SRSF2	ENSSSCG00000032086	ZNF583	0.917742	0.00987123	postive	SE
ENSSSCG00000036592	SRSF2	ENSSSCG00000005623	protein_coding	0.902506	0.0137942	postive	SE
ENSSSCG00000036592	SRSF2	ENSSSCG00000004022	RPS6KA2	-0.911928	0.0112935	negative	SE
ENSSSCG00000036592	SRSF2	ENSSSCG00000009185	ADH5	-0.909755	0.0118488	negative	SE
ENSSSCG00000036592	SRSF2	ENSSSCG00000028047	DTNA	-0.970984	0.0012507	negative	SE
ENSSSCG00000036592	SRSF2	ENSSSCG00000037216	PPP4R2	-0.938466	0.00556312	negative	SE
ENSSSCG00000036592	SRSF2	ENSSSCG00000003512	EIF4G3	-0.9139	0.0108006	negative	SE
ENSSSCG00000036592	SRSF2	ENSSSCG00000009400	RCBTB2	-0.922617	0.00875045	negative	SE
ENSSSCG00000036592	SRSF2	ENSSSCG00000039535	CAMK2B	0.916827	0.010089	postive	SE
ENSSSCG00000036592	SRSF2	ENSSSCG00000022358	RAB28	-0.928169	0.00755416	negative	SE
ENSSSCG00000036592	SRSF2	ENSSSCG00000008372	EHBP1	-0.938975	0.00547247	negative	SE
ENSSSCG00000036592	SRSF2	ENSSSCG00000006867	LRRC39	0.902178	0.0138857	postive	SE
ENSSSCG00000036592	SRSF2	ENSSSCG00000030309	NDRG2	-0.963686	0.00195411	negative	SE
ENSSSCG00000036592	SRSF2	ENSSSCG00000003863	ZFYVE9	-0.904873	0.0131434	negative	SE
ENSSSCG00000036592	SRSF2	ENSSSCG00000001921	NEO1	0.921399	0.00902431	postive	SE
ENSSSCG00000007362	SRSF6	ENSSSCG00000038251	DNAJC15	-0.909161	0.0120029	negative	SE
ENSSSCG00000007362	SRSF6	ENSSSCG00000016948	TRIM23	-0.909763	0.0118466	negative	SE
ENSSSCG00000007362	SRSF6	ENSSSCG00000016948	TRIM23	-0.953132	0.00324341	negative	SE
ENSSSCG00000007362	SRSF6	ENSSSCG00000014224	SEMA6A	0.910343	0.0116971	postive	SE
ENSSSCG00000007362	SRSF6	ENSSSCG00000029169	MAPKAP1	-0.902911	0.0136817	negative	SE
ENSSSCG00000007362	SRSF6	ENSSSCG00000002907	protein_coding	0.934454	0.0063037	postive	SE
ENSSSCG00000009906	SRSF9	ENSSSCG00000017902	CAMTA2	-0.972865	0.0010945	negative	SE
ENSSSCG00000009906	SRSF9	ENSSSCG00000007466	SLC9A8	-0.975108	0.000921712	negative	SE
ENSSSCG00000009906	SRSF9	ENSSSCG00000035493	SACS	-0.951446	0.00347896	negative	SE
ENSSSCG00000009906	SRSF9	ENSSSCG00000016938	IPO11	-0.977234	0.000771522	negative	SE
ENSSSCG00000009906	SRSF9	ENSSSCG00000039544	protein_coding	-0.944494	0.00453589	negative	SE
ENSSSCG00000009906	SRSF9	ENSSSCG00000033323	UBE2D1	-0.987338	0.000239469	negative	SE
ENSSSCG00000009906	SRSF9	ENSSSCG00000022404	SLC3A2	0.972047	0.00116114	postive	SE
ENSSSCG00000009906	SRSF9	ENSSSCG00000032622	SLC39A14	-0.907782	0.012364	negative	SE
ENSSSCG00000009906	SRSF9	ENSSSCG00000016793	ZNF622	-0.977234	0.000771522	negative	SE
ENSSSCG00000009906	SRSF9	ENSSSCG00000002664	GSE1	-0.98776	0.00022381	negative	SE
ENSSSCG00000009906	SRSF9	ENSSSCG00000005343	RNF38	-0.977234	0.000771522	negative	SE
ENSSSCG00000009906	SRSF9	ENSSSCG00000005022	NIN	-0.977234	0.000771522	negative	SE
ENSSSCG00000009906	SRSF9	ENSSSCG00000035105	protein_coding	-0.973931	0.00101057	negative	SE
ENSSSCG00000009906	SRSF9	ENSSSCG00000023548	GSTCD	-0.977234	0.000771522	negative	SE
ENSSSCG00000009906	SRSF9	ENSSSCG00000010151	LYST	0.974233	0.00098736	postive	SE
ENSSSCG00000009906	SRSF9	ENSSSCG00000011885	FBXO40	-0.911081	0.0115083	negative	SE
ENSSSCG00000009906	SRSF9	ENSSSCG00000040624	REXO1	-0.922405	0.00879793	negative	SE
ENSSSCG00000009906	SRSF9	ENSSSCG00000008281	RTKN	-0.977234	0.000771522	negative	SE
ENSSSCG00000009906	SRSF9	ENSSSCG00000001946	MBIP	0.927321	0.00773149	postive	SE
ENSSSCG00000009906	SRSF9	ENSSSCG00000011760	TBL1XR1	0.97496	0.000932654	postive	SE
ENSSSCG00000009906	SRSF9	ENSSSCG00000015432	ATXN7L1	0.951081	0.00353105	postive	SE
ENSSSCG00000009906	SRSF9	ENSSSCG00000029627	protein_coding	-0.950649	0.00359319	negative	SE
ENSSSCG00000009906	SRSF9	ENSSSCG00000031129	SIRT5	-0.977234	0.000771522	negative	SE
ENSSSCG00000009906	SRSF9	ENSSSCG00000016101	CFLAR	-0.977234	0.000771522	negative	SE
ENSSSCG00000009906	SRSF9	ENSSSCG00000015474	PPFIA4	-0.977234	0.000771522	negative	SE
ENSSSCG00000009906	SRSF9	ENSSSCG00000030017	FOXRED1	-0.910407	0.0116809	negative	SE
ENSSSCG00000009906	SRSF9	ENSSSCG00000026177	SLC25A40	0.916195	0.0102407	postive	SE
ENSSSCG00000009906	SRSF9	ENSSSCG00000001924	protein_coding	-0.942668	0.00483622	negative	SE
ENSSSCG00000009906	SRSF9	ENSSSCG00000027278	ARL6	0.940089	0.00527653	postive	SE
ENSSSCG00000009906	SRSF9	ENSSSCG00000012362	ARHGEF9	-0.931677	0.00684251	negative	SE
ENSSSCG00000009906	SRSF9	ENSSSCG00000002520	SLC25A29	0.916863	0.0100804	postive	SE
ENSSSCG00000009906	SRSF9	ENSSSCG00000000555	ITPR2	-0.95372	0.00316322	negative	SE
ENSSSCG00000009906	SRSF9	ENSSSCG00000000402	protein_coding	-0.977234	0.000771522	negative	SE
ENSSSCG00000009906	SRSF9	ENSSSCG00000000770	MICAL3	0.921134	0.00908458	postive	SE
ENSSSCG00000021410	STRAP	ENSSSCG00000011075	KIAA1217	0.935932	0.00602553	postive	SE
ENSSSCG00000021410	STRAP	ENSSSCG00000011075	KIAA1217	0.941206	0.00508354	postive	SE
ENSSSCG00000021410	STRAP	ENSSSCG00000017246	C17orf80	-0.954588	0.0030465	negative	SE
ENSSSCG00000029954	THRAP3	ENSSSCG00000009359	SUPT20H	-0.923102	0.0086427	negative	SE
ENSSSCG00000029954	THRAP3	ENSSSCG00000031142	NMNAT3	0.948882	0.00385283	postive	SE
ENSSSCG00000029954	THRAP3	ENSSSCG00000039541	ANKRD11	0.905527	0.0129661	postive	SE
ENSSSCG00000023409	TIA1	ENSSSCG00000011723	MME	-0.984831	0.000343412	negative	SE
ENSSSCG00000023409	TIA1	ENSSSCG00000024481	PDE4DIP	-0.957885	0.00262319	negative	SE
ENSSSCG00000030225	TRA2B	ENSSSCG00000011723	MME	-0.943032	0.00477561	negative	SE
ENSSSCG00000030225	TRA2B	ENSSSCG00000024481	PDE4DIP	-0.908763	0.0121066	negative	SE
ENSSSCG00000030225	TRA2B	ENSSSCG00000000925	C12orf29	-0.904699	0.0131906	negative	SE
ENSSSCG00000004050	WTAP	ENSSSCG00000013874	OCEL1	-0.927654	0.00766161	negative	SE
ENSSSCG00000004050	WTAP	ENSSSCG00000031142	NMNAT3	-0.967714	0.00154672	negative	SE
ENSSSCG00000004050	WTAP	ENSSSCG00000012743	MTMR1	-0.955567	0.00291752	negative	SE
ENSSSCG00000004050	WTAP	ENSSSCG00000029558	EXTL1	-0.931519	0.0068738	negative	SE
ENSSSCG00000004050	WTAP	ENSSSCG00000034704	ZNF532	-0.909159	0.0120032	negative	SE
ENSSSCG00000004050	WTAP	ENSSSCG00000005040	GNPNAT1	-0.917036	0.0100391	negative	SE
ENSSSCG00000004050	WTAP	ENSSSCG00000039541	ANKRD11	-0.905508	0.0129714	negative	SE
ENSSSCG00000029236	ZBTB7A	ENSSSCG00000017246	C17orf80	-0.93162	0.00685385	negative	SE
ENSSSCG00000029236	ZBTB7A	ENSSSCG00000004121	FBXO30	0.912539	0.0111397	postive	SE
ENSSSCG00000029236	ZBTB7A	ENSSSCG00000027988	protein_coding	0.94937	0.00378015	postive	SE
ENSSSCG00000029236	ZBTB7A	ENSSSCG00000001497	ZNF451	0.96898	0.00142842	postive	SE
ENSSSCG00000033568	ZC3H10	ENSSSCG00000009276	XPO4	-0.93786	0.00567211	negative	SE
ENSSSCG00000033568	ZC3H10	ENSSSCG00000025492	NUDT13	-0.903147	0.0136165	negative	SE
ENSSSCG00000033568	ZC3H10	ENSSSCG00000031142	NMNAT3	-0.90342	0.0135411	negative	SE
ENSSSCG00000033568	ZC3H10	ENSSSCG00000000462	RXYLT1	-0.953223	0.00323099	negative	SE
ENSSSCG00000033568	ZC3H10	ENSSSCG00000002804	CSNK2A2	-0.953223	0.00323099	negative	SE
ENSSSCG00000033568	ZC3H10	ENSSSCG00000025953	OGFOD1	-0.959157	0.0024681	negative	SE
ENSSSCG00000033568	ZC3H10	ENSSSCG00000004739	MGA	-0.948146	0.00396356	negative	SE
ENSSSCG00000033568	ZC3H10	ENSSSCG00000027857	DMXL1	-0.953223	0.00323099	negative	SE
ENSSSCG00000033568	ZC3H10	ENSSSCG00000034280	LARP1B	-0.910177	0.01174	negative	SE
ENSSSCG00000033568	ZC3H10	ENSSSCG00000028737	USP3	0.930146	0.00714895	postive	SE
ENSSSCG00000033568	ZC3H10	ENSSSCG00000029558	EXTL1	-0.942482	0.00486738	negative	SE
ENSSSCG00000033568	ZC3H10	ENSSSCG00000010133	ARVCF	0.919062	0.00956123	postive	SE
ENSSSCG00000033568	ZC3H10	ENSSSCG00000010316	KAT6B	-0.953223	0.00323099	negative	SE
ENSSSCG00000033568	ZC3H10	ENSSSCG00000021092	FAM53C	-0.969274	0.00140166	negative	SE
ENSSSCG00000033568	ZC3H10	ENSSSCG00000034704	ZNF532	-0.960299	0.00233302	negative	SE
ENSSSCG00000033568	ZC3H10	ENSSSCG00000005040	GNPNAT1	-0.906783	0.0126292	negative	SE
ENSSSCG00000033568	ZC3H10	ENSSSCG00000029538	PPP2R1B	-0.913538	0.0108903	negative	SE
ENSSSCG00000033568	ZC3H10	ENSSSCG00000036828	SNX4	-0.900595	0.0143309	negative	SE
ENSSSCG00000033568	ZC3H10	ENSSSCG00000010303	SYNPO2L	0.919572	0.00944291	postive	SE
ENSSSCG00000033568	ZC3H10	ENSSSCG00000010303	SYNPO2L	0.907467	0.0124475	postive	SE
ENSSSCG00000033568	ZC3H10	ENSSSCG00000027017	protein_coding	-0.910339	0.0116983	negative	SE
ENSSSCG00000033568	ZC3H10	ENSSSCG00000017940	GPS2	-0.95328	0.00322309	negative	SE
ENSSSCG00000033568	ZC3H10	ENSSSCG00000004018	AFDN	-0.923475	0.00855996	negative	SE
ENSSSCG00000033568	ZC3H10	ENSSSCG00000001570	PI16	-0.953223	0.00323099	negative	SE
ENSSSCG00000033568	ZC3H10	ENSSSCG00000010029	DRG1	-0.953171	0.00323804	negative	SE
ENSSSCG00000033568	ZC3H10	ENSSSCG00000010566	FBXW4	-0.903229	0.0135939	negative	SE
ENSSSCG00000033568	ZC3H10	ENSSSCG00000007280	ITCH	-0.974749	0.000948336	negative	SE
ENSSSCG00000033568	ZC3H10	ENSSSCG00000031129	SIRT5	-0.956413	0.00280838	negative	SE
ENSSSCG00000033568	ZC3H10	ENSSSCG00000031121	TSEN15	-0.907302	0.012491	negative	SE
ENSSSCG00000033568	ZC3H10	ENSSSCG00000014829	MRPL48	-0.953223	0.00323099	negative	SE
ENSSSCG00000033568	ZC3H10	ENSSSCG00000009134	EGF	-0.953223	0.00323099	negative	SE
ENSSSCG00000033568	ZC3H10	ENSSSCG00000009134	EGF	-0.953223	0.00323099	negative	SE
ENSSSCG00000033568	ZC3H10	ENSSSCG00000024443	ORC6	-0.934392	0.00631546	negative	SE
ENSSSCG00000033568	ZC3H10	ENSSSCG00000000806	SCAF11	-0.954798	0.00301869	negative	SE
ENSSSCG00000033568	ZC3H10	ENSSSCG00000000806	SCAF11	-0.947252	0.00410013	negative	SE
ENSSSCG00000033568	ZC3H10	ENSSSCG00000012328	HUWE1	-0.901629	0.0140392	negative	SE
ENSSSCG00000033568	ZC3H10	ENSSSCG00000004704	PPIP5K1	0.926546	0.007895	postive	SE
ENSSSCG00000033568	ZC3H10	ENSSSCG00000004729	protein_coding	0.910661	0.0116158	postive	SE
ENSSSCG00000013233	CELF1	ENSSSCG00000004610	CCPG1	-0.906422	0.0127257	negative	RI
ENSSSCG00000011121	CELF2	ENSSSCG00000017957	EIF4A1	0.900248	0.0144295	postive	RI
ENSSSCG00000011121	CELF2	ENSSSCG00000035995	ITPA	0.905052	0.0130947	postive	RI
ENSSSCG00000011121	CELF2	ENSSSCG00000014044	NSD1	0.932721	0.00663751	postive	RI
ENSSSCG00000011121	CELF2	ENSSSCG00000028609	SLC12A4	0.96677	0.001638	postive	RI
ENSSSCG00000011121	CELF2	ENSSSCG00000002748	DHX38	0.902956	0.0136695	postive	RI
ENSSSCG00000011121	CELF2	ENSSSCG00000000063	POLR3H	0.902014	0.0139315	postive	RI
ENSSSCG00000011121	CELF2	ENSSSCG00000039243	CD81	0.918105	0.00978555	postive	RI
ENSSSCG00000011121	CELF2	ENSSSCG00000021837	STYXL1	0.909231	0.0119846	postive	RI
ENSSSCG00000011121	CELF2	ENSSSCG00000010594	NT5C2	0.903062	0.0136401	postive	RI
ENSSSCG00000011121	CELF2	ENSSSCG00000015734	IMP4	0.940813	0.00515104	postive	RI
ENSSSCG00000032092	DDX5	ENSSSCG00000036350	protein_coding	-0.969385	0.00139157	negative	RI
ENSSSCG00000032092	DDX5	ENSSSCG00000017764	KIAA0100	0.958171	0.00258793	postive	RI
ENSSSCG00000032092	DDX5	ENSSSCG00000036160	ZNF250	0.90684	0.012614	postive	RI
ENSSSCG00000032092	DDX5	ENSSSCG00000021612	ARHGAP28	-0.904902	0.0131354	negative	RI
ENSSSCG00000032092	DDX5	ENSSSCG00000011453	ITIH4	-0.916923	0.0100659	negative	RI
ENSSSCG00000032092	DDX5	ENSSSCG00000001002	PRPF4B	-0.929523	0.00727552	negative	RI
ENSSSCG00000026806	DHX9	ENSSSCG00000014430	ABLIM3	-0.956548	0.00279108	negative	RI
ENSSSCG00000026806	DHX9	ENSSSCG00000017990	PIK3R6	0.900629	0.0143212	postive	RI
ENSSSCG00000026806	DHX9	ENSSSCG00000003485	RCC2	-0.956548	0.00279108	negative	RI
ENSSSCG00000026806	DHX9	ENSSSCG00000015106	HYOU1	0.969287	0.00140041	postive	RI
ENSSSCG00000035227	ESRP2	ENSSSCG00000013421	PTBP1	0.92109	0.00909452	postive	RI
ENSSSCG00000011769	FXR1	ENSSSCG00000013421	PTBP1	-0.91658	0.0101481	negative	RI
ENSSSCG00000011769	FXR1	ENSSSCG00000005636	SLC25A25	-0.927616	0.0076696	negative	RI
ENSSSCG00000011769	FXR1	ENSSSCG00000043195	TMEM115	-0.943521	0.00469475	negative	RI
ENSSSCG00000011769	FXR1	ENSSSCG00000016368	FARP2	-0.972815	0.00109851	negative	RI
ENSSSCG00000011769	FXR1	ENSSSCG00000005917	HSF1	-0.928054	0.00757822	negative	RI
ENSSSCG00000011769	FXR1	ENSSSCG00000039655	TAZ	-0.924948	0.00823773	negative	RI
ENSSSCG00000000288	HNRNPA1	ENSSSCG00000014047	FGFR4	-0.901887	0.013967	negative	RI
ENSSSCG00000000288	HNRNPA1	ENSSSCG00000017333	FMNL1	0.907491	0.0124409	postive	RI
ENSSSCG00000010877	HNRNPU	ENSSSCG00000036350	protein_coding	-0.976124	0.000848316	negative	RI
ENSSSCG00000010877	HNRNPU	ENSSSCG00000008909	CLOCK	-0.908584	0.0121533	negative	RI
ENSSSCG00000001490	KHDRBS2	ENSSSCG00000017957	EIF4A1	0.979992	0.000596451	postive	RI
ENSSSCG00000001490	KHDRBS2	ENSSSCG00000035995	ITPA	0.942658	0.00483793	postive	RI
ENSSSCG00000001490	KHDRBS2	ENSSSCG00000025270	CHRD	0.939725	0.00534009	postive	RI
ENSSSCG00000001490	KHDRBS2	ENSSSCG00000000063	POLR3H	0.949833	0.00371195	postive	RI
ENSSSCG00000001490	KHDRBS2	ENSSSCG00000011295	SNRK	-0.956875	0.00274959	negative	RI
ENSSSCG00000001490	KHDRBS2	ENSSSCG00000002367	ISCA2	0.95938	0.00244149	postive	RI
ENSSSCG00000003849	MAGOH	ENSSSCG00000029119	PRPF6	-0.916647	0.0101319	negative	RI
ENSSSCG00000003849	MAGOH	ENSSSCG00000004857	ATP9B	-0.924991	0.00822847	negative	RI
ENSSSCG00000003849	MAGOH	ENSSSCG00000014443	CAMK2A	-0.927556	0.00768218	negative	RI
ENSSSCG00000009505	MBNL2	ENSSSCG00000025270	CHRD	0.909479	0.0119201	postive	RI
ENSSSCG00000012676	MBNL3	ENSSSCG00000004854	TJP1	0.906057	0.0128234	postive	RI
ENSSSCG00000012676	MBNL3	ENSSSCG00000014430	ABLIM3	-0.940358	0.00522968	negative	RI
ENSSSCG00000012676	MBNL3	ENSSSCG00000014430	ABLIM3	0.93809	0.00563069	postive	RI
ENSSSCG00000012676	MBNL3	ENSSSCG00000017990	PIK3R6	0.924661	0.00830006	postive	RI
ENSSSCG00000012676	MBNL3	ENSSSCG00000003485	RCC2	-0.940358	0.00522968	negative	RI
ENSSSCG00000012676	MBNL3	ENSSSCG00000015106	HYOU1	0.979254	0.000641144	postive	RI
ENSSSCG00000013375	MYOD1	ENSSSCG00000025270	CHRD	0.951174	0.00351772	postive	RI
ENSSSCG00000013375	MYOD1	ENSSSCG00000021397	PODXL2	0.965095	0.00180632	postive	RI
ENSSSCG00000024396	NOVA1	ENSSSCG00000029119	PRPF6	-0.90238	0.0138292	negative	RI
ENSSSCG00000024396	NOVA1	ENSSSCG00000039194	KANK2	0.919676	0.00941878	postive	RI
ENSSSCG00000024396	NOVA1	ENSSSCG00000010313	VCL	-0.970998	0.0012495	negative	RI
ENSSSCG00000024396	NOVA1	ENSSSCG00000043195	TMEM115	0.955219	0.00296315	postive	RI
ENSSSCG00000024396	NOVA1	ENSSSCG00000016368	FARP2	0.903942	0.0133976	postive	RI
ENSSSCG00000024396	NOVA1	ENSSSCG00000041114	protein_coding	-0.912544	0.0111384	negative	RI
ENSSSCG00000024396	NOVA1	ENSSSCG00000009007	TMEM131L	-0.908619	0.0121441	negative	RI
ENSSSCG00000024396	NOVA1	ENSSSCG00000031757	CARS2	0.952101	0.00338652	postive	RI
ENSSSCG00000038800	PUF60	ENSSSCG00000009007	TMEM131L	-0.93962	0.00535863	negative	RI
ENSSSCG00000007917	RBFOX1	ENSSSCG00000035995	ITPA	0.931971	0.00678443	postive	RI
ENSSSCG00000007917	RBFOX1	ENSSSCG00000009528	TPP2	-0.95798	0.00261142	negative	RI
ENSSSCG00000007917	RBFOX1	ENSSSCG00000040184	LMO7	0.921024	0.00910949	postive	RI
ENSSSCG00000007917	RBFOX1	ENSSSCG00000004610	CCPG1	-0.90023	0.0144345	negative	RI
ENSSSCG00000000152	RBFOX2	ENSSSCG00000010313	VCL	0.935541	0.00609856	postive	RI
ENSSSCG00000000152	RBFOX2	ENSSSCG00000037772	ATP5PB	-0.910528	0.0116497	negative	RI
ENSSSCG00000000152	RBFOX2	ENSSSCG00000014802	NUMA1	0.905031	0.0131004	postive	RI
ENSSSCG00000000152	RBFOX2	ENSSSCG00000031757	CARS2	-0.926731	0.00785585	negative	RI
ENSSSCG00000011420	RBM15B	ENSSSCG00000014044	NSD1	0.9145	0.0106529	postive	RI
ENSSSCG00000011420	RBM15B	ENSSSCG00000010968	protein_coding	-0.90777	0.0123674	negative	RI
ENSSSCG00000011420	RBM15B	ENSSSCG00000007805	ATP2A1	0.954509	0.00305713	postive	RI
ENSSSCG00000011420	RBM15B	ENSSSCG00000039243	CD81	0.927057	0.00778704	postive	RI
ENSSSCG00000011420	RBM15B	ENSSSCG00000012411	PHKA1	0.924515	0.00833199	postive	RI
ENSSSCG00000011420	RBM15B	ENSSSCG00000022506	COL6A1	0.944626	0.00451459	postive	RI
ENSSSCG00000027905	RBM7	ENSSSCG00000004857	ATP9B	-0.942406	0.00488011	negative	RI
ENSSSCG00000027905	RBM7	ENSSSCG00000012792	RENBP	0.949126	0.00381637	postive	RI
ENSSSCG00000008048	RNPS1	ENSSSCG00000017957	EIF4A1	-0.906829	0.0126168	negative	RI
ENSSSCG00000008048	RNPS1	ENSSSCG00000035995	ITPA	-0.919993	0.00934567	negative	RI
ENSSSCG00000008048	RNPS1	ENSSSCG00000014044	NSD1	-0.952689	0.0033045	negative	RI
ENSSSCG00000008048	RNPS1	ENSSSCG00000010968	protein_coding	0.933306	0.00652385	postive	RI
ENSSSCG00000008048	RNPS1	ENSSSCG00000007805	ATP2A1	-0.922745	0.00872191	negative	RI
ENSSSCG00000008048	RNPS1	ENSSSCG00000012411	PHKA1	-0.913405	0.0109233	negative	RI
ENSSSCG00000008048	RNPS1	ENSSSCG00000041114	protein_coding	0.931794	0.00681943	postive	RI
ENSSSCG00000027556	RSRC1	ENSSSCG00000017333	FMNL1	0.931855	0.00680741	postive	RI
ENSSSCG00000017033	SLU7	ENSSSCG00000013421	PTBP1	0.900597	0.0143305	postive	RI
ENSSSCG00000010999	SMU1	ENSSSCG00000036350	protein_coding	-0.906399	0.0127318	negative	RI
ENSSSCG00000010999	SMU1	ENSSSCG00000004854	TJP1	0.912894	0.0110507	postive	RI
ENSSSCG00000010999	SMU1	ENSSSCG00000008909	CLOCK	-0.916363	0.0102003	negative	RI
ENSSSCG00000036592	SRSF2	ENSSSCG00000009007	TMEM131L	-0.967339	0.00158266	negative	RI
ENSSSCG00000007362	SRSF6	ENSSSCG00000036350	protein_coding	-0.929269	0.00732737	negative	RI
ENSSSCG00000009906	SRSF9	ENSSSCG00000014430	ABLIM3	-0.977234	0.000771522	negative	RI
ENSSSCG00000009906	SRSF9	ENSSSCG00000017990	PIK3R6	0.933709	0.00644606	postive	RI
ENSSSCG00000009906	SRSF9	ENSSSCG00000003485	RCC2	-0.977234	0.000771522	negative	RI
ENSSSCG00000009906	SRSF9	ENSSSCG00000029482	CHST15	-0.914555	0.0106394	negative	RI
ENSSSCG00000009906	SRSF9	ENSSSCG00000015106	HYOU1	0.906446	0.0127192	postive	RI
ENSSSCG00000030225	TRA2B	ENSSSCG00000008909	CLOCK	-0.928331	0.00752053	negative	RI
ENSSSCG00000029236	ZBTB7A	ENSSSCG00000004610	CCPG1	-0.969508	0.00138049	negative	RI
ENSSSCG00000033568	ZC3H10	ENSSSCG00000013421	PTBP1	0.930299	0.00711811	postive	RI
ENSSSCG00000033568	ZC3H10	ENSSSCG00000005636	SLC25A25	0.916872	0.0100781	postive	RI
ENSSSCG00000033568	ZC3H10	ENSSSCG00000043195	TMEM115	0.935092	0.00618279	postive	RI
ENSSSCG00000033568	ZC3H10	ENSSSCG00000016368	FARP2	0.95326	0.00322592	postive	RI
ENSSSCG00000011121	CELF2	ENSSSCG00000032962	ZNF664	0.903283	0.0135788	postive	MXE
ENSSSCG00000011121	CELF2	ENSSSCG00000009834	ATXN2	-0.956821	0.00275644	negative	MXE
ENSSSCG00000011121	CELF2	ENSSSCG00000029251	MAP4	0.9446	0.0045187	postive	MXE
ENSSSCG00000011121	CELF2	ENSSSCG00000024570	KDM4B	0.909744	0.0118515	postive	MXE
ENSSSCG00000011121	CELF2	ENSSSCG00000006994	PCM1	0.928084	0.00757184	postive	MXE
ENSSSCG00000011121	CELF2	ENSSSCG00000004704	PPIP5K1	-0.94036	0.00522931	negative	MXE
ENSSSCG00000032092	DDX5	ENSSSCG00000004966	NOX5	0.926512	0.00790229	postive	MXE
ENSSSCG00000026806	DHX9	ENSSSCG00000012743	MTMR1	-0.941342	0.00506024	negative	MXE
ENSSSCG00000026806	DHX9	ENSSSCG00000003913	MAST2	0.987426	0.00023617	postive	MXE
ENSSSCG00000027608	FAM172A	ENSSSCG00000024481	PDE4DIP	-0.940432	0.00521678	negative	MXE
ENSSSCG00000027608	FAM172A	ENSSSCG00000036310	RFXANK	0.908272	0.0122351	postive	MXE
ENSSSCG00000012727	FMR1	ENSSSCG00000005607	RALGPS1	0.953456	0.00319904	postive	MXE
ENSSSCG00000011769	FXR1	ENSSSCG00000010470	IDE	0.951946	0.00340828	postive	MXE
ENSSSCG00000011769	FXR1	ENSSSCG00000010956	NAA35	0.911869	0.0113084	postive	MXE
ENSSSCG00000011769	FXR1	ENSSSCG00000024453	RAF1	-0.969498	0.00138134	negative	MXE
ENSSSCG00000011769	FXR1	ENSSSCG00000015692	R3HDM1	0.905975	0.0128456	postive	MXE
ENSSSCG00000011769	FXR1	ENSSSCG00000009192	PDLIM5	-0.914948	0.0105431	negative	MXE
ENSSSCG00000017953	FXR2	ENSSSCG00000039373	SNX24	0.914429	0.0106703	postive	MXE
ENSSSCG00000000288	HNRNPA1	ENSSSCG00000009276	XPO4	0.912685	0.011103	postive	MXE
ENSSSCG00000000288	HNRNPA1	ENSSSCG00000008545	ZNF512	0.901072	0.0141961	postive	MXE
ENSSSCG00000000288	HNRNPA1	ENSSSCG00000024088	TLN2	0.906313	0.0127548	postive	MXE
ENSSSCG00000000288	HNRNPA1	ENSSSCG00000005191	MPDZ	-0.958522	0.00254493	negative	MXE
ENSSSCG00000000288	HNRNPA1	ENSSSCG00000013399	TEAD1	0.921096	0.00909314	postive	MXE
ENSSSCG00000000288	HNRNPA1	ENSSSCG00000015796	PDLIM3	-0.903322	0.0135683	negative	MXE
ENSSSCG00000000288	HNRNPA1	ENSSSCG00000011813	P3H2	-0.910503	0.0116562	negative	MXE
ENSSSCG00000000288	HNRNPA1	ENSSSCG00000031128	PPIC	0.96903	0.00142386	postive	MXE
ENSSSCG00000000288	HNRNPA1	ENSSSCG00000002755	NFAT5	-0.962434	0.00209031	negative	MXE
ENSSSCG00000000288	HNRNPA1	ENSSSCG00000016397	NEB	-0.938	0.00564692	negative	MXE
ENSSSCG00000000288	HNRNPA1	ENSSSCG00000025766	SLC10A3	-0.931743	0.00682954	negative	MXE
ENSSSCG00000000288	HNRNPA1	ENSSSCG00000038506	protein_coding	-0.977591	0.000747635	negative	MXE
ENSSSCG00000010877	HNRNPU	ENSSSCG00000024481	PDE4DIP	0.908774	0.0121036	postive	MXE
ENSSSCG00000001490	KHDRBS2	ENSSSCG00000009435	NAA16	0.923303	0.00859808	postive	MXE
ENSSSCG00000001490	KHDRBS2	ENSSSCG00000009834	ATXN2	-0.927596	0.00767374	negative	MXE
ENSSSCG00000001490	KHDRBS2	ENSSSCG00000025353	TNNT1	-0.984785	0.000345464	negative	MXE
ENSSSCG00000001490	KHDRBS2	ENSSSCG00000011296	ANO10	0.940682	0.00517358	postive	MXE
ENSSSCG00000001490	KHDRBS2	ENSSSCG00000015692	R3HDM1	0.927645	0.00766352	postive	MXE
ENSSSCG00000001490	KHDRBS2	ENSSSCG00000004704	PPIP5K1	-0.923877	0.0084715	negative	MXE
ENSSSCG00000003849	MAGOH	ENSSSCG00000013399	TEAD1	-0.93913	0.00544489	negative	MXE
ENSSSCG00000003849	MAGOH	ENSSSCG00000039373	SNX24	0.902665	0.01375	postive	MXE
ENSSSCG00000003849	MAGOH	ENSSSCG00000009839	CIT	-0.915789	0.0103387	negative	MXE
ENSSSCG00000003849	MAGOH	ENSSSCG00000002755	NFAT5	-0.902516	0.0137914	negative	MXE
ENSSSCG00000003849	MAGOH	ENSSSCG00000006903	RPAP2	-0.919894	0.00936844	negative	MXE
ENSSSCG00000009505	MBNL2	ENSSSCG00000011296	ANO10	0.91615	0.0102514	postive	MXE
ENSSSCG00000009505	MBNL2	ENSSSCG00000016397	NEB	0.969189	0.00140936	postive	MXE
ENSSSCG00000012676	MBNL3	ENSSSCG00000012743	MTMR1	-0.963277	0.00199805	negative	MXE
ENSSSCG00000012676	MBNL3	ENSSSCG00000001930	PKM	-0.912516	0.0111454	negative	MXE
ENSSSCG00000012676	MBNL3	ENSSSCG00000003913	MAST2	0.943834	0.00464341	postive	MXE
ENSSSCG00000013375	MYOD1	ENSSSCG00000011296	ANO10	0.918643	0.00965909	postive	MXE
ENSSSCG00000024396	NOVA1	ENSSSCG00000010470	IDE	-0.947839	0.00401023	negative	MXE
ENSSSCG00000024396	NOVA1	ENSSSCG00000008545	ZNF512	0.910224	0.0117279	postive	MXE
ENSSSCG00000024396	NOVA1	ENSSSCG00000024088	TLN2	0.923775	0.00849391	postive	MXE
ENSSSCG00000024396	NOVA1	ENSSSCG00000036537	NFIC	0.917592	0.00990685	postive	MXE
ENSSSCG00000024396	NOVA1	ENSSSCG00000013399	TEAD1	-0.982865	0.0004379	negative	MXE
ENSSSCG00000024396	NOVA1	ENSSSCG00000013399	TEAD1	0.96288	0.00204122	postive	MXE
ENSSSCG00000024396	NOVA1	ENSSSCG00000007360	CHD6	0.987908	0.000218454	postive	MXE
ENSSSCG00000024396	NOVA1	ENSSSCG00000010316	KAT6B	-0.905433	0.0129916	negative	MXE
ENSSSCG00000024396	NOVA1	ENSSSCG00000011619	EEFSEC	0.923488	0.00855726	postive	MXE
ENSSSCG00000024396	NOVA1	ENSSSCG00000031128	PPIC	0.907585	0.0124162	postive	MXE
ENSSSCG00000024396	NOVA1	ENSSSCG00000009839	CIT	-0.970172	0.0013213	negative	MXE
ENSSSCG00000024396	NOVA1	ENSSSCG00000002755	NFAT5	-0.94955	0.00375358	negative	MXE
ENSSSCG00000024396	NOVA1	ENSSSCG00000016397	NEB	-0.903918	0.0134042	negative	MXE
ENSSSCG00000024396	NOVA1	ENSSSCG00000015908	TTC21B	-0.922964	0.00867327	negative	MXE
ENSSSCG00000024396	NOVA1	ENSSSCG00000009192	PDLIM5	0.978611	0.000681336	postive	MXE
ENSSSCG00000024396	NOVA1	ENSSSCG00000009192	PDLIM5	0.93249	0.00668256	postive	MXE
ENSSSCG00000017795	NSRP1	ENSSSCG00000003789	CTH	-0.937406	0.00575444	negative	MXE
ENSSSCG00000007917	RBFOX1	ENSSSCG00000032962	ZNF664	0.907553	0.0124247	postive	MXE
ENSSSCG00000007917	RBFOX1	ENSSSCG00000037398	NTAN1	-0.930297	0.00711841	negative	MXE
ENSSSCG00000007917	RBFOX1	ENSSSCG00000015692	R3HDM1	0.927269	0.00774239	postive	MXE
ENSSSCG00000007917	RBFOX1	ENSSSCG00000015030	DLAT	0.963936	0.00192742	postive	MXE
ENSSSCG00000000152	RBFOX2	ENSSSCG00000036537	NFIC	-0.963321	0.0019933	negative	MXE
ENSSSCG00000000152	RBFOX2	ENSSSCG00000013399	TEAD1	0.947619	0.00404373	postive	MXE
ENSSSCG00000000152	RBFOX2	ENSSSCG00000007360	CHD6	-0.922604	0.0087534	negative	MXE
ENSSSCG00000000152	RBFOX2	ENSSSCG00000011619	EEFSEC	-0.924775	0.00827526	negative	MXE
ENSSSCG00000000152	RBFOX2	ENSSSCG00000039373	SNX24	-0.927447	0.00770492	negative	MXE
ENSSSCG00000000152	RBFOX2	ENSSSCG00000009839	CIT	0.97213	0.00115431	postive	MXE
ENSSSCG00000000152	RBFOX2	ENSSSCG00000015908	TTC21B	0.960902	0.00226312	postive	MXE
ENSSSCG00000000152	RBFOX2	ENSSSCG00000009192	PDLIM5	-0.957775	0.00263681	negative	MXE
ENSSSCG00000000152	RBFOX2	ENSSSCG00000004941	DIS3L	0.952269	0.00336298	postive	MXE
ENSSSCG00000011420	RBM15B	ENSSSCG00000035939	ZNF512B	0.972383	0.00113348	postive	MXE
ENSSSCG00000011420	RBM15B	ENSSSCG00000031903	protein_coding	-0.933228	0.00653895	negative	MXE
ENSSSCG00000011420	RBM15B	ENSSSCG00000031903	protein_coding	-0.962841	0.00204548	negative	MXE
ENSSSCG00000011420	RBM15B	ENSSSCG00000031903	protein_coding	0.947196	0.0041087	postive	MXE
ENSSSCG00000011420	RBM15B	ENSSSCG00000029441	MYH2	-0.947219	0.00410519	negative	MXE
ENSSSCG00000011420	RBM15B	ENSSSCG00000002844	PHKB	0.980988	0.000538761	postive	MXE
ENSSSCG00000011420	RBM15B	ENSSSCG00000040507	PDLIM7	-0.92568	0.00808003	negative	MXE
ENSSSCG00000011420	RBM15B	ENSSSCG00000006303	DCAF6	-0.950346	0.00363708	negative	MXE
ENSSSCG00000011420	RBM15B	ENSSSCG00000024481	PDE4DIP	0.956795	0.00275972	postive	MXE
ENSSSCG00000011420	RBM15B	ENSSSCG00000025463	PROS1	-0.932369	0.00670626	negative	MXE
ENSSSCG00000011420	RBM15B	ENSSSCG00000029251	MAP4	0.907487	0.0124421	postive	MXE
ENSSSCG00000011420	RBM15B	ENSSSCG00000024570	KDM4B	0.930533	0.00707088	postive	MXE
ENSSSCG00000011420	RBM15B	ENSSSCG00000022318	ERG	-0.904288	0.0133027	negative	MXE
ENSSSCG00000011420	RBM15B	ENSSSCG00000004570	TPM1	-0.938177	0.00561493	negative	MXE
ENSSSCG00000011420	RBM15B	ENSSSCG00000025766	SLC10A3	-0.950644	0.00359391	negative	MXE
ENSSSCG00000011420	RBM15B	ENSSSCG00000004704	PPIP5K1	-0.907805	0.0123582	negative	MXE
ENSSSCG00000023357	REST	ENSSSCG00000024453	RAF1	0.917116	0.0100199	postive	MXE
ENSSSCG00000008048	RNPS1	ENSSSCG00000035939	ZNF512B	-0.963114	0.00201575	negative	MXE
ENSSSCG00000008048	RNPS1	ENSSSCG00000031903	protein_coding	0.918878	0.00960433	postive	MXE
ENSSSCG00000008048	RNPS1	ENSSSCG00000031903	protein_coding	-0.932848	0.00661259	negative	MXE
ENSSSCG00000008048	RNPS1	ENSSSCG00000029441	MYH2	0.977087	0.000781497	postive	MXE
ENSSSCG00000008048	RNPS1	ENSSSCG00000002844	PHKB	-0.924817	0.00826616	negative	MXE
ENSSSCG00000008048	RNPS1	ENSSSCG00000040507	PDLIM7	0.944536	0.00452909	postive	MXE
ENSSSCG00000008048	RNPS1	ENSSSCG00000006303	DCAF6	0.988603	0.000194082	postive	MXE
ENSSSCG00000008048	RNPS1	ENSSSCG00000025463	PROS1	0.947069	0.00412843	postive	MXE
ENSSSCG00000008048	RNPS1	ENSSSCG00000015796	PDLIM3	0.951246	0.00350752	postive	MXE
ENSSSCG00000008048	RNPS1	ENSSSCG00000029251	MAP4	-0.928999	0.00738269	negative	MXE
ENSSSCG00000008048	RNPS1	ENSSSCG00000024570	KDM4B	-0.938897	0.00548632	negative	MXE
ENSSSCG00000008048	RNPS1	ENSSSCG00000022318	ERG	0.910011	0.0117825	postive	MXE
ENSSSCG00000008048	RNPS1	ENSSSCG00000037398	NTAN1	0.932653	0.00665063	postive	MXE
ENSSSCG00000008048	RNPS1	ENSSSCG00000015692	R3HDM1	0.910306	0.0117067	postive	MXE
ENSSSCG00000008048	RNPS1	ENSSSCG00000025766	SLC10A3	0.964252	0.00189408	postive	MXE
ENSSSCG00000008048	RNPS1	ENSSSCG00000015030	DLAT	-0.906491	0.0127072	negative	MXE
ENSSSCG00000008048	RNPS1	ENSSSCG00000008452	LRPPRC	0.919749	0.00940181	postive	MXE
ENSSSCG00000008048	RNPS1	ENSSSCG00000004704	PPIP5K1	0.960856	0.00226837	postive	MXE
ENSSSCG00000027556	RSRC1	ENSSSCG00000036679	SORBS2	0.911962	0.0112847	postive	MXE
ENSSSCG00000017033	SLU7	ENSSSCG00000003789	CTH	-0.915652	0.0103719	negative	MXE
ENSSSCG00000010999	SMU1	ENSSSCG00000001930	PKM	-0.901375	0.0141108	negative	MXE
ENSSSCG00000010999	SMU1	ENSSSCG00000029249	NAV3	-0.902554	0.0137811	negative	MXE
ENSSSCG00000036592	SRSF2	ENSSSCG00000013399	TEAD1	0.907936	0.0123235	postive	MXE
ENSSSCG00000036592	SRSF2	ENSSSCG00000011619	EEFSEC	0.942891	0.004799	postive	MXE
ENSSSCG00000036592	SRSF2	ENSSSCG00000039373	SNX24	0.922223	0.00883862	postive	MXE
ENSSSCG00000036592	SRSF2	ENSSSCG00000014919	ME3	0.916954	0.0100587	postive	MXE
ENSSSCG00000007362	SRSF6	ENSSSCG00000024481	PDE4DIP	0.906184	0.0127892	postive	MXE
ENSSSCG00000009906	SRSF9	ENSSSCG00000009682	HMBOX1	-0.926333	0.00794028	negative	MXE
ENSSSCG00000009906	SRSF9	ENSSSCG00000003913	MAST2	0.964528	0.00186504	postive	MXE
ENSSSCG00000004050	WTAP	ENSSSCG00000007284	NCOA6	0.922857	0.00869705	postive	MXE
ENSSSCG00000033568	ZC3H10	ENSSSCG00000010956	NAA35	-0.931415	0.00689459	negative	MXE
ENSSSCG00000033568	ZC3H10	ENSSSCG00000009192	PDLIM5	0.93075	0.00702723	postive	MXE
ENSSSCG00000011121	CELF2	ENSSSCG00000035693	POLRMT	0.93168	0.00684202	postive	A5SS
ENSSSCG00000032092	DDX5	ENSSSCG00000012606	ATP1B4	-0.904552	0.0132306	negative	A5SS
ENSSSCG00000035227	ESRP2	ENSSSCG00000029430	IPO13	-0.94877	0.00386959	negative	A5SS
ENSSSCG00000027608	FAM172A	ENSSSCG00000035693	POLRMT	0.935004	0.00619949	postive	A5SS
ENSSSCG00000027608	FAM172A	ENSSSCG00000026383	NRP2	-0.910725	0.0115992	negative	A5SS
ENSSSCG00000011769	FXR1	ENSSSCG00000029430	IPO13	0.958798	0.00251139	postive	A5SS
ENSSSCG00000011769	FXR1	ENSSSCG00000005623	protein_coding	-0.909925	0.0118047	negative	A5SS
ENSSSCG00000000288	HNRNPA1	ENSSSCG00000030528	LTN1	0.969916	0.00134397	postive	A5SS
ENSSSCG00000000288	HNRNPA1	ENSSSCG00000007668	GIGYF1	0.904099	0.0133546	postive	A5SS
ENSSSCG00000000288	HNRNPA1	ENSSSCG00000038947	protein_coding	0.931691	0.0068398	postive	A5SS
ENSSSCG00000010877	HNRNPU	ENSSSCG00000026383	NRP2	0.950716	0.00358348	postive	A5SS
ENSSSCG00000010877	HNRNPU	ENSSSCG00000012606	ATP1B4	-0.962323	0.00210259	negative	A5SS
ENSSSCG00000001490	KHDRBS2	ENSSSCG00000017732	ZNF207	-0.943873	0.00463693	negative	A5SS
ENSSSCG00000012676	MBNL3	ENSSSCG00000003872	EPS15	-0.951994	0.00340159	negative	A5SS
ENSSSCG00000013375	MYOD1	ENSSSCG00000017732	ZNF207	-0.944558	0.00452548	negative	A5SS
ENSSSCG00000024396	NOVA1	ENSSSCG00000010849	WDR26	0.979058	0.000653246	postive	A5SS
ENSSSCG00000024396	NOVA1	ENSSSCG00000038947	protein_coding	0.966797	0.00163539	postive	A5SS
ENSSSCG00000007917	RBFOX1	ENSSSCG00000025353	TNNT1	0.902552	0.0137814	postive	A5SS
ENSSSCG00000007917	RBFOX1	ENSSSCG00000021837	STYXL1	0.963008	0.00202727	postive	A5SS
ENSSSCG00000000152	RBFOX2	ENSSSCG00000017605	MMD	-0.904496	0.0132461	negative	A5SS
ENSSSCG00000000152	RBFOX2	ENSSSCG00000010849	WDR26	-0.977862	0.000729723	negative	A5SS
ENSSSCG00000039498	RBFOX3	ENSSSCG00000029430	IPO13	-0.926227	0.00796291	negative	A5SS
ENSSSCG00000011420	RBM15B	ENSSSCG00000010301	PPP3CB	0.939032	0.00546228	postive	A5SS
ENSSSCG00000011420	RBM15B	ENSSSCG00000012411	PHKA1	-0.904967	0.0131178	negative	A5SS
ENSSSCG00000011420	RBM15B	ENSSSCG00000025353	TNNT1	-0.942069	0.00493686	negative	A5SS
ENSSSCG00000023357	REST	ENSSSCG00000029430	IPO13	-0.9402	0.00525708	negative	A5SS
ENSSSCG00000008048	RNPS1	ENSSSCG00000025353	TNNT1	0.931944	0.00678985	postive	A5SS
ENSSSCG00000008048	RNPS1	ENSSSCG00000005623	protein_coding	-0.923972	0.00845059	negative	A5SS
ENSSSCG00000027556	RSRC1	ENSSSCG00000037341	RNF220	-0.958299	0.00257216	negative	A5SS
ENSSSCG00000007362	SRSF6	ENSSSCG00000026383	NRP2	0.949729	0.00372726	postive	A5SS
ENSSSCG00000007362	SRSF6	ENSSSCG00000012606	ATP1B4	-0.979682	0.000615058	negative	A5SS
ENSSSCG00000030225	TRA2B	ENSSSCG00000026383	NRP2	0.943536	0.00469224	postive	A5SS
ENSSSCG00000033568	ZC3H10	ENSSSCG00000029430	IPO13	-0.982357	0.000464153	negative	A5SS
ENSSSCG00000013233	CELF1	ENSSSCG00000011514	MITF	-0.937523	0.00573307	negative	A3SS
ENSSSCG00000011121	CELF2	ENSSSCG00000028925	CEP95	-0.971527	0.00120452	negative	A3SS
ENSSSCG00000011121	CELF2	ENSSSCG00000039544	protein_coding	-0.913721	0.0108449	negative	A3SS
ENSSSCG00000011121	CELF2	ENSSSCG00000011546	MTMR14	-0.920563	0.00921473	negative	A3SS
ENSSSCG00000011121	CELF2	ENSSSCG00000033591	CHD9	0.965279	0.00178742	postive	A3SS
ENSSSCG00000011121	CELF2	ENSSSCG00000011540	SETD5	-0.973632	0.0010337	negative	A3SS
ENSSSCG00000011121	CELF2	ENSSSCG00000000449	DTX3	-0.922602	0.00875382	negative	A3SS
ENSSSCG00000011121	CELF2	ENSSSCG00000004820	LINS1	-0.930677	0.00704202	negative	A3SS
ENSSSCG00000011121	CELF2	ENSSSCG00000036280	protein_coding	-0.967296	0.00158686	negative	A3SS
ENSSSCG00000000104	DDX17	ENSSSCG00000023820	ZMIZ2	-0.939456	0.00538733	negative	A3SS
ENSSSCG00000032092	DDX5	ENSSSCG00000040507	PDLIM7	-0.952975	0.00326498	negative	A3SS
ENSSSCG00000032092	DDX5	ENSSSCG00000045005	FAM133B	-0.940861	0.0051427	negative	A3SS
ENSSSCG00000035227	ESRP2	ENSSSCG00000029430	IPO13	-0.949101	0.0038202	negative	A3SS
ENSSSCG00000011769	FXR1	ENSSSCG00000029430	IPO13	0.964929	0.00182339	postive	A3SS
ENSSSCG00000000288	HNRNPA1	ENSSSCG00000011546	MTMR14	-0.947817	0.00401355	negative	A3SS
ENSSSCG00000000288	HNRNPA1	ENSSSCG00000010502	CCNJ	0.945238	0.00441617	postive	A3SS
ENSSSCG00000000288	HNRNPA1	ENSSSCG00000015545	GLUL	0.938294	0.00559388	postive	A3SS
ENSSSCG00000000288	HNRNPA1	ENSSSCG00000029920	ELF2	-0.939356	0.005405	negative	A3SS
ENSSSCG00000000288	HNRNPA1	ENSSSCG00000006136	RMDN1	0.920246	0.00928732	postive	A3SS
ENSSSCG00000013602	HNRNPM	ENSSSCG00000004820	LINS1	-0.955585	0.00291526	negative	A3SS
ENSSSCG00000013602	HNRNPM	ENSSSCG00000036280	protein_coding	-0.930978	0.00698172	negative	A3SS
ENSSSCG00000010877	HNRNPU	ENSSSCG00000045005	FAM133B	-0.965747	0.00173977	negative	A3SS
ENSSSCG00000001490	KHDRBS2	ENSSSCG00000026733	HIPK2	0.906302	0.0127576	postive	A3SS
ENSSSCG00000001490	KHDRBS2	ENSSSCG00000039544	protein_coding	-0.936404	0.00593805	negative	A3SS
ENSSSCG00000001490	KHDRBS2	ENSSSCG00000033591	CHD9	0.913474	0.0109062	postive	A3SS
ENSSSCG00000001490	KHDRBS2	ENSSSCG00000011540	SETD5	-0.901133	0.0141788	negative	A3SS
ENSSSCG00000001490	KHDRBS2	ENSSSCG00000002950	protein_coding	0.964622	0.00185526	postive	A3SS
ENSSSCG00000024396	NOVA1	ENSSSCG00000010860	protein_coding	-0.951229	0.0035099	negative	A3SS
ENSSSCG00000024396	NOVA1	ENSSSCG00000003830	MYSM1	-0.929031	0.00737612	negative	A3SS
ENSSSCG00000024396	NOVA1	ENSSSCG00000011361	SLC26A6	-0.923304	0.00859785	negative	A3SS
ENSSSCG00000024396	NOVA1	ENSSSCG00000016164	IKZF2	0.930758	0.00702561	postive	A3SS
ENSSSCG00000024396	NOVA1	ENSSSCG00000016186	protein_coding	-0.923265	0.00860643	negative	A3SS
ENSSSCG00000024396	NOVA1	ENSSSCG00000015545	GLUL	0.907919	0.012328	postive	A3SS
ENSSSCG00000024396	NOVA1	ENSSSCG00000032657	RPL3L	-0.954326	0.00308155	negative	A3SS
ENSSSCG00000007917	RBFOX1	ENSSSCG00000032622	SLC39A14	0.909012	0.0120416	postive	A3SS
ENSSSCG00000007917	RBFOX1	ENSSSCG00000011514	MITF	-0.95048	0.00361768	negative	A3SS
ENSSSCG00000000152	RBFOX2	ENSSSCG00000010860	protein_coding	0.960514	0.00230792	postive	A3SS
ENSSSCG00000000152	RBFOX2	ENSSSCG00000003830	MYSM1	0.929039	0.00737452	postive	A3SS
ENSSSCG00000000152	RBFOX2	ENSSSCG00000024373	TRIP12	-0.912047	0.0112634	negative	A3SS
ENSSSCG00000000152	RBFOX2	ENSSSCG00000011361	SLC26A6	0.930736	0.00703009	postive	A3SS
ENSSSCG00000000152	RBFOX2	ENSSSCG00000032657	RPL3L	0.946183	0.0042664	postive	A3SS
ENSSSCG00000039498	RBFOX3	ENSSSCG00000029430	IPO13	-0.918217	0.00975929	negative	A3SS
ENSSSCG00000011420	RBM15B	ENSSSCG00000038505	MSI2	0.925926	0.00802712	postive	A3SS
ENSSSCG00000011420	RBM15B	ENSSSCG00000012123	RAB9A	0.978361	0.000697331	postive	A3SS
ENSSSCG00000011420	RBM15B	ENSSSCG00000015519	RASAL2	0.939293	0.00541622	postive	A3SS
ENSSSCG00000011420	RBM15B	ENSSSCG00000008576	DTNB	0.945373	0.00439464	postive	A3SS
ENSSSCG00000011420	RBM15B	ENSSSCG00000000449	DTX3	-0.961711	0.00217104	negative	A3SS
ENSSSCG00000011420	RBM15B	ENSSSCG00000023974	PHF21A	-0.954878	0.00300811	negative	A3SS
ENSSSCG00000011420	RBM15B	ENSSSCG00000009192	PDLIM5	-0.965333	0.00178189	negative	A3SS
ENSSSCG00000011420	RBM15B	ENSSSCG00000006136	RMDN1	0.944247	0.00457601	postive	A3SS
ENSSSCG00000027905	RBM7	ENSSSCG00000023820	ZMIZ2	0.917531	0.00992125	postive	A3SS
ENSSSCG00000027905	RBM7	ENSSSCG00000024373	TRIP12	0.941734	0.0049935	postive	A3SS
ENSSSCG00000027905	RBM7	ENSSSCG00000006774	PPM1J	-0.940824	0.0051491	negative	A3SS
ENSSSCG00000023357	REST	ENSSSCG00000029430	IPO13	-0.940316	0.00523697	negative	A3SS
ENSSSCG00000008048	RNPS1	ENSSSCG00000038505	MSI2	-0.926216	0.00796534	negative	A3SS
ENSSSCG00000008048	RNPS1	ENSSSCG00000032622	SLC39A14	-0.937018	0.00582518	negative	A3SS
ENSSSCG00000008048	RNPS1	ENSSSCG00000012123	RAB9A	-0.951052	0.00353522	negative	A3SS
ENSSSCG00000008048	RNPS1	ENSSSCG00000000449	DTX3	0.960806	0.00227419	postive	A3SS
ENSSSCG00000008048	RNPS1	ENSSSCG00000010502	CCNJ	-0.915667	0.0103681	negative	A3SS
ENSSSCG00000008048	RNPS1	ENSSSCG00000016164	IKZF2	-0.914055	0.0107624	negative	A3SS
ENSSSCG00000008048	RNPS1	ENSSSCG00000009192	PDLIM5	0.936187	0.00597814	postive	A3SS
ENSSSCG00000008048	RNPS1	ENSSSCG00000006136	RMDN1	-0.934955	0.00620862	negative	A3SS
ENSSSCG00000027556	RSRC1	ENSSSCG00000014307	MACROH2A1	0.919062	0.00956123	postive	A3SS
ENSSSCG00000027556	RSRC1	ENSSSCG00000000278	protein_coding	0.956646	0.00277861	postive	A3SS
ENSSSCG00000010999	SMU1	ENSSSCG00000006622	POGZ	-0.909622	0.0118832	negative	A3SS
ENSSSCG00000036592	SRSF2	ENSSSCG00000011025	ZEB1	-0.932975	0.00658795	negative	A3SS
ENSSSCG00000007362	SRSF6	ENSSSCG00000045005	FAM133B	-0.941237	0.00507825	negative	A3SS
ENSSSCG00000004050	WTAP	ENSSSCG00000028516	LARP4	-0.940389	0.00522438	negative	A3SS
ENSSSCG00000033568	ZC3H10	ENSSSCG00000029430	IPO13	-0.983085	0.000426755	negative	A3SS
ENSSSCG00000033568	ZC3H10	ENSSSCG00000028516	LARP4	-0.90686	0.0126087	negative	A3SS
