# Supplementary material for: Comprehensive analysis of pre-mRNA alternative splicing regulated by m6A methylation in pig oxidative and glycolytic skeletal muscles
Source: BMC Genomics. 2022 Dec 6;23:804. doi: 10.1186/s12864-022-09043-0 (PMC9724443; doi:10.1186/s12864-022-09043-0)
Supplement: Supplementary file 7 — Additional file 7: Table S6. GO and KEGG enrichment analysis of the Differentially AS genes. [file 12864_2022_9043_MOESM7_ESM.xlsx]

## Sheet: GO
Additional file 7: Table S6. GO and KEGG enrichment analysis of the Differentially AS genes
Term	ONTOLOGY	Counts	fold Enrichment	pvalue	FDR
Z disc	Celluar Component	15	4.36	7.74e-06	0.000325
Wnt signaling pathway	Biological Process	20	3.2	1.62e-05	0.00172
ubiquitin-protein transferase activity	Molecular Function	40	2.57	3.08e-07	3.46e-05
ubiquitin-like protein transferase activity	Molecular Function	41	2.49	4.25e-07	4.66e-05
ubiquitin-like protein ligase activity	Molecular Function	29	2.48	2.5e-05	0.00224
ubiquitin-dependent protein catabolic process	Biological Process	39	1.93	0.000255	0.0178
ubiquitin protein ligase activity	Molecular Function	28	2.5	3.09e-05	0.0027
ubiquitin ligase complex	Celluar Component	23	2.14	0.00113	0.0298
transmembrane signaling receptor activity	Molecular Function	19	0.21	1.35e-20	8.47e-18
transforming growth factor beta receptor signaling pathway	Biological Process	12	3.67	0.000261	0.0181
transferase complex	Celluar Component	66	2.09	9.56e-08	5.52e-06
transferase activity, transferring phosphorus-containing groups	Molecular Function	92	2.33	9.2e-13	2.01e-10
transferase activity	Molecular Function	184	1.95	1.75e-17	6.4e-15
transcription regulator complex	Celluar Component	37	2.06	0.000103	0.00347
transcription factor binding	Molecular Function	42	2.15	1.04e-05	0.00101
transcription coregulator activity	Molecular Function	44	2.54	9.96e-08	1.15e-05
system process	Biological Process	51	0.49	4.28e-09	8.51e-07
system development	Biological Process	163	1.4	1.5e-05	0.00161
supramolecular polymer	Celluar Component	65	2.18	2.43e-08	1.55e-06
supramolecular fiber organization	Biological Process	43	2.14	1.29e-05	0.00141
supramolecular fiber	Celluar Component	65	2.2	1.9e-08	1.26e-06
supramolecular complex	Celluar Component	94	2.27	1.96e-12	1.57e-10
structural constituent of muscle	Molecular Function	6	7.74	0.000345	0.0229
striated muscle cell differentiation	Biological Process	23	3.54	8.55e-07	0.000112
striated muscle cell development	Biological Process	13	6.57	6.44e-07	8.78e-05
stress granule assembly	Biological Process	6	7.74	0.000345	0.0225
stress fiber	Celluar Component	11	5.11	3.52e-05	0.0013
small molecule binding	Molecular Function	168	1.7	4.14e-11	6.47e-09
small GTPase binding	Molecular Function	21	2.29	0.000788	0.0479
skeletal muscle tissue development	Biological Process	13	2.99	0.000855	0.0481
skeletal muscle organ development	Biological Process	14	2.98	0.000559	0.0338
signaling receptor activity	Molecular Function	25	0.25	2.16e-19	1.18e-16
sensory perception	Biological Process	8	0.11	6.98e-22	4.99e-19
sarcomere organization	Biological Process	9	7.47	1.47e-05	0.00159
sarcomere	Celluar Component	23	4.08	9.16e-08	5.46e-06
sarcolemma	Celluar Component	17	4.76	6.71e-07	3.35e-05
RNA splicing	Biological Process	25	2.38	0.000153	0.0121
RNA polymerase II-specific DNA-binding transcription factor binding	Molecular Function	28	2.41	5.1e-05	0.00429
RNA polymerase II transcription regulator complex	Celluar Component	22	2.51	0.00025	0.00756
RNA metabolic process	Biological Process	78	1.6	0.0001	0.00864
RNA binding	Molecular Function	67	1.56	0.000654	0.0415
ribonucleotide binding	Molecular Function	138	1.84	1.75e-11	3.33e-09
ribonucleoprotein granule	Celluar Component	28	3.22	3.25e-07	1.72e-05
response to UV	Biological Process	15	3.06	0.000286	0.0195
response to transforming growth factor beta	Biological Process	14	2.88	0.000772	0.0445
response to ionizing radiation	Biological Process	15	3.35	0.000116	0.00957
regulation of translation	Biological Process	26	2.12	0.000748	0.0434
regulation of transcription, DNA-templated	Biological Process	191	1.55	1.99e-09	4.58e-07
regulation of transcription by RNA polymerase II	Biological Process	146	1.61	3.96e-08	6.91e-06
regulation of supramolecular fiber organization	Biological Process	29	2.2	0.000232	0.0165
regulation of sprouting angiogenesis	Biological Process	7	5.81	0.000487	0.0302
regulation of signaling	Biological Process	169	1.54	4.67e-08	7.77e-06
regulation of signal transduction	Biological Process	152	1.57	6.61e-08	1.06e-05
regulation of RNA stability	Biological Process	17	2.97	0.000158	0.0124
regulation of RNA metabolic process	Biological Process	219	1.63	5.78e-13	2.18e-10
regulation of RNA biosynthetic process	Biological Process	191	1.55	2.09e-09	4.6e-07
regulation of response to stimulus	Biological Process	188	1.46	2.54e-07	3.86e-05
regulation of response to DNA damage stimulus	Biological Process	24	2.58	9.96e-05	0.00864
regulation of protein-containing complex assembly	Biological Process	30	2.21	0.000164	0.0127
regulation of protein polymerization	Biological Process	19	2.64	0.000263	0.0182
regulation of protein modification process	Biological Process	88	1.66	8.31e-06	0.000944
regulation of protein metabolic process	Biological Process	148	1.67	2.53e-09	5.24e-07
regulation of protein localization	Biological Process	49	1.88	5.71e-05	0.00514
regulation of programmed cell death	Biological Process	70	1.57	0.000462	0.0289
regulation of primary metabolic process	Biological Process	322	1.55	1.16e-16	5.71e-14
regulation of organelle organization	Biological Process	75	1.89	5.16e-07	7.38e-05
regulation of organelle assembly	Biological Process	19	2.58	0.000345	0.0225
regulation of nucleobase-containing compound metabolic process	Biological Process	239	1.65	1.08e-14	4.84e-12
regulation of nucleic acid-templated transcription	Biological Process	191	1.55	1.99e-09	4.51e-07
regulation of nitrogen compound metabolic process	Biological Process	315	1.55	2.49e-16	1.19e-13
regulation of muscle system process	Biological Process	17	2.74	0.00037	0.0239
regulation of multicellular organismal process	Biological Process	121	1.4	0.000305	0.0205
regulation of mRNA stability	Biological Process	16	3.02	0.000204	0.0152
regulation of mRNA processing	Biological Process	16	3.02	0.000204	0.0153
regulation of mRNA metabolic process	Biological Process	31	2.92	5.52e-07	7.59e-05
regulation of mRNA catabolic process	Biological Process	17	2.86	0.000235	0.0167
regulation of molecular function	Biological Process	167	1.61	2.18e-09	4.72e-07
regulation of microtubule-based process	Biological Process	23	2.51	0.000173	0.0131
regulation of microtubule polymerization or depolymerization	Biological Process	11	3.55	0.000596	0.0358
regulation of microtubule polymerization	Biological Process	8	4.65	0.000711	0.0413
regulation of microtubule cytoskeleton organization	Biological Process	19	3.25	2.24e-05	0.00224
regulation of metabolic process	Biological Process	358	1.5	9.23e-17	4.71e-14
regulation of macromolecule metabolic process	Biological Process	339	1.53	5.42e-17	2.98e-14
regulation of macromolecule biosynthetic process	Biological Process	217	1.57	4.2e-11	1.28e-08
regulation of localization	Biological Process	127	1.43	9.37e-05	0.00828
regulation of intracellular transport	Biological Process	22	2.34	0.000457	0.0287
regulation of intracellular signal transduction	Biological Process	100	1.87	1.04e-08	1.88e-06
regulation of histone modification	Biological Process	20	3.18	1.78e-05	0.00184
regulation of gene expression	Biological Process	261	1.53	1.63e-12	5.84e-10
regulation of developmental process	Biological Process	117	1.5	2.02e-05	0.00208
regulation of cytoskeleton organization	Biological Process	38	2	0.000163	0.0126
regulation of cellular response to stress	Biological Process	48	2.15	2.75e-06	0.000336
regulation of cellular protein metabolic process	Biological Process	139	1.69	4.62e-09	8.94e-07
regulation of cellular process	Biological Process	543	1.2	9.57e-09	1.76e-06
regulation of cellular metabolic process	Biological Process	330	1.54	6.15e-17	3.26e-14
regulation of cellular macromolecule biosynthetic process	Biological Process	39	2.16	2.33e-05	0.0023
regulation of cellular localization	Biological Process	46	2.04	1.58e-05	0.00169
regulation of cellular component organization	Biological Process	134	1.78	3.2e-10	8.8e-08
regulation of cellular component biogenesis	Biological Process	68	2.12	4.11e-08	7.09e-06
regulation of cellular catabolic process	Biological Process	47	1.71	0.000829	0.0471
regulation of cellular biosynthetic process	Biological Process	220	1.54	1.36e-10	3.88e-08
regulation of cellular amide metabolic process	Biological Process	29	2.04	0.000663	0.0394
regulation of cell death	Biological Process	76	1.57	0.000239	0.0169
regulation of cell cycle process	Biological Process	42	1.83	0.000388	0.0247
regulation of cell cycle	Biological Process	63	1.78	2.88e-05	0.00277
regulation of cell communication	Biological Process	167	1.52	8.06e-08	1.28e-05
regulation of catalytic activity	Biological Process	124	1.55	2.68e-06	0.00033
regulation of biosynthetic process	Biological Process	220	1.52	4.2e-10	1.09e-07
regulation of biological quality	Biological Process	168	1.34	0.000115	0.00956
regulation of biological process	Biological Process	564	1.2	5.38e-09	1.01e-06
regulation of binding	Biological Process	26	2.3	0.000242	0.017
regulation of apoptotic process	Biological Process	68	1.56	0.000545	0.0333
purine ribonucleotide binding	Molecular Function	137	1.85	2e-11	3.37e-09
purine ribonucleoside triphosphate binding	Molecular Function	132	1.84	5.87e-11	8.57e-09
purine nucleotide binding	Molecular Function	137	1.83	3.81e-11	6.18e-09
proteolysis involved in cellular protein catabolic process	Biological Process	44	1.87	0.000205	0.0152
protein-containing complex binding	Molecular Function	76	1.86	7.45e-07	7.96e-05
protein-containing complex assembly	Biological Process	63	1.6	0.000521	0.0322
protein-containing complex	Celluar Component	320	1.55	9.75e-17	9.48e-15
protein ubiquitination	Biological Process	50	2.09	3.56e-06	0.000421
protein serine/threonine/tyrosine kinase activity	Molecular Function	29	2.57	1.61e-05	0.00147
protein serine/threonine kinase activity	Molecular Function	45	2.66	2.82e-08	3.43e-06
protein serine kinase activity	Molecular Function	22	3.12	9.28e-06	0.000923
protein phosphorylation	Biological Process	66	2.25	5.79e-09	1.08e-06
protein modification process	Biological Process	220	2.13	7.86e-26	1.41e-22
protein modification by small protein conjugation or removal	Biological Process	64	2	8.13e-07	0.000108
protein modification by small protein conjugation	Biological Process	53	2.05	3.27e-06	0.000397
protein metabolic process	Biological Process	273	1.72	1.96e-19	1.12e-16
protein localization	Biological Process	96	1.58	2.15e-05	0.00217
protein kinase binding	Molecular Function	40	1.8	0.000734	0.0453
protein kinase activity	Molecular Function	58	2.38	8.32e-09	1.04e-06
protein domain specific binding	Molecular Function	43	2.12	1.44e-05	0.00134
protein dephosphorylation	Biological Process	22	2.61	0.000107	0.00915
protein catabolic process	Biological Process	49	1.87	8.55e-05	0.0076
protein binding	Molecular Function	397	1.56	3.19e-22	3.5e-19
protein acylation	Biological Process	21	3.01	2.33e-05	0.00229
protein acetyltransferase complex	Celluar Component	14	3.46	0.000143	0.00456
protein acetylation	Biological Process	15	2.86	0.000546	0.0333
primary metabolic process	Biological Process	425	1.55	4.59e-24	4.11e-21
post-transcriptional regulation of gene expression	Biological Process	35	2.23	3.33e-05	0.00318
positive regulation of transport	Biological Process	47	1.92	5.1e-05	0.00465
positive regulation of transmembrane transport	Biological Process	15	2.79	0.000687	0.0401
positive regulation of transcription, DNA-templated	Biological Process	112	1.88	6.1e-10	1.5e-07
positive regulation of transcription by RNA polymerase II	Biological Process	90	1.99	3.79e-09	7.64e-07
positive regulation of signaling	Biological Process	82	1.51	0.000392	0.0248
positive regulation of signal transduction	Biological Process	77	1.56	0.000208	0.0153
positive regulation of RNA metabolic process	Biological Process	122	1.91	4.6e-11	1.37e-08
positive regulation of RNA biosynthetic process	Biological Process	112	1.88	9.56e-10	2.24e-07
positive regulation of protein metabolic process	Biological Process	79	1.58	0.000125	0.0101
positive regulation of protein localization	Biological Process	28	2.2	0.000322	0.0213
positive regulation of nucleobase-containing compound metabolic process	Biological Process	136	1.91	2.17e-12	7.56e-10
positive regulation of nucleic acid-templated transcription	Biological Process	112	1.88	6.1e-10	1.53e-07
positive regulation of nitrogen compound metabolic process	Biological Process	184	1.7	3.44e-12	1.17e-09
positive regulation of molecular function	Biological Process	90	1.76	6.92e-07	9.34e-05
positive regulation of metabolic process	Biological Process	200	1.53	2.03e-09	4.54e-07
positive regulation of macromolecule metabolic process	Biological Process	191	1.58	4.33e-10	1.11e-07
positive regulation of macromolecule biosynthetic process	Biological Process	121	1.83	7.6e-10	1.84e-07
positive regulation of intracellular transport	Biological Process	16	3.02	0.000204	0.0154
positive regulation of intracellular protein transport	Biological Process	15	3.71	4.16e-05	0.00387
positive regulation of cellular protein metabolic process	Biological Process	75	1.59	0.000148	0.0118
positive regulation of cellular process	Biological Process	281	1.46	3.87e-11	1.23e-08
positive regulation of cellular metabolic process	Biological Process	191	1.67	7.9e-12	2.63e-09
positive regulation of cellular biosynthetic process	Biological Process	123	1.78	2.33e-09	4.99e-07
positive regulation of cell communication	Biological Process	82	1.52	0.000376	0.0241
positive regulation of catalytic activity	Biological Process	64	1.66	0.000169	0.0129
positive regulation of biosynthetic process	Biological Process	123	1.76	4.48e-09	8.77e-07
positive regulation of biological process	Biological Process	293	1.39	2.5e-09	5.26e-07
polymeric cytoskeletal fiber	Celluar Component	39	1.73	0.00168	0.0437
phosphotransferase activity, alcohol group as acceptor	Molecular Function	71	2.45	5.22e-11	7.88e-09
phosphorylation	Biological Process	89	2.27	9.08e-12	2.95e-09
phosphorus metabolic process	Biological Process	143	1.95	1.9e-13	7.76e-11
phosphoprotein phosphatase activity	Molecular Function	19	2.64	0.000263	0.0195
phosphate-containing compound metabolic process	Biological Process	140	1.93	5.67e-13	2.19e-10
peptidyl-threonine phosphorylation	Biological Process	11	4.06	0.000216	0.0155
peptidyl-threonine modification	Biological Process	12	3.93	0.000148	0.0118
peptidyl-serine phosphorylation	Biological Process	24	3.38	1.04e-06	0.000134
peptidyl-serine modification	Biological Process	24	3.01	6.19e-06	0.00072
peptidyl-lysine modification	Biological Process	27	2.48	4.84e-05	0.00444
peptidyl-amino acid modification	Biological Process	81	2.5	9.82e-13	3.6e-10
organonitrogen compound metabolic process	Biological Process	318	1.63	8.5e-20	5.07e-17
organonitrogen compound catabolic process	Biological Process	64	1.68	0.000115	0.00958
organic substance metabolic process	Biological Process	443	1.52	6.26e-24	5.27e-21
organic substance catabolic process	Biological Process	96	1.65	4.17e-06	0.000489
organic cyclic compound metabolic process	Biological Process	155	1.53	3.01e-07	4.49e-05
organic cyclic compound binding	Molecular Function	327	1.48	2.96e-14	8.1e-12
organelle organization	Biological Process	203	1.73	3.53e-14	1.48e-11
organelle lumen	Celluar Component	277	1.76	6.35e-21	1.3e-18
organelle assembly	Biological Process	46	1.73	0.000675	0.0399
organelle	Celluar Component	700	1.46	6.81e-46	6.28e-43
nucleus localization	Biological Process	6	6.64	0.000683	0.0401
nucleus	Celluar Component	407	1.57	7.94e-24	2.1e-21
nucleotide binding	Molecular Function	153	1.77	1.96e-11	3.58e-09
nucleoside phosphate binding	Molecular Function	153	1.77	1.96e-11	3.44e-09
nucleoplasm	Celluar Component	237	1.87	1.04e-20	1.6e-18
nucleolus	Celluar Component	54	1.65	0.000599	0.0168
nucleobase-containing compound metabolic process	Biological Process	138	1.58	2.11e-07	3.24e-05
nucleobase-containing compound biosynthetic process	Biological Process	44	1.82	0.000373	0.024
nucleic acid metabolic process	Biological Process	109	1.54	1.44e-05	0.00158
nucleic acid binding	Molecular Function	185	1.38	8.22e-06	0.000837
nuclear receptor binding	Molecular Function	15	3.29	0.00014	0.0108
nuclear protein-containing complex	Celluar Component	100	2.08	3.89e-11	3e-09
nuclear lumen	Celluar Component	255	1.78	7.84e-20	1.11e-17
nuclear estrogen receptor binding	Molecular Function	7	6.02	0.000404	0.0264
nuclear envelope	Celluar Component	28	1.94	0.00191	0.0484
nuclear body	Celluar Component	54	1.96	9.57e-06	0.000384
non-membrane-bounded organelle assembly	Biological Process	33	2.88	3.04e-07	4.49e-05
non-membrane-bounded organelle	Celluar Component	278	1.71	1.32e-19	1.63e-17
nitrogen compound metabolic process	Biological Process	400	1.59	2.91e-24	2.78e-21
nervous system process	Biological Process	24	0.28	8.56e-16	3.95e-13
negative regulation of transcription, DNA-templated	Biological Process	70	1.61	0.000214	0.0157
negative regulation of signaling	Biological Process	70	1.58	0.00032	0.0212
negative regulation of signal transduction	Biological Process	67	1.61	0.000289	0.0196
negative regulation of RNA metabolic process	Biological Process	79	1.67	2.31e-05	0.00229
negative regulation of RNA biosynthetic process	Biological Process	70	1.61	0.000215	0.0156
negative regulation of protein metabolic process	Biological Process	69	1.93	8.04e-07	0.000107
negative regulation of nucleobase-containing compound metabolic process	Biological Process	81	1.57	0.00012	0.00975
negative regulation of nucleic acid-templated transcription	Biological Process	70	1.61	0.000215	0.0156
negative regulation of nitrogen compound metabolic process	Biological Process	134	1.64	4.39e-08	7.39e-06
negative regulation of metabolic process	Biological Process	158	1.58	2.28e-08	4.04e-06
negative regulation of macromolecule metabolic process	Biological Process	149	1.6	4.17e-08	7.09e-06
negative regulation of macromolecule biosynthetic process	Biological Process	83	1.65	2.05e-05	0.0021
negative regulation of intracellular signal transduction	Biological Process	38	2.2	1.69e-05	0.00178
negative regulation of histone modification	Biological Process	8	4.53	0.000819	0.0467
negative regulation of gene expression	Biological Process	49	1.69	0.000806	0.0461
negative regulation of cellular protein metabolic process	Biological Process	65	1.93	1.5e-06	0.000188
negative regulation of cellular process	Biological Process	244	1.5	1.16e-10	3.38e-08
negative regulation of cellular metabolic process	Biological Process	138	1.61	6.34e-08	1.03e-05
negative regulation of cellular macromolecule biosynthetic process	Biological Process	17	2.6	0.000647	0.0386
negative regulation of cellular component organization	Biological Process	46	2.1	1.11e-05	0.00124
negative regulation of cellular biosynthetic process	Biological Process	84	1.62	3.63e-05	0.00344
negative regulation of cellular amide metabolic process	Biological Process	16	2.64	0.000801	0.046
negative regulation of cell communication	Biological Process	70	1.59	0.000311	0.0208
negative regulation of biosynthetic process	Biological Process	84	1.6	5.48e-05	0.00497
negative regulation of biological process	Biological Process	264	1.48	4.17e-11	1.3e-08
myofibril assembly	Biological Process	13	6.71	5.22e-07	7.39e-05
myofibril	Celluar Component	28	4.31	1.29e-09	9.18e-08
muscle tissue development	Biological Process	25	2.44	0.000113	0.00954
muscle system process	Biological Process	20	2.67	0.000162	0.0127
muscle structure development	Biological Process	41	2.85	1.5e-08	2.68e-06
muscle contraction	Biological Process	17	2.8	0.000296	0.02
muscle cell differentiation	Biological Process	28	3.32	1.87e-07	2.91e-05
muscle cell development	Biological Process	21	4.1	3.05e-07	4.46e-05
multicellular organism development	Biological Process	178	1.37	2.39e-05	0.00232
mRNA metabolic process	Biological Process	40	2.09	3.82e-05	0.0036
mRNA 3'-UTR binding	Molecular Function	14	4.46	1.24e-05	0.00118
molecular transducer activity	Molecular Function	25	0.25	2.16e-19	1.05e-16
molecular adaptor activity	Molecular Function	26	2.27	0.000266	0.0194
modification-dependent protein catabolic process	Biological Process	39	1.88	0.000475	0.0296
modification-dependent macromolecule catabolic process	Biological Process	41	1.94	0.000144	0.0115
mitotic spindle	Celluar Component	16	2.62	0.000858	0.023
mitochondrion	Celluar Component	90	1.49	0.000346	0.0102
microtubule organizing center	Celluar Component	49	1.69	0.000806	0.0219
microtubule cytoskeleton	Celluar Component	81	1.75	3.09e-06	0.000139
microtubule binding	Molecular Function	25	2.56	7.25e-05	0.00599
metal ion binding	Molecular Function	206	1.55	3.4e-10	4.8e-08
membrane-enclosed lumen	Celluar Component	277	1.76	6.35e-21	1.07e-18
membrane-bounded organelle	Celluar Component	608	1.4	1.01e-28	3.11e-26
macromolecule modification	Biological Process	224	2.03	1.17e-23	9.27e-21
macromolecule metabolic process	Biological Process	368	1.65	2.67e-24	2.72e-21
macromolecule localization	Biological Process	110	1.45	0.000167	0.0127
macromolecule catabolic process	Biological Process	65	1.91	2.59e-06	0.000323
lamellipodium	Celluar Component	19	3.07	4.53e-05	0.00164
kinase activity	Molecular Function	81	2.42	4.55e-12	9.05e-10
ion binding	Molecular Function	326	1.57	1.55e-17	6.19e-15
intrinsic component of membrane	Celluar Component	187	0.62	2.09e-16	1.93e-14
intracellular transport	Biological Process	76	1.62	7.75e-05	0.00693
intracellular signal transduction	Biological Process	87	1.8	5.03e-07	7.27e-05
intracellular protein-containing complex	Celluar Component	62	2.09	1.98e-07	1.11e-05
intracellular organelle lumen	Celluar Component	277	1.76	6.35e-21	1.17e-18
intracellular organelle	Celluar Component	687	1.47	3.11e-45	1.43e-42
intracellular non-membrane-bounded organelle	Celluar Component	278	1.71	1.32e-19	1.74e-17
intracellular membrane-bounded organelle	Celluar Component	597	1.44	8.32e-31	3.07e-28
intracellular anatomical structure	Celluar Component	790	1.47	2.51e-65	4.63e-62
integral component of membrane	Celluar Component	186	0.62	7.44e-16	6.54e-14
inositol phosphate-mediated signaling	Biological Process	7	7.74	0.00011	0.00939
I band	Celluar Component	16	4.18	6.24e-06	0.000274
hydrolase activity	Molecular Function	138	1.38	0.000169	0.0128
histone modification	Biological Process	43	2.88	5.19e-09	9.91e-07
histone acetyltransferase complex	Celluar Component	12	3.36	0.000533	0.0151
heterocyclic compound binding	Molecular Function	323	1.48	4.1e-14	1.06e-11
heterocycle metabolic process	Biological Process	146	1.59	8.72e-08	1.37e-05
heterocycle biosynthetic process	Biological Process	49	1.81	0.000165	0.0127
heart development	Biological Process	35	2.07	0.000119	0.00974
Golgi apparatus	Celluar Component	77	1.62	8.63e-05	0.00301
G protein-coupled receptor signaling pathway	Biological Process	16	0.18	7.03e-21	4.57e-18
G protein-coupled receptor activity	Molecular Function	8	0.11	2.15e-22	3.14e-19
focal adhesion	Celluar Component	23	3.52	9.47e-07	4.48e-05
extracellular space	Celluar Component	32	0.56	0.000409	0.0118
extracellular region	Celluar Component	50	0.61	0.000136	0.00442
exonuclease activity	Molecular Function	11	3.45	0.000731	0.0457
establishment of localization in cell	Biological Process	85	1.5	0.000385	0.0246
enzyme regulator activity	Molecular Function	72	1.62	0.000133	0.0106
enzyme binding	Molecular Function	118	1.73	2.85e-08	3.37e-06
endomembrane system	Celluar Component	192	1.42	8.79e-07	4.27e-05
DNA-binding transcription factor binding	Molecular Function	32	2.05	0.000281	0.0202
developmental process	Biological Process	227	1.32	9.69e-06	0.00109
dephosphorylation	Biological Process	29	2.2	0.000232	0.0166
cytosol	Celluar Component	251	1.88	2.61e-22	6.03e-20
cytoskeleton organization	Biological Process	91	2.08	3.37e-10	9.1e-08
cytoskeleton	Celluar Component	152	1.93	4.42e-14	3.71e-12
cytoskeletal protein binding	Molecular Function	93	2.59	1.86e-15	5.82e-13
cytoplasmic stress granule	Celluar Component	13	4.95	9.4e-06	0.000386
cytoplasmic ribonucleoprotein granule	Celluar Component	24	2.98	7.29e-06	0.000313
cytoplasm	Celluar Component	625	1.55	2.98e-45	1.84e-42
cysteine-type peptidase activity	Molecular Function	21	2.9	3.78e-05	0.00325
costamere	Celluar Component	5	14.52	0.000116	0.00381
cortical actin cytoskeleton organization	Biological Process	8	5.31	0.000328	0.0215
contractile fiber	Celluar Component	29	4.26	8.09e-10	5.98e-08
contractile actin filament bundle	Celluar Component	11	5.11	3.52e-05	0.00133
circulatory system development	Biological Process	51	1.82	9.72e-05	0.00853
chromosome organization	Biological Process	50	1.7	0.000611	0.0366
chromatin organization	Biological Process	35	2.1	9.79e-05	0.00854
centrosome	Celluar Component	43	1.85	0.00028	0.00835
cellular_component	Celluar Component	889	1.11	3.47e-18	3.57e-16
cellular response to transforming growth factor beta stimulus	Biological Process	14	2.98	0.000559	0.0339
cellular response to stress	Biological Process	80	1.55	0.000214	0.0156
cellular response to growth factor stimulus	Biological Process	29	2.04	0.000679	0.04
cellular protein modification process	Biological Process	220	2.13	7.86e-26	1.61e-22
cellular protein metabolic process	Biological Process	247	1.87	9.54e-22	6.5e-19
cellular protein localization	Biological Process	74	1.57	0.000266	0.0183
cellular protein catabolic process	Biological Process	46	1.88	0.000118	0.00974
cellular process	Biological Process	769	1.23	1.32e-23	9.95e-21
cellular nitrogen compound metabolic process	Biological Process	169	1.43	3.29e-06	0.000396
cellular macromolecule metabolic process	Biological Process	283	1.74	8.88e-21	5.52e-18
cellular macromolecule localization	Biological Process	74	1.57	0.000272	0.0186
cellular macromolecule catabolic process	Biological Process	59	1.91	8.15e-06	0.000933
cellular localization	Biological Process	123	1.55	3.32e-06	0.000396
cellular developmental process	Biological Process	160	1.48	1.05e-06	0.000134
cellular component organization or biogenesis	Biological Process	290	1.51	2.3e-13	9.13e-11
cellular component organization	Biological Process	285	1.55	1.95e-14	8.48e-12
cellular component morphogenesis	Biological Process	39	2.02	0.000113	0.00954
cellular component biogenesis	Biological Process	135	1.54	1.28e-06	0.000162
cellular component assembly involved in morphogenesis	Biological Process	14	4.22	2.09e-05	0.00212
cellular component assembly	Biological Process	130	1.65	5.62e-08	9.24e-06
cellular catabolic process	Biological Process	100	1.72	5.33e-07	7.48e-05
cellular aromatic compound metabolic process	Biological Process	146	1.55	2.86e-07	4.3e-05
cellular anatomical entity	Celluar Component	886	1.12	2.66e-18	3.07e-16
cell-substrate junction	Celluar Component	28	4.02	5.1e-09	3.49e-07
cell-cell signaling by wnt	Biological Process	20	3.18	1.78e-05	0.00186
cell surface receptor signaling pathway involved in cell-cell signaling	Biological Process	21	2.45	0.000417	0.0263
cell projection	Celluar Component	98	1.42	0.000772	0.0213
cell leading edge	Celluar Component	28	2.24	0.000174	0.00536
cell junction	Celluar Component	107	1.71	2.17e-07	1.18e-05
cell differentiation	Biological Process	159	1.48	9.88e-07	0.000128
cell development	Biological Process	88	1.58	4.68e-05	0.00432
cell cortex	Celluar Component	25	2.73	1.9e-05	0.000731
cation binding	Molecular Function	210	1.54	5.28e-10	7.23e-08
catalytic complex	Celluar Component	105	1.8	2.57e-08	1.58e-06
catalytic activity, acting on a protein	Molecular Function	187	1.97	2.95e-18	1.29e-15
catalytic activity	Molecular Function	366	1.49	1.25e-16	4.21e-14
catabolic process	Biological Process	111	1.65	5.5e-07	7.64e-05
carbohydrate derivative binding	Molecular Function	147	1.69	1.28e-09	1.7e-07
calmodulin binding	Molecular Function	16	3.15	0.000133	0.0104
calcineurin-NFAT signaling cascade	Biological Process	6	12.67	4.07e-05	0.0038
calcineurin-mediated signaling	Biological Process	7	13.55	6.5e-06	0.00075
biosynthetic process	Biological Process	117	1.37	0.000832	0.047
binding	Molecular Function	675	1.38	4.26e-33	1.87e-29
beta-catenin-TCF complex	Celluar Component	6	10.72	8.31e-05	0.00295
ATP hydrolysis activity	Molecular Function	28	2.08	0.000506	0.0326
ATP binding	Molecular Function	121	2.1	1.26e-13	2.91e-11
aromatic compound biosynthetic process	Biological Process	47	1.74	0.00053	0.0326
anion binding	Molecular Function	165	1.78	1.62e-12	3.39e-10
animal organ development	Biological Process	136	1.36	0.000317	0.0211
anchoring junction	Celluar Component	50	2.26	4.57e-07	2.35e-05
anatomical structure formation involved in morphogenesis	Biological Process	56	1.91	1.16e-05	0.00129
anatomical structure development	Biological Process	210	1.32	2.64e-05	0.00256
adenyl ribonucleotide binding	Molecular Function	126	2.12	2.33e-14	6.8e-12
adenyl nucleotide binding	Molecular Function	126	2.1	4.54e-14	1.11e-11
actomyosin structure organization	Biological Process	21	5.61	2.78e-09	5.67e-07
actomyosin	Celluar Component	12	5.16	1.43e-05	0.000563
actin filament-based process	Biological Process	56	2.6	8.23e-10	1.96e-07
actin filament bundle	Celluar Component	11	4.56	8.63e-05	0.00295
actin filament binding	Molecular Function	27	3.11	9.93e-07	0.000104
actin filament	Celluar Component	12	2.87	0.00181	0.0464
actin cytoskeleton organization	Biological Process	54	2.74	2.94e-10	8.25e-08
actin cytoskeleton	Celluar Component	43	2.36	1.4e-06	6.46e-05
actin binding	Molecular Function	47	2.85	1.34e-09	1.72e-07
acetyltransferase complex	Celluar Component	14	3.46	0.000143	0.00448

## Sheet: KEGG
Additional file 7: Table S6. GO and KEGG enrichment analysis of the Differentially AS genes
Term	Database	ID	Input number	Background number	P-Value	Corrected P-Value	Input
Fluid shear stress and atherosclerosis	KEGG PATHWAY	ssc05418	10	134	0.0174541	0.0550183	PECAM1|PTK2|SQSTM1|CHUK|PRKAA1|MAPK14|MEF2A|MAP2K7|PIK3R1|MAPK9
Viral myocarditis	KEGG PATHWAY	ssc05416	2	63	0.619084	0.701306	EIF4G3|DMD
Dilated cardiomyopathy (DCM)	KEGG PATHWAY	ssc05414	10	93	0.00170396	0.0102012	TNNT2|DMD|ITGB4|ITGB6|TPM3|TPM1|TNNC1|SLC8A1|CACNA1S|ATP2A1
Arrhythmogenic right ventricular cardiomyopathy (ARVC)	KEGG PATHWAY	ssc05412	7	75	0.0158789	0.0517401	DMD|ITGB4|ITGB6|TCF7L2|SLC8A1|CACNA1S|ATP2A1
Hypertrophic cardiomyopathy (HCM)	KEGG PATHWAY	ssc05410	12	89	9.21e-05	0.00190693	TNNT2|DMD|ITGB4|ACE|ITGB6|TPM3|PRKAA1|TPM1|SLC8A1|TNNC1|CACNA1S|ATP2A1
Primary immunodeficiency	KEGG PATHWAY	ssc05340	1	34	0.679181	0.74607	RFXANK
Rheumatoid arthritis	KEGG PATHWAY	ssc05323	1	89	0.946408	0.952981	ATP6V1G1
Inflammatory bowel disease (IBD)	KEGG PATHWAY	ssc05321	2	65	0.63557	0.711642	NFATC1|SMAD2
Autoimmune thyroid disease	KEGG PATHWAY	ssc05320	1	50	0.809305	0.847287	TSHR
PD-L1 expression and PD-1 checkpoint pathway in cancer	KEGG PATHWAY	ssc05235	12	93	0.000134191	0.00230607	NFATC1|NFATC3|MAP3K3|CHUK|RPS6KB2|MAPK14|PIK3R1|PPP3CA|PPP3CB|EGF|RAF1|CSNK2A2
Choline metabolism in cancer	KEGG PATHWAY	ssc05231	6	96	0.108388	0.215292	RPS6KB2|DGKH|PIK3R1|MAPK9|RAF1|EGF
Central carbon metabolism in cancer	KEGG PATHWAY	ssc05230	5	63	0.0661178	0.150978	HK3|PFKL|RAF1|PIK3R1|PKM
Gastric cancer	KEGG PATHWAY	ssc05226	13	147	0.00194153	0.0108278	CSNK1A1|SMAD4|TCF7L2|RPS6KB2|DVL2|SMAD2|PIK3R1|DDB2|APC|GADD45G|RAF1|EGF|FGF1
Hepatocellular carcinoma	KEGG PATHWAY	ssc05225	14	160	0.00145519	0.00937789	CSNK1A1|SMAD4|ARID1B|TCF7L2|RPS6KB2|DVL2|SMARCD3|SMAD2|PIK3R1|PBRM1|DDB2|APC|GADD45G|RAF1
Breast cancer	KEGG PATHWAY	ssc05224	11	145	0.011742	0.0460161	CSNK1A1|TCF7L2|GADD45G|DVL2|PIK3R1|DDB2|APC|RPS6KB2|RAF1|EGF|FGF1
Non-small cell lung cancer	KEGG PATHWAY	ssc05223	5	64	0.0695023	0.15386	DDB2|RAF1|EGF|PIK3R1|GADD45G
Small cell lung cancer	KEGG PATHWAY	ssc05222	5	91	0.19307	0.318127	DDB2|PTK2|CHUK|PIK3R1|GADD45G
Acute myeloid leukemia	KEGG PATHWAY	ssc05221	5	64	0.0695023	0.15386	CHUK|RAF1|TCF7L2|PIK3R1|RPS6KB2
Chronic myeloid leukemia	KEGG PATHWAY	ssc05220	6	74	0.0427851	0.107893	SMAD4|CHUK|GADD45G|PIK3R1|DDB2|RAF1
Bladder cancer	KEGG PATHWAY	ssc05219	2	38	0.366886	0.474987	RAF1|EGF
Melanoma	KEGG PATHWAY	ssc05218	7	69	0.0107422	0.0432673	GADD45G|DDB2|PIK3R1|MITF|RAF1|EGF|FGF1
Basal cell carcinoma	KEGG PATHWAY	ssc05217	5	63	0.0661178	0.150978	DVL2|APC|DDB2|TCF7L2|GADD45G
Thyroid cancer	KEGG PATHWAY	ssc05216	4	36	0.0380699	0.0985739	DDB2|TPM3|TCF7L2|GADD45G
Prostate cancer	KEGG PATHWAY	ssc05215	8	94	0.016536	0.0526972	RAF1|CREB3|CHUK|TCF7L2|ERG|PIK3R1|ZEB1|EGF
Glioma	KEGG PATHWAY	ssc05214	7	71	0.0122961	0.0463102	CAMK2A|CAMK2B|GADD45G|PIK3R1|DDB2|RAF1|EGF
Endometrial cancer	KEGG PATHWAY	ssc05213	7	58	0.00461541	0.0215882	TCF7L2|GADD45G|PIK3R1|DDB2|APC|RAF1|EGF
Pancreatic cancer	KEGG PATHWAY	ssc05212	10	72	0.000281144	0.00300053	RPS6KB2|SMAD4|CHUK|SMAD2|GADD45G|PIK3R1|DDB2|MAPK9|RAF1|EGF
Renal cell carcinoma	KEGG PATHWAY	ssc05211	2	68	0.659243	0.732492	RAF1|PIK3R1
Colorectal cancer	KEGG PATHWAY	ssc05210	12	87	7.57e-05	0.00181166	SMAD4|GADD45G|MSH2|TCF7L2|RPS6KB2|SMAD2|PIK3R1|DDB2|APC|MAPK9|RAF1|EGF
MicroRNAs in cancer	KEGG PATHWAY	ssc05206	10	244	0.295105	0.422795	RECK|SIRT1|RAF1|ATM|ROCK1|TPM1|HNRNPK|APC|ZEB1|ZEB2
Proteoglycans in cancer	KEGG PATHWAY	ssc05205	17	200	0.000645563	0.00534895	ARHGEF11|PTK2|ERBB4|HSPG2|CTTN|ROCK1|CAMK2A|RPS6KB2|MAPK14|ANK3|PPP1R12A|PIK3R1|CAMK2B|ITPR2|ARHGEF1|FLNC|RAF1
Chemical carcinogenesis	KEGG PATHWAY	ssc05204	1	61	0.866666	0.894424	ADH5
Viral carcinogenesis	KEGG PATHWAY	ssc05203	10	183	0.0915453	0.188285	DLG1|HDAC3|HDAC7|HDAC9|EIF2AK2|CREB3|HNRNPK|PIK3R1|VDAC3|PKM
Transcriptional misregulation in cancer	KEGG PATHWAY	ssc05202	8	170	0.210606	0.337348	PTK2|ATM|ERG|GADD45G|DDB2|LDB1|MITF|ZEB1
Pathways in cancer	KEGG PATHWAY	ssc05200	28	506	0.00760789	0.0319752	PTK2|SMAD4|MSH2|SMAD2|MITF|EDNRA|GADD45G|RAF1|EGF|GNAI1|RPS6KB2|TPM3|ARHGEF1|DVL2|PIK3R1|DDB2|MAPK9|CUL1|ARHGEF11|PLCB4|CAMK2A|CAMK2B|CHUK|FGFR4|FGF1|ROCK1|TCF7L2|APC
Human immunodeficiency virus 1 infection	KEGG PATHWAY	ssc05170	18	204	0.000300053	0.00300053	RIPK1|PTK2|NFATC1|ATM|CHUK|RPS6KB2|MAPK14|DCAF1|NFATC3|MAP2K7|PIK3R1|ITPR2|PPP3CA|PPP3CB|MAPK9|RAF1|CUL1|GNAI1
Epstein-Barr virus infection	KEGG PATHWAY	ssc05169	10	195	0.12246	0.235173	RIPK1|EIF2AK2|CHUK|GADD45G|MAPK14|MAP2K7|PIK3R1|DDB2|TYK2|MAPK9
Herpes simplex virus 1 infection	KEGG PATHWAY	ssc05168	9	338	0.781359	0.836141	ZNF688|SRSF7|EIF2AK2|CHUK|ZNF583|ZNF436|PIK3R1|TYK2|ZNF667
Kaposi sarcoma-associated herpesvirus infection	KEGG PATHWAY	ssc05167	14	177	0.0034412	0.0175723	NFATC1|NFATC3|EIF2AK2|CHUK|MAPK14|PIK3R6|MAP2K7|PIK3R1|ITPR2|PPP3CA|PPP3CB|MAPK9|RAF1|TYK2
Human T-cell leukemia virus 1 infection	KEGG PATHWAY	ssc05166	19	220	0.000265423	0.00300053	DLG1|NFATC1|GPS2|NFATC3|CDC27|MAP3K3|ATM|TLN2|CHUK|SMAD2|CREB3|SMAD4|PIK3R1|VDAC2|VDAC3|PPP3CA|PPP3CB|MAPK9|RANBP3
Human papillomavirus infection	KEGG PATHWAY	ssc05165	24	318	0.000296059	0.00300053	PPP2R1B|PTK2|PPP2R3C|ATM|TYK2|PATJ|RAF1|EGF|DLG1|RPS6KB2|DVL2|PIK3R1|PKM|ITGB4|ITGB6|CREB3|CHUK|PARD3|CSNK1A1|EIF2AK2|TCF7L2|ATP6V1G1|APC|COL6A3
Influenza A	KEGG PATHWAY	ssc05164	5	150	0.554036	0.642378	TYK2|EIF2AK2|RAF1|CHUK|PIK3R1
Human cytomegalovirus infection	KEGG PATHWAY	ssc05163	18	215	0.000535671	0.00470741	ARHGEF11|RIPK1|PTK2|PLCB4|NFATC1|CREB3|ROCK1|RPS6KB2|MAPK14|CHUK|NFATC3|PIK3R1|ITPR2|PPP3CA|PPP3CB|ARHGEF1|RAF1|GNAI1
Measles	KEGG PATHWAY	ssc05162	7	136	0.17412	0.302364	RAB9A|EIF2AK2|CHUK|PIK3R1|TYK2|MAPK9|CSNK2A2
Hepatitis B	KEGG PATHWAY	ssc05161	16	156	0.000135183	0.00230607	MAPK14|NFATC3|NFATC1|SMAD4|HSPG2|CREB3|CHUK|SMAD2|CASP10|DDB2|MAP2K7|PIK3R1|VDAC3|TYK2|MAPK9|RAF1
Hepatitis C	KEGG PATHWAY	ssc05160	11	146	0.0122748	0.0463102	PPP2R1B|CD81|EIF2AK2|CHUK|RIPK1|CFLAR|PIK3R1|TYK2|RAF1|EGF|NR1H3
Tuberculosis	KEGG PATHWAY	ssc05152	14	163	0.00171019	0.0102012	MAPK14|ARHGEF11|NFYC|CEBPG|RFXANK|CAMK2B|CAMK2A|CASP10|KSR1|PPP3CA|PPP3CB|MAPK9|RAF1|MALT1
Amoebiasis	KEGG PATHWAY	ssc05146	4	91	0.360574	0.47102	PLCB4|PTK2|VCL|PIK3R1
Toxoplasmosis	KEGG PATHWAY	ssc05145	6	103	0.136294	0.256657	CHUK|MAPK14|PIK3R6|TYK2|MAPK9|GNAI1
Malaria	KEGG PATHWAY	ssc05144	2	52	0.518245	0.615947	CD81|PECAM1
African trypanosomiasis	KEGG PATHWAY	ssc05143	1	35	0.689441	0.748908	PLCB4
Chagas disease (American trypanosomiasis)	KEGG PATHWAY	ssc05142	10	107	0.00433307	0.0205998	PPP2R1B|PLCB4|ACE|CHUK|SMAD2|MAPK14|CFLAR|PIK3R1|MAPK9|GNAI1
Leishmaniasis	KEGG PATHWAY	ssc05140	1	66	0.886686	0.908618	MAPK14
Yersinia infection	KEGG PATHWAY	ssc05135	13	125	0.000494535	0.00452881	ARHGEF11|RPS6KA2|PTK2|PIK3R1|NFATC1|ROCK1|ARHGEF1|MAPK14|CHUK|NFATC3|MAP2K7|GIT2|MAPK9
Legionellosis	KEGG PATHWAY	ssc05134	1	54	0.832568	0.868506	HSF1
Pertussis	KEGG PATHWAY	ssc05133	3	73	0.4394	0.546204	MAPK14|MAPK9|GNAI1
Salmonella infection	KEGG PATHWAY	ssc05132	7	80	0.0213255	0.0637567	FLNC|ROCK1|ARPC4|MAPK14|TJP1|MAPK9|DYNC2H1
Bacterial invasion of epithelial cells	KEGG PATHWAY	ssc05100	6	73	0.0406266	0.104263	PTK2|VCL|ARPC4|CTTN|CLTA|PIK3R1
Alcoholism	KEGG PATHWAY	ssc05034	7	147	0.223045	0.347758	HDAC3|PPP1R1B|HDAC7|HDAC9|CREB3|RAF1|GNAI1
Morphine addiction	KEGG PATHWAY	ssc05032	5	90	0.18755	0.313882	GABBR1|PDE3B|ARRB2|PDE4D|GNAI1
Amphetamine addiction	KEGG PATHWAY	ssc05031	7	64	0.0074858	0.0319248	SIRT1|PPP1R1B|CREB3|CAMK2A|CAMK2B|PPP3CA|PPP3CB
Cocaine addiction	KEGG PATHWAY	ssc05030	3	47	0.214041	0.337348	PPP1R1B|CREB3|GNAI1
Huntington disease	KEGG PATHWAY	ssc05016	8	190	0.29976	0.422795	NDUFA6|PLCB4|CREB3|AP2M1|CLTA|VDAC3|VDAC2|POLR2H
Amyotrophic lateral sclerosis (ALS)	KEGG PATHWAY	ssc05014	4	48	0.084066	0.17666	MAPK14|PPP3CA|PPP3CB|NOS1
Parkinson disease	KEGG PATHWAY	ssc05012	4	142	0.689512	0.748908	VDAC3|VDAC2|NDUFA6|GNAI1
Alzheimer disease	KEGG PATHWAY	ssc05010	13	168	0.00558818	0.0249319	NDUFA6|NOS1|CACNA1S|PLCB4|ATP2A1|RTN4|CAPN1|ITPR2|MAPT|MME|PPP3CA|PPP3CB|IDE
Cholesterol metabolism	KEGG PATHWAY	ssc04979	3	47	0.214041	0.337348	VDAC3|VDAC2|SOAT1
Mineral absorption	KEGG PATHWAY	ssc04978	4	42	0.058654	0.138797	SLC8A1|ATP1B4|SLC26A6|HMOX2
Vitamin digestion and absorption	KEGG PATHWAY	ssc04977	1	22	0.526179	0.617781	FOLH1B
Bile secretion	KEGG PATHWAY	ssc04976	2	69	0.666855	0.73722	ATP1B4|SLC4A2
Protein digestion and absorption	KEGG PATHWAY	ssc04974	7	86	0.0294237	0.0818394	COL15A1|SLC3A2|ATP1B4|MME|SLC8A1|COL6A3|DPP4
Carbohydrate digestion and absorption	KEGG PATHWAY	ssc04973	3	42	0.173187	0.302364	HK3|ATP1B4|PIK3R1
Pancreatic secretion	KEGG PATHWAY	ssc04972	6	91	0.0904555	0.187372	PLCB4|ATP2A1|ATP1B4|ATP2B1|SLC4A2|ITPR2
Gastric acid secretion	KEGG PATHWAY	ssc04971	7	72	0.013131	0.0475999	PLCB4|ATP1B4|CAMK2A|CAMK2B|SLC4A2|ITPR2|GNAI1
Salivary secretion	KEGG PATHWAY	ssc04970	6	75	0.0450142	0.112535	NOS1|PLCB4|ATP1B4|ATP2B1|SLC4A2|ITPR2
Collecting duct acid secretion	KEGG PATHWAY	ssc04966	1	26	0.583925	0.666686	ATP6V1G1
Proximal tubule bicarbonate reclamation	KEGG PATHWAY	ssc04964	1	22	0.526179	0.617781	ATP1B4
Vasopressin-regulated water reabsorption	KEGG PATHWAY	ssc04962	2	43	0.423518	0.53256	CREB3|DYNC2H1
Endocrine and other factor-regulated calcium reabsorption	KEGG PATHWAY	ssc04961	5	46	0.0230046	0.0673872	SLC8A1|AP2M1|ATP1B4|CLTA|PLCB4
Aldosterone-regulated sodium reabsorption	KEGG PATHWAY	ssc04960	2	37	0.355288	0.469896	ATP1B4|PIK3R1
Cushing syndrome	KEGG PATHWAY	ssc04934	11	150	0.0145917	0.0492044	PLCB4|CREB3|CAMK2A|RBBP5|DVL2|TCF7L2|CAMK2B|ITPR2|APC|CACNA1S|GNAI1
AGE-RAGE signaling pathway in diabetic complications	KEGG PATHWAY	ssc04933	7	100	0.0557335	0.133576	NFATC1|PLCB4|SMAD4|SMAD2|MAPK14|PIK3R1|MAPK9
Non-alcoholic fatty liver disease (NAFLD)	KEGG PATHWAY	ssc04932	5	150	0.554036	0.642378	NDUFA6|MAPK9|PRKAA1|PIK3R1|NR1H3
Insulin resistance	KEGG PATHWAY	ssc04931	9	109	0.0134939	0.0477224	RPS6KA2|PPP1R3B|CREB3|PRKAA1|RPS6KB2|PPARGC1B|PIK3R1|MAPK9|NR1H3
Type II diabetes mellitus	KEGG PATHWAY	ssc04930	4	47	0.0795074	0.172068	HK3|MAPK9|PIK3R1|PKM
Cortisol synthesis and secretion	KEGG PATHWAY	ssc04927	4	62	0.159891	0.286225	ITPR2|PLCB4|CACNA1S|CREB3
Relaxin signaling pathway	KEGG PATHWAY	ssc04926	11	129	0.00538767	0.0244129	NOS1|PLCB4|CREB3|SMAD2|MAPK14|ARRB2|PIK3R1|MAP2K7|MAPK9|RAF1|GNAI1
Aldosterone synthesis and secretion	KEGG PATHWAY	ssc04925	8	93	0.0156625	0.0516992	PLCB4|ATP1B4|CREB3|CAMK2A|CAMK2B|ATP2B1|ITPR2|CACNA1S
Renin secretion	KEGG PATHWAY	ssc04924	10	69	0.000206305	0.00283767	PLCB4|ACE|CTSB|PDE3B|EDNRA|ITPR2|PPP3CA|PPP3CB|CACNA1S|GNAI1
Regulation of lipolysis in adipocytes	KEGG PATHWAY	ssc04923	4	55	0.119348	0.232288	TSHR|PDE3B|PIK3R1|GNAI1
Glucagon signaling pathway	KEGG PATHWAY	ssc04922	15	100	4.01e-06	0.000413737	SIRT1|PLCB4|SIK2|CREB3|PHKA1|CAMK2A|PRKAA1|PHKB|PFKL|CAMK2B|ITPR2|PPP3CA|PPP3CB|PDE3B|PKM
Oxytocin signaling pathway	KEGG PATHWAY	ssc04921	15	148	0.000243622	0.00294376	NFATC1|NFATC3|PLCB4|CAMK2B|ROCK1|PRKAA1|CAMK2A|PIK3R6|PPP1R12A|ITPR2|PPP3CA|PPP3CB|CACNA1S|RAF1|GNAI1
Adipocytokine signaling pathway	KEGG PATHWAY	ssc04920	3	71	0.422417	0.53256	MAPK9|CHUK|PRKAA1
Thyroid hormone signaling pathway	KEGG PATHWAY	ssc04919	8	117	0.0474248	0.117549	HDAC3|PLCB4|MED16|ATP1B4|PFKFB2|PIK3R1|RAF1|ATP2A1
Thyroid hormone synthesis	KEGG PATHWAY	ssc04918	5	71	0.0957863	0.194252	ITPR2|TSHR|ATP1B4|CREB3|PLCB4
Prolactin signaling pathway	KEGG PATHWAY	ssc04917	4	70	0.211341	0.337348	MAPK14|MAPK9|RAF1|PIK3R1
Melanogenesis	KEGG PATHWAY	ssc04916	9	99	0.00779761	0.0323044	PLCB4|CREB3|CAMK2A|TCF7L2|DVL2|CAMK2B|MITF|RAF1|GNAI1
Estrogen signaling pathway	KEGG PATHWAY	ssc04915	9	131	0.0359995	0.0949079	EBAG9|PLCB4|CREB3|FKBP5|PIK3R1|ITPR2|GABBR1|RAF1|GNAI1
Progesterone-mediated oocyte maturation	KEGG PATHWAY	ssc04914	10	88	0.00116611	0.00805171	RPS6KA2|CDC27|CPEB4|FZR1|PDE3B|MAPK14|PIK3R1|MAPK9|RAF1|GNAI1
GnRH signaling pathway	KEGG PATHWAY	ssc04912	10	89	0.00126075	0.00850276	CACNA1S|PLCB4|MAP3K3|CAMK2A|CAMK2B|MAPK14|MAP2K7|ITPR2|MAPK9|RAF1
Insulin secretion	KEGG PATHWAY	ssc04911	6	84	0.0683052	0.15386	PLCB4|ATP1B4|CREB3|CAMK2A|CAMK2B|CACNA1S
Insulin signaling pathway	KEGG PATHWAY	ssc04910	13	135	0.000956586	0.0067661	PDE3B|EXOC7|HK3|RHOQ|PHKA1|PRKAA1|RPS6KB2|SORBS1|PIK3R1|PHKB|MAPK9|RAF1|PPP1R3B
Regulation of actin cytoskeleton	KEGG PATHWAY	ssc04810	17	207	0.00092003	0.00667022	ARHGEF11|PTK2|ITGB4|ITGB6|ABI2|VCL|ROCK1|ARHGEF1|PPP1R12A|PIK3R1|APC|FGFR4|ARPC4|RAF1|ITGAE|FGF1|EGF
Inflammatory mediator regulation of TRP channels	KEGG PATHWAY	ssc04750	7	98	0.0513034	0.126085	PLCB4|CAMK2A|CAMK2B|MAPK14|PIK3R1|ITPR2|MAPK9
Taste transduction	KEGG PATHWAY	ssc04742	1	67	0.890314	0.909123	GABBR1
Olfactory transduction	KEGG PATHWAY	ssc04740	4	1053	1	1	SLC8A1|ARRB2|CAMK2A|CAMK2B
Long-term depression	KEGG PATHWAY	ssc04730	6	58	0.0162759	0.0524445	NOS1|PPP2R1B|PLCB4|ITPR2|RAF1|GNAI1
Dopaminergic synapse	KEGG PATHWAY	ssc04728	14	126	0.000163411	0.00263274	PPP2R1B|PPP1R1B|PLCB4|CLOCK|PPP2R3C|CREB3|CAMK2A|CAMK2B|MAPK14|ITPR2|PPP3CA|PPP3CB|MAPK9|GNAI1
GABAergic synapse	KEGG PATHWAY	ssc04727	5	87	0.171346	0.301154	GABBR1|GLUL|CACNA1S|GPHN|GNAI1
Serotonergic synapse	KEGG PATHWAY	ssc04726	5	111	0.312684	0.431801	ITPR2|RAF1|CACNA1S|PLCB4|GNAI1
Cholinergic synapse	KEGG PATHWAY	ssc04725	9	112	0.015688	0.0516992	PLCB4|CREB3|CAMK2A|CAMK2B|PIK3R6|PIK3R1|ITPR2|CACNA1S|GNAI1
Glutamatergic synapse	KEGG PATHWAY	ssc04724	7	110	0.0813623	0.173493	PLCB4|GLUL|ITPR2|PPP3CA|PPP3CB|HOMER2|GNAI1
Retrograde endocannabinoid signaling	KEGG PATHWAY	ssc04723	7	145	0.213804	0.337348	NDUFA6|CACNA1S|PLCB4|MAPK14|ITPR2|MAPK9|GNAI1
Neurotrophin signaling pathway	KEGG PATHWAY	ssc04722	9	117	0.0199103	0.0607788	RPS6KA2|MAP3K3|CAMK2A|CAMK2B|MAPK14|MAP2K7|PIK3R1|MAPK9|RAF1
Synaptic vesicle cycle	KEGG PATHWAY	ssc04721	4	76	0.252553	0.378765	STXBP1|AP2M1|CLTA|ATP6V1G1
Long-term potentiation	KEGG PATHWAY	ssc04720	8	64	0.00206697	0.0113098	RPS6KA2|PLCB4|CAMK2A|CAMK2B|ITPR2|PPP3CA|PPP3CB|RAF1
Thermogenesis	KEGG PATHWAY	ssc04714	9	229	0.350893	0.468936	NDUFA6|RPS6KA2|ARID1B|CREB3|PRKAA1|RPS6KB2|MAPK14|SMARCD3|SLC25A29
Circadian entrainment	KEGG PATHWAY	ssc04713	5	95	0.215697	0.338119	NOS1|PLCB4|CAMK2A|CAMK2B|GNAI1
Circadian rhythm	KEGG PATHWAY	ssc04710	6	30	0.000895893	0.00667022	CLOCK|FBXL3|NPAS2|PRKAA1|NR1D1|CUL1
Leukocyte transendothelial migration	KEGG PATHWAY	ssc04670	8	110	0.0356537	0.0948584	PECAM1|PTK2|AFDN|VCL|ROCK1|MAPK14|PIK3R1|GNAI1
TNF signaling pathway	KEGG PATHWAY	ssc04668	9	107	0.0121632	0.0463102	MAPK14|RIPK1|CREB3|CHUK|CASP10|CFLAR|MAP2K7|PIK3R1|MAPK9
Fc gamma R-mediated phagocytosis	KEGG PATHWAY	ssc04666	5	89	0.182088	0.31062	RAF1|ARPC4|BIN1|PIK3R1|RPS6KB2
Fc epsilon RI signaling pathway	KEGG PATHWAY	ssc04664	5	64	0.0695023	0.15386	MAPK14|RAF1|MAPK9|MAP2K7|PIK3R1
B cell receptor signaling pathway	KEGG PATHWAY	ssc04662	9	78	0.00184184	0.0106827	NFATC1|NFATC3|CD81|CHUK|PIK3R1|PPP3CA|PPP3CB|RAF1|MALT1
T cell receptor signaling pathway	KEGG PATHWAY	ssc04660	12	106	0.000402475	0.0038906	DLG1|NFATC1|NFATC3|CHUK|MAPK14|MAP2K7|PIK3R1|PPP3CA|PPP3CB|MAPK9|RAF1|MALT1
Th17 cell differentiation	KEGG PATHWAY	ssc04659	10	107	0.00433307	0.0205998	NFATC1|NFATC3|SMAD4|CHUK|SMAD2|MAPK14|PPP3CA|PPP3CB|MAPK9|TYK2
Th1 and Th2 cell differentiation	KEGG PATHWAY	ssc04658	8	91	0.0140165	0.0483902	NFATC1|NFATC3|CHUK|MAPK14|PPP3CA|PPP3CB|MAPK9|TYK2
IL-17 signaling pathway	KEGG PATHWAY	ssc04657	4	88	0.338721	0.45688	MAPK14|USP25|MAPK9|CHUK
Natural killer cell mediated cytotoxicity	KEGG PATHWAY	ssc04650	5	100	0.245056	0.372075	PPP3CA|PPP3CB|RAF1|PIK3R1|NFATC1
Hematopoietic cell lineage	KEGG PATHWAY	ssc04640	1	88	0.944634	0.952981	MME
Jak-STAT signaling pathway	KEGG PATHWAY	ssc04630	5	151	0.559769	0.644178	PTPN2|TYK2|RAF1|EGF|PIK3R1
C-type lectin receptor signaling pathway	KEGG PATHWAY	ssc04625	14	103	2.27e-05	0.000715156	ARHGEF11|NFATC3|NFATC1|CHUK|MAPK14|CYLD|PIK3R1|KSR1|ITPR2|PPP3CA|PPP3CB|MAPK9|RAF1|MALT1
Cytosolic DNA-sensing pathway	KEGG PATHWAY	ssc04623	4	55	0.119348	0.232288	RIPK1|POLR2H|POLR3H|CHUK
RIG-I-like receptor signaling pathway	KEGG PATHWAY	ssc04622	7	63	0.00693402	0.0304677	MAPK14|RIPK1|CHUK|CASP10|CYLD|ATG5|MAPK9
NOD-like receptor signaling pathway	KEGG PATHWAY	ssc04621	11	148	0.0133954	0.0477224	RIPK1|PLCB4|CTSB|CHUK|MAPK14|ITPR2|ATG5|VDAC3|VDAC2|TYK2|MAPK9
Toll-like receptor signaling pathway	KEGG PATHWAY	ssc04620	6	95	0.104665	0.209329	RIPK1|CHUK|MAPK14|MAP2K7|PIK3R1|MAPK9
Renin-angiotensin system	KEGG PATHWAY	ssc04614	2	22	0.177804	0.305107	MME|ACE
Antigen processing and presentation	KEGG PATHWAY	ssc04612	3	62	0.344252	0.46219	NFYC|CTSB|RFXANK
Platelet activation	KEGG PATHWAY	ssc04611	11	122	0.00365948	0.0179873	ARHGEF11|PLCB4|TLN2|ROCK1|ARHGEF1|MAPK14|PIK3R6|PPP1R12A|PIK3R1|ITPR2|GNAI1
Complement and coagulation cascades	KEGG PATHWAY	ssc04610	1	80	0.928158	0.943496	PROS1
Signaling pathways regulating pluripotency of stem cells	KEGG PATHWAY	ssc04550	8	135	0.0883318	0.184289	DVL2|SMAD4|SMAD2|MAPK14|PIK3R1|APC|FGFR4|RAF1
Gap junction	KEGG PATHWAY	ssc04540	6	85	0.0712543	0.156544	TJP1|PLCB4|ITPR2|RAF1|EGF|GNAI1
Tight junction	KEGG PATHWAY	ssc04530	18	166	2.71e-05	0.000715156	MYH2|DLG1|PPP2R1B|PARD3|MYH14|AMOTL1|MYH11|AFDN|CTTN|ROCK1|PRKAA1|TJP1|MAP2K7|RAPGEF2|MAPK9|PATJ|MPDZ|YBX3
Adherens junction	KEGG PATHWAY	ssc04520	12	69	9.78e-06	0.000522965	PARD3|FARP2|SMAD4|AFDN|VCL|TCF7L2|LMO7|TJP1|SMAD2|SORBS1|PTPRM|CSNK2A2
Cell adhesion molecules (CAMs)	KEGG PATHWAY	ssc04514	3	143	0.849097	0.879422	PECAM1|PTPRM|NEO1
ECM-receptor interaction	KEGG PATHWAY	ssc04512	5	84	0.155719	0.282241	AGRN|COL6A3|HSPG2|ITGB4|ITGB6
Focal adhesion	KEGG PATHWAY	ssc04510	14	194	0.00723505	0.0313159	PTK2|ITGB4|ITGB6|MAPK9|VCL|ROCK1|PPP1R12A|PIK3R1|PARVB|TLN2|COL6A3|FLNC|RAF1|EGF
Hippo signaling pathway - multiple species	KEGG PATHWAY	ssc04392	2	28	0.248576	0.375453	TEAD1|LATS1
Hippo signaling pathway	KEGG PATHWAY	ssc04390	13	150	0.00228812	0.0122881	DLG1|PPP2R1B|PARD3|SMAD4|TCF7L2|DVL2|LATS1|SMAD2|TP53BP2|APC|TEAD1|PATJ|FGF1
Osteoclast differentiation	KEGG PATHWAY	ssc04380	12	124	0.00142292	0.00937789	SQSTM1|NFATC1|CHUK|MAPK14|CYLD|MAP2K7|PIK3R1|MITF|PPP3CA|PPP3CB|MAPK9|TYK2
Apelin signaling pathway	KEGG PATHWAY	ssc04371	14	134	0.000292283	0.00300053	NOS1|PLCB4|SMAD4|ITPR2|PRKAA1|RPS6KB2|PIK3R6|MEF2A|SMAD2|MEF2D|SLC8A1|PDE3B|RAF1|GNAI1
VEGF signaling pathway	KEGG PATHWAY	ssc04370	6	55	0.0130538	0.0475999	PTK2|MAPK14|PIK3R1|PPP3CA|PPP3CB|RAF1
Axon guidance	KEGG PATHWAY	ssc04360	18	182	8.12e-05	0.00181166	ARHGEF11|PTK2|PIK3R1|SEMA3G|NTN4|ROCK1|CAMK2A|PARD3|NEO1|ABLIM1|CAMK2B|ABLIM3|NFATC3|PPP3CA|PPP3CB|SEMA6A|RAF1|GNAI1
TGF-beta signaling pathway	KEGG PATHWAY	ssc04350	9	92	0.00506247	0.0233034	PPP2R1B|SMAD4|ROCK1|NEO1|SMAD2|RPS6KB2|ZFYVE9|CHRD|CUL1
Hedgehog signaling pathway	KEGG PATHWAY	ssc04340	3	44	0.189265	0.313882	ARRB2|CSNK1A1|CUL1
Notch signaling pathway	KEGG PATHWAY	ssc04330	2	47	0.466877	0.568884	DVL2|DTX3
Wnt signaling pathway	KEGG PATHWAY	ssc04310	16	155	0.000126278	0.00230607	NFATC1|NFATC3|PLCB4|CSNK1A1|SMAD4|CAMK2A|TCF7L2|CSNK2A2|DVL2|CAMK2B|APC|PPP3CA|PPP3CB|MAPK9|CUL1|TBL1XR1
Vascular smooth muscle contraction	KEGG PATHWAY	ssc04270	9	130	0.0346233	0.09297	ARHGEF11|PLCB4|ROCK1|ARHGEF1|PPP1R12A|ITPR2|EDNRA|CACNA1S|RAF1
Adrenergic signaling in cardiomyocytes	KEGG PATHWAY	ssc04261	18	143	4.28e-06	0.000413737	PPP2R1B|TNNT2|PLCB4|ATP2A1|ATP2B1|PPP2R3C|ATP1B4|TPM3|CAMK2A|TPM1|MAPK14|PIK3R6|TNNC1|CAMK2B|SLC8A1|CREB3|CACNA1S|GNAI1
Cardiac muscle contraction	KEGG PATHWAY	ssc04260	8	85	0.00983323	0.0401639	TNNT2|ATP2A1|ATP1B4|TPM3|TPM1|TNNC1|SLC8A1|CACNA1S
Cellular senescence	KEGG PATHWAY	ssc04218	18	154	1.08e-05	0.000522965	MAPK14|SIRT1|NFATC3|CAPN1|SQSTM1|ATM|ITPR2|SMAD2|GADD45G|HIPK3|HIPK2|PIK3R1|VDAC2|VDAC3|PPP3CA|PPP3CB|RAF1|NFATC1
Necroptosis	KEGG PATHWAY	ssc04217	13	147	0.00194153	0.0108278	SQSTM1|EIF2AK2|CAMK2A|CAMK2B|RIPK1|CFLAR|GLUL|CYLD|CAPN1|VDAC3|VDAC2|TYK2|MAPK9
Ferroptosis	KEGG PATHWAY	ssc04216	7	42	0.000883469	0.00667022	SLC39A14|SLC3A2|GCLC|GPX4|ATG5|VDAC3|VDAC2
Apoptosis - multiple species	KEGG PATHWAY	ssc04215	2	32	0.296334	0.422795	BIRC6|MAPK9
Longevity regulating pathway - multiple species	KEGG PATHWAY	ssc04213	5	61	0.0596322	0.139462	SIRT1|ATG5|PRKAA1|PIK3R1|RPS6KB2
Longevity regulating pathway	KEGG PATHWAY	ssc04211	6	89	0.0837701	0.17666	SIRT1|CREB3|PRKAA1|RPS6KB2|PIK3R1|ATG5
Apoptosis	KEGG PATHWAY	ssc04210	13	134	0.000898235	0.00667022	RIPK1|CAPN1|PTPN13|CTSB|ATM|CHUK|GADD45G|CASP10|CFLAR|PIK3R1|ITPR2|MAPK9|RAF1
AMPK signaling pathway	KEGG PATHWAY	ssc04152	9	121	0.0238358	0.069124	PPP2R1B|PPP2R3C|PFKFB2|CREB3|SIRT1|PRKAA1|RPS6KB2|PFKL|PIK3R1
PI3K-Akt signaling pathway	KEGG PATHWAY	ssc04151	17	335	0.0609887	0.141494	PPP2R1B|PTK2|ITGB4|ERBB4|ITGB6|PPP2R3C|CREB3|CHUK|PRKAA1|RPS6KB2|PIK3R6|PIK3R1|COL6A3|EGF|RAF1|FGFR4|FGF1
mTOR signaling pathway	KEGG PATHWAY	ssc04150	11	150	0.0145917	0.0492044	ULK2|DVL2|RPS6KA2|ATP6V1G1|SLC3A2|CHUK|PRKAA1|RPS6KB2|MAPKAP1|PIK3R1|RAF1
Peroxisome	KEGG PATHWAY	ssc04146	5	84	0.155719	0.282241	DHRS4|ACOX1|ACOT8|PHYH|PEX6
Phagosome	KEGG PATHWAY	ssc04145	3	143	0.849097	0.879422	NOS1|DYNC2H1|ATP6V1G1
Endocytosis	KEGG PATHWAY	ssc04144	18	238	0.0015743	0.00992492	EPS15|PARD3|SPG21|SNX4|VTA1|EPN1|SH3GLB1|SMAD2|ARPC4|AP2M1|ZFYVE9|ARRB2|GIT2|IQSEC1|CLTA|FGFR4|IQSEC2|BIN1
Lysosome	KEGG PATHWAY	ssc04142	5	118	0.356946	0.469896	CTSB|GGA2|CLTA|IDUA|NAGA
Protein processing in endoplasmic reticulum	KEGG PATHWAY	ssc04141	11	161	0.0226583	0.0670499	HYOU1|EIF2AK2|UBE2D1|SSR1|MAP2K7|CAPN1|SEC24B|EDEM2|MAPK9|CUL1|UGGT1
Autophagy - animal	KEGG PATHWAY	ssc04140	13	128	0.000607189	0.00517897	ULK2|MTMR14|RAF1|CTSB|ATG5|SH3GLB1|PRKAA1|RPS6KB2|CFLAR|PIK3R1|ATG4D|MAPK9|MTMR3
Mitophagy - animal	KEGG PATHWAY	ssc04137	6	64	0.0242834	0.0697245	SQSTM1|RHOT1|ATG5|MITF|MAPK9|CSNK2A2
Autophagy - other	KEGG PATHWAY	ssc04136	3	32	0.100132	0.201654	ULK2|ATG5|ATG4D
SNARE interactions in vesicular transport	KEGG PATHWAY	ssc04130	1	33	0.668582	0.73722	BET1
Ubiquitin mediated proteolysis	KEGG PATHWAY	ssc04120	16	134	2.6e-05	0.000715156	HUWE1|KLHL13|CDC27|BIRC6|FZR1|UBE2D1|HERC1|UBE3B|HERC2|HERC4|UBE3C|DDB2|TRIP12|MGRN1|CUL1|UBE2B
p53 signaling pathway	KEGG PATHWAY	ssc04115	4	69	0.204665	0.331579	DDB2|SHISA5|ATM|GADD45G
Oocyte meiosis	KEGG PATHWAY	ssc04114	11	115	0.00240602	0.0126863	PPP2R1B|CDC27|CPEB4|RPS6KA2|CAMK2B|CAMK2A|MAPK14|ITPR2|PPP3CA|PPP3CB|CUL1
Cell cycle	KEGG PATHWAY	ssc04110	11	121	0.00345386	0.0175723	ATM|ORC6|FZR1|ORC3|CDC14A|PRKDC|CDC27|SMAD2|GADD45G|CUL1|SMAD4
Neuroactive ligand-receptor interaction	KEGG PATHWAY	ssc04080	4	336	0.995223	0.998667	EDNRA|GABBR1|PARD3|TSHR
Phospholipase D signaling pathway	KEGG PATHWAY	ssc04072	6	146	0.358093	0.469896	PLCB4|PIK3R6|DGKH|PIK3R1|RAF1|EGF
Sphingolipid signaling pathway	KEGG PATHWAY	ssc04071	9	117	0.0199103	0.0607788	PPP2R1B|PLCB4|PPP2R3C|ROCK1|MAPK14|PIK3R1|MAPK9|RAF1|GNAI1
Phosphatidylinositol signaling system	KEGG PATHWAY	ssc04070	11	97	0.0006841	0.00551081	MTMR14|PLCB4|PI4KB|PI4KA|PPIP5K2|DGKH|PPIP5K1|PIK3R1|ITPR2|MTMR3|MTMR1
FoxO signaling pathway	KEGG PATHWAY	ssc04068	14	130	0.000219839	0.00283767	SIRT1|HOMER2|FBXO25|SMAD4|ATM|CHUK|PRKAA1|GADD45G|MAPK14|SMAD2|PIK3R1|MAPK9|RAF1|EGF
HIF-1 signaling pathway	KEGG PATHWAY	ssc04066	8	108	0.0326925	0.0886057	HK3|CAMK2A|CAMK2B|RPS6KB2|PFKL|PIK3R1|ALDOA|EGF
NF-kappa B signaling pathway	KEGG PATHWAY	ssc04064	7	99	0.0534898	0.130353	ATM|CHUK|RIPK1|CFLAR|CYLD|CSNK2A2|MALT1
Chemokine signaling pathway	KEGG PATHWAY	ssc04062	10	177	0.0780443	0.170172	PTK2|PLCB4|ROCK1|CHUK|PIK3R6|PARD3|ARRB2|PIK3R1|RAF1|GNAI1
cAMP signaling pathway	KEGG PATHWAY	ssc04024	22	212	6.89e-06	0.000499357	NFATC1|AFDN|ATP2A1|EDNRA|TSHR|RAF1|GNAI1|PPP1R1B|PDE3B|PPP1R12A|PIK3R1|GABBR1|CACNA1S|ATP1B4|CREB3|CAMK2A|CAMK2B|ATP2B1|MAPK9|ACOX1|ROCK1|PDE4D
cGMP-PKG signaling pathway	KEGG PATHWAY	ssc04022	24	167	1.19e-08	3.44e-06	NFATC1|NFATC3|ATP2A1|ITPR2|VDAC2|VDAC3|EDNRA|RAF1|GNAI1|PDE3B|PIK3R6|PPP1R12A|SLC8A1|CACNA1S|PLCB4|ATP1B4|CREB3|ATP2B1|GTF2I|ROCK1|MEF2A|MEF2D|PPP3CA|PPP3CB
Calcium signaling pathway	KEGG PATHWAY	ssc04020	18	196	0.000191128	0.00277135	NOS1|PLCB4|ATP2A1|ERBB4|ATP2B1|PHKA1|ITPR2|CAMK2A|CAMK2B|PHKB|VDAC3|TNNC1|EDNRA|SLC8A1|PPP3CA|PPP3CB|CACNA1S|VDAC2
Rap1 signaling pathway	KEGG PATHWAY	ssc04015	14	211	0.0137916	0.0481874	PARD3|FARP2|PIK3R1|AFDN|TLN2|MAPK14|RAPGEF2|PLCB4|FGFR4|SIPA1L2|RAF1|EGF|FGF1|GNAI1
Ras signaling pathway	KEGG PATHWAY	ssc04014	11	229	0.147994	0.271635	EXOC2|RASAL2|AFDN|CHUK|PIK3R1|KSR1|FGFR4|MAPK9|RAF1|EGF|FGF1
ErbB signaling pathway	KEGG PATHWAY	ssc04012	11	84	0.000225057	0.00283767	PTK2|PIK3R1|ERBB4|CAMK2A|CAMK2B|RPS6KB2|MAP2K7|BTC|MAPK9|RAF1|EGF
MAPK signaling pathway	KEGG PATHWAY	ssc04010	25	286	2.56e-05	0.000715156	NFATC1|MAP4K3|NFATC3|MAP4K4|MAPK14|ARRB2|RAPGEF2|RAF1|EGF|PPM1A|MAP3K3|GADD45G|MAPK9|ERBB4|CHUK|PPP3CA|FGFR4|FGF1|MAPK8IP3|RPS6KA2|CACNA1S|MAPT|MAP2K7|PPP3CB|FLNC
Fanconi anemia pathway	KEGG PATHWAY	ssc03460	3	49	0.230922	0.35621	REV1|FAN1|POLH
Non-homologous end-joining	KEGG PATHWAY	ssc03450	1	13	0.365283	0.474987	PRKDC
Homologous recombination	KEGG PATHWAY	ssc03440	3	40	0.157523	0.283738	ATM|POLD3|RAD52
Mismatch repair	KEGG PATHWAY	ssc03430	2	21	0.166313	0.29409	MSH2|POLD3
Nucleotide excision repair	KEGG PATHWAY	ssc03420	2	44	0.434534	0.543167	DDB2|POLD3
Base excision repair	KEGG PATHWAY	ssc03410	2	33	0.308225	0.42768	MBD4|POLD3
PPAR signaling pathway	KEGG PATHWAY	ssc03320	5	75	0.112768	0.222468	SORBS1|ACOX1|GK|ME3|NR1H3
Protein export	KEGG PATHWAY	ssc03060	2	23	0.189412	0.313882	SEC11A|OXA1L
Spliceosome	KEGG PATHWAY	ssc03040	7	123	0.123263	0.235173	SRSF7|DDX39B|U2AF2|DDX46|DHX38|HNRNPK|PRPF6
DNA replication	KEGG PATHWAY	ssc03030	1	35	0.689441	0.748908	POLD3
Basal transcription factors	KEGG PATHWAY	ssc03022	2	43	0.423518	0.53256	GTF2I|TAF3
RNA polymerase	KEGG PATHWAY	ssc03020	2	29	0.260521	0.387441	POLR2H|POLR3H
RNA degradation	KEGG PATHWAY	ssc03018	10	78	0.000499731	0.00452881	PAN3|PABPC4|PFKL|EXOSC9|EXOSC2|CNOT2|CNOT1|EXOSC5|DIS3L|PATL1
mRNA surveillance pathway	KEGG PATHWAY	ssc03015	5	86	0.166071	0.29409	CLP1|PPP2R3C|PPP2R1B|PABPC4|DDX39B
RNA transport	KEGG PATHWAY	ssc03013	10	149	0.0319238	0.0873387	NUP188|CLNS1A|GEMIN2|EIF4G3|PABPC4|GEMIN4|NUP153|FXR1|DDX39B|EIF4A1
Ribosome	KEGG PATHWAY	ssc03010	4	132	0.635149	0.711642	RPL28|RPL3L|MRPS5|RPL22
Ribosome biogenesis in eukaryotes	KEGG PATHWAY	ssc03008	5	78	0.126386	0.239555	REXO1|MDN1|REXO5|CSNK2A2|IMP4
ABC transporters	KEGG PATHWAY	ssc02010	1	48	0.79649	0.843	ABCC9
Platinum drug resistance	KEGG PATHWAY	ssc01524	4	69	0.204665	0.331579	MSH2|ATM|PIK3R1|POLH
Antifolate resistance	KEGG PATHWAY	ssc01523	1	32	0.657634	0.732492	CHUK
Endocrine resistance	KEGG PATHWAY	ssc01522	7	91	0.0375825	0.0981886	PTK2|CARM1|RPS6KB2|MAPK14|PIK3R1|MAPK9|RAF1
EGFR tyrosine kinase inhibitor resistance	KEGG PATHWAY	ssc01521	4	78	0.26665	0.394533	RAF1|EGF|PIK3R1|RPS6KB2
Biosynthesis of amino acids	KEGG PATHWAY	ssc01230	7	70	0.0115002	0.0456858	IDH3B|BCAT2|GLUL|PFKL|ALDOA|CTH|PKM
Fatty acid metabolism	KEGG PATHWAY	ssc01212	3	57	0.300291	0.422795	ACAT1|ACOX1|ACADVL
2-Oxocarboxylic acid metabolism	KEGG PATHWAY	ssc01210	2	17	0.121946	0.235173	IDH3B|BCAT2
Carbon metabolism	KEGG PATHWAY	ssc01200	13	112	0.00018734	0.00277135	ME3|OGDH|IDH3B|ADPGK|ADH5|HK3|ACOX1|ACAT1|ALDH6A1|PFKL|DLAT|ALDOA|PKM
Metabolic pathways	KEGG PATHWAY	ssc01100	76	1388	2.26e-05	0.000715156	PGAP1|ST3GAL3|UGCG|ACADVL|PI4KB|PI4KA|CKM|FLAD1|NADSYN1|UROS|ALDOA|GLUL|ADPGK|PLCB4|ME3|CTH|ALDH1A1|DERA|B3GALT1|ASPDH|OGDH|PANK2|LPIN1|DHRS4|PTS|GCLC|PDE3B|ACAT1|DGKH|PFKL|RENBP|HK3|PFKFB2|FAH|MTHFD2L|MTMR3|NT5C2|MTMR1|PKM|NDUFA6|NOS1|MTMR14|GNPNAT1|LIAS|GNPDA2|ACSS3|EXTL1|MAN2A2|PIGN|NMRK2|ALDH6A1|IDH3B|TK2|PGM2|BCAT2|NAGA|PIGX|GK|IDUA|LPCAT4|GPHN|NME6|BPNT1|ADH5|GALNT11|ACOT8|FOLH1B|ACOX1|HMOX…
Biosynthesis of unsaturated fatty acids	KEGG PATHWAY	ssc01040	1	28	0.610106	0.693846	ACOX1
Drug metabolism - other enzymes	KEGG PATHWAY	ssc00983	3	59	0.31787	0.434823	NME6|TK2|ITPA
Drug metabolism - cytochrome P450	KEGG PATHWAY	ssc00982	1	47	0.789763	0.838942	ADH5
Metabolism of xenobiotics by cytochrome P450	KEGG PATHWAY	ssc00980	1	49	0.803002	0.846802	ADH5
Aminoacyl-tRNA biosynthesis	KEGG PATHWAY	ssc00970	1	66	0.886686	0.908618	CARS2
Sulfur metabolism	KEGG PATHWAY	ssc00920	1	10	0.30033	0.422795	BPNT1
Nitrogen metabolism	KEGG PATHWAY	ssc00910	1	16	0.424211	0.53256	GLUL
Terpenoid backbone biosynthesis	KEGG PATHWAY	ssc00900	1	21	0.510533	0.609278	ACAT1
Porphyrin and chlorophyll metabolism	KEGG PATHWAY	ssc00860	2	32	0.296334	0.422795	HMOX2|UROS
Retinol metabolism	KEGG PATHWAY	ssc00830	3	57	0.300291	0.422795	DHRS4|ALDH1A1|ADH5
Folate biosynthesis	KEGG PATHWAY	ssc00790	2	24	0.201118	0.329515	PTS|GPHN
Pantothenate and CoA biosynthesis	KEGG PATHWAY	ssc00770	2	19	0.143765	0.267255	PANK2|BCAT2
Nicotinate and nicotinamide metabolism	KEGG PATHWAY	ssc00760	4	29	0.0202779	0.0612562	ASPDH|NT5C2|NADSYN1|NMRK2
Riboflavin metabolism	KEGG PATHWAY	ssc00740	1	8	0.253381	0.378765	FLAD1
One carbon pool by folate	KEGG PATHWAY	ssc00670	1	18	0.460429	0.563394	MTHFD2L
Butanoate metabolism	KEGG PATHWAY	ssc00650	1	24	0.555989	0.642378	ACAT1
Propanoate metabolism	KEGG PATHWAY	ssc00640	4	33	0.0296315	0.0818394	ACSS3|ACAT1|ALDH6A1|ACOX1
Glyoxylate and dicarboxylate metabolism	KEGG PATHWAY	ssc00630	2	30	0.27247	0.401099	ACAT1|GLUL
Pyruvate metabolism	KEGG PATHWAY	ssc00620	4	37	0.0411576	0.104699	ACAT1|DLAT|ME3|PKM
Glycosphingolipid biosynthesis - globo and isoglobo series	KEGG PATHWAY	ssc00603	1	16	0.424211	0.53256	NAGA
Glycosphingolipid biosynthesis - lacto and neolacto series	KEGG PATHWAY	ssc00601	2	27	0.236648	0.363111	ST3GAL3|B3GALT1
Sphingolipid metabolism	KEGG PATHWAY	ssc00600	1	47	0.789763	0.838942	UGCG
alpha-Linolenic acid metabolism	KEGG PATHWAY	ssc00592	1	22	0.526179	0.617781	ACOX1
Ether lipid metabolism	KEGG PATHWAY	ssc00565	1	45	0.775636	0.83309	LPCAT4
Glycerophospholipid metabolism	KEGG PATHWAY	ssc00564	4	95	0.389666	0.500014	DGKH|LPCAT4|TAZ|LPIN1
Glycosylphosphatidylinositol (GPI)-anchor biosynthesis	KEGG PATHWAY	ssc00563	3	25	0.058869	0.138797	PIGX|PGAP1|PIGN
Inositol phosphate metabolism	KEGG PATHWAY	ssc00562	7	72	0.013131	0.0475999	MTMR14|PLCB4|PI4KB|PI4KA|ALDH6A1|MTMR3|MTMR1
Glycerolipid metabolism	KEGG PATHWAY	ssc00561	3	59	0.31787	0.434823	DGKH|GK|LPIN1
Glycosaminoglycan biosynthesis - heparan sulfate / heparin	KEGG PATHWAY	ssc00534	1	24	0.555989	0.642378	EXTL1
Glycosaminoglycan biosynthesis - keratan sulfate	KEGG PATHWAY	ssc00533	1	14	0.385566	0.496952	ST3GAL3
Glycosaminoglycan biosynthesis - chondroitin sulfate / dermatan sulfate	KEGG PATHWAY	ssc00532	1	20	0.49437	0.594886	CHST15
Glycosaminoglycan degradation	KEGG PATHWAY	ssc00531	1	18	0.460429	0.563394	IDUA
Amino sugar and nucleotide sugar metabolism	KEGG PATHWAY	ssc00520	5	49	0.0286693	0.0807193	GNPDA2|HK3|RENBP|GNPNAT1|PGM2
Mannose type O-glycan biosynthesis	KEGG PATHWAY	ssc00515	2	23	0.189412	0.313882	POMT1|ST3GAL3
Other types of O-glycan biosynthesis	KEGG PATHWAY	ssc00514	2	23	0.189412	0.313882	POMT1|ST3GAL3
Mucin type O-glycan biosynthesis	KEGG PATHWAY	ssc00512	1	30	0.634641	0.711642	GALNT11
N-Glycan biosynthesis	KEGG PATHWAY	ssc00510	1	50	0.809305	0.847287	MAN2A2
Starch and sucrose metabolism	KEGG PATHWAY	ssc00500	2	33	0.308225	0.42768	HK3|PGM2
Glutathione metabolism	KEGG PATHWAY	ssc00480	2	51	0.508237	0.609044	GPX4|GCLC
Selenocompound metabolism	KEGG PATHWAY	ssc00450	1	17	0.442614	0.546204	CTH
beta-Alanine metabolism	KEGG PATHWAY	ssc00410	2	33	0.308225	0.42768	ALDH6A1|ACOX1
Tryptophan metabolism	KEGG PATHWAY	ssc00380	1	45	0.775636	0.83309	ACAT1
Tyrosine metabolism	KEGG PATHWAY	ssc00350	2	35	0.331875	0.449737	FAH|ADH5
Arginine and proline metabolism	KEGG PATHWAY	ssc00330	2	48	0.477412	0.57719	CKM|NOS1
Lysine degradation	KEGG PATHWAY	ssc00310	2	58	0.575375	0.659521	NSD1|ACAT1
Cysteine and methionine metabolism	KEGG PATHWAY	ssc00270	3	49	0.230922	0.35621	CTH|GCLC|BCAT2
Pyrimidine metabolism	KEGG PATHWAY	ssc00240	3	54	0.274033	0.401362	NME6|TK2|NT5C2
Purine metabolism	KEGG PATHWAY	ssc00230	7	129	0.145699	0.269126	NME6|PGM2|PDE3B|ITPA|PDE4D|NT5C2|PKM
Arginine biosynthesis	KEGG PATHWAY	ssc00220	2	19	0.143765	0.267255	NOS1|GLUL
Oxidative phosphorylation	KEGG PATHWAY	ssc00190	2	132	0.930482	0.943496	NDUFA6|ATP6V1G1
Ubiquinone and other terpenoid-quinone biosynthesis	KEGG PATHWAY	ssc00130	1	11	0.322687	0.439339	COQ2
Primary bile acid biosynthesis	KEGG PATHWAY	ssc00120	1	17	0.442614	0.546204	ACOT8
Steroid biosynthesis	KEGG PATHWAY	ssc00100	1	19	0.477675	0.57719	SOAT1
Synthesis and degradation of ketone bodies	KEGG PATHWAY	ssc00072	1	9	0.277236	0.404013	ACAT1
Fatty acid degradation	KEGG PATHWAY	ssc00071	4	41	0.054882	0.132631	ACAT1|ACOX1|ACADVL|ADH5
Galactose metabolism	KEGG PATHWAY	ssc00052	3	31	0.0936649	0.191288	HK3|PFKL|PGM2
Fructose and mannose metabolism	KEGG PATHWAY	ssc00051	4	32	0.0270918	0.0770257	ALDOA|HK3|PFKL|PFKFB2
Pentose phosphate pathway	KEGG PATHWAY	ssc00030	4	28	0.0182699	0.0569706	ALDOA|PFKL|PGM2|DERA
Citrate cycle (TCA cycle)	KEGG PATHWAY	ssc00020	3	29	0.0812783	0.173493	OGDH|IDH3B|DLAT
Glycolysis / Gluconeogenesis	KEGG PATHWAY	ssc00010	8	62	0.00172365	0.0102012	ADPGK|ADH5|HK3|PGM2|PFKL|DLAT|ALDOA|PKM
