# Supplementary material for: Comprehensive analysis of pre-mRNA alternative splicing regulated by m6A methylation in pig oxidative and glycolytic skeletal muscles
Source: BMC Genomics. 2022 Dec 6;23:804. doi: 10.1186/s12864-022-09043-0 (PMC9724443; doi:10.1186/s12864-022-09043-0)
Supplement: Supplementary file 8 — Additional file 8: Table S7. The identification and annotation of SE-DMAS sites in SOL and EDL. [file 12864_2022_9043_MOESM8_ESM.xlsx]

## Sheet: Sheet1
Additional file 8: Table S7. The identification and annotation of SE-DMAS sites in SOL and EDL.
m6A_peak_chr	m6A_peak_start	m6A_peak_end	peak_id	stand	AS_start	AS_end	gene_id	name	m6A	SE	Type
9	80688611	80696654	peak_19585	+	80688607	80689410	ENSSSCG00000026722	PHF14	m6A_down	SE_up	Hypo-up
8	125120412	125133012	peak_18865	-	125125305	125125320	ENSSSCG00000009192	PDLIM5	m6A_down	SE_up	Hypo-up
6	120440285	120482570	peak_13624	+	120440184	120440538	ENSSSCG00000027935	FHOD3	m6A_down	SE_up	Hypo-up
1	99903225	99903500	peak_2137	-	99902710	99904779	ENSSSCG00000004516	MBD1	m6A_down	SE_up	Hypo-up
15	760586	762206	peak_28952	+	760512	760605	ENSSSCG00000016397	NEB	m6A_down	SE_up	Hypo-up
7	68471326	68556443	peak_16333	+	68539302	68539413	ENSSSCG00000040657	STRN3	m6A_down	SE_up	Hypo-up
15	59463107	59463432	peak_29158	+	59462844	59464286	ENSSSCG00000028633	AMMECR1L	m6A_up	SE_up	Hyper-up
6	165456890	165514137	peak_15537	-	165487451	165487646	ENSSSCG00000003913	MAST2	m6A_down	SE_up	Hypo-up
2	1302434	1304489	peak_3270	+	1302843	1302861	ENSSSCG00000031903	protein_coding	m6A_down	SE_up	Hypo-up
8	125120412	125133012	peak_18865	-	125128745	125128762	ENSSSCG00000009192	PDLIM5	m6A_down	SE_up	Hypo-up
6	49990106	49991447	peak_14396	-	49991268	49991450	ENSSSCG00000003040	ARHGEF1	m6A_down	SE_up	Hypo-up
6	59798402	59798963	peak_12909	+	59798382	59798457	ENSSSCG00000039670	EPN1	m6A_down	SE_up	Hypo-up
14	77546560	77547185	peak_27465	+	77546518	77547450	ENSSSCG00000010316	KAT6B	m6A_down	SE_up	Hypo-up
4	93046633	93111565	peak_9057	+	93104483	93104516	ENSSSCG00000006461	ARHGEF11	m6A_down	SE_up	Hypo-up
12	5570541	5571643	peak_22551	+	5571184	5571317	ENSSSCG00000021672	WBP2	m6A_down	SE_up	Hypo-up
5	69913799	69924303	peak_11879	-	69918957	69919091	ENSSSCG00000000770	MICAL3	m6A_down	SE_up	Hypo-up
2	103338924	103357101	peak_4291	+	103347810	103347906	ENSSSCG00000014170	CAST	m6A_down	SE_up	Hypo-up
14	106902643	106917027	peak_28679	-	106906222	106906282	ENSSSCG00000010494	SORBS1	m6A_down	SE_up	Hypo-up
6	120440285	120482570	peak_13624	+	120441250	120441325	ENSSSCG00000027935	FHOD3	m6A_down	SE_up	Hypo-up
12	17088441	17088955	peak_22677	+	17088337	17088526	ENSSSCG00000017310	KANSL1	m6A_down	SE_up	Hypo-up
2	12504142	12509115	peak_4908	-	12504058	12504173	ENSSSCG00000013155	protein_coding	m6A_down	SE_up	Hypo-up
7	78112550	78114796	peak_16443	+	78113376	78113455	ENSSSCG00000030309	NDRG2	m6A_down	SE_up	Hypo-up
5	46065956	46080132	peak_11718	-	46073303	46073396	ENSSSCG00000000549	PPFIBP1	m6A_down	SE_up	Hypo-up
6	160738624	160761900	peak_13782	+	160761766	160761970	ENSSSCG00000003872	EPS15	m6A_down	SE_up	Hypo-up
1	27893744	27893894	peak_157	+	27893624	27893771	ENSSSCG00000004163	BCLAF1	m6A_down	SE_up	Hypo-up
2	13284162	13285105	peak_4925	-	13284821	13284891	ENSSSCG00000031442	CLP1	m6A_down	SE_up	Hypo-up
6	54054006	54054349	peak_14515	-	54053885	54054080	ENSSSCG00000003143	MAMSTR	m6A_down	SE_up	Hypo-up
7	104041696	104048347	peak_17665	-	104047891	104049730	ENSSSCG00000002412	STON2	m6A_up	SE_up	Hyper-up
7	104048397	104048697	peak_17666	-	104047891	104049730	ENSSSCG00000002412	STON2	m6A_up	SE_up	Hyper-up
7	104049172	104049697	peak_17667	-	104047891	104049730	ENSSSCG00000002412	STON2	m6A_down	SE_up	Hypo-up
14	106978514	106993238	peak_28685	-	106984727	106984757	ENSSSCG00000010494	SORBS1	m6A_down	SE_up	Hypo-up
9	105021821	105027745	peak_20576	-	105022232	105022325	ENSSSCG00000026110	SRPK2	m6A_down	SE_up	Hypo-up
10	50592226	50638825	peak_21148	+	50637250	50637280	ENSSSCG00000011074	ARHGAP21	m6A_down	SE_up	Hypo-up
6	49009146	49009696	peak_12588	+	49009089	49009157	ENSSSCG00000041114	protein_coding	m6A_down	SE_up	Hypo-up
9	46149488	46151391	peak_20263	-	46150344	46150626	ENSSSCG00000015099	BCL9L	m6A_down	SE_up	Hypo-up
15	137068194	137068369	peak_30341	-	137068159	137068759	ENSSSCG00000027331	COL6A3	m6A_up	SE_up	Hyper-up
13	26186414	26190751	peak_24419	+	26190699	26190815	ENSSSCG00000030065	ZBTB47	m6A_down	SE_up	Hypo-up
15	130876959	130878610	peak_30304	-	130876851	130876977	ENSSSCG00000024373	TRIP12	m6A_up	SE_up	Hyper-up
9	45934239	45935716	peak_19319	+	45934146	45934287	ENSSSCG00000024578	PHLDB1	m6A_down	SE_up	Hypo-up
4	95556057	95560994	peak_9183	+	95559547	95559623	ENSSSCG00000006556	TPM3	m6A_down	SE_up	Hypo-up
10	24165418	24167100	peak_20917	+	24166457	24166599	ENSSSCG00000031981	SHISA4	m6A_down	SE_up	Hypo-up
2	3034989	3043063	peak_4699	-	3042981	3043092	ENSSSCG00000031769	CTTN	m6A_down	SE_up	Hypo-up
14	32666686	32680472	peak_28103	-	32669012	32669240	ENSSSCG00000009834	ATXN2	m6A_down	SE_up	Hypo-up
X	46306369	46311245	peak_33528	-	46308893	46308992	ENSSSCG00000012328	HUWE1	m6A_down	SE_up	Hypo-up
12	45379035	45385190	peak_23927	-	45382905	45382983	ENSSSCG00000017783	protein_coding	m6A_up	SE_up	Hyper-up
1	115284172	115286061	peak_597	+	115283982	115284227	ENSSSCG00000026960	protein_coding	m6A_down	SE_up	Hypo-up
13	39714096	39718098	peak_24612	+	39716606	39716696	ENSSSCG00000038873	SLMAP	m6A_up	SE_up	Hyper-up
5	61347844	61351028	peak_10978	+	61350991	61351195	ENSSSCG00000000633	YBX3	m6A_down	SE_up	Hypo-up
5	61351078	61358272	peak_10979	+	61350991	61351195	ENSSSCG00000000633	YBX3	m6A_down	SE_up	Hypo-up
2	140331034	140334853	peak_4486	+	140334235	140334465	ENSSSCG00000021092	FAM53C	m6A_down	SE_up	Hypo-up
3	52503721	52508312	peak_7951	-	52508229	52508405	ENSSSCG00000008164	MAP4K4	m6A_down	SE_up	Hypo-up
15	760586	762206	peak_28952	+	760930	761023	ENSSSCG00000016397	NEB	m6A_down	SE_up	Hypo-up
4	99329025	99329582	peak_9281	+	99328986	99329104	ENSSSCG00000035429	HJV	m6A_down	SE_up	Hypo-up
12	52664872	52665662	peak_24090	-	52665600	52665690	ENSSSCG00000017940	GPS2	m6A_down	SE_up	Hypo-up
13	31575624	31603392	peak_24520	+	31591281	31591327	ENSSSCG00000011367	ARIH2	m6A_up	SE_up	Hyper-up
7	68471326	68556443	peak_16333	+	68539302	68539413	ENSSSCG00000040657	STRN3	m6A_down	SE_up	Hypo-up
3	18256373	18256473	peak_6288	+	18256324	18256477	ENSSSCG00000032556	ALDOA	m6A_down	SE_up	Hypo-up
15	113045766	113051311	peak_30206	-	113050490	113050515	ENSSSCG00000016157	MYL1	m6A_up	SE_up	Hyper-up
15	113045766	113051311	peak_30206	-	113050490	113050515	ENSSSCG00000016157	MYL1	m6A_up	SE_up	Hyper-up
5	22052369	22056979	peak_11586	-	22053964	22054013	ENSSSCG00000020830	protein_coding	m6A_down	SE_up	Hypo-up
13	34591409	34594339	peak_25851	-	34592049	34592164	ENSSSCG00000011441	TNNC1	m6A_down	SE_down	Hypo-down
13	29498744	29524062	peak_25712	-	29504070	29504278	ENSSSCG00000026945	LRRC2	m6A_down	SE_down	Hypo-down
13	30646243	30672558	peak_25756	-	30650758	30650974	ENSSSCG00000029251	MAP4	m6A_down	SE_down	Hypo-down
2	75202224	75205282	peak_5455	-	75202874	75203059	ENSSSCG00000036537	NFIC	m6A_down	SE_down	Hypo-down
7	31449165	31457788	peak_17057	-	31457708	31457799	ENSSSCG00000001549	FKBP5	m6A_down	SE_down	Hypo-down
13	29498744	29524062	peak_25712	-	29498679	29498836	ENSSSCG00000026945	LRRC2	m6A_down	SE_down	Hypo-down
14	77676603	77677707	peak_28552	-	77676498	77676716	ENSSSCG00000035105	protein_coding	m6A_up	SE_down	Hyper-down
4	100671002	100676402	peak_10202	-	100674545	100674731	ENSSSCG00000024481	PDE4DIP	m6A_down	SE_down	Hypo-down
7	68471326	68556443	peak_16333	+	68556415	68556549	ENSSSCG00000040657	STRN3	m6A_down	SE_down	Hypo-down
4	100671002	100676402	peak_10202	-	100676280	100676433	ENSSSCG00000024481	PDE4DIP	m6A_down	SE_down	Hypo-down
18	1599450	1604852	peak_32425	-	1604812	1604899	ENSSSCG00000016409	UBE3C	m6A_down	SE_down	Hypo-down
2	71302760	71307960	peak_5384	-	71306022	71306070	ENSSSCG00000013588	MAP2K7	m6A_down	SE_down	Hypo-down
6	135319403	135351878	peak_15374	-	135345427	135345469	ENSSSCG00000003768	NEXN	m6A_down	SE_down	Hypo-down
1	109010585	109014771	peak_2207	-	109014558	109014684	ENSSSCG00000004570	TPM1	m6A_down	SE_down	Hypo-down
1	184914326	184917993	peak_1023	+	184917907	184918045	ENSSSCG00000005060	KTN1	m6A_down	SE_down	Hypo-down
1	138414555	138430790	peak_789	+	138414523	138414609	ENSSSCG00000028771	MEF2A	m6A_down	SE_down	Hypo-down
13	29498744	29524062	peak_25712	-	29504070	29504278	ENSSSCG00000026945	LRRC2	m6A_down	SE_down	Hypo-down
2	69434128	69435427	peak_3908	+	69434035	69434133	ENSSSCG00000013638	ILF3	m6A_down	SE_down	Hypo-down
13	40147194	40159299	peak_24629	+	40155002	40155040	ENSSSCG00000011474	PXK	m6A_down	SE_down	Hypo-down
5	82611984	82650935	peak_12005	-	82617186	82617222	ENSSSCG00000000866	MYBPC1	m6A_up	SE_down	Hyper-down
2	27587548	27588141	peak_5022	-	27588125	27588188	ENSSSCG00000013312	HIPK3	m6A_down	SE_down	Hypo-down
2	76712293	76714026	peak_4070	+	76712115	76712314	ENSSSCG00000040624	REXO1	m6A_down	SE_down	Hypo-down
1	108994761	108995286	peak_2204	-	108995119	108995198	ENSSSCG00000004570	TPM1	m6A_down	SE_down	Hypo-down
15	16262690	16296235	peak_29706	-	16288377	16288479	ENSSSCG00000015692	R3HDM1	m6A_down	SE_down	Hypo-down
14	46003534	46005509	peak_27151	+	46003402	46003540	ENSSSCG00000032261	CCDC117	m6A_down	SE_down	Hypo-down
17	5611135	5617815	peak_31049	+	5617771	5617957	ENSSSCG00000006994	PCM1	m6A_down	SE_down	Hypo-down
12	45500655	45506581	peak_23933	-	45499044	45500775	ENSSSCG00000017785	NUFIP2	m6A_down	SE_down	Hypo-down
14	71491646	71495649	peak_27384	+	71492214	71492353	ENSSSCG00000010238	HNRNPH3	m6A_down	SE_down	Hypo-down
9	71917119	71940535	peak_19518	+	71931607	71931652	ENSSSCG00000015310	AKAP9	m6A_up	SE_down	Hyper-down
10	41408039	41422347	peak_21078	+	41408039	41408087	ENSSSCG00000011022	SVIL	m6A_down	SE_down	Hypo-down
14	80478934	80479259	peak_27483	+	80477860	80480348	ENSSSCG00000039544	protein_coding	m6A_down	SE_down	Hypo-down
5	82611984	82650935	peak_12005	-	82617910	82617949	ENSSSCG00000000866	MYBPC1	m6A_up	SE_down	Hyper-down
8	125120412	125133012	peak_18865	-	125122080	125122098	ENSSSCG00000009192	PDLIM5	m6A_down	SE_down	Hypo-down
13	132927250	132969734	peak_25156	+	132926875	132927403	ENSSSCG00000011833	DLG1	m6A_down	SE_down	Hypo-down
1	129092714	129095920	peak_2369	-	129092600	129092817	ENSSSCG00000004729	protein_coding	m6A_down	SE_down	Hypo-down
13	34933468	34933768	peak_25866	-	34933628	34933682	ENSSSCG00000011453	ITIH4	m6A_up	SE_down	Hyper-down
7	60068438	60079810	peak_17344	-	60079175	60079268	ENSSSCG00000001921	NEO1	m6A_down	SE_down	Hypo-down
4	99329025	99329582	peak_9281	+	99329486	99329673	ENSSSCG00000035429	HJV	m6A_down	SE_down	Hypo-down
7	65245754	65253742	peak_16315	+	65250159	65250277	ENSSSCG00000001960	EAPP	m6A_down	SE_down	Hypo-down
5	69962503	69964020	peak_11881	-	69962473	69962557	ENSSSCG00000000770	MICAL3	m6A_down	SE_down	Hypo-down
13	31575624	31603392	peak_24520	+	31575604	31575948	ENSSSCG00000011367	ARIH2	m6A_up	SE_down	Hyper-down
13	180667152	180684134	peak_25407	+	180681779	180681893	ENSSSCG00000024623	USP25	m6A_down	SE_down	Hypo-down
X	91692795	91704476	peak_33181	+	91692697	91692901	ENSSSCG00000012586	protein_coding	m6A_down	SE_down	Hypo-down
12	44107034	44111608	peak_23044	+	44111036	44111078	ENSSSCG00000017753	KSR1	m6A_down	SE_down	Hypo-down
X	50424996	50450364	peak_33564	-	50424896	50425041	ENSSSCG00000012362	ARHGEF9	m6A_down	SE_down	Hypo-down
1	145939863	145950278	peak_2478	-	145939768	145939958	ENSSSCG00000004856	NFATC1	m6A_down	SE_down	Hypo-down
13	179830411	179842639	peak_26638	-	179842517	179842709	ENSSSCG00000021038	NRIP1	m6A_down	SE_down	Hypo-down
14	6793255	6795646	peak_26785	+	6795615	6795754	ENSSSCG00000032622	SLC39A14	m6A_down	SE_down	Hypo-down
15	65431847	65432297	peak_29203	+	65432219	65432608	ENSSSCG00000015878	PKP4	m6A_down	SE_down	Hypo-down
13	39663077	39691093	peak_24610	+	39666904	39666955	ENSSSCG00000038873	SLMAP	m6A_down	SE_down	Hypo-down
13	34933468	34933768	peak_25866	-	34933628	34933679	ENSSSCG00000011453	ITIH4	m6A_up	SE_down	Hyper-down
10	48181262	48206257	peak_21135	+	48181216	48181300	ENSSSCG00000032984	BEND7	m6A_down	SE_down	Hypo-down
10	41408039	41422347	peak_21078	+	41408633	41408711	ENSSSCG00000011022	SVIL	m6A_down	SE_down	Hypo-down
9	72014335	72025777	peak_19523	+	72024676	72024817	ENSSSCG00000015310	AKAP9	m6A_down	SE_down	Hypo-down
6	85496380	85510349	peak_13350	+	85496331	85496412	ENSSSCG00000028973	PHACTR4	m6A_down	SE_down	Hypo-down
