# Supplementary material for: Comprehensive analysis of pre-mRNA alternative splicing regulated by m6A methylation in pig oxidative and glycolytic skeletal muscles
Source: BMC Genomics. 2022 Dec 6;23:804. doi: 10.1186/s12864-022-09043-0 (PMC9724443; doi:10.1186/s12864-022-09043-0)
Supplement: Supplementary file 9 — Additional file 9: Table S8. GO enrichment analysis of the SE-DMAS genes. [file 12864_2022_9043_MOESM9_ESM.xlsx]

## Sheet: GO
Additional file 9: Table S8. GO enrichment analysis of the SE-DMAS genes
Term	Counts	GeneRatio	fold Enrichment	pvalue	FDR
cardiac myofibril assembly	4	0.307692	76.62	5.47e-07	0.00156
calcineurin-mediated signaling	3	0.25	62.25	2.72e-05	0.0194
myofibril assembly	5	0.111111	27.67	1.68e-06	0.00267
striated muscle cell development	5	0.108696	27.07	1.86e-06	0.00266
cardiac muscle cell development	4	0.097561	24.29	3.14e-05	0.0204
cardiac cell development	4	0.0930233	23.16	3.74e-05	0.0198
cellular component assembly involved in morphogenesis	5	0.0649351	16.17	1.96e-05	0.0175
actomyosin structure organization	5	0.0574713	14.31	3.42e-05	0.0196
muscle contraction	8	0.0567376	14.13	1.5e-07	0.000535
cardiac muscle tissue development	6	0.0483871	12.05	1.38e-05	0.0141
striated muscle tissue development	6	0.0461538	11.49	1.79e-05	0.0171
muscle system process	8	0.045977	11.45	6.9e-07	0.00123
muscle tissue development	9	0.0378151	9.42	6.5e-07	0.00133
actin filament organization	8	0.0338983	8.44	6.13e-06	0.00797
actin cytoskeleton organization	13	0.0283843	7.07	4.73e-08	0.000677
supramolecular fiber organization	13	0.0278373	6.93	5.9e-08	0.000422
muscle structure development	9	0.0269461	6.71	9.52e-06	0.0105
actin filament-based process	13	0.026	6.47	1.27e-07	0.000607
cytoskeleton organization	17	0.0166994	4.16	6.27e-07	0.0015
positive regulation of nucleic acid-templated transcription	17	0.0123099	3.07	3.39e-05	0.0211
positive regulation of transcription, DNA-templated	17	0.0123099	3.07	3.39e-05	0.0202
positive regulation of RNA biosynthetic process	17	0.0122567	3.05	3.58e-05	0.0197
positive regulation of RNA metabolic process	17	0.0114478	2.85	8.3e-05	0.0409
positive regulation of nucleobase-containing compound metabolic process	18	0.0109091	2.72	9.14e-05	0.0436
negative regulation of biological process	33	0.0079614	1.98	5.29e-05	0.027
regulation of nitrogen compound metabolic process	37	0.0078473	1.95	2.1e-05	0.0167
regulation of macromolecule metabolic process	40	0.00777303	1.94	6.86e-06	0.00818
regulation of primary metabolic process	37	0.00766363	1.91	2.77e-05	0.0189
regulation of cellular metabolic process	38	0.00764895	1.9	1.97e-05	0.0166
regulation of metabolic process	41	0.00738207	1.84	2.12e-05	0.0159
actin filament binding	9	0.0445545	11.09	1.72e-07	0.000252
actin binding	14	0.0365535	9.1	5.98e-10	2.62e-06
cytoskeletal protein binding	19	0.0228091	5.68	8.89e-10	1.95e-06
protein binding	44	0.00742616	1.85	5.79e-06	0.00633
binding	65	0.00572133	1.42	4.18e-05	0.0366
contractile fiber	5	0.0316456	7.88	0.000502	0.0488
actin cytoskeleton	12	0.0283019	7.05	1.67e-07	7.73e-05
supramolecular fiber	10	0.0145985	3.64	0.000457	0.0527
supramolecular polymer	10	0.0144509	3.6	0.000494	0.0537
cytoskeleton	23	0.0125821	3.13	6.81e-07	0.00018
supramolecular complex	12	0.0124611	3.1	0.000496	0.0509
intracellular non-membrane-bounded organelle	35	0.00929368	2.31	5.76e-07	0.000213
non-membrane-bounded organelle	35	0.00929368	2.31	5.76e-07	0.000177
nucleoplasm	25	0.00848033	2.11	0.000227	0.0299
cytosol	26	0.00837089	2.08	0.000184	0.0261
nucleus	46	0.00764882	1.9	1.03e-06	0.000237
intracellular organelle	73	0.00671758	1.67	1.65e-10	1.53e-07
organelle	74	0.0066338	1.65	1.64e-10	3.02e-07
intracellular anatomical structure	78	0.0062515	1.56	2.47e-10	1.52e-07
cytoplasm	57	0.00608389	1.51	5.43e-05	0.00911
intracellular membrane-bounded organelle	57	0.00590612	1.47	0.000147	0.0226
membrane-bounded organelle	58	0.00576369	1.44	0.000245	0.0301
integral component of membrane	10	0.00143823	0.36	1.56e-05	0.00288
intrinsic component of membrane	10	0.00142288	0.35	9.94e-06	0.00204
