# Supplementary material for: Comprehensive analysis of pre-mRNA alternative splicing regulated by m6A methylation in pig oxidative and glycolytic skeletal muscles
Source: BMC Genomics. 2022 Dec 6;23:804. doi: 10.1186/s12864-022-09043-0 (PMC9724443; doi:10.1186/s12864-022-09043-0)
Supplement: Supplementary file 10 — Additional file 10: Table S9. Differentially AS events identified in si-METTL3 cells. [file 12864_2022_9043_MOESM10_ESM.xlsx]

## Sheet: A3SS
Additional file 10: Table S9. Differentially AS events identified in si-METTL3 cells
GeneID	geneSymbol	chr	strand	longExonStart_0base	longExonEnd	shortES	shortEE	flankingES	flankingEE	ID	IJC_SAMPLE_1	SJC_SAMPLE_1	IJC_SAMPLE_2	SJC_SAMPLE_2	IncFormLen	SkipFormLen	PValue	FDR	IncLevel1	IncLevel2	IncLevelDifference
ENSSSCG00000023228	NA	chr6	-	48897635	48897941	48897635	48897938	48903470	48903660	1227	32,50	0,7	70158	11,39	152	149	0.00766831	0.0499744	1.0,0.875	0.862,0.799	0.107
ENSSSCG00000008164	MAP4K4	chr3	-	52511311	52511463	52511311	52511460	52513100	52513207	1723	272228	28,36	230330	43,77	152	149	0.00758941	0.049799	0.905,0.861	0.84,0.808	0.059
ENSSSCG00000024197	USP48	chr6	-	79772341	79772472	79772341	79772469	79773605	79773720	846	12,14	0,4	35,38	20,19	152	149	0.0065765	0.0434503	1.0,0.774	0.632,0.662	0.24
ENSSSCG00000030857	LENG8	chr6	-	58865914	58866056	58865914	58866053	58866218	58866471	675	24,18	0,0	54140	5,6	152	149	0.00634185	0.0421909	1.0,1.0	0.914,0.958	0.064
ENSSSCG00000013533	RANBP3	chr2	+	73117678	73117803	73117693	73117803	73117160	73117263	1342	24,49	12,32	71,54	75,71	164	149	0.00593747	0.0397769	0.645,0.582	0.462,0.409	0.178
ENSSSCG00000017682	MYO19	chr12	-	38030561	38030675	38030561	38030627	38030836	38030958	1847	19,0	0,5	10,13	0,0	197	149	0.00579393	0.0390887	1.0,0.0	1.0,1.0	-0.5
ENSSSCG00000033303	MBD4	chr13	-	68820981	68821056	68820981	68821053	68824248	68825090	1215	17,40	12,0	65,55	3,0	152	149	0.00563002	0.0382522	0.581,1.0	0.955,1.0	-0.187
ENSSSCG00000011284	NKTR	chr13	+	26170250	26171044	26170942	26171044	26168987	26169083	1746	16,59	0,0	36,24	0,5	298	149	0.00557469	0.0381468	1.0,1.0	1.0,0.706	0.147
ENSSSCG00000006137	WWP1	chr4	-	50433433	50433791	50433433	50433773	50447700	50447885	1706	2,3	11,6	33,25	33,19	167	149	0.00536351	0.0369657	0.14,0.308	0.472,0.54	-0.282
ENSSSCG00000000449	DTX3	chr5	+	22870479	22871228	22870498	22871228	22870051	22870130	242	4,26	0,0	0,16	6,0	168	149	0.00518957	0.0360262	1.0,1.0	0.0,1.0	0.5
ENSSSCG00000016769	CDK13	chr18	-	54314902	54315355	54314902	54315175	54318199	54318405	490	2,9	63,22	25,29	90,56	298	149	0.00501405	0.0350617	0.016,0.17	0.122,0.206	-0.071
ENSSSCG00000024260	RPL11	chr6	+	81524506	81524614	81524507	81524614	81523509	81523659	740	35111	389532	40,76	214179	150	149	0.00496782	0.0349939	0.082,0.172	0.157,0.297	-0.1
ENSSSCG00000027675	NA	chr13	-	52444805	52444895	52444805	52444892	52445908	52446046	1373	21,8	13,5	70,41	13,9	152	149	0.00496737	0.0349939	0.613,0.611	0.841,0.817	-0.217
ENSSSCG00000006502	ARHGEF2	chr4	+	94066545	94066689	94066548	94066689	94066315	94066425	1860	11,0	16,8	0,2	30,13	152	149	0.00482953	0.0345275	0.403,0.0	0.0,0.131	0.136
ENSSSCG00000008788	RFC1	chr8	-	30570902	30571015	30570902	30571012	30572662	30573062	1088	24,7	87,12	27,17	34,13	152	149	0.00446103	0.0321329	0.213,0.364	0.438,0.562	-0.212
ENSSSCG00000011546	MTMR14	chr13	+	65988213	65990513	65990357	65990513	65983535	65983715	1080	0,7	24,21	20,9	8,28	298	149	0.00436661	0.031691	0.0,0.143	0.556,0.138	-0.276
ENSSSCG00000027251	CDC7	chr4	-	125439103	125439253	125439103	125439232	125441454	125441537	1044	6,13	0,7	4,13	0,1	170	149	0.0039488	0.0289271	1.0,0.619	1.0,0.919	-0.15
ENSSSCG00000028516	LARP4	chr5	+	16340732	16340781	16340747	16340781	16339849	16340062	1508	48,18	0,0	78,99	2,8	164	149	0.00395558	0.0289271	1.0,1.0	0.973,0.918	0.054
ENSSSCG00000015052	USP28	chr9	-	41444762	41444842	41444762	41444839	41445729	41445803	1580	50,5	22,2	34,25	31,33	152	149	0.00392803	0.0289271	0.69,0.71	0.518,0.426	0.228
ENSSSCG00000000276	NA	chr5	+	18719485	18719655	18719490	18719655	18718800	18718939	200	0,11	8,0	31117	0,1	154	149	0.00327604	0.0245191	0.0,1.0	1.0,0.991	-0.496
ENSSSCG00000012663	ENOX2	chrX	-	107100044	107100226	107100044	107100220	107116967	107117082	1070	23,13	0,6	28,23	22,16	155	149	0.00325313	0.0245191	1.0,0.676	0.55,0.58	0.273
ENSSSCG00000004820	LINS1	chr1	-	139176539	139177051	139176539	139176850	139182990	139183308	1171	28,41	0,8	95,40	0,2	298	149	0.0031306	0.0238025	1.0,0.719	1.0,0.909	-0.095
ENSSSCG00000014366	APBB3	chr2	-	142317847	142317983	142317847	142317962	142318468	142318596	400	9,0	5,10	0,1	6,31	170	149	0.00298783	0.0228987	0.612,0.0	0.0,0.027	0.292
ENSSSCG00000008986	SEPTIN11	chr8	+	72655155	72655342	72655169	72655342	72637210	72637325	573	19,28	11,0	129,55	2,2	163	149	0.00293094	0.0228772	0.612,1.0	0.983,0.962	-0.166
ENSSSCG00000034952	DPM1	chr17	-	52355352	52355509	52355352	52355467	52363299	52363395	916	0,5	3,11	0,0	2,17	191	149	0.0029458	0.0228772	0.0,0.262	0.0,0.0	0.131
ENSSSCG00000038505	MSI2	chr12	+	33965870	33966079	33965924	33966079	33941482	33941545	1577	25,0	0,3	0,1	4,3	203	149	0.00296115	0.0228772	1.0,0.0	0.0,0.197	0.401
ENSSSCG00000038044	GYG2	chrX	+	85023	85131	85026	85131	84168	84273	336	102,96	9,9	135173	26,37	152	149	0.00272244	0.0215545	0.917,0.913	0.836,0.821	0.087
ENSSSCG00000003818	DOCK7	chr6	+	149953741	149953876	149953750	149953876	149945965	149945980	1574	0,0	20,25	2,5	36,28	158	149	0.00261064	0.0208416	0.0,0.0	0.05,0.144	-0.097
ENSSSCG00000032086	ZNF583	chr6	-	60695387	60695486	60695387	60695483	60695771	60695898	406	0,0	19,3	1,3	3,9	152	149	0.00242265	0.0195034	0.0,0.0	0.246,0.246	-0.246
ENSSSCG00000003512	EIF4G3	chr6	-	79057469	79057588	79057469	79057585	79059372	79059593	527	66,26	0,0	97154	3,10	152	149	0.00233989	0.0189968	1.0,1.0	0.969,0.938	0.046
ENSSSCG00000032269	LIMA1	chr5	-	16088080	16088193	16088080	16088190	16090273	16090358	210	67,36	17,5	75,67	2,7	152	149	0.00223155	0.018272	0.794,0.876	0.974,0.904	-0.104
ENSSSCG00000002877	NA	chr6	+	44351642	44351741	44351645	44351741	44351259	44351380	492	0,0	33,6	6,0	18,19	152	149	0.00201171	0.0166139	0.0,0.0	0.246,0.0	-0.123
ENSSSCG00000037777	NA	chrX	-	124883824	124884425	124883824	124883871	124884627	124884705	349	48572	0,0	266384	13,0	298	149	0.00194135	0.0162458	1.0,1.0	0.911,1.0	0.044
ENSSSCG00000024373	TRIP12	chr15	-	130808961	130809134	130808961	130809119	130810797	130810949	1065	611,65	80,0	188181	40,40	164	149	0.00195017	0.0162458	0.874,1.0	0.81,0.804	0.13
ENSSSCG00000031636	NA	chr8	+	40170728	40170839	40170731	40170839	40170131	40170196	1701	0,41	8,35	66107	21,26	152	149	0.00178107	0.0150997	0.0,0.535	0.755,0.801	-0.51
ENSSSCG00000006346	ATF6	chr4	-	88723351	88723466	88723351	88723463	88725605	88725673	500	78,7	0,1	104175	6,14	152	149	0.001737	0.0148576	1.0,0.873	0.944,0.925	0.002
ENSSSCG00000036132	CKM	chr6	-	51711030	51711186	51711030	51711185	51712230	51712440	708	33185	0,20	171,18	32,20	150	149	0.00166259	0.0143714	1.0,0.902	0.841,0.472	0.295
ENSSSCG00000008641	ADAM17	chr3	+	126840088	126840288	126840112	126840288	126835029	126835182	1296	22,33	0,8	92,99	1,2	173	149	0.00166516	0.0143714	1.0,0.78	0.988,0.977	-0.092
ENSSSCG00000013233	CELF1	chr2	+	15141456	15141532	15141468	15141532	15138018	15138180	625	20,28	0,3	96,71	26,13	161	149	0.00161985	0.0142368	1.0,0.896	0.774,0.835	0.143
ENSSSCG00000012403	OGT	chrX	+	57524240	57524421	57524270	57524421	57521342	57521388	342	181,24	0,4	115215	10,19	179	149	0.00154856	0.0137363	1.0,0.833	0.905,0.904	0.012
ENSSSCG00000015113	ABCG4	chr9	+	46345325	46345463	46345385	46345463	46344716	46344869	1142	0,0	62,32	6,1	26,23	209	149	0.00152304	0.0136362	0.0,0.0	0.141,0.03	-0.085
ENSSSCG00000008162	IL1R1	chr3	-	52195597	52195765	52195597	52195672	52196472	52196616	1884	376,29	217,6	191,75	23,12	242	149	0.00147563	0.0133364	0.516,0.748	0.836,0.794	-0.183
ENSSSCG00000002424	SPATA7	chr7	+	110314066	110314141	110314070	110314141	110309461	110309611	388	3,23	0,0	0,8	2,2	153	149	0.001431	0.0130562	1.0,1.0	0.0,0.796	0.602
ENSSSCG00000017402	STAT5A	chr12	-	20477063	20477130	20477063	20477115	20477778	20477934	52	14,23	0,6	43,40	0,0	164	149	0.00129066	0.0118889	1.0,0.777	1.0,1.0	-0.111
ENSSSCG00000004772	BAHD1	chr1	-	130855068	130855451	130855068	130855448	130857216	130858656	653	35,13	0,1	35,34	4,6	152	149	0.00109333	0.010169	1.0,0.927	0.896,0.847	0.092
ENSSSCG00000039460	RPL28	chr6	+	59556981	59557150	59557061	59557150	59556689	59556720	659	3381902	1261	7061138	1134761	229	149	0.00108544	0.010169	0.995,0.826	0.803,0.135	0.441
ENSSSCG00000010313	VCL	chr14	+	76776798	76776892	76776801	76776892	76768344	76768505	1690	18,0	438,37	85,74	1161794	152	149	0.00107579	0.010169	0.039,0.0	0.067,0.084	-0.056
ENSSSCG00000007544	SUN1	chr3	+	517851	517997	517857	517997	517650	517709	1178	26,44	0,1	99,97	4,13	155	149	0.00104767	0.0100367	1.0,0.977	0.96,0.878	0.069
ENSSSCG00000011166	ZMYND11	chr10	-	69182549	69182605	69182549	69182602	69183574	69183662	144	234,34	0,0	129126	3,9	152	149	0.0010035	0.00971067	1.0,1.0	0.977,0.932	0.045
ENSSSCG00000014430	ABLIM3	chr2	+	150414352	150414441	150414380	150414441	150412731	150412790	595	0,13	332854	21,23	749717	177	149	0.000998224	0.00971067	0.0,0.013	0.023,0.026	-0.018
ENSSSCG00000016109	ALS2	chr15	-	105343118	105343286	105343118	105343283	105344596	105344730	1022	6,9	0,0	16,37	2,6	152	149	0.000990911	0.00971067	1.0,1.0	0.887,0.858	0.127
ENSSSCG00000021118	GSPT1	chr3	+	31237382	31237850	31237398	31237850	31237104	31237161	429	2,19	0,0	30,45	4,5	165	149	0.000866066	0.00867231	1.0,1.0	0.871,0.89	0.119
ENSSSCG00000011284	NKTR	chr13	+	26170250	26171044	26170939	26171044	26168987	26169083	1745	16,59	0,0	36,24	6,0	298	149	0.000869041	0.00867231	1.0,1.0	0.75,1.0	0.125
ENSSSCG00000036039	RAB4A	chr14	-	60492868	60493023	60492868	60492985	60494500	60494563	749	99,80	0,2	113150	10,6	187	149	0.000841284	0.00857393	1.0,0.97	0.9,0.952	0.059
ENSSSCG00000010030	EIF4ENIF1	chr14	-	48165478	48165621	48165478	48165618	48165969	48166049	1451	0,9	22,16	54,47	49,40	152	149	0.000793709	0.00817605	0.0,0.355	0.519,0.535	-0.35
ENSSSCG00000003775	MSH4	chr6	-	137527881	137528007	137527881	137527991	137528902	137529013	771	149302	2,99	103160	52,55	165	149	0.000728961	0.00759071	0.985,0.734	0.641,0.724	0.177
ENSSSCG00000015045	NCAM1	chr9	+	40942582	40942763	40942585	40942763	40938603	40938728	1147	37,53	38,35	171157	270305	152	149	0.000571566	0.00601714	0.488,0.597	0.383,0.335	0.183
ENSSSCG00000025826	BOC	chr13	-	146636551	146636714	146636551	146636711	146640481	146640789	1134	15,6	0,2	2,6	7,3	152	149	0.000557859	0.0059381	1.0,0.746	0.219,0.662	0.432
ENSSSCG00000012659	ZNF280C	chrX	-	106761203	106761415	106761203	106761361	106765027	106765248	1348	6,0	14,2	0,0	24,27	203	149	0.00053275	0.0057896	0.239,0.0	0.0,0.0	0.119
ENSSSCG00000014326	KIF20A	chr2	+	140207710	140207875	140207734	140207875	140207433	140207599	1442	134,41	0,0	62,65	2,7	173	149	0.000537864	0.0057896	1.0,1.0	0.964,0.889	0.074
ENSSSCG00000032947	SRRM1	chr6	+	82318685	82318889	82318775	82318889	82315820	82315936	652	110,11	0,0	254203	11,8	239	149	0.000524922	0.00578018	1.0,1.0	0.935,0.941	0.062
ENSSSCG00000001619	FOXP4	chr7	+	36783733	36783941	36783769	36783941	36783547	36783631	300	0,0	6,11	11,7	52,63	185	149	0.000488113	0.00543735	0.0,0.0	0.146,0.082	-0.114
ENSSSCG00000014969	CEP57	chr9	+	27845512	27846206	27846128	27846206	27841661	27841739	1650	19,26	7,0	48,26	0,0	298	149	0.000474261	0.00534521	0.576,1.0	1.0,1.0	-0.212
ENSSSCG00000033653	NA	chr13	-	206247077	206247205	206247077	206247127	206250244	206250311	956	18,31	681193	17,7	584662	227	149	0.000464155	0.00529357	0.148,0.017	0.019,0.007	0.069
ENSSSCG00000020686	NA	chr16	-	79856030	79856120	79856030	79856117	79862428	79862495	174	0,0	110131	15,4	100380	152	149	0.000421923	0.00486991	0.0,0.0	0.128,0.01	-0.069
ENSSSCG00000001910	ISLR	chr7	-	59349673	59351717	59349673	59351686	59352514	59352807	268	47,18	577182	7,19	313399	180	149	0.000400099	0.00467433	0.063,0.076	0.018,0.038	0.042
ENSSSCG00000022168	APBB2	chr8	-	31930430	31930718	31930430	31930610	31932916	31933032	864	281,44	0,7	288172	37,18	257	149	0.00038306	0.00462143	1.0,0.785	0.819,0.847	0.06
ENSSSCG00000031781	PSMB10	chr6	-	28546346	28546874	28546346	28546462	28546968	28547066	934	161358	0,3	99159	4,7	298	149	0.000390747	0.00462143	1.0,0.984	0.925,0.919	0.07
ENSSSCG00000004600	TCF12	chr1	-	114689449	114689603	114689449	114689599	114699387	114699620	1090	108152	0,6	459420	25,41	153	149	0.000379365	0.00462143	1.0,0.961	0.947,0.909	0.052
ENSSSCG00000027779	TMEM259	chr2	+	77399638	77399752	77399641	77399752	77399427	77399527	1731	103,56	137,86	162195	121161	152	149	0.000389735	0.00462143	0.424,0.39	0.568,0.543	-0.148
ENSSSCG00000015607	HHAT	chr9	-	132589716	132589911	132589716	132589906	132602917	132603031	1607	4,10	0,0	22,10	3,4	154	149	0.000368519	0.00458495	1.0,1.0	0.876,0.708	0.208
ENSSSCG00000013427	DAZAP1	chr2	-	77060159	77060270	77060159	77060267	77061970	77062036	592	45,54	2,5	137178	22,57	152	149	0.000360285	0.00454149	0.957,0.914	0.859,0.754	0.129
ENSSSCG00000010589	SFXN2	chr14	+	113729763	113731642	113731594	113731642	113729455	113729505	989	18,7	15,0	5,19	0,0	298	149	0.000346579	0.00442697	0.375,1.0	1.0,1.0	-0.313
ENSSSCG00000010118	HIRA	chr14	-	51044200	51044367	51044200	51044364	51045856	51045962	563	12,20	0,0	1,3	2,2	152	149	0.000324335	0.00419882	1.0,1.0	0.329,0.595	0.538
ENSSSCG00000010860	NA	chr10	+	14544615	14544812	14544651	14544812	14533551	14533694	153	11,14	0,0	17,22	0,12	185	149	0.000290893	0.00381747	1.0,1.0	1.0,0.596	0.202
ENSSSCG00000013627	PRKCSH	chr2	+	70097879	70098032	70097924	70098032	70097443	70097515	1064	0,13	270109	11,25	64250	194	149	0.000290098	0.00381747	0.0,0.084	0.117,0.071	-0.052
ENSSSCG00000037427	PTDSS2	chr2	+	278786	278900	278818	278900	278507	278558	1316	51,72	13,0	57,76	0,1	181	149	0.00025465	0.00343599	0.764,1.0	1.0,0.984	-0.11
ENSSSCG00000006840	WDR47	chr4	+	111067367	111067544	111067373	111067544	111066665	111066835	374	0,0	21,1	5,5	24,29	155	149	0.000208382	0.00285185	0.0,0.0	0.167,0.142	-0.154
ENSSSCG00000016019	NCKAP1	chr15	-	88490949	88491042	88490949	88491036	88513035	88513146	1097	968,49	29,3	320179	0,1	155	149	0.000185374	0.00258709	0.97,0.94	1.0,0.994	-0.042
ENSSSCG00000003757	SSX2IP	chr6	+	129093224	129093414	129093236	129093414	129093079	129093155	1211	0,0	77,36	12,6	121135	161	149	0.000186335	0.00258709	0.0,0.0	0.084,0.04	-0.062
ENSSSCG00000011356	UQCRC1	chr13	-	31300429	31300872	31300429	31300590	31301098	31301214	1271	931557	39,70	646749	25,8	298	149	0.000181635	0.00258709	0.544,0.918	0.928,0.979	-0.222
ENSSSCG00000014304	SEC24A	chr2	+	136927399	136927606	136927432	136927606	136926244	136926300	1115	231,53	0,0	307,90	14,3	182	149	0.000169108	0.00245463	1.0,1.0	0.947,0.961	0.046
ENSSSCG00000002664	GSE1	chr6	-	3263687	3263863	3263687	3263860	3268644	3268844	588	9,12	0,3	28,63	35,49	152	149	0.000161693	0.0023831	1.0,0.797	0.44,0.558	0.4
ENSSSCG00000011367	ARIH2	chr13	+	31621149	31621289	31621205	31621289	31620007	31620076	529	0,51	137336	42,44	126248	205	149	0.000135001	0.00202079	0.0,0.099	0.195,0.114	-0.105
ENSSSCG00000033593	CIP2A	chr13	+	150945849	150946068	150945880	150946068	150942455	150942531	1149	18,4	18,0	23,6	0,0	180	149	0.000129035	0.00196216	0.453,1.0	1.0,1.0	-0.273
ENSSSCG00000020743	RABGAP1	chr1	+	263873073	263873273	263873212	263873273	263857512	263857595	1836	73,15	0,0	75125	0,17	288	149	0.000126426	0.00195349	1.0,1.0	1.0,0.792	0.104
ENSSSCG00000032947	SRRM1	chr6	+	82312991	82314999	82314828	82314999	82312579	82312702	651	7,0	364,16	10,15	182110	298	149	0.000116077	0.00186996	0.01,0.0	0.027,0.064	-0.041
ENSSSCG00000039544	NA	chr14	+	80477860	80480348	80480326	80480348	80477622	80477733	1431	59541	52011817	373456	40854748	298	149	0.000117696	0.00186996	0.054,0.022	0.044,0.046	-0.007
ENSSSCG00000010128	NA	chr14	+	51259251	51259568	51259432	51259568	51258373	51258475	1481	127,32	0,0	76,54	5,4	298	149	0.000119069	0.00186996	1.0,1.0	0.884,0.871	0.123
ENSSSCG00000022942	PHF6	chrX	+	110284202	110284372	110284205	110284372	110268155	110268199	642	0,0	28,5	8,5	54,24	152	149	9.76101e-05	0.00161225	0.0,0.0	0.127,0.17	-0.149
ENSSSCG00000029920	ELF2	chr8	+	87866306	87866480	87866342	87866480	87863830	87863944	1717	110,6	59,4	61,60	91,69	185	149	9.01699e-05	0.00151549	0.6,0.547	0.351,0.412	0.192
ENSSSCG00000028549	ECM2	chr3	-	42224825	42225395	42224825	42225329	42227593	42227782	1798	20,27	0,0	78,79	12,5	215	149	8.57078e-05	0.00146622	1.0,1.0	0.818,0.916	0.133
ENSSSCG00000006340	UAP1	chr4	-	87961820	87966407	87961820	87961887	87967514	87967703	840	146184	0,21	133,89	27,20	298	149	8.08159e-05	0.00140767	1.0,0.814	0.711,0.69	0.207
ENSSSCG00000015288	RBBP5	chr9	-	65793955	65794185	65793955	65794126	65795121	65795191	785	82,6	11,0	41,37	0,0	208	149	7.63196e-05	0.00135397	0.842,1.0	1.0,1.0	-0.079
ENSSSCG00000036835	OSBPL2	chr17	+	61661933	61662078	61661969	61662078	61657593	61657757	110	195,40	0,0	84101	5,7	185	149	7.00351e-05	0.00126592	1.0,1.0	0.931,0.921	0.074
ENSSSCG00000044841	NA	chr1	-	54632845	54632923	54632845	54632921	54633031	54633078	723	58313	0,4	227511	9,30	151	149	6.70514e-05	0.00123529	1.0,0.987	0.961,0.944	0.041
ENSSSCG00000016186	NA	chr15	-	120351479	120351685	120351479	120351575	120352117	120352155	1557	3,1	0,0	9,4	4,1	259	149	6.48e-05	0.00121722	1.0,1.0	0.564,0.697	0.37
ENSSSCG00000028549	ECM2	chr3	-	42224825	42225398	42224825	42225329	42227593	42227782	1799	71,35	0,0	123112	12,5	218	149	5.41051e-05	0.00103665	1.0,1.0	0.875,0.939	0.093
ENSSSCG00000004275	FAM135A	chr1	+	50692018	50694380	50693542	50694380	50691643	50691798	918	59,4	9,0	53,44	0,0	298	149	4.79167e-05	0.00093682	0.766,1.0	1.0,1.0	-0.117
ENSSSCG00000007914	METTL22	chr3	-	34044385	34044661	34044385	34044530	34049071	34049422	1623	15,80	0,22	8,44	12,55	280	149	4.72338e-05	0.00093682	1.0,0.659	0.262,0.299	0.549
ENSSSCG00000012884	PPP6R3	chr2	-	4417633	4417731	4417633	4417713	4422353	4422440	1275	68,34	0,0	79,59	12,2	167	149	4.50187e-05	0.000936045	1.0,1.0	0.855,0.963	0.091
ENSSSCG00000010070	SMARCB1	chr14	-	49875656	49880576	49875656	49875788	49884517	49884684	1462	84448	0,0	142220	12,1	298	149	4.59229e-05	0.000936045	1.0,1.0	0.855,0.991	0.077
ENSSSCG00000015969	CHRNA1	chr15	-	80680965	80681161	80680965	80681025	80683892	80684002	1504	2863158	21,0	41493714	66,73	285	149	4.25108e-05	0.000905007	0.986,1.0	0.97,0.964	0.026
ENSSSCG00000004275	FAM135A	chr1	+	50692606	50694380	50693542	50694380	50691643	50691798	919	73,6	9,0	75,68	0,0	298	149	3.81951e-05	0.000831611	0.802,1.0	1.0,1.0	-0.099
ENSSSCG00000016370	SEPTIN2	chr15	+	140050290	140051871	140051813	140051871	140049064	140049210	1553	299492	0,0	6171068	14,18	298	149	3.26826e-05	0.000728137	1.0,1.0	0.957,0.967	0.038
ENSSSCG00000017949	WRAP53	chr12	+	52966130	52966253	52966162	52966253	52965881	52965970	41	0,4	30,98	15,6	62,40	181	149	2.65621e-05	0.000605868	0.0,0.033	0.166,0.11	-0.122
ENSSSCG00000015288	RBBP5	chr9	-	65809395	65809568	65809395	65809512	65810656	65810682	786	52,9	11,0	47,43	0,0	205	149	2.58801e-05	0.000604711	0.775,1.0	1.0,1.0	-0.113
ENSSSCG00000031304	TCAIM	chr13	+	27676578	27676831	27676654	27676831	27673146	27673300	803	7,2	0,0	44,18	15,9	225	149	2.52521e-05	0.000604711	1.0,1.0	0.66,0.57	0.385
ENSSSCG00000017366	HDAC5	chr12	+	19091579	19091654	19091582	19091654	19083719	19083930	984	10,4	0,1	23,31	21,20	152	149	2.55444e-05	0.000604711	1.0,0.797	0.518,0.603	0.338
ENSSSCG00000010401	NA	chr14	+	90618383	90618550	90618389	90618550	90616435	90616567	1441	292,80	0,0	345201	11,13	155	149	2.53489e-05	0.000604711	1.0,1.0	0.968,0.937	0.047
ENSSSCG00000011769	FXR1	chr13	+	118894149	118897979	118897887	118897979	118893204	118893405	889	213339	108232	349353	98124	298	149	1.83728e-05	0.000475706	0.497,0.422	0.64,0.587	-0.154
ENSSSCG00000005288	TLE4	chr1	+	232433002	232433207	232433005	232433207	232407232	232407307	1685	0,0	7,4	8,13	25,20	152	149	1.65033e-05	0.000439172	0.0,0.0	0.239,0.389	-0.314
ENSSSCG00000013238	SLC39A13	chr2	-	15195384	15195508	15195384	15195484	15195664	15195797	792	0,0	99111	12,1	74,48	173	149	1.30534e-05	0.000357289	0.0,0.0	0.123,0.018	-0.07
ENSSSCG00000005890	ZNF7	chr4	+	165899	166016	165902	166016	161499	161626	1742	10,17	12,1	35,75	0,0	152	149	1.18772e-05	0.000334656	0.45,0.943	1.0,1.0	-0.303
ENSSSCG00000015519	RASAL2	chr9	+	120303327	120303527	120303348	120303527	120300783	120300985	1588	0,0	10,5	17,9	28,35	170	149	1.14871e-05	0.000333474	0.0,0.0	0.347,0.184	-0.265
ENSSSCG00000017401	ATP6V0A1	chr12	-	20323682	20326179	20323682	20323765	20329571	20329700	660	19,0	30,7	0,0	23,15	298	149	9.85522e-06	0.000295041	0.241,0.0	0.0,0.0	0.12
ENSSSCG00000003859	TUT4	chr6	+	159784293	159784517	159784296	159784517	159783244	159783360	695	2,2	12,9	19,10	4,7	152	149	8.36839e-06	0.00025861	0.14,0.179	0.823,0.583	-0.543
ENSSSCG00000023296	CENPE	chr8	+	117941222	117941330	117941225	117941330	117937969	117938128	1693	25,0	8,5	1,3	0,0	152	149	7.92835e-06	0.00025861	0.754,0.0	1.0,1.0	-0.623
ENSSSCG00000031125	AMPD2	chr4	-	110497314	110497582	110497314	110497444	110497684	110497774	1887	0,0	242,48	23,19	287332	287	149	8.20909e-06	0.00025861	0.0,0.0	0.04,0.029	-0.035
ENSSSCG00000016568	AHCYL2	chr18	-	19320787	19320899	19320787	19320896	19441415	19441928	437	51,1	11,3	0,1	2,21	152	149	5.66219e-06	0.000198102	0.82,0.246	0.0,0.045	0.51
ENSSSCG00000034414	PSME3IP1	chr6	-	19135580	19135718	19135580	19135712	19140602	19140726	537	0,0	23,8	5,2	8,5	155	149	5.79004e-06	0.000198102	0.0,0.0	0.375,0.278	-0.327
ENSSSCG00000036280	NA	chr14	-	50898672	50898892	50898672	50898883	50900349	50900475	1474	64,26	2,0	111238	13,52	158	149	2.49961e-06	9.21009e-05	0.968,1.0	0.89,0.812	0.133
ENSSSCG00000028925	CEP95	chr12	-	14536606	14536800	14536606	14536797	14538127	14538259	774	4,6	0,0	14,15	14,9	152	149	2.32734e-06	8.91836e-05	1.0,1.0	0.495,0.62	0.443
ENSSSCG00000035059	MCM10	chr10	-	48515307	48515448	48515307	48515445	48515590	48515695	151	0,1	19,4	8,9	11,7	152	149	2.1662e-06	8.64674e-05	0.0,0.197	0.416,0.558	-0.388
ENSSSCG00000015402	CACNA2D1	chr9	+	98193358	98193430	98193373	98193430	98186107	98186182	1640	245,42	115,8	522318	54,27	164	149	2.1182e-06	8.64674e-05	0.659,0.827	0.898,0.915	-0.164
ENSSSCG00000011121	NA	chr10	-	60517805	60518003	60517805	60517985	60524562	60524682	145	0,1	19,82	18,22	148137	167	149	1.94344e-06	8.46281e-05	0.0,0.011	0.098,0.125	-0.106
ENSSSCG00000003512	EIF4G3	chr6	-	79157767	79157876	79157767	79157873	79172203	79172326	528	14,3	0,0	76,66	25,42	152	149	1.49251e-06	6.8087e-05	1.0,1.0	0.749,0.606	0.323
ENSSSCG00000004010	ERMARD	chr1	-	535734	535874	535734	535869	537845	538014	911	18,18	0,0	15,30	9,7	154	149	1.24601e-06	5.9684e-05	1.0,1.0	0.617,0.806	0.288
ENSSSCG00000034854	SEC16A	chrAEMK02000682.1	+	1271799	1271933	1271802	1271933	1266780	1270417	4	5,3	0,0	34,18	33,25	152	149	9.28297e-07	4.68057e-05	1.0,1.0	0.502,0.414	0.542
ENSSSCG00000011575	ATG7	chr13	+	67471212	67471346	67471224	67471346	67469637	67469726	1027	0,0	44,28	26,2	42,28	161	149	7.24778e-07	3.85743e-05	0.0,0.0	0.364,0.062	-0.213
ENSSSCG00000011540	SETD5	chr13	+	65808265	65808474	65808322	65808474	65807833	65807939	942	8,0	62,6	43,29	26,44	206	149	3.82662e-07	2.15641e-05	0.085,0.0	0.545,0.323	-0.392
ENSSSCG00000021023	SCAF4	chr13	-	195353146	195353338	195353146	195353272	195353495	195353582	964	97,42	0,5	115,50	28,24	215	149	3.80435e-07	2.15641e-05	1.0,0.853	0.74,0.591	0.261
ENSSSCG00000003728	NA	chr6	-	115740726	115740921	115740726	115740918	115742341	115742450	1216	78,1	16,0	62105	0,0	152	149	2.47601e-07	1.58134e-05	0.827,1.0	1.0,1.0	-0.087
ENSSSCG00000009023	DCLK2	chr8	-	78726451	78726527	78726451	78726524	78744555	78744650	742	0,0	13,15	17,7	29,21	152	149	2.28511e-07	1.56366e-05	0.0,0.0	0.365,0.246	-0.305
ENSSSCG00000014343	NA	chr2	+	141218605	141218688	141218635	141218688	141218268	141218381	1072	20,12	675262	48,54	485467	179	149	1.74449e-07	1.28556e-05	0.024,0.037	0.076,0.088	-0.051
ENSSSCG00000001918	NPTN	chr7	+	59835985	59836007	59835997	59836007	59828989	59829263	263	536520	20,37	557438	76,72	161	149	2.5913e-08	2.06872e-06	0.961,0.929	0.872,0.849	0.085
ENSSSCG00000015446	PNPLA8	chr9	-	108310436	108311583	108310436	108311448	108315964	108316053	932	66,9	0,0	62,13	13,19	284	149	1.39246e-08	1.21271e-06	1.0,1.0	0.714,0.264	0.511
ENSSSCG00000003401	KIF1B	chr6	+	70567595	70567807	70567673	70567807	70564069	70564111	566	0,0	241,5	14,12	80115	227	149	1.05818e-08	1.01373e-06	0.0,0.0	0.103,0.064	-0.083
ENSSSCG00000006453	KIRREL1	chr4	-	92184179	92184354	92184179	92184306	92184992	92185120	875	20,8	0,0	50,48	27,26	197	149	9.39453e-09	1.01373e-06	1.0,1.0	0.583,0.583	0.417
ENSSSCG00000003354	CCNL2	chr6	-	63661786	63663719	63661786	63661886	63664283	63664348	975	311730	0,10	607377	23,30	298	149	1.01651e-08	1.01373e-06	1.0,0.973	0.93,0.863	0.09
ENSSSCG00000010340	PRXL2A	chr14	+	82261889	82262069	82261906	82262069	82257191	82257321	1433	32,51	1,0	18,28	5,16	166	149	4.3395e-09	5.93892e-07	0.966,1.0	0.764,0.611	0.295
ENSSSCG00000027444	STAU1	chr17	-	50814381	50814525	50814381	50814519	50815432	50815645	114	127,50	0,0	155264	28,22	155	149	3.66024e-09	5.84418e-07	1.0,1.0	0.842,0.92	0.119
ENSSSCG00000014207	APC	chr2	-	116937320	116937699	116937320	116937396	116940557	116940656	640	169,3	0,0	77,38	11,14	298	149	1.31942e-10	2.52802e-08	1.0,1.0	0.778,0.576	0.323
ENSSSCG00000025928	NA	chr6	-	53975182	53976135	53975182	53975306	53976811	53976919	545	954021291	0,163	94246727	76143	298	149	9.15814e-11	2.19337e-08	1.0,0.985	0.984,0.959	0.021
ENSSSCG00000027738	LRRFIP2	chr13	+	21736964	21737015	21736967	21737015	21735609	21735684	1363	11,1	0,0	6,5	30,12	152	149	7.64111e-11	2.19337e-08	1.0,1.0	0.164,0.29	0.773
ENSSSCG00000009192	PDLIM5	chr8	-	125132619	125133038	125132619	125132711	125134672	125134715	1696	520,94	94,15	601346	12,25	298	149	4.47156e-11	2.14188e-08	0.734,0.758	0.962,0.874	-0.172
ENSSSCG00000040494	RPL3	chr5	+	8923706	8923899	8923714	8923899	8922664	8922753	218	140424	0,0	2713743	0,478	157	149	1.13654e-12	1.0888e-09	1.0,1.0	1.0,0.881	0.059

## Sheet: A5SS
GeneID	geneSymbol	chr	strand	longExonStart_0base	longExonEnd	shortES	shortEE	flankingES	flankingEE	ID	IJC_SAMPLE_1	SJC_SAMPLE_1	IJC_SAMPLE_2	SJC_SAMPLE_2	IncFormLen	SkipFormLen	PValue	FDR	IncLevel1	IncLevel2	IncLevelDifference
ENSSSCG00000012510	ARMCX2	chrX	-	83217760	83218177	83218105	83218177	83217145	83217209	208	7,30	0,9	47,64	35,67	298	149	0.006692	0.046844	1.0,0.625	0.402,0.323	0.45
ENSSSCG00000014149	MEF2C	chr2	-	96155706	96155893	96155715	96155893	96152765	96152813	557	312,84	4,11	1338724	111,62	158	149	0.00660169	0.046812	0.987,0.878	0.919,0.917	0.014
ENSSSCG00000038969	NA	chr6	-	52105331	52105595	52105346	52105595	52104560	52104646	335	324353	326348	249610	188408	164	149	0.00619721	0.0445221	0.475,0.48	0.546,0.576	-0.083
ENSSSCG00000040089	TEDC1	chrAEMK02000452.1	+	3520869	3520956	3520869	3520938	3521351	3521504	379	33,17	0,14	10,11	0,1	167	149	0.00542008	0.0394582	1.0,0.52	1.0,0.908	-0.194
ENSSSCG00000036564	ZNF740	chr5	+	18410519	18411035	18410519	18410835	18413185	18413335	120	18,13	26,0	13,5	28,39	298	149	0.005154	0.0380282	0.257,1.0	0.188,0.06	0.505
ENSSSCG00000035693	POLRMT	chr2	+	77695282	77695492	77695282	77695381	77697753	77698325	498	6,0	4,15	0,2	15124	260	149	0.00476159	0.035614	0.462,0.0	0.0,0.009	0.227
ENSSSCG00000002885	USF2	chr6	+	44775047	44775502	44775047	44775166	44775924	44776075	404	124308	0,20	146422	21,34	298	149	0.00419489	0.0319189	1.0,0.885	0.777,0.861	0.124
ENSSSCG00000008395	VRK2	chr3	-	83535940	83536075	83536020	83536075	83534288	83534429	526	129,13	0,0	48,48	3,3	229	149	0.00409237	0.0319189	1.0,1.0	0.912,0.912	0.088
ENSSSCG00000035653	PGAP2	chr9	-	6297920	6298027	6297932	6298027	6297211	6297320	961	8,30	19,48	65,44	54,36	161	149	0.00420909	0.0319189	0.28,0.366	0.527,0.531	-0.206
ENSSSCG00000009473	MYCBP2	chr11	-	49194122	49194221	49194131	49194221	49190656	49190737	164	17,2	38,13	37,25	18,32	158	149	0.00400529	0.031694	0.297,0.127	0.66,0.424	-0.33
ENSSSCG00000005651	ODF2	chr1	+	268887302	268887561	268887302	268887403	268889364	268889527	255	0,0	12,33	2,8	18,63	298	149	0.00348648	0.0279944	0.0,0.0	0.053,0.06	-0.056
ENSSSCG00000003744	MOCOS	chr6	+	119991769	119991848	119991769	119991834	119994374	119994499	306	7,6	0,5	14,6	0,0	163	149	0.00285693	0.0232819	1.0,0.523	1.0,1.0	-0.238
ENSSSCG00000015558	SMG7	chr9	+	124763013	124763440	124763013	124763302	124765324	124765469	943	0,0	7,5	12,6	80,46	287	149	0.00275317	0.0227762	0.0,0.0	0.072,0.063	-0.068
ENSSSCG00000016692	TAX1BP1	chr18	-	44838255	44838430	44838384	44838430	44837491	44837640	850	708751	7,36	832670	42,40	278	149	0.00263891	0.0221668	0.982,0.918	0.914,0.9	0.043
ENSSSCG00000015106	HYOU1	chr9	-	46266500	46266821	46266773	46266821	46264932	46266397	941	41,80	0,2	31125	4,8	298	149	0.00262288	0.0221668	1.0,0.952	0.795,0.887	0.135
ENSSSCG00000004931	IGDCC4	chr1	-	163399567	163399873	163399711	163399873	163399011	163399174	456	6,0	14,4	0,2	21,73	293	149	0.00254977	0.022098	0.179,0.0	0.0,0.014	0.082
ENSSSCG00000034647	MRPS15	chr6	-	92544800	92544966	92544881	92544966	92543591	92543650	353	1,23	324690	21,15	355300	230	149	0.00235105	0.0207044	0.002,0.021	0.037,0.031	-0.023
ENSSSCG00000033162	UBAC1	chrAEMK02000682.1	+	1667172	1667329	1667172	1667281	1667746	1667963	4	59126	93351	39,80	149335	197	149	0.00223135	0.0201839	0.324,0.214	0.165,0.153	0.11
ENSSSCG00000003872	EPS15	chr6	+	160712468	160712672	160712468	160712558	160713493	160713639	380	70,5	259,7	115,95	193,97	263	149	0.00225498	0.0201839	0.133,0.288	0.252,0.357	-0.094
ENSSSCG00000014401	NR3C1	chr2	-	144855964	144856131	144855967	144856131	144850173	144850290	268	53,0	166,5	5,1	68,36	152	149	0.00204628	0.0189368	0.238,0.0	0.067,0.027	0.072
ENSSSCG00000014831	PAAF1	chr9	+	8280946	8281271	8280946	8281075	8282586	8282627	965	0,22	7,0	7,28	0,0	298	149	0.00153502	0.0144503	0.0,1.0	1.0,1.0	-0.5
ENSSSCG00000038394	NA	chr3	+	71492283	71492460	71492283	71492427	71493398	71499500	1014	16,6	0,0	15,22	3,3	182	149	0.00146316	0.0140155	1.0,1.0	0.804,0.857	0.169
ENSSSCG00000005303	PIGO	chr1	-	235882718	235884243	235884018	235884243	235881958	235882162	524	62,92	8,0	97126	0,1	298	149	0.00138632	0.0135166	0.795,1.0	1.0,0.984	-0.095
ENSSSCG00000009244	SEC31A	chr8	+	135478563	135478905	135478563	135478860	135485736	135485795	354	98,40	42,33	117,51	140,81	194	149	0.00124394	0.0123489	0.642,0.482	0.391,0.326	0.204
ENSSSCG00000035999	NUDT16L1	chr3	-	37691872	37692203	37691942	37692203	37690991	37691214	363	0,14	13140	5,17	24,41	219	149	0.000942277	0.00952747	0.0,0.064	0.124,0.22	-0.14
ENSSSCG00000002340	PSEN1	chr7	+	96490898	96491038	96490898	96491026	96517744	96517998	179	151,27	26,4	124157	59,49	161	149	0.000693306	0.00714236	0.843,0.862	0.66,0.748	0.149
ENSSSCG00000011103	PARD3	chr10	-	57190692	57190844	57190695	57190844	57184078	57184306	366	71,23	0,14	27,14	0,0	152	149	0.000679986	0.00713985	1.0,0.617	1.0,1.0	-0.192
ENSSSCG00000004516	MBD1	chr1	-	99898640	99901244	99899868	99901244	99896140	99896370	465	4,5	0,0	14,11	15,0	298	149	0.000671476	0.00713985	1.0,1.0	0.318,1.0	0.341
ENSSSCG00000012328	HUWE1	chrX	-	46291497	46291625	46291542	46291625	46289878	46289975	894	56,26	72,39	122141	93,88	194	149	0.000639547	0.00698385	0.374,0.339	0.502,0.552	-0.17
ENSSSCG00000035939	ZNF512B	chr17	-	62790199	62790370	62790244	62790370	62790038	62790110	57	44,98	0,0	213175	8,9	194	149	0.000601401	0.00670186	1.0,1.0	0.953,0.937	0.055
ENSSSCG00000011389	AMIGO3	chr13	-	32251642	32252313	32252170	32252313	32251440	32251568	653	69,29	3,1	113,70	17,14	298	149	0.000601449	0.00670186	0.92,0.935	0.769,0.714	0.186
ENSSSCG00000008014	NUBP2	chr3	-	40180300	40180699	40180580	40180699	40179699	40179854	1046	13101	0,0	27,71	8,0	298	149	0.000547082	0.00635546	1.0,1.0	0.628,1.0	0.186
ENSSSCG00000038947	NA	chr7	+	77926462	77927683	77926462	77926626	77950750	77951028	612	88,37	0,0	66,27	6,1	298	149	0.000456062	0.00541326	1.0,1.0	0.846,0.931	0.111
ENSSSCG00000017290	STRADA	chr12	+	15202146	15202226	15202146	15202202	15204175	15204233	143	8,4	0,0	18,13	5,1	173	149	0.000432854	0.00525196	1.0,1.0	0.756,0.918	0.163
ENSSSCG00000017100	MTRR	chr16	-	74266408	74266562	74266422	74266562	74261286	74261662	96	0,0	2,5	8,2	31,11	163	149	0.000414618	0.00514503	0.0,0.0	0.191,0.143	-0.167
ENSSSCG00000016949	TRAPPC13	chr16	+	44171175	44171226	44171175	44171220	44177546	44177680	103	8,0	31,8	0,0	17,16	155	149	0.000375076	0.00476259	0.199,0.0	0.0,0.0	0.1
ENSSSCG00000015888	RBMS1	chr15	-	67206807	67206923	67206816	67206923	67205600	67205650	893	21,14	11,6	91123	141174	158	149	0.000323823	0.00420969	0.643,0.688	0.378,0.4	0.276
ENSSSCG00000023727	TRIM37	chr12	-	35369432	35369500	35369444	35369500	35361676	35361801	356	72,25	0,0	13,14	15,0	161	149	0.000190272	0.00253386	1.0,1.0	0.445,1.0	0.277
ENSSSCG00000029615	VAMP7	chrX	+	125871497	125871652	125871497	125871587	125877174	125877232	218	245,13	20,1	121,85	0,3	214	149	0.00018079	0.00246779	0.895,0.901	1.0,0.952	-0.078
ENSSSCG00000011103	PARD3	chr10	-	57190692	57190844	57190695	57190844	57189580	57189625	367	53,18	14,0	27,8	0,0	152	149	0.000154958	0.00234252	0.788,1.0	1.0,1.0	-0.106
ENSSSCG00000005477	FKBP15	chr1	-	253826500	253826603	253826530	253826603	253821934	253822106	514	75,24	0,8	28,34	16,18	179	149	0.00016085	0.00234252	1.0,0.714	0.593,0.611	0.255
ENSSSCG00000011997	CHMP2B	chr13	-	168568746	168569567	168569321	168569567	168555186	168555278	580	0,3	47,41	22,26	108199	298	149	0.000167323	0.00234252	0.0,0.035	0.092,0.061	-0.059
ENSSSCG00000011278	TRAK1	chr13	+	25919410	25919629	25919410	25919566	25928677	25928780	727	4,4	0,0	25,31	6,7	212	149	0.000157837	0.00234252	1.0,1.0	0.745,0.757	0.249
ENSSSCG00000024748	THUMPD1	chr3	+	25291188	25291637	25291188	25291529	25292980	25295347	980	30,19	0,0	92100	8,8	257	149	0.00016615	0.00234252	1.0,1.0	0.87,0.879	0.125
ENSSSCG00000003667	TRIT1	chr6	-	95644386	95644558	95644445	95644558	95644117	95644195	983	0,0	14,18	4,6	17,26	208	149	0.000108059	0.00173531	0.0,0.0	0.144,0.142	-0.143
ENSSSCG00000002812	KIFC3	chr6	-	19660843	19661529	19661420	19661529	19659986	19660642	509	6,85	0,5	16,49	6,15	298	149	0.000104644	0.00173138	1.0,0.895	0.571,0.62	0.352
ENSSSCG00000014794	NUP98	chr9	+	6355157	6355245	6355157	6355221	6361823	6361916	1015	96,5	3,0	76,82	12,15	173	149	7.11839e-05	0.00121457	0.965,1.0	0.845,0.825	0.147
ENSSSCG00000014014	TBC1D9B	chr2	+	78693423	78693631	78693423	78693535	78696278	78696491	504	34,11	28,0	76,66	0,0	245	149	6.89471e-05	0.00121436	0.425,1.0	1.0,1.0	-0.287
ENSSSCG00000015288	RBBP5	chr9	-	65791934	65792126	65792048	65792126	65783735	65785835	448	52,15	7,0	18,26	10,19	263	149	3.61964e-05	0.000658774	0.808,1.0	0.505,0.437	0.433
ENSSSCG00000011218	SLC4A7	chr13	-	13987175	13987364	13987214	13987364	13978970	13979086	668	116,27	0,0	67,33	10,1	188	149	2.27239e-05	0.000427836	1.0,1.0	0.842,0.963	0.098
ENSSSCG00000003667	TRIT1	chr6	-	95644362	95644558	95644445	95644558	95644117	95644195	982	0,0	14,18	8,5	17,26	232	149	2.09613e-05	0.000408746	0.0,0.0	0.232,0.11	-0.171
ENSSSCG00000036564	ZNF740	chr5	+	18410519	18411035	18410519	18410835	18413679	18413769	121	9,8	0,0	9,10	2,4	298	149	1.42615e-05	0.000288399	1.0,1.0	0.692,0.556	0.376
ENSSSCG00000010313	VCL	chr14	+	76800765	76804363	76800765	76800951	76806331	76806535	993	109,6	633,78	198201	551752	298	149	1.20249e-05	0.000252523	0.079,0.037	0.152,0.118	-0.077
ENSSSCG00000010685	TIAL1	chr14	-	129451105	129452627	129452539	129452627	129450568	129450644	794	0,30	281165	43,25	206126	298	149	1.08223e-05	0.000242049	0.0,0.083	0.095,0.09	-0.051
ENSSSCG00000035293	NA	chr2	-	1477851	1479819	1479654	1479819	1474895	1475058	979	1831235	0,18	444783	13,39	298	149	1.10828e-05	0.000242049	1.0,0.972	0.945,0.909	0.059
ENSSSCG00000000742	ITFG2	chr5	-	67298718	67299786	67299690	67299786	67298412	67298584	111	10,13	0,0	4,23	15,2	298	149	9.94559e-06	0.0002361	1.0,1.0	0.118,0.852	0.515
ENSSSCG00000009472	FBXL3	chr11	-	49145379	49145731	49145523	49145731	49142292	49142415	82	166,31	1,0	153113	12,7	293	149	8.79452e-06	0.000218264	0.988,1.0	0.866,0.891	0.115
ENSSSCG00000015692	R3HDM1	chr15	-	16296202	16296457	16296388	16296457	16291887	16292039	874	30,7	0,0	85,65	15,9	298	149	8.18945e-06	0.000212926	1.0,1.0	0.739,0.783	0.239
ENSSSCG00000023498	HSPB6	chr6	-	45183768	45183998	45183789	45183998	45182653	45182776	417	67153	0,0	504499	48,6	170	149	7.68022e-06	0.00020967	1.0,1.0	0.902,0.986	0.056
ENSSSCG00000022353	RAP1GDS1	chr8	-	121954565	121954746	121954623	121954746	121948197	121948323	352	31,7	334,69	5,7	347194	207	149	6.9852e-06	0.000200732	0.063,0.068	0.01,0.025	0.048
ENSSSCG00000009611	XPO7	chr14	+	6245494	6245587	6245494	6245560	6248561	6248666	608	0,0	157,2	9,12	160,59	176	149	4.55373e-06	0.000146172	0.0,0.0	0.045,0.147	-0.096
ENSSSCG00000021698	RRP1B	chr13	+	206645592	206645639	206645592	206645612	206646285	206646414	728	0,1	30,60	6,10	19,61	176	149	4.45486e-06	0.000146172	0.0,0.014	0.211,0.122	-0.159
ENSSSCG00000015077	RNF214	chr9	+	44600763	44601274	44600763	44600809	44602213	44602273	936	20,9	0,1	26,40	12,18	298	149	4.81885e-06	0.000146172	1.0,0.818	0.52,0.526	0.386
ENSSSCG00000001002	PRPF4B	chr7	+	2406791	2408695	2406791	2406945	2409381	2409496	177	0,1	70,48	17,6	87,44	298	149	2.06135e-06	7.50332e-05	0.0,0.01	0.089,0.064	-0.071
ENSSSCG00000004199	EPB41L2	chr1	+	32600542	32601324	32600542	32601100	32603073	32603196	433	0,0	53161	13,41	292319	298	149	1.2321e-06	4.8052e-05	0.0,0.0	0.022,0.06	-0.041
ENSSSCG00000011102	NRP1	chr10	-	56304335	56304440	56304356	56304440	56299658	56299718	79	127,24	7,0	123100	23,37	170	149	1.09985e-06	4.61937e-05	0.941,1.0	0.824,0.703	0.207
ENSSSCG00000012411	PHKA1	chrX	-	58476575	58478412	58478373	58478412	58464047	58464218	212	0,0	43,8	12,1	13,5	298	149	6.1328e-07	2.79042e-05	0.0,0.0	0.316,0.091	-0.204
ENSSSCG00000015815	FGFR1	chr15	+	48091673	48091763	48091673	48091757	48092005	48092178	880	2,4	0,0	31,27	66,47	155	149	5.60282e-07	2.78103e-05	1.0,1.0	0.311,0.356	0.666
ENSSSCG00000006925	KYAT3	chr4	+	127456877	127456975	127456877	127456971	127472991	127473050	1084	0,0	183,23	13,14	101210	153	149	5.11409e-07	2.78103e-05	0.0,0.0	0.111,0.061	-0.086
ENSSSCG00000014794	NUP98	chr9	+	6355157	6355296	6355157	6355245	6361823	6361916	1017	0,0	77,5	12,17	59,66	200	149	3.95829e-08	2.40136e-06	0.0,0.0	0.132,0.161	-0.147
ENSSSCG00000004535	TCF4	chr1	-	104724626	104724789	104724638	104724789	104721134	104721364	575	6,5	47,11	40,31	21,9	161	149	1.17627e-08	8.02807e-07	0.106,0.296	0.638,0.761	-0.499
ENSSSCG00000037779	CAPN10	chr15	+	139560112	139560466	139560112	139560244	139561353	139561550	785	0,4	24130	15,23	52,86	298	149	5.94141e-09	4.6343e-07	0.0,0.015	0.126,0.118	-0.114
ENSSSCG00000009834	ATXN2	chr14	-	32697873	32697940	32697879	32697940	32680886	32681071	816	46,20	0,3	67,83	68,43	155	149	2.1961e-09	1.99845e-07	1.0,0.865	0.486,0.65	0.364
ENSSSCG00000027709	PARP9	chr13	+	137967931	137968073	137967931	137967965	137970211	137971047	617	0,0	11,5	6,6	2,1	257	149	1.21668e-09	1.32862e-07	0.0,0.0	0.635,0.777	-0.706
ENSSSCG00000016535	CALD1	chr18	-	14301383	14302503	14302100	14302503	14294719	14294865	72	0,18	20128	4151095	9381489	298	149	1.5084e-10	2.05897e-08	0.0,0.066	0.181,0.269	-0.192
ENSSSCG00000011218	SLC4A7	chr13	-	13987175	13987364	13987214	13987364	13983850	13984219	669	29,8	0,0	12,3	12,8	188	149	3.48234e-11	6.33785e-09	1.0,1.0	0.442,0.229	0.664
ENSSSCG00000039506	NA	chr5	+	21561121	21561939	21561121	21561199	21562252	21562418	332	11,22	1591872	34,87	3821220	298	149	1.88237e-11	5.13888e-09	0.033,0.006	0.043,0.034	-0.019
ENSSSCG00000001400	DDX39B	chr7	-	23660820	23662820	23662701	23662820	23660532	23660664	153	23,23	3581016	171172	991689	298	149	0	0	0.031,0.011	0.079,0.111	-0.074

## Sheet: MXE
GeneID	geneSymbol	chr	strand	1stExonStart_0base	1stExonEnd	2ndExonStart_0base	2ndExonEnd	upstreamES	upstreamEE	downstreamES	downstreamEE	ID	IJC_SAMPLE_1	SJC_SAMPLE_1	IJC_SAMPLE_2	SJC_SAMPLE_2	IncFormLen	SkipFormLen	PValue	FDR	IncLevel1	IncLevel2	IncLevelDifference
ENSSSCG00000011407	RASSF1	chr13	-	32818465	32818570	32821877	32822133	32817970	32818268	32822600	32822707	1929	0,0	78215	8,7	243217	298	254	0.0105865	0.0499775	0.0,0.0	0.027,0.027	-0.027
ENSSSCG00000040912	SNX6	chr7	+	65156936	65157049	65159113	65159324	65156676	65156724	65168584	65168689	425	7,1	30,0	0,0	12,2	262	298	0.0104897	0.0496126	0.21,1.0	0.0,0.0	0.605
ENSSSCG00000003144	DHDH	chr6	+	54215554	54215679	54216759	54216913	54213984	54214237	54217140	54217201	2703	148264	120175	83113	34,57	274	298	0.0104593	0.0495605	0.573,0.621	0.726,0.683	-0.108
ENSSSCG00000005367	TSTD2	chr1	-	239488023	239488233	239489623	239489738	239483804	239484118	239491450	239491551	1257	6,0	139,17	10,5	79,46	264	298	0.0104085	0.0494112	0.046,0.0	0.125,0.109	-0.094
ENSSSCG00000024823	NA	chr6	+	54606337	54606398	54610255	54610455	54603716	54603889	54610760	54611266	823	85881	2173140	186730	5001453	210	298	0.0102457	0.0487292	0.357,0.285	0.346,0.416	-0.06
ENSSSCG00000004957	CLN6	chr1	-	166113052	166113241	166114490	166114589	166112682	166112738	166118812	166118927	1574	85,25	36,58	20,74	151167	248	298	0.010029	0.0477872	0.739,0.341	0.137,0.347	0.298
ENSSSCG00000008395	VRK2	chr3	-	83450119	83450286	83454523	83454582	83444630	83444789	83457257	83457378	1337	9,35	88103	28,31	71,44	208	298	0.00984762	0.0470109	0.128,0.327	0.361,0.502	-0.204
ENSSSCG00000032501	NA	chr3	+	41095819	41095979	41096158	41096311	41095569	41095663	41096430	41096700	2853	4356	94626	34127	58203	298	298	0.0098048	0.0468941	0.041,0.363	0.37,0.385	-0.176
ENSSSCG00000007151	CDC25B	chr17	-	31915332	31915512	31915630	31915711	31915039	31915135	31916170	31916305	1025	66,54	149124	96,90	111150	230	298	0.00971498	0.0465517	0.365,0.361	0.528,0.437	-0.12
ENSSSCG00000006202	CSPP1	chr4	-	67701787	67701868	67705692	67705716	67700131	67700230	67706745	67706849	2463	0,0	5,3	4,0	7,6	173	230	0.00965956	0.0463731	0.0,0.0	0.432,0.0	-0.216
ENSSSCG00000009290	MIPEP	chr11	-	2737290	2737410	2759220	2759330	2703194	2703316	2760729	2760934	280	66175	0,201	38,48	37,51	259	269	0.00963249	0.0463303	1.0,0.475	0.516,0.494	0.233
ENSSSCG00000013775	ADGRE5	chr2	-	64852178	64852325	64853953	64854085	64851578	64851725	64857304	64857460	781	0,14	61,42	53,56	178154	281	296	0.00962438	0.0463303	0.0,0.26	0.239,0.277	-0.128
ENSSSCG00000004047	MRPL18	chr1	-	7582905	7583137	7588690	7588877	7581762	7582126	7589176	7589341	828	14202	142409	57189	132219	298	298	0.00955662	0.0461392	0.09,0.331	0.302,0.463	-0.172
ENSSSCG00000030528	LTN1	chr13	-	192300511	192300706	192302281	192302502	192298865	192299033	192303378	192303550	2043	131,48	68,22	66,29	51,38	298	298	0.00954314	0.0461392	0.658,0.686	0.564,0.433	0.174
ENSSSCG00000036237	NA	chr5	-	21140018	21140138	21140398	21140530	21138972	21139157	21141022	21141278	340	21108	341216	153419	453633	281	269	0.00949873	0.0460337	0.056,0.324	0.244,0.388	-0.126
ENSSSCG00000034952	DPM1	chr17	-	52358708	52358777	52363299	52363395	52355352	52355467	52366196	52366222	1398	14156	141158	129198	143137	245	218	0.00948123	0.0460337	0.081,0.468	0.445,0.563	-0.229
ENSSSCG00000020912	HECTD2	chr14	+	103142185	103142275	103152872	103152937	103141370	103141473	103155934	103155980	2304	11,0	8,12	76,34	30,19	239	214	0.00937121	0.0455887	0.552,0.0	0.694,0.616	-0.379
ENSSSCG00000028771	MEF2A	chr1	+	138417747	138417939	138430711	138430915	138371348	138371434	138468427	138468559	1673	326,13	120,0	181140	114102	298	298	0.00920297	0.0448557	0.731,1.0	0.614,0.579	0.269
ENSSSCG00000012123	RAB9A	chrX	+	10344264	10344292	10344332	10344448	10343687	10343776	10348290	10349384	543	0,0	116,87	3,4	121,55	177	265	0.00900556	0.0439774	0.0,0.0	0.036,0.098	-0.067
ENSSSCG00000009611	XPO7	chr14	+	6239851	6239998	6245494	6245560	6188103	6188152	6248561	6248666	1607	34,0	69,2	52,54	48,25	296	215	0.00893579	0.0437203	0.264,0.0	0.44,0.611	-0.393
ENSSSCG00000003776	ACADM	chr6	-	137566414	137566495	137567128	137567229	137561729	137561860	137568063	137568133	752	282182	19118	241324	146224	250	230	0.00889072	0.0436052	0.932,0.587	0.603,0.571	0.173
ENSSSCG00000011961	TFG	chr13	-	158301143	158301284	158305875	158306043	158295687	158295786	158311601	158311748	1436	1609291	35349	805382	481486	298	290	0.00889519	0.0436052	0.978,0.448	0.62,0.433	0.186
ENSSSCG00000030186	KIF2A	chr16	+	41078199	41078404	41080201	41080312	41077745	41077888	41081540	41081608	870	115,95	220,70	354313	214166	298	260	0.00884275	0.0435152	0.313,0.542	0.591,0.622	-0.179
ENSSSCG00000001485	MLIP	chr7	-	26599397	26599601	26620966	26621095	26573829	26573883	26633928	26633973	2289	24,46	7,0	42,70	0,2	278	298	0.00881897	0.0435152	0.786,1.0	1.0,0.974	-0.094
ENSSSCG00000027723	NA	chr15	+	137602368	137602436	137609312	137609383	137571605	137571739	137613099	137613157	2485	0,0	82141	4,5	143,67	217	220	0.00882732	0.0435152	0.0,0.0	0.028,0.07	-0.049
ENSSSCG00000035488	WDR44	chrX	+	97016001	97016124	97019200	97019392	97012214	97012328	97019588	97019690	2649	169,66	181,47	136132	211188	272	298	0.00873815	0.0432505	0.506,0.606	0.414,0.435	0.132
ENSSSCG00000040889	NA	chr4	+	109723873	109723935	109726455	109726573	109721909	109723000	109727210	109728257	2973	5,49	170753	17186	407649	211	267	0.00864231	0.0428591	0.036,0.076	0.05,0.266	-0.102
ENSSSCG00000017671	RNFT1	chr12	-	36173572	36173684	36174074	36174271	36172978	36173436	36174700	36174847	115	0,3	16,0	18,23	1,1	298	261	0.00853859	0.0424272	0.0,1.0	0.94,0.953	-0.446
ENSSSCG00000014800	RNF121	chr9	+	6536331	6536473	6555048	6555203	6532281	6532319	6559149	6559257	623	86,23	234139	32139	79,80	291	298	0.0085259	0.0424272	0.273,0.145	0.293,0.64	-0.258
ENSSSCG00000033120	PALM2AKAP2	chr1	+	250956605	250956707	250966942	250967638	250951150	250951172	251036262	251036348	1176	34,5	3,0	137110	24,26	251	298	0.00840267	0.0419149	0.931,1.0	0.871,0.834	0.113
ENSSSCG00000006544	UBE2Q1	chr4	+	95228156	95228252	95228477	95228544	95227888	95227937	95229022	95229533	2899	577304	23130	317166	80158	245	216	0.00833127	0.0416401	0.957,0.673	0.777,0.481	0.186
ENSSSCG00000036898	NIPA2	chr15	-	32184672	32184763	32190784	32190841	32183104	32183265	32192485	32192715	2985	128,63	584166	59,74	153,98	206	240	0.00815823	0.0408551	0.203,0.307	0.31,0.468	-0.134
ENSSSCG00000004199	EPB41L2	chr1	+	32590742	32590805	32592738	32592885	32586010	32586183	32594221	32594323	1119	0,4	11,8	23,56	34,40	212	296	0.00806787	0.040482	0.0,0.411	0.486,0.662	-0.369
ENSSSCG00000025796	NLE1	chr12	+	40039226	40039303	40040142	40040335	40038104	40038184	40040840	40040976	108	23,56	0,87	34,37	53,93	226	298	0.00799169	0.0401787	1.0,0.459	0.458,0.344	0.329
ENSSSCG00000036350	NA	chr18	+	46213424	46213462	46214638	46214774	46213183	46213267	46215319	46215857	1884	0,139	26134	47578	98,38	187	285	0.00796343	0.0401156	0.0,0.613	0.422,0.959	-0.384
ENSSSCG00000023266	FOXJ3	chr6	+	169047730	169047805	169072960	169073044	169039354	169039679	169095229	169095331	1728	47,6	8,0	73,46	24,25	224	233	0.00786195	0.0396827	0.859,1.0	0.76,0.657	0.221
ENSSSCG00000011772	NA	chr13	+	120762854	120762944	120765075	120765156	120756799	120756916	120778215	120778323	2084	23,0	59,9	56,18	35,30	239	230	0.00760844	0.0384791	0.273,0.0	0.606,0.366	-0.349
ENSSSCG00000005665	PHYHD1	chr1	+	269249475	269249538	269250184	269250206	269249339	269249395	269252157	269252286	1698	6,4	12,0	6,5	0,1	212	171	0.00736821	0.0373381	0.287,1.0	1.0,0.801	-0.257
ENSSSCG00000027738	LRRFIP2	chr13	+	21728557	21728626	21732209	21732251	21725546	21725591	21733661	21733727	2163	0,5	19,16	10,12	20,23	218	191	0.00732575	0.0371967	0.0,0.215	0.305,0.314	-0.202
ENSSSCG00000014232	LOX	chr2	-	125598986	125599082	125602530	125602687	125598506	125598622	125604406	125604544	589	255146	902113	13171029	928520	298	245	0.00729074	0.0370927	0.189,0.515	0.538,0.619	-0.227
ENSSSCG00000007580	WIPI2	chr3	+	3807310	3807393	3820155	3820325	3800185	3800432	3821633	3821730	2767	4,79	46259	93107	234193	232	298	0.0071986	0.036697	0.1,0.282	0.338,0.416	-0.186
ENSSSCG00000016828	NA	chr16	+	20534936	20535060	20535672	20535795	20532306	20532400	20536857	20537109	2012	14,35	149,84	64,39	138,77	273	272	0.00711415	0.0363391	0.086,0.293	0.316,0.335	-0.136
ENSSSCG00000012411	PHKA1	chrX	-	58476575	58476626	58478373	58478412	58464047	58464218	58478541	58478657	554	45,8	0,0	22,7	5,0	188	200	0.00707723	0.0362229	1.0,1.0	0.824,1.0	0.088
ENSSSCG00000026569	CLEC16A	chr3	-	32130087	32130236	32140117	32140251	32127004	32127110	32145203	32145332	2218	169,12	48,10	36,23	40,25	283	298	0.00687316	0.0352491	0.788,0.558	0.487,0.492	0.184
ENSSSCG00000001009	RIPK1	chr7	+	1864737	1864887	1867253	1867330	1862342	1862571	1873827	1873918	486	71,15	4,7	39,51	15,51	298	226	0.00673005	0.0345846	0.931,0.619	0.664,0.431	0.228
ENSSSCG00000035702	WDSUB1	chr15	-	66225422	66225516	66230051	66230144	66211191	66211225	66234648	66234833	2470	31,25	0,3	26,30	4,8	242	243	0.00671921	0.0345846	1.0,0.893	0.867,0.79	0.118
ENSSSCG00000004651	GALK2	chr1	-	122444377	122444476	122494127	122494274	122442728	122442881	122503952	122504076	1316	16,0	63,52	2,1	51,41	296	248	0.00658337	0.0340177	0.175,0.0	0.032,0.02	0.061
ENSSSCG00000004570	TPM1	chr1	-	109014558	109014684	109014879	109015005	109001699	109001833	109015757	109015897	1681	448696	172616130	6331295	1142719691	275	275	0.0065931	0.0340177	0.206,0.041	0.052,0.062	0.067
ENSSSCG00000031572	MFF	chr15	+	128784092	128784167	128788471	128788630	128781217	128781306	128797271	128797356	2459	1,4	141,77	15,6	189113	224	298	0.00649963	0.0336715	0.009,0.065	0.096,0.066	-0.044
ENSSSCG00000006277	SPIDR	chr4	-	79878356	79878474	79879249	79879343	79878113	79878167	79892496	79892643	2983	2,29	7,63	15,11	9,11	243	267	0.00644471	0.0334549	0.239,0.336	0.647,0.524	-0.298
ENSSSCG00000013432	MIDN	chr2	-	77207717	77207846	77209884	77209947	77207322	77207634	77210136	77210224	1631	173,68	0,7	307286	34,10	212	278	0.0063054	0.0327984	1.0,0.927	0.922,0.974	0.016
ENSSSCG00000013297	CD44	chr2	-	25821175	25821304	25827686	25827812	25811930	25811996	25835942	25836173	601	13,24	0,1	92,85	4,11	275	278	0.00621014	0.0323688	1.0,0.96	0.959,0.887	0.057
ENSSSCG00000004751	CHP1	chr1	-	130080586	130080648	130089893	130090021	130076048	130076171	130095175	130095256	1205	220,56	110,29	250208	85,58	277	211	0.00620071	0.0323688	0.604,0.595	0.691,0.732	-0.112
ENSSSCG00000009281	NA	chr11	+	2349624	2349819	2352147	2352249	2333408	2333580	2357368	2357456	1373	153262	233831	230383	315482	298	251	0.00620897	0.0323688	0.356,0.21	0.381,0.401	-0.108
ENSSSCG00000005060	KTN1	chr1	+	184967774	184967861	184971032	184971122	184965643	184965734	184975527	184975608	1075	62,29	413171	54,48	192195	236	239	0.00585367	0.0306987	0.132,0.147	0.222,0.2	-0.072
ENSSSCG00000010134	TANGO2	chr14	+	51457389	51457504	51461433	51461587	51455313	51455402	51461931	51462036	2364	0,4	232108	4,10	50273	264	298	0.00582521	0.0306123	0.0,0.04	0.083,0.04	-0.041
ENSSSCG00000010563	BTRC	chr14	+	112495834	112495912	112514634	112514724	112452575	112452683	112554076	112554308	2338	3,0	57,6	5,6	33,25	227	239	0.00571768	0.0301092	0.053,0.0	0.138,0.202	-0.144
ENSSSCG00000021060	RCBTB1	chr11	+	18165097	18165256	18168054	18168162	18161883	18162050	18168816	18168959	273	39,25	94,27	37,68	28,50	298	257	0.00567113	0.0299258	0.264,0.444	0.533,0.54	-0.182
ENSSSCG00000003433	PLOD1	chr6	+	72013238	72013304	72013859	72013964	72012467	72012581	72016119	72016266	839	0,90	17217	169146	152238	215	254	0.00566416	0.0299258	0.0,0.329	0.568,0.42	-0.33
ENSSSCG00000011961	TFG	chr13	-	158301155	158301284	158305875	158306043	158295687	158295786	158311601	158311748	1437	1609291	0,53	805382	29,57	298	278	0.00560291	0.0296885	1.0,0.837	0.963,0.862	0.006
ENSSSCG00000014559	PSMD13	chr2	+	66664	66727	67433	67559	65055	65181	67748	67865	1161	623795	191776	249265	297329	212	275	0.00555421	0.0294916	0.809,0.571	0.521,0.511	0.174
ENSSSCG00000014806	ANAPC15	chr9	-	6687714	6687839	6688142	6688226	6686890	6686950	6689206	6689256	2591	0,18	22378	4,2	123314	233	274	0.00554844	0.0294916	0.0,0.053	0.037,0.007	0.005
ENSSSCG00000003351	MMP23B	chr6	+	63803669	63803780	63803858	63803985	63803427	63803592	63804063	63805046	913	1531055	761130	157231	197382	260	276	0.00544499	0.0290324	0.681,0.498	0.458,0.391	0.165
ENSSSCG00000002446	NA	chr7	-	113636603	113636689	113638741	113638786	113635846	113635913	113645748	113645772	449	6,0	48,24	0,0	83,74	194	235	0.00542458	0.0289841	0.132,0.0	0.0,0.0	0.066
ENSSSCG00000030420	GLG1	chr6	+	13092054	13092087	13105852	13105939	13012096	13012349	13112272	13112488	770	10,0	204,1	11,19	142,80	182	236	0.00542142	0.0289841	0.06,0.0	0.091,0.235	-0.133
ENSSSCG00000010261	PPA1	chr14	-	73149450	73149570	73151471	73151525	73146927	73147014	73164335	73164394	2246	11,99	212253	104108	280209	203	269	0.00536701	0.0287969	0.064,0.341	0.33,0.406	-0.165
ENSSSCG00000000536	ERGIC2	chr5	+	44372050	44372149	44376602	44376700	44371189	44371245	44379560	44379723	375	25,68	308126	82,74	169101	248	247	0.00533699	0.0287156	0.075,0.35	0.326,0.422	-0.162
ENSSSCG00000029183	SEC11A	chr7	+	52864399	52864519	52870954	52871012	52858150	52858300	52871484	52875623	463	441397	239266	299319	128127	269	207	0.0053391	0.0287156	0.587,0.535	0.643,0.659	-0.09
ENSSSCG00000013297	CD44	chr2	-	25825410	25825524	25827686	25827812	25824844	25824961	25835942	25836173	603	0,22	19,32	79,83	63,82	275	263	0.0053406	0.0287156	0.0,0.397	0.545,0.492	-0.32
ENSSSCG00000015948	DYNC1I2	chr15	+	77842405	77842552	77842924	77843038	77841396	77841522	77843487	77843621	1936	458264	581238	520306	401211	296	263	0.00533828	0.0287156	0.412,0.496	0.535,0.563	-0.095
ENSSSCG00000037779	CAPN10	chr15	+	139561353	139561550	139562237	139562476	139560112	139560244	139563928	139564070	2173	24130	8,37	52,86	24144	298	298	0.00517616	0.0280678	0.75,0.778	0.684,0.374	0.235
ENSSSCG00000028609	SLC12A4	chr6	-	28569463	28569595	28571046	28571141	28565069	28565124	28576312	28576504	1642	14,29	0,0	36,77	4,5	244	281	0.00513813	0.0279365	1.0,1.0	0.912,0.947	0.071
ENSSSCG00000016857	DAB2	chr16	-	24602380	24603034	24608999	24609062	24601235	24601395	24609475	24609529	1904	34,8	32,20	38,35	166128	212	298	0.00514102	0.0279365	0.599,0.36	0.243,0.278	0.219
ENSSSCG00000020823	BSCL2	chr2	+	9058917	9058999	9061706	9061850	9056684	9057001	9062890	9063025	2003	6,93	316244	60,69	247120	231	293	0.0050127	0.0273556	0.024,0.326	0.236,0.422	-0.154
ENSSSCG00000006502	ARHGEF2	chr4	+	94068187	94068313	94068626	94068744	94067731	94067982	94068946	94069195	2935	36120	69118	472355	216294	275	267	0.00492786	0.0269502	0.336,0.497	0.68,0.54	-0.194
ENSSSCG00000011107	CCNY	chr10	+	58029055	58029090	58033301	58033402	58021215	58021290	58039630	58039666	244	50,76	412409	174121	849441	184	250	0.00483626	0.026506	0.142,0.202	0.218,0.272	-0.073
ENSSSCG00000010105	SMPD4	chr14	+	50683034	50683201	50684819	50684965	50680618	50680690	50685370	50685461	2349	4,13	137,23	48,35	108,57	298	295	0.00476479	0.0261705	0.028,0.359	0.306,0.378	-0.148
ENSSSCG00000040642	LASP1	chr12	-	23249060	23249145	23259067	23259162	23240962	23241070	23266985	23267189	72	110,64	26,36	367248	226359	244	234	0.004747	0.026129	0.802,0.63	0.609,0.398	0.212
ENSSSCG00000011441	TNNC1	chr13	-	34592049	34592164	34592444	34592591	34591209	34591824	34592808	34592839	1869	901987	2098134	10035865	24445398	296	264	0.0046354	0.0255698	0.277,0.179	0.268,0.492	-0.152
ENSSSCG00000015796	PDLIM3	chr15	-	46527302	46527370	46527733	46527921	46520505	46520639	46535527	46535612	1403	87219	27,84	437502	300245	298	217	0.00458841	0.0253654	0.701,0.655	0.515,0.599	0.121
ENSSSCG00000009192	PDLIM5	chr8	-	125053584	125053705	125057226	125057407	125049434	125049550	125067991	125068166	2690	125111	723160	136230	208136	298	270	0.00458237	0.0253654	0.135,0.386	0.372,0.605	-0.228
ENSSSCG00000033421	NA	chr12	-	16295479	16295586	16299506	16299646	16293049	16293115	16302064	16302125	1064	10,70	46,81	69,37	35,33	289	256	0.00441567	0.0245325	0.161,0.434	0.636,0.498	-0.269
ENSSSCG00000022496	STK39	chr15	-	74640064	74640198	74643000	74643102	74631683	74631732	74643354	74643464	2482	4,5	0,4	11,16	36,36	251	283	0.00441854	0.0245325	1.0,0.585	0.256,0.334	0.497
ENSSSCG00000026465	BABAM2	chr3	-	110934986	110935140	110991213	110991296	110897350	110897678	110994443	110994514	1776	52,71	106302	77,41	111,66	232	298	0.00437303	0.0243859	0.387,0.232	0.471,0.444	-0.148
ENSSSCG00000004587	MYO1E	chr1	+	112806856	112806946	112812139	112812271	112802692	112802780	112815693	112815828	1543	56,0	222,6	54,57	106,64	239	281	0.00435892	0.0243603	0.229,0.0	0.375,0.512	-0.329
ENSSSCG00000013362	UEVLD	chr2	+	40622379	40622464	40627960	40628026	40617136	40617243	40633193	40633357	1909	0,1	13,4	1,11	26,23	234	215	0.00433867	0.0243004	0.0,0.187	0.034,0.305	-0.076
ENSSSCG00000027331	COL6A3	chr15	-	137022695	137022794	137024108	137024372	137012982	137013147	137025755	137025808	1440	88759	776689	13741352	1181950	298	248	0.00431396	0.0242151	0.086,0.478	0.492,0.542	-0.235
ENSSSCG00000005425	SLC44A1	chr1	+	246608502	246608592	246620911	246621054	246548540	246548794	246656990	246657127	1597	19,4	174,12	53136	210137	239	292	0.00430347	0.0242094	0.118,0.289	0.236,0.548	-0.189
ENSSSCG00000013856	AP1M1	chr2	-	61358356	61358482	61364329	61364488	61357409	61357485	61365084	61365156	808	142161	137216	340165	98137	298	275	0.00427509	0.0241266	0.489,0.408	0.762,0.526	-0.196
ENSSSCG00000028458	METTL5	chr15	-	76098336	76098386	76099981	76100033	76097873	76097978	76103282	76103365	2492	11,21	0,14	29,20	2,0	201	199	0.0042793	0.0241266	1.0,0.598	0.935,1.0	-0.169
ENSSSCG00000017094	MARCHF6	chr16	-	72099771	72099915	72104996	72105070	72094382	72094455	72105847	72105944	721	67,6	403,20	70,45	233,97	223	293	0.00424892	0.0240615	0.179,0.283	0.283,0.379	-0.1
ENSSSCG00000008550	SLC5A6	chr3	+	111927604	111927717	111928543	111928630	111927101	111927190	111928759	111928941	2859	18,35	57,49	47,57	49,39	262	236	0.00423298	0.0240245	0.221,0.392	0.464,0.568	-0.21
ENSSSCG00000007788	PHKG2	chr3	-	17645936	17645991	17646278	17646454	17644576	17644642	17656122	17656235	2878	60,31	86,31	47,60	35,18	298	204	0.0042134	0.0239667	0.323,0.406	0.479,0.695	-0.222
ENSSSCG00000005841	RABL6	chrAEMK02000682.1	-	993410	993551	995358	995450	992908	993014	996899	996952	1318	36,56	118163	68111	145177	241	290	0.00409888	0.0233673	0.269,0.292	0.361,0.43	-0.115
ENSSSCG00000012063	VPS26C	chr13	-	200883278	200883359	200890303	200890453	200881324	200881399	200894924	200895068	1392	42123	85106	166177	118,70	298	230	0.00406319	0.0232156	0.276,0.472	0.521,0.661	-0.217
ENSSSCG00000038628	SKP1	chr2	-	136460576	136460717	136463029	136463173	136458948	136459676	136466033	136466107	1946	15051810	15632382	22541272	14941237	293	290	0.00404275	0.0232015	0.488,0.429	0.599,0.504	-0.093
ENSSSCG00000036603	CLN3	chr3	+	18439756	18439828	18440486	18440566	18437594	18437691	18440723	18440809	2753	28,20	12,9	20,20	26,20	221	229	0.00405164	0.0232015	0.707,0.697	0.444,0.509	0.225
ENSSSCG00000005308	RUSC2	chr1	+	236284941	236285090	236308968	236311065	236265972	236266227	236316311	236316941	868	0,0	64,6	7,5	104118	298	298	0.00401668	0.0231049	0.0,0.0	0.063,0.041	-0.052
ENSSSCG00000008041	PKD1	chr3	+	39893448	39893567	39893643	39893846	39886844	39886938	39893919	39894114	2821	20,9	97,53	30,69	100,99	268	298	0.00392216	0.0226122	0.187,0.159	0.25,0.437	-0.171
ENSSSCG00000016045	PMS1	chr15	+	94438618	94438735	94445127	94445250	94413816	94413980	94445796	94445940	2837	49,6	29,2	15,15	32,18	266	272	0.00386043	0.0223066	0.633,0.754	0.324,0.46	0.301
ENSSSCG00000035007	RPL17-C18orf32	chr1	-	99046228	99046327	99046555	99046690	99043218	99045484	99047437	99047478	2051	1162216202	889416618	1156611897	49468587	284	248	0.00384176	0.0222491	0.533,0.46	0.671,0.547	-0.112
ENSSSCG00000009150	HADH	chr8	-	113970588	113970715	113974760	113974918	113967110	113967200	113981927	113982056	2670	132349	539409	321260	296225	298	276	0.00382097	0.022179	0.185,0.441	0.501,0.517	-0.196
ENSSSCG00000017902	CAMTA2	chr12	+	51943529	51943714	51943986	51944065	51942814	51942930	51944217	51944440	88	0,7	5,11	23,27	7,18	298	228	0.00376693	0.0219151	0.0,0.327	0.715,0.534	-0.461
ENSSSCG00000012836	AP2A2	chr2	+	594390	594459	603366	603509	580172	580430	604975	605169	2629	51,7	275,53	67,65	209216	218	292	0.00373548	0.0217818	0.199,0.15	0.3,0.287	-0.119
ENSSSCG00000009732	CHFR	chr14	+	22664170	22664280	22666036	22666096	22659867	22659967	22666192	22666402	1522	46,14	115,17	104112	113,48	259	209	0.00368283	0.0215334	0.244,0.399	0.426,0.653	-0.218
ENSSSCG00000004901	PIGN	chr1	+	159363084	159363267	159368256	159368396	159362083	159362162	159371731	159371831	1953	25,9	83,21	47,9	45,16	298	289	0.00368446	0.0215334	0.226,0.294	0.503,0.353	-0.168
ENSSSCG00000012686	MOSPD1	chrX	-	110702578	110702796	110704396	110704651	110697270	110697436	110717307	110717382	881	17,10	120,41	21,55	76,59	298	298	0.00361918	0.0212709	0.124,0.196	0.216,0.482	-0.189
ENSSSCG00000028724	N6AMT1	chr13	+	192259039	192259123	192263534	192263676	192252766	192252857	192264966	192265629	1872	5,2	16,5	15,23	13,17	233	291	0.00362056	0.0212709	0.281,0.333	0.59,0.628	-0.302
ENSSSCG00000015963	OLA1	chr15	-	80226567	80226711	80252246	80252347	80220463	80220591	80253612	80253741	2413	39,35	689180	39,72	293236	250	293	0.00362288	0.0212709	0.062,0.186	0.135,0.263	-0.075
ENSSSCG00000032083	MRPL37	chr6	-	158125388	158125574	158138248	158138364	158113661	158113819	158138455	158138639	735	171634	349877	442238	266286	265	298	0.00358934	0.0212203	0.355,0.448	0.651,0.483	-0.165
ENSSSCG00000014430	ABLIM3	chr2	+	150387974	150388073	150389324	150389372	150387196	150387326	150391311	150391446	888	20129	62303	221256	380380	248	197	0.00353508	0.020948	0.204,0.253	0.316,0.349	-0.104
ENSSSCG00000033272	DNAJB6	chr18	-	1466012	1466144	1475202	1475313	1464040	1464182	1476328	1476388	65	21372	86769	305449	423684	260	281	0.00351459	0.0209036	0.209,0.343	0.438,0.415	-0.15
ENSSSCG00000040184	LMO7	chr11	+	48113550	48113609	48115331	48115357	48113342	48113399	48115943	48116048	266	0,0	44,38	13,4	194142	208	175	0.00351941	0.0209036	0.0,0.0	0.053,0.023	-0.038
ENSSSCG00000006203	COPS5	chr4	+	67743178	67743413	67744981	67745110	67740727	67741006	67745799	67745865	1536	31255	682369	124235	265189	298	278	0.00343678	0.0205082	0.041,0.392	0.304,0.537	-0.204
ENSSSCG00000016581	CALU	chr18	-	19856728	19856922	19856995	19857189	19851930	19852097	19862606	19862838	2220	946527	373236	14432123	8011304	298	298	0.00337383	0.0201798	0.717,0.691	0.643,0.619	0.073
ENSSSCG00000001544	TEAD3	chr7	-	31343255	31343318	31343514	31344007	31342444	31342456	31349258	31349323	1247	3,6	0,1	85,72	16,23	298	212	0.00329682	0.0197655	1.0,0.81	0.791,0.69	0.165
ENSSSCG00000029877	MKRN2	chr13	+	68566560	68566739	68567883	68568188	68564831	68564960	68568949	68569164	1802	53,36	73,73	108170	99156	298	298	0.00326243	0.0196053	0.421,0.33	0.522,0.521	-0.146
ENSSSCG00000027486	TRIP6	chr3	+	8714000	8714126	8714413	8714800	8713780	8713908	8715096	8715190	2840	0,107	20141	49132	32,94	275	298	0.00309668	0.0186531	0.0,0.451	0.624,0.603	-0.388
ENSSSCG00000007140	SMOX	chr17	-	31557542	31557716	31563779	31564006	31556620	31557380	31567577	31567811	193	9,42	42,66	29,50	14,51	298	298	0.00300384	0.0181366	0.176,0.389	0.674,0.495	-0.302
ENSSSCG00000002965	NA	chr6	+	47563528	47563609	47563919	47563985	47562618	47562765	47564518	47569609	968	397432	32,32	574860	85,99	230	215	0.00296734	0.0179587	0.921,0.927	0.863,0.89	0.047
ENSSSCG00000014121	ZFYVE16	chr2	+	89098166	89098329	89099670	89099776	89089735	89089816	89100882	89101050	1541	41,47	94,98	43,73	60,53	298	255	0.00296471	0.0179587	0.272,0.291	0.38,0.541	-0.179
ENSSSCG00000010135	DGCR8	chr14	+	51456892	51457012	51457389	51457504	51455313	51455402	51458668	51458739	2203	51,61	12,52	52148	73210	269	264	0.00290813	0.0176842	0.807,0.535	0.411,0.409	0.261
ENSSSCG00000012252	DDX3X	chrX	+	36999735	36999834	36999946	37000107	36999445	36999531	37000550	37000695	565	103,70	868118	346297	474405	248	298	0.00288813	0.0176045	0.125,0.416	0.467,0.468	-0.197
ENSSSCG00000016509	NA	chr18	-	10300707	10300806	10316682	10316777	10297645	10297756	10332723	10333050	1385	120106	339138	53,35	214144	244	248	0.0028823	0.0176045	0.265,0.438	0.201,0.198	0.152
ENSSSCG00000034923	ABHD16A	chr7	-	23807531	23807654	23807838	23807912	23805753	23805868	23809536	23809622	420	57,20	21,9	47,46	33,61	223	272	0.00283753	0.0174331	0.768,0.73	0.635,0.479	0.192
ENSSSCG00000004349	FAXC	chr1	-	66324081	66324241	66327216	66327459	66320348	66321652	66332070	66332170	1684	198240	181262	113159	83,85	298	298	0.00284128	0.0174331	0.522,0.478	0.577,0.652	-0.115
ENSSSCG00000004486	SLC17A5	chr1	+	92297993	92298227	92300799	92300887	92295666	92295863	92303786	92303873	1769	0,2	28,1	27,23	27,15	298	237	0.00284636	0.0174331	0.0,0.614	0.443,0.549	-0.189
ENSSSCG00000034611	MEAF6	chr6	-	93582936	93583024	93587337	93587453	93582754	93582800	93588891	93589000	2041	0,10	11,31	26,65	49,45	265	237	0.00276524	0.017059	0.0,0.224	0.322,0.564	-0.331
ENSSSCG00000015108	HMBS	chr9	+	46307097	46307136	46307340	46307460	46306733	46306847	46307703	46307757	2558	0,9	10,74	13,10	12,36	188	269	0.00268403	0.0165981	0.0,0.148	0.608,0.284	-0.372
ENSSSCG00000015396	SEMA3D	chr9	+	95307289	95307385	95347022	95347208	95280592	95281044	95372653	95372814	2614	4,3	488,7	17,27	251119	245	298	0.00267332	0.016572	0.01,0.343	0.076,0.216	0.031
ENSSSCG00000016954	ERBIN	chr16	+	44521781	44521925	44525120	44525240	44515800	44517349	44529656	44529749	1911	0,8	49,15	1,0	39,32	293	269	0.0026663	0.0165687	0.0,0.329	0.023,0.0	0.153
ENSSSCG00000039867	UCK2	chr4	-	84846470	84846568	84853678	84853821	84844413	84844462	84860815	84860912	1825	915431	39326	336395	284301	292	247	0.00261829	0.01631	0.952,0.528	0.5,0.526	0.227
ENSSSCG00000027840	NA	chr2	+	58945530	58945686	58947008	58947077	58944297	58944379	58948041	58948116	631	1492296	58712	432866	231384	298	218	0.00260742	0.0163099	0.653,0.702	0.578,0.623	0.077
ENSSSCG00000016893	NDUFS4	chr16	+	32956641	32956814	32966838	32966912	32922285	32922364	32985419	32987364	1067	6671600	364444	6641166	171214	298	223	0.00261188	0.0163099	0.578,0.729	0.744,0.803	-0.12
ENSSSCG00000010134	TANGO2	chr14	+	51457389	51457504	51461433	51461587	51456892	51457012	51461931	51462036	2366	60,68	232108	105202	50268	264	298	0.0025599	0.0160638	0.226,0.415	0.703,0.46	-0.261
ENSSSCG00000027457	FBXO22	chr7	+	56103326	56103431	56111792	56111849	56097517	56097619	56115308	56115449	442	117,26	25,7	172,59	68,57	254	206	0.00253904	0.0159722	0.791,0.751	0.672,0.456	0.207
ENSSSCG00000008123	ARID5A	chr3	-	46704999	46705138	46705970	46706146	46704586	46704639	46706337	46706453	2867	0,0	6,24	0,10	14,99	298	288	0.0025148	0.0158587	0.0,0.0	0.0,0.089	-0.044
ENSSSCG00000024180	ACBD3	chr10	-	14043512	14043687	14045964	14046123	14039091	14039278	14049497	14049638	232	34,34	114139	92159	233191	298	298	0.00248887	0.0157341	0.23,0.197	0.283,0.454	-0.155
ENSSSCG00000010134	TANGO2	chr14	+	51457389	51457504	51458668	51458739	51456892	51457012	51461931	51462036	2365	60,68	0,0	105202	7,6	264	220	0.00248868	0.0157341	1.0,1.0	0.926,0.966	0.054
ENSSSCG00000015402	CACNA2D1	chr9	+	98120634	98120704	98123884	98123935	98108125	98108257	98126519	98126619	2620	235,13	253,10	246200	123137	219	200	0.00247317	0.0157126	0.459,0.543	0.646,0.571	-0.108
ENSSSCG00000009769	GTF2H3	chr14	-	29338848	29338917	29341571	29341625	29338085	29338221	29342599	29342674	2150	63,10	132,25	60,26	58,33	203	218	0.00242565	0.0154491	0.339,0.3	0.526,0.458	-0.172
ENSSSCG00000022178	NUMB	chr7	-	96642144	96642219	96659920	96659953	96640054	96640195	96665900	96665975	493	0,0	35,6	5,2	38,37	182	224	0.00241625	0.0154277	0.0,0.0	0.139,0.062	-0.101
ENSSSCG00000009910	RNF10	chr14	+	40513742	40513898	40516208	40516309	40511945	40512047	40519824	40519882	2294	238934	406793	668625	486316	298	250	0.00240908	0.0154205	0.33,0.497	0.536,0.624	-0.167
ENSSSCG00000005507	PSMD5	chr1	-	260862147	260862276	260862976	260863090	260859675	260859785	260864329	260864474	1448	605166	201,82	208,94	127165	263	278	0.00239132	0.0153453	0.761,0.682	0.634,0.376	0.217
ENSSSCG00000004414	CD164	chr1	-	75450161	75450197	75452423	75452495	75446019	75446076	75454528	75454603	2567	458281	22127	861501	334300	221	185	0.0023794	0.0153073	0.946,0.649	0.683,0.583	0.164
ENSSSCG00000023269	EXOC1	chr8	+	55226929	55226953	55230584	55230629	55225718	55225824	55232245	55232409	1017	46,15	7,0	31,24	0,0	173	194	0.00231779	0.0149486	0.881,1.0	1.0,1.0	-0.059
ENSSSCG00000012318	MAGED1	chrX	+	45327174	45327217	45327488	45327551	45327003	45327083	45328129	45328244	558	169546	762889	356395	487447	192	212	0.00225419	0.0145752	0.197,0.404	0.447,0.494	-0.17
ENSSSCG00000004986	TRAPPC6B	chr1	-	169713655	169713749	169716134	169716218	169709911	169712101	169717802	169717920	1129	0,38	94,39	43,62	57,38	233	243	0.00224309	0.0145402	0.0,0.504	0.44,0.63	-0.283
ENSSSCG00000023031	TNNT2	chr10	-	23758870	23758885	23758985	23758996	23755373	23755439	23759658	23759711	1793	22310	0,3	75959	0,37	160	164	0.00222237	0.0144426	1.0,0.991	1.0,0.964	0.014
ENSSSCG00000030857	LENG8	chr6	-	58868299	58868474	58869089	58869182	58867961	58868063	58870792	58870907	998	7,0	62,17	20148	124229	242	298	0.00219492	0.0143006	0.122,0.0	0.166,0.443	-0.243
ENSSSCG00000014073	HEXB	chr2	+	83753589	83753655	83770089	83770136	83749748	83749888	83770400	83770511	922	61,24	24,11	44,31	39,32	215	196	0.00217465	0.0142047	0.699,0.665	0.507,0.469	0.194
ENSSSCG00000017100	MTRR	chr16	-	74264118	74264236	74266408	74266562	74261286	74261662	74268517	74268681	291	5,5	17,5	35,35	9,20	298	267	0.00216455	0.014175	0.209,0.473	0.777,0.611	-0.353
ENSSSCG00000009281	NA	chr11	+	2352147	2352249	2357368	2357456	2349624	2349819	2366495	2366615	1374	433568	477826	466475	424401	251	237	0.00213619	0.0140253	0.462,0.394	0.509,0.528	-0.09
ENSSSCG00000031652	RPGRIP1L	chr6	+	31622309	31622390	31623588	31623690	31622003	31622194	31624570	31624730	751	0,0	8,5	5,0	11,5	230	251	0.00210215	0.0138374	0.0,0.0	0.332,0.0	-0.166
ENSSSCG00000033126	FAM168B	chr15	-	57382141	57382284	57398316	57398400	57381860	57382038	57409350	57409431	2075	154,20	0,83	71,82	226287	233	292	0.00208179	0.0137387	1.0,0.232	0.282,0.264	0.343
ENSSSCG00000004730	TMEM87A	chr1	+	129125390	129125462	129126081	129126150	129124520	129124614	129128231	129128340	1783	7,4	226105	21,6	134134	221	218	0.00207117	0.0137041	0.03,0.036	0.134,0.042	-0.055
ENSSSCG00000003301	PPP6R1	chr6	-	59427904	59427976	59428056	59428167	59427571	59427805	59428559	59428641	1383	28,91	55291	59107	89159	260	221	0.00204373	0.0135577	0.302,0.21	0.36,0.364	-0.106
ENSSSCG00000022190	UBE2V2	chr4	-	79631494	79631620	79637017	79637166	79621631	79622235	79652431	79652471	2021	6,31	121290	29126	285261	298	275	0.00197246	0.0131189	0.044,0.09	0.086,0.308	-0.13
ENSSSCG00000010683	GRK5	chr14	+	129281360	129281473	129296333	129296411	129227058	129227154	129320862	129320963	2202	3,0	9,13	9,12	15,15	262	227	0.00196592	0.0131096	0.224,0.0	0.342,0.409	-0.264
ENSSSCG00000013233	CELF1	chr2	+	15168871	15169210	15176996	15177155	15167008	15168279	15177700	15177799	931	214754	1831018	473578	261438	298	298	0.001953	0.0130575	0.539,0.426	0.644,0.569	-0.124
ENSSSCG00000009974	EWSR1	chr14	+	46428554	46428735	46431533	46431571	46427425	46427637	46432085	46432118	1224	37406	62204	448890	133272	298	187	0.00194789	0.0130575	0.272,0.555	0.679,0.672	-0.262
ENSSSCG00000000690	MLF2	chr5	+	63953093	63953129	63954147	63954237	63952755	63952882	63954569	63954698	352	101149	51233	67186	184447	185	239	0.00193029	0.0129736	0.719,0.452	0.32,0.35	0.251
ENSSSCG00000005090	MNAT1	chr1	+	189768936	189769062	189808956	189809078	189763514	189763655	189907687	189910589	2445	6,73	29,98	64,81	46,54	275	271	0.00188984	0.0127352	0.169,0.423	0.578,0.596	-0.291
ENSSSCG00000009967	PITPNB	chr14	-	45194286	45194397	45206610	45206688	45192296	45192436	45227612	45227696	2879	101,40	425,90	236,98	326206	227	260	0.00184499	0.0124659	0.214,0.337	0.453,0.353	-0.128
ENSSSCG00000006619	SNX27	chr4	-	97539593	97539743	97552285	97552375	97538871	97539000	97566523	97566687	2951	107,13	37,0	33,27	34,18	239	298	0.00182649	0.0123736	0.783,1.0	0.548,0.652	0.291
ENSSSCG00000005022	NIN	chr1	-	180504278	180504401	180510672	180510888	180501779	180501893	180513280	180513350	1567	32,6	36,7	61,39	32,8	298	272	0.00171189	0.0116281	0.448,0.439	0.635,0.817	-0.282
ENSSSCG00000006084	MTDH	chr4	-	39061668	39061776	39069242	39069367	39059672	39059813	39082098	39082335	2957	0,0	106139	9,11	283273	274	257	0.00170689	0.0116251	0.0,0.0	0.029,0.036	-0.033
ENSSSCG00000001544	TEAD3	chr7	-	31343255	31343318	31343514	31343577	31342444	31342456	31349258	31349323	1246	15,21	0,1	172191	16,23	212	212	0.00167733	0.0114543	1.0,0.955	0.915,0.893	0.074
ENSSSCG00000005038	PSMC6	chr1	+	182340992	182341116	182348427	182348499	182340846	182340908	182354460	182354955	740	403568	420573	424302	281220	273	221	0.00164855	0.0112879	0.437,0.445	0.55,0.526	-0.097
ENSSSCG00000011301	ZDHHC3	chr13	-	28126357	28126482	28151061	28151391	28120965	28121062	28176500	28176738	1659	0,28	71,68	27102	76104	298	274	0.00162012	0.0111231	0.0,0.275	0.246,0.474	-0.222
ENSSSCG00000013752	STX10	chr2	+	65916113	65916221	65916315	65916422	65915064	65915127	65916497	65916592	714	20179	18122	74112	14,49	257	256	0.0016077	0.0110675	0.525,0.594	0.84,0.695	-0.208
ENSSSCG00000014292	HSPA4	chr2	+	135358786	135358927	135360915	135361038	135356734	135356792	135367506	135367606	2114	622205	2475302	626570	843417	290	272	0.00158445	0.010937	0.191,0.389	0.411,0.562	-0.197
ENSSSCG00000039476	NA	chrAEMK02000465.1	-	514050	514152	583738	583807	499992	500200	593849	593957	1589	0,10	4,68	12,25	34,28	218	251	0.00155019	0.0107295	0.0,0.145	0.289,0.507	-0.326
ENSSSCG00000022982	VPS50	chr9	+	73122896	73122939	73124645	73124744	73101977	73102060	73126832	73126973	1089	0,4	35,10	15,20	28,33	192	248	0.00153956	0.0106849	0.0,0.341	0.409,0.439	-0.253
ENSSSCG00000002540	PPP2R5C	chrAEMK02000452.1	+	764825	764936	766503	766596	745431	745631	766676	766807	2156	52154	228141	192127	113,68	260	242	0.00148839	0.0103579	0.175,0.504	0.613,0.635	-0.284
ENSSSCG00000008515	MEMO1	chr3	+	107600088	107600157	107609925	107610038	107587062	107587144	107613625	107613737	1803	44,53	152153	69,81	139,97	218	262	0.00142538	0.00994876	0.258,0.294	0.374,0.501	-0.161
ENSSSCG00000006687	ITGA10	chr4	+	99433496	99433586	99434026	99434111	99433252	99433329	99434281	99434395	2505	15,1	0,0	13,5	1,4	239	234	0.0014257	0.00994876	1.0,1.0	0.927,0.55	0.261
ENSSSCG00000012757	NA	chrX	-	123904445	123904574	123904829	123904988	123903270	123903408	123905893	123906082	2050	10,32	104307	29,84	218173	298	278	0.0013843	0.0097129	0.082,0.089	0.11,0.312	-0.126
ENSSSCG00000011367	ARIH2	chr13	+	31575604	31575948	31591281	31591327	31573091	31573155	31604186	31604254	803	550160	13,1	295408	9,28	298	195	0.00137483	0.00967305	0.965,0.991	0.955,0.905	0.048
ENSSSCG00000005338	RECK	chr1	+	236832869	236832928	236837621	236837696	236821413	236821583	236838841	236838878	1716	0,0	11,1	4,2	17,12	208	224	0.00135311	0.00954656	0.0,0.0	0.202,0.152	-0.177
ENSSSCG00000029228	ZNF276	chr6	-	307574	307653	308373	308814	306138	306222	308900	308944	1271	10,9	1,0	20,21	6,4	298	228	0.00133561	0.0094492	0.884,1.0	0.718,0.801	0.182
ENSSSCG00000004485	CD109	chr1	-	92203430	92203661	92210209	92210238	92197243	92197369	92239164	92239337	1676	0,0	1,4	1,9	71,28	178	298	0.00132316	0.0093871	0.0,0.0	0.023,0.35	-0.186
ENSSSCG00000030528	LTN1	chr13	-	192300511	192300706	192302281	192303550	192298865	192299033	192308455	192308642	2044	216,30	80,22	45,32	50,38	298	298	0.0013128	0.00933953	0.73,0.577	0.474,0.457	0.188
ENSSSCG00000029331	PALLD	chr14	-	20707526	20707625	20710981	20711117	20705107	20705329	20718255	20718771	901	324115	399106	918633	276480	285	248	0.00130616	0.00931821	0.414,0.486	0.743,0.534	-0.189
ENSSSCG00000005842	TMEM141	chrAEMK02000682.1	-	1020307	1020415	1020656	1020740	1019720	1019912	1020940	1021007	314	8104	55305	15,82	31,89	233	257	0.0012986	0.00929025	0.138,0.273	0.348,0.504	-0.22
ENSSSCG00000010116	SLC25A1	chr14	-	50976779	50976879	50976954	50977062	50976554	50976693	50977312	50977526	2855	32155	95235	108161	93173	257	249	0.00125999	0.00903937	0.246,0.39	0.529,0.474	-0.184
ENSSSCG00000029183	SEC11A	chr7	+	52858150	52858300	52864399	52864519	52851182	52851292	52870954	52871012	462	297358	228397	269415	167221	298	269	0.0012315	0.00885989	0.54,0.449	0.593,0.629	-0.116
ENSSSCG00000028327	RHOBTB1	chr14	-	64332279	64332368	64335419	64335570	64329224	64329330	64342538	64342657	2213	10,14	0,5	7,6	9,8	298	238	0.0012252	0.00883941	1.0,0.691	0.383,0.375	0.466
ENSSSCG00000025711	MEIOB	chr3	+	40116227	40116328	40117916	40117969	40112859	40113055	40118052	40118148	2825	3,6	24,12	12,9	5,9	250	202	0.00120846	0.00874338	0.092,0.288	0.66,0.447	-0.363
ENSSSCG00000006524	THBS3	chr4	+	94616835	94616862	94617061	94617144	94615088	94615191	94617233	94617285	2939	1,0	17,5	4,4	22,12	176	232	0.00117983	0.00856047	0.072,0.0	0.193,0.305	-0.213
ENSSSCG00000015523	RALGPS2	chr9	+	120647120	120647247	120685379	120685517	120639798	120639891	120687611	120687702	2552	129,13	266,22	182,98	231,91	276	287	0.0011729	0.00853441	0.335,0.381	0.45,0.528	-0.131
ENSSSCG00000006936	ODF2L	chr4	+	129742102	129742238	129747403	129747514	129740772	129740882	129748745	129748850	2931	65,22	30,9	6,13	26,13	285	260	0.00114817	0.00837839	0.664,0.69	0.174,0.477	0.352
ENSSSCG00000011197	OXNAD1	chr13	+	3425950	3426092	3434739	3434982	3417440	3417547	3435740	3435849	1153	72,57	4,54	14,14	31,19	291	298	0.00113477	0.00830428	0.949,0.519	0.316,0.43	0.361
ENSSSCG00000005607	RALGPS1	chr1	+	267528623	267528728	267544957	267545008	267525105	267525227	267585976	267586060	650	1,2	0,0	0,1	1,1	254	200	0.00113141	0.00830349	1.0,1.0	0.0,0.441	0.779
ENSSSCG00000024184	FASTK	chr18	+	6147015	6147195	6147296	6147436	6146158	6146581	6147903	6148117	62	60145	130194	117108	101,96	298	289	0.00109175	0.00803553	0.309,0.42	0.529,0.522	-0.161
ENSSSCG00000013552	GPR108	chr2	+	72420324	72420375	72420570	72420653	72419148	72419268	72421582	72421707	2019	19,1	145,19	17,49	61,30	200	232	0.00104882	0.00774185	0.132,0.058	0.244,0.655	-0.355
ENSSSCG00000016954	ERBIN	chr16	+	44521781	44521925	44528123	44528333	44515800	44517349	44529656	44529749	1912	0,8	36,55	1,0	168,88	293	298	0.00103804	0.00768448	0.0,0.129	0.006,0.0	0.061
ENSSSCG00000015908	TTC21B	chr15	-	72458410	72458521	72462369	72462558	72456953	72457035	72465229	72465336	2479	43,12	0,4	38,13	11,27	298	260	0.00102261	0.0075923	1.0,0.724	0.751,0.296	0.339
ENSSSCG00000009419	NA	chr11	-	22258772	22258874	22259827	22259960	22255421	22255527	22267221	22267358	270	16,24	32,34	17,78	8,54	282	251	0.000994084	0.00740802	0.308,0.386	0.654,0.562	-0.261
ENSSSCG00000015110	DPAGT1	chr9	-	46311809	46311897	46312208	46312397	46311487	46311643	46312760	46312845	1428	164,90	28,46	93,65	75,53	298	237	0.00099489	0.00740802	0.823,0.609	0.497,0.494	0.22
ENSSSCG00000017510	CACNB1	chr12	+	23049839	23049920	23050370	23050429	23049554	23049574	23050630	23050740	79	0,0	22,54	6,6	78,77	230	208	0.000980806	0.00734597	0.0,0.0	0.065,0.066	-0.066
ENSSSCG00000038410	CPEB2	chr8	+	10441527	10441551	10453471	10453642	10433373	10433424	10455353	10455443	2988	0,0	169,22	3,5	102,50	173	298	0.00095812	0.00719717	0.0,0.0	0.048,0.147	-0.098
ENSSSCG00000003580	EYA3	chr6	-	85118621	85118705	85123544	85123684	85117135	85117225	85126428	85126612	2650	16,29	77,31	95,92	35,72	289	233	0.000933677	0.00703425	0.143,0.43	0.686,0.507	-0.31
ENSSSCG00000009711	HPF1	chr14	+	20020704	20020803	20026943	20027094	20019279	20019469	20031224	20031312	1041	249306	35357	142,77	221195	248	298	0.000929791	0.0070257	0.895,0.507	0.436,0.322	0.322
ENSSSCG00000011889	GSK3B	chr13	+	140258656	140258740	140282901	140283012	140216135	140216329	140286854	140286985	1944	68,63	656121	157192	284141	233	260	0.000922792	0.00699351	0.104,0.367	0.382,0.603	-0.257
ENSSSCG00000006982	ZDHHC2	chr17	+	4889442	4889537	4898531	4898652	4855055	4855525	4903900	4903970	412	25,1	58,42	5,3	130115	244	270	0.000896804	0.00681678	0.323,0.026	0.041,0.028	0.14
ENSSSCG00000013478	DOHH	chr2	+	75167914	75168253	75169919	75169996	75164786	75164874	75171377	75171618	2398	0,20	23,76	13107	32,66	298	226	0.00087044	0.00663613	0.0,0.166	0.236,0.551	-0.31
ENSSSCG00000040507	PDLIM7	chr2	+	80459978	80460015	80460973	80461035	80459680	80459817	80461191	80461429	2027	98459	3124	303368	118130	186	211	0.000825428	0.00631181	0.974,0.808	0.744,0.763	0.137
ENSSSCG00000031169	NA	chr6	+	44113708	44113830	44119813	44119881	44110219	44110320	44121406	44121528	1862	164,54	3,14	202104	49,38	271	217	0.000817312	0.00626851	0.978,0.755	0.767,0.687	0.139
ENSSSCG00000002366	NPC2	chr7	-	97734132	97734305	97736184	97736292	97730513	97731362	97739975	97740331	479	213704	10941567	559573	980966	257	298	0.000809788	0.00622951	0.184,0.343	0.398,0.408	-0.14
ENSSSCG00000027257	PSMB1	chr1	+	33299	33429	38650	38757	30767	30849	39745	40031	1273	12592388	11311986	7561091	397729	279	256	0.000792939	0.00611833	0.505,0.525	0.636,0.579	-0.092
ENSSSCG00000005599	RABEPK	chr1	+	265914453	265914606	265920719	265920881	265910790	265910948	265924080	265924230	1991	0,38	34,33	17,39	6,18	298	298	0.000786994	0.00609085	0.0,0.535	0.739,0.684	-0.444
ENSSSCG00000031053	S100A1	chr4	-	96008863	96009016	96011022	96011090	96007025	96007357	96012045	96012310	2944	0,0	2450	6,18	259741	217	298	0.00076721	0.00595579	0.0,0.0	0.031,0.032	-0.032
ENSSSCG00000011620	RUVBL1	chr13	+	72216615	72216748	72226952	72227104	72205647	72205734	72230285	72230375	1172	125130	237286	162351	105460	282	298	0.000730929	0.00569144	0.358,0.324	0.62,0.446	-0.192
ENSSSCG00000010681	SFXN4	chr14	-	129069121	129069147	129074187	129074253	129067632	129067686	129075298	129075372	2201	0,1	8,38	0,22	33,24	215	175	0.000726988	0.00567806	0.0,0.021	0.0,0.427	-0.203
ENSSSCG00000036537	NFIC	chr2	-	75202874	75203059	75205184	75205310	75195544	75195763	75212486	75212611	1494	11,64	12,41	211334	83,60	275	298	0.000721209	0.00565021	0.498,0.628	0.734,0.858	-0.233
ENSSSCG00000022246	NA	chr13	-	207111590	207111872	207112748	207113114	207109505	207109564	207114258	207114299	2412	6,0	96102	16,7	109,87	298	298	0.000713506	0.00560706	0.059,0.0	0.128,0.074	-0.072
ENSSSCG00000011524	CHL1	chr13	+	57024834	57024996	57026204	57026336	57020941	57021121	57028027	57028100	1775	0,0	31,31	3,4	33,16	298	281	0.000710127	0.00559773	0.0,0.0	0.079,0.191	-0.135
ENSSSCG00000034952	DPM1	chr17	-	52358708	52358777	52366196	52366222	52355352	52355467	52366307	52366384	1399	0,25	141154	27,32	141134	175	218	0.000680614	0.0053817	0.0,0.168	0.193,0.229	-0.127
ENSSSCG00000015423	DNAJC2	chr9	-	103337829	103337895	103339554	103339635	103336430	103336522	103341231	103341373	2624	121,30	3,14	90,38	40,59	230	215	0.000658651	0.0052242	0.974,0.667	0.678,0.376	0.293
ENSSSCG00000011192	HACL1	chr13	-	2806686	2806788	2808029	2808113	2803569	2803724	2810083	2810189	1134	103,28	11,23	21,26	49,29	233	251	0.000639552	0.00508852	0.91,0.567	0.316,0.491	0.335
ENSSSCG00000023158	RPS27L	chr1	+	108882540	108882649	108883926	108884037	108881551	108881657	108886133	108890283	1925	107155	8621022	124434	688859	258	260	0.000627113	0.00500515	0.111,0.133	0.154,0.337	-0.123
ENSSSCG00000001850	NA	chr7	-	55471942	55472149	55476137	55476270	55471423	55471587	55483344	55483995	445	0,0	71100	4,8	70139	282	298	0.00062053	0.00496813	0.0,0.0	0.057,0.057	-0.057
ENSSSCG00000030616	RESF1	chr5	-	42268694	42273744	42284244	42284309	42266767	42266851	42298032	42298121	377	0,0	5,29	0,11	7,8	214	298	0.000617068	0.00495595	0.0,0.0	0.0,0.657	-0.329
ENSSSCG00000030089	RBM18	chr1	-	262345265	262345392	262353022	262353151	262341385	262341472	262356115	262356222	722	20,9	266,67	25110	151107	278	276	0.000615262	0.00495595	0.069,0.118	0.141,0.505	-0.23
ENSSSCG00000009967	PITPNB	chr14	-	45206610	45206688	45227612	45227696	45194286	45194397	45229584	45229659	2880	212,60	114,15	200175	211139	233	227	0.000613708	0.00495595	0.644,0.796	0.48,0.551	0.204
ENSSSCG00000040663	HERPUD1	chr6	+	18904530	18904608	18904695	18904770	18901296	18901601	18905766	18905897	1382	42,78	73131	139225	151153	227	224	0.000608534	0.00494352	0.362,0.37	0.476,0.592	-0.168
ENSSSCG00000026939	LMAN2L	chr3	+	56884888	56884971	56895578	56895740	56883994	56884112	56895833	56895948	2093	8,4	40,17	9,17	14,14	232	298	0.000609713	0.00494352	0.204,0.232	0.452,0.609	-0.313
ENSSSCG00000011977	DCBLD2	chr13	+	160117543	160117681	160130900	160130952	160079719	160079947	160133255	160133328	2009	442,18	400,26	342222	200,77	287	201	0.00060305	0.00492309	0.436,0.327	0.545,0.669	-0.225
ENSSSCG00000008221	KDM3A	chr3	-	58318256	58318409	58320829	58321044	58317899	58317995	58325678	58325883	2759	12,0	35,6	80,41	63,37	298	298	0.000603339	0.00492309	0.255,0.0	0.559,0.526	-0.415
ENSSSCG00000016734	CCM2	chr18	-	50402378	50402515	50403503	50403687	50401608	50401744	50404173	50404257	2689	43397	57675	242330	274264	298	286	0.00059164	0.00485868	0.42,0.361	0.459,0.545	-0.112
ENSSSCG00000003909	NA	chr6	+	165380242	165380419	165391645	165391720	165377412	165377555	165392138	165392309	898	9,5	13,0	10,2	0,0	298	224	0.000588691	0.00485006	0.342,1.0	1.0,1.0	-0.329
ENSSSCG00000007917	RBFOX1	chr3	-	34991189	34991232	34997908	34997948	34985847	34985912	35008564	35008697	2797	0,0	15,37	2,4	18,13	189	192	0.000580523	0.00479824	0.0,0.0	0.101,0.238	-0.169
ENSSSCG00000029169	MAPKAP1	chr1	-	266312376	266312704	266321643	266321713	266309589	266309679	266345938	266346184	1080	0,6	102,88	7,53	152130	219	298	0.000573282	0.00475378	0.0,0.085	0.059,0.357	-0.165
ENSSSCG00000027608	FAM172A	chr2	-	100794971	100795037	100850405	100850506	100789433	100789625	100855736	100855838	920	2,5	53,6	14,21	15,6	250	215	0.00056996	0.00474162	0.031,0.417	0.445,0.751	-0.374
ENSSSCG00000038053	TK2	chr6	-	27229897	27229978	27232170	27232250	27226424	27228789	27233264	27233353	1000	42,9	56,20	38,42	25,17	229	230	0.000568689	0.00474162	0.43,0.311	0.604,0.713	-0.288
ENSSSCG00000008080	PHF2	chr3	+	43058251	43058339	43060496	43060588	43057193	43057356	43061963	43062053	2606	15,0	61,2	46,38	30,50	237	241	0.000563787	0.00472103	0.2,0.0	0.609,0.436	-0.422
ENSSSCG00000011474	PXK	chr13	+	40104686	40104734	40112758	40112945	40101737	40101788	40124692	40124770	2091	3,0	52,27	8,26	87,49	197	298	0.000552977	0.00464574	0.08,0.0	0.122,0.445	-0.243
ENSSSCG00000021669	MARK3	chrAEMK02000452.1	+	1984102	1984156	2004133	2004182	1966580	1966772	2008271	2008337	94	65,5	119,17	56,39	49,27	203	198	0.000549292	0.00464091	0.348,0.223	0.527,0.585	-0.271
ENSSSCG00000015410	PHTF2	chr9	-	102229857	102229953	102231070	102231226	102224401	102224527	102236719	102236806	1863	27,3	0,2	20,1	13,6	298	245	0.000550585	0.00464091	1.0,0.552	0.558,0.121	0.436
ENSSSCG00000014406	PRELID2	chr2	-	147146890	147146996	147174990	147175048	147117113	147117183	147191438	147191607	2660	0,0	15,13	6,1	14,31	207	255	0.000542887	0.00460642	0.0,0.0	0.346,0.038	-0.192
ENSSSCG00000011103	PARD3	chr10	-	57137535	57137646	57167880	57168112	57126905	57127145	57184078	57184306	949	124,88	0,28	88143	30,59	298	260	0.000536394	0.0045665	1.0,0.733	0.719,0.679	0.167
ENSSSCG00000001692	MRPS18A	chr7	-	38647615	38647723	38650319	38650351	38644815	38645189	38656932	38657047	2559	0,5	38302	0,29	179197	181	257	0.000525361	0.00448753	0.0,0.023	0.0,0.173	-0.075
ENSSSCG00000010566	FBXW4	chr14	-	112705126	112705221	112711849	112712035	112652317	112652383	112714889	112714985	1754	12,27	18,39	33,41	17,22	298	244	0.000523143	0.00448358	0.353,0.362	0.614,0.604	-0.252
ENSSSCG00000017119	CLPTM1L	chr16	+	79243014	79243095	79243858	79243962	79242535	79242630	79244772	79244838	2167	115196	269294	130172	151152	230	253	0.000503538	0.00433009	0.32,0.423	0.486,0.555	-0.149
ENSSSCG00000004394	RPF2	chr1	+	76924957	76924995	76929472	76929512	76920941	76921074	76936103	76936185	717	13,21	25,35	40,32	23,23	187	189	0.000501327	0.00432564	0.345,0.377	0.637,0.584	-0.25
ENSSSCG00000000736	TEAD4	chr5	-	67167328	67167583	67193698	67193873	67154385	67154450	67194306	67194343	338	0,3	65103	12,21	195241	298	298	0.000488952	0.00423317	0.0,0.028	0.058,0.08	-0.055
ENSSSCG00000001873	CSPG4	chr7	+	57970223	57970387	57971857	57975385	57949454	57949621	57976539	57977022	435	26,0	43,20	162208	111150	298	298	0.000488826	0.00423317	0.377,0.0	0.593,0.581	-0.398
ENSSSCG00000041972	MED21	chr5	-	46730632	46730883	46731787	46731888	46730283	46730362	46732439	46732554	368	23276	22,16	273179	10,6	250	298	0.000468623	0.00408485	0.555,0.954	0.97,0.973	-0.217
ENSSSCG00000038466	EIF4E2	chr15	+	133068432	133068547	133075044	133075149	133060283	133060335	133076993	133077146	1093	0,43	55282	24,56	110168	264	254	0.000466231	0.00407793	0.0,0.128	0.173,0.243	-0.144
ENSSSCG00000001527	ILRUN	chr7	-	30582061	30582390	30619600	30619798	30561748	30564888	30626997	30627152	2739	100,26	6,14	60116	45,94	298	298	0.000460295	0.00403984	0.943,0.65	0.571,0.552	0.235
ENSSSCG00000037562	SLC2A4RG	chr17	+	62657554	62657664	62658122	62658316	62656511	62656642	62658386	62658487	147	0,135	48344	61,76	75118	259	298	0.000455923	0.00401527	0.0,0.311	0.483,0.426	-0.299
ENSSSCG00000013909	CRLF1	chr2	+	59227799	59228081	59228420	59228550	59222565	59222677	59228717	59228887	1433	8,29	67,57	91,70	32,92	298	279	0.00045509	0.00401527	0.101,0.323	0.727,0.416	-0.359
ENSSSCG00000016934	ERCC8	chr16	-	39725959	39726084	39727837	39727938	39720499	39720697	39731494	39731561	308	68,42	80,33	30,17	76,38	250	274	0.000448775	0.00397976	0.482,0.582	0.302,0.329	0.217
ENSSSCG00000009720	DDX60	chr14	+	21118218	21118368	21120491	21120611	21116430	21116589	21121996	21122092	2208	11,6	10,0	1,1	1,14	298	269	0.000445425	0.00396382	0.498,1.0	0.474,0.061	0.482
ENSSSCG00000001049	HIVEP1	chr7	+	8630966	8631142	8635865	8635967	8620565	8626528	8657427	8657906	472	0,0	6,11	6,2	19,18	298	251	0.000440665	0.00393517	0.0,0.0	0.21,0.086	-0.148
ENSSSCG00000017510	CACNB1	chr12	+	23048383	23048538	23049554	23049574	23047903	23047980	23049839	23049920	74	206,94	0,0	183303	6,9	298	169	0.000429984	0.00385326	1.0,1.0	0.945,0.95	0.052
ENSSSCG00000003154	GYS1	chr6	-	54243720	54243838	54248300	54248482	54243036	54243157	54249947	54250236	1100	146,71	361,99	345655	398522	298	267	0.000405526	0.00364687	0.266,0.391	0.437,0.529	-0.154
ENSSSCG00000016017	DNAJC10	chr15	+	88223332	88223376	88224002	88224140	88213172	88213250	88227171	88227261	2421	51,29	443111	81,78	261174	193	287	0.000386465	0.00348774	0.146,0.28	0.316,0.4	-0.145
ENSSSCG00000011642	RYK	chr13	-	75331670	75331757	75333018	75333153	75315044	75315114	75336798	75336899	939	131166	336247	261202	299192	284	236	0.000377492	0.00341885	0.245,0.358	0.42,0.466	-0.142
ENSSSCG00000015948	DYNC1I2	chr15	+	77842924	77843038	77843487	77843621	77842405	77842552	77844752	77844897	1937	186223	463374	303264	368317	263	283	0.000363907	0.00330754	0.302,0.391	0.47,0.473	-0.125
ENSSSCG00000021739	HSD17B12	chr2	-	18515796	18515904	18557180	18557256	18500771	18500836	18560277	18560324	784	96,19	582,76	71181	181101	225	257	0.000359362	0.00328624	0.159,0.222	0.309,0.672	-0.3
ENSSSCG00000030150	UGDH	chr8	-	30739636	30739837	30741402	30741504	30739326	30739524	30752582	30752751	2757	182,26	165,18	139148	215238	251	298	0.000360277	0.00328624	0.567,0.632	0.434,0.425	0.17
ENSSSCG00000027312	PTCH1	chr10	+	26665301	26665457	26666448	26666547	26664722	26664854	26667379	26667505	227	71,2	0,2	21,18	10,34	298	248	0.000356837	0.00327828	1.0,0.454	0.636,0.306	0.256
ENSSSCG00000013297	CD44	chr2	-	25827686	25827812	25831461	25831596	25811930	25811996	25835942	25836173	604	0,0	13,24	9,10	92,85	284	275	0.000318379	0.00293553	0.0,0.0	0.087,0.102	-0.095
ENSSSCG00000004814	LRRC28	chr1	+	138141433	138141536	138164154	138164330	138126808	138127015	138189716	138190018	1328	480167	38,13	245142	7,3	252	298	0.000310609	0.00287426	0.937,0.938	0.976,0.982	-0.041
ENSSSCG00000013909	CRLF1	chr2	+	59227799	59228081	59228717	59228887	59222565	59222677	59229898	59230056	1434	8,25	36134	83,53	92138	298	298	0.000305516	0.00283741	0.182,0.157	0.474,0.277	-0.206
ENSSSCG00000009146	RPL34	chr8	-	113469769	113469873	113470148	113470248	113467779	113467904	113470327	113470401	1873	42323347	107848716	24306025	34042372	249	253	0.000298606	0.00278336	0.285,0.281	0.42,0.721	-0.287
ENSSSCG00000011238	ARPP21	chr13	+	21010864	21010924	21015274	21015504	21008863	21008901	21023489	21023723	608	18,3	6,2	53,62	72159	209	298	0.000296162	0.00277994	0.811,0.681	0.512,0.357	0.311
ENSSSCG00000026554	PRXL2B	chr6	+	64432572	64432777	64433449	64433501	64432147	64432356	64434115	64434179	894	1071257	98780	3111317	150441	298	201	0.000297151	0.00277994	0.424,0.521	0.583,0.668	-0.153
ENSSSCG00000011961	TFG	chr13	-	158295687	158295786	158301143	158301284	158288130	158291908	158305875	158306043	1435	791314	0,221	524484	250250	290	248	0.000288125	0.00271539	1.0,0.549	0.642,0.623	0.142
ENSSSCG00000015462	TPK1	chr9	+	113011354	113011426	113071023	113071093	112932505	112932564	113111825	113111898	2189	18,11	6,3	17,14	22,21	221	219	0.000266855	0.00252425	0.748,0.784	0.434,0.398	0.35
ENSSSCG00000009906	SRSF9	chr14	-	40425419	40425568	40428711	40428884	40419090	40423104	40430377	40430538	2287	267711	4,6	312536	5,26	298	298	0.000265468	0.00252047	0.985,0.992	0.984,0.954	0.019
ENSSSCG00000038237	UQCC1	chr17	-	38728572	38728630	38736933	38737006	38713894	38714061	38743899	38744007	183	111,42	0,16	55,40	23,26	222	207	0.000261861	0.00249947	1.0,0.71	0.69,0.589	0.216
ENSSSCG00000012840	CD151	chr2	+	526893	527006	527097	527307	526070	526130	527676	527751	2764	64481	37,99	265743	60,40	262	298	0.000262278	0.00249947	0.663,0.847	0.834,0.955	-0.139
ENSSSCG00000016288	CHRNG	chr15	+	133055407	133055608	133055782	133055897	133054990	133055088	133056112	133056227	2472	350868	4361390	745721	789560	298	264	0.000257801	0.00247528	0.416,0.356	0.455,0.533	-0.108
ENSSSCG00000000848	GLT8D2	chr5	+	80421184	80421817	80447411	80447458	80412915	80413050	80450343	80450436	1603	50,6	51,22	2,11	65,42	298	196	0.000248283	0.00239289	0.392,0.152	0.02,0.147	0.189
ENSSSCG00000005950	PHF20L1	chr4	-	8410284	8410449	8419441	8419549	8406478	8406660	8427295	8427502	2938	0,0	32,1	2,7	44,10	257	298	0.000247242	0.00239188	0.0,0.0	0.05,0.448	-0.249
ENSSSCG00000009142	SEC24B	chr8	-	112725566	112725671	112736294	112736468	112703643	112703724	112744981	112745728	2664	23,8	0,0	159,62	4,25	298	254	0.00024382	0.00236774	1.0,1.0	0.971,0.679	0.175
ENSSSCG00000037121	KIAA0319L	chr6	-	91655093	91655190	91658021	91658154	91654005	91654234	91660169	91660262	1735	55,26	12,0	130130	3,1	282	246	0.000240912	0.00234843	0.8,1.0	0.974,0.991	-0.082
ENSSSCG00000006871	SLC35A3	chr4	-	118118911	118119066	118125089	118125294	118118707	118118830	118152678	118152698	1405	0,21	100,31	44,44	54,42	298	298	0.000239656	0.00234514	0.0,0.404	0.449,0.512	-0.279
ENSSSCG00000010359	LDB3	chr14	+	87672625	87672993	87676572	87676595	87671182	87671258	87677702	87677906	2279	0,0	16,35	27,36	268343	298	172	0.000239042	0.00234514	0.0,0.0	0.055,0.057	-0.056
ENSSSCG00000001930	NA	chr7	+	61028763	61028930	61029320	61029487	61025832	61025985	61031290	61031472	431	745615	886212623	752771	82867707	298	298	0.000236019	0.00232738	0.078,0.046	0.083,0.091	-0.025
ENSSSCG00000013233	CELF1	chr2	+	15116696	15116736	15121368	15121520	15090471	15090611	15132029	15132217	928	0,0	14,11	5,6	44,45	189	298	0.000229955	0.00227638	0.0,0.0	0.152,0.174	-0.163
ENSSSCG00000036310	RFXANK	chr2	-	58680029	58680130	58680375	58680441	58679725	58679851	58680581	58680662	1856	15,91	56253	34105	56,89	215	250	0.000219604	0.00218237	0.237,0.295	0.414,0.578	-0.23
ENSSSCG00000030681	MYBPH	chr9	-	113878563	113878652	113881101	113881269	113877981	113878177	113881971	113882106	1897	50279	53260	5901060	330623	298	238	0.00021563	0.00215125	0.43,0.462	0.588,0.576	-0.136
ENSSSCG00000000700	ACRBP	chr5	+	64031917	64031989	64034155	64034322	64027875	64027932	64034505	64034620	750	0,1	53116	7,5	72,94	221	298	0.000213463	0.00213798	0.0,0.011	0.116,0.067	-0.086
ENSSSCG00000022081	PHLDB2	chr13	-	147849812	147850196	147878446	147879794	147839157	147839301	147900286	147900673	1836	12,0	11,18	0,0	61,64	298	298	0.000209974	0.00211132	0.522,0.0	0.0,0.0	0.261
ENSSSCG00000010134	TANGO2	chr14	+	51458668	51458739	51461433	51461587	51456892	51457012	51461931	51462036	2367	0,0	232108	7,6	50268	220	298	0.000207533	0.00209501	0.0,0.0	0.159,0.029	-0.094
ENSSSCG00000034139	EYA4	chr1	-	30340619	30340744	30389897	30389947	30326063	30326130	30501966	30502065	2215	12,3	0,0	38,31	8,8	199	274	0.000203411	0.00206155	1.0,1.0	0.867,0.842	0.145
ENSSSCG00000009779	MPHOSPH9	chr14	+	29664179	29664330	29673473	29673563	29661932	29662200	29674051	29674575	2236	0,0	21,4	4,4	26,6	298	239	0.000203158	0.00206155	0.0,0.0	0.11,0.348	-0.229
ENSSSCG00000022032	NA	chr4	-	129116232	129116371	129126030	129126116	129111785	129111883	129134677	129134916	2924	37,21	0,21	29,36	61,70	235	288	0.000201543	0.00205897	1.0,0.551	0.368,0.387	0.398
ENSSSCG00000009732	CHFR	chr14	+	22659867	22659967	22664170	22664280	22654729	22654873	22666192	22666402	1521	19,6	0,0	25,78	11,5	249	259	0.000200212	0.00205358	1.0,1.0	0.703,0.942	0.177
ENSSSCG00000049122	NA	chr3	-	80019191	80019244	80028089	80028166	80002514	80002545	80033879	80033916	2296	10,2	0,6	1,0	4,4	226	202	0.000197528	0.00203422	1.0,0.23	0.183,0.0	0.523
ENSSSCG00000006752	CSDE1	chr4	+	105831295	105831460	105835467	105835575	105831069	105831210	105836574	105836750	2237	2319592	2293536	17711278	981922	298	257	0.000193316	0.0019989	0.466,0.488	0.609,0.545	-0.1
ENSSSCG00000008518	SLC30A6	chr3	-	107410924	107411005	107413247	107413313	107410288	107410324	107414843	107414886	1297	83,14	9,4	44,41	25,19	215	230	0.000191658	0.00198982	0.908,0.789	0.653,0.698	0.173
ENSSSCG00000032782	PNPO	chr12	+	24196051	24196151	24197782	24197836	24194306	24194431	24198075	24198204	2776	41,45	19,26	59,63	13,7	249	203	0.00018525	0.00193114	0.638,0.585	0.787,0.88	-0.222
ENSSSCG00000000502	CNOT2	chr5	+	34513017	34513084	34527992	34528072	34502073	34502196	34530855	34530981	2682	27,7	95,11	72,70	67,56	216	229	0.000181648	0.00190135	0.232,0.403	0.533,0.57	-0.234
ENSSSCG00000011356	UQCRC1	chr13	-	31300429	31300590	31300728	31300872	31300210	31300296	31301098	31301214	2055	931541	17921993	644741	708528	293	298	0.000174872	0.00183795	0.05,0.44	0.481,0.588	-0.289
ENSSSCG00000007031	POLB	chr17	+	11373519	11373574	11375411	11375481	11371345	11371397	11377479	11377566	1438	31105	51128	68,58	37,39	204	219	0.000168652	0.00177991	0.395,0.468	0.664,0.615	-0.208
ENSSSCG00000016306	USP40	chr15	-	133939795	133939939	133942278	133942425	133929236	133929332	133944442	133944607	2476	12,2	10,0	8,8	0,0	296	293	0.000162189	0.0017188	0.543,1.0	1.0,1.0	-0.228
ENSSSCG00000035684	TMED10	chr7	-	98341766	98341840	98347313	98347425	98331276	98331403	98362346	98362582	473	170104	341,83	306576	170181	261	223	0.000153311	0.00163148	0.299,0.517	0.606,0.731	-0.26
ENSSSCG00000004985	GEMIN2	chr1	+	169685785	169685830	169687695	169687764	169683389	169683506	169689716	169689827	1004	15,40	40,84	67,29	58,30	194	218	0.000148859	0.00159074	0.296,0.349	0.565,0.521	-0.22
ENSSSCG00000016186	NA	chr15	-	120351479	120351685	120351851	120351939	120350444	120350498	120352117	120352155	2502	49,91	281167	428232	455261	237	298	0.000148398	0.00159074	0.18,0.407	0.542,0.528	-0.242
ENSSSCG00000006496	LMNA	chr4	-	93901278	93901368	93901806	93901926	93900200	93900470	93902033	93902141	1915	35009772	564947	25053180	466601	269	239	0.000144695	0.00155929	0.846,0.902	0.827,0.825	0.048
ENSSSCG00000007520	NA	chr17	+	59038267	59038340	59041467	59041512	59034105	59034586	59045653	59045711	158	1205780	34,23	18601847	28,17	222	194	0.000142036	0.00153712	0.969,0.967	0.983,0.99	-0.018
ENSSSCG00000014010	MAPK9	chr2	+	78352935	78353176	78364932	78365062	78352352	78352523	78368286	78368345	644	0,0	487,4	10,5	185118	298	279	0.00013971	0.00151838	0.0,0.0	0.048,0.038	-0.043
ENSSSCG00000010575	PPRC1	chr14	+	113147364	113147422	113148191	113148262	113145804	113145858	113149250	113149974	2990	46,39	0,14	58,39	31,56	207	220	0.000136234	0.00148693	1.0,0.748	0.665,0.425	0.329
ENSSSCG00000023539	MBOAT2	chr3	+	127290855	127290933	127326152	127326248	127243930	127244014	127336899	127336955	2894	0,0	41,25	4,7	50,47	227	245	0.000135225	0.00148225	0.0,0.0	0.079,0.138	-0.109
ENSSSCG00000003468	PLEKHM2	chr6	+	74893914	74894101	74896037	74896097	74892137	74892225	74898956	74899185	1758	177,99	26,28	205244	112,98	298	209	0.000130138	0.00143264	0.827,0.713	0.562,0.636	0.171
ENSSSCG00000016794	MYO10	chr16	-	6028481	6028669	6094163	6094262	6015153	6015288	6144945	6145287	286	5,0	59,37	16,45	111,83	248	298	0.000128465	0.00142241	0.092,0.0	0.148,0.394	-0.225
ENSSSCG00000000071	ST13	chr5	+	7610826	7610875	7614531	7614665	7608656	7608773	7615506	7616132	369	50486	11271750	304506	8471626	198	283	0.000128652	0.00142241	0.06,0.284	0.339,0.308	-0.152
ENSSSCG00000015937	KLHL23	chr15	+	76030756	76031971	76035813	76035966	76029562	76029824	76049543	76049829	2491	0,0	17,11	3,5	19,18	298	298	0.000126127	0.00140667	0.0,0.0	0.136,0.217	-0.176
ENSSSCG00000003768	NEXN	chr6	-	135325619	135325841	135338444	135338642	135320460	135320646	135342856	135343045	2529	158242	857421	764992	1022740	298	298	0.000122902	0.00137672	0.156,0.365	0.428,0.573	-0.24
ENSSSCG00000004364	HACE1	chr1	-	71053396	71053503	71059256	71059339	71047090	71047241	71082646	71082722	1182	22,0	62,26	1,0	42,27	232	256	0.000116795	0.00131407	0.281,0.0	0.026,0.0	0.128
ENSSSCG00000032838	MYOZ2	chr8	-	104591522	104591692	104608562	104608655	104588748	104588878	104609195	104609328	2740	101,95	226456	596843	10261128	242	298	0.000114066	0.00128905	0.355,0.204	0.417,0.479	-0.168
ENSSSCG00000032967	CACNB3	chr5	+	14884565	14884585	14884781	14884862	14884302	14884367	14885011	14885070	1105	0,0	6,10	14,1	27,21	169	230	0.000109749	0.00124577	0.0,0.0	0.414,0.061	-0.237
ENSSSCG00000013298	PDHX	chr2	-	26060703	26060804	26078676	26078757	26052199	26052327	26094692	26095273	600	7,6	22,38	18,37	25,39	230	250	0.000104673	0.00119346	0.257,0.146	0.439,0.508	-0.272
ENSSSCG00000003854	ECHDC2	chr6	+	159332530	159332618	159335533	159335620	159332393	159332461	159338739	159338796	1034	43,66	0,0	21,75	0,11	237	236	0.000101342	0.00116244	1.0,1.0	1.0,0.872	0.064
ENSSSCG00000003670	RLF	chr6	+	95975052	95975189	95982209	95982351	95937933	95938136	95988924	95994044	1823	91,15	27,3	27,18	22,21	286	291	0.000101497	0.00116244	0.774,0.836	0.555,0.466	0.294
ENSSSCG00000037174	ASMTL	chrAEMK02000569.1	-	817028	817076	818638	818770	815555	815620	820349	820494	1159	11,6	0,0	17,38	4,7	281	197	9.97798e-05	0.00115825	1.0,1.0	0.749,0.792	0.23
ENSSSCG00000006691	NA	chr4	-	99482464	99482614	99483581	99483631	99477357	99480454	99483747	99483849	1288	36,55	16,53	14,5	30,43	199	298	0.000100224	0.00115825	0.771,0.608	0.411,0.148	0.41
ENSSSCG00000025653	THOC1	chr6	+	106043333	106043394	106044876	106044943	106043166	106043240	106048285	106048404	829	38,8	81,27	47,35	42,12	210	216	9.64709e-05	0.00112505	0.325,0.234	0.535,0.75	-0.363
ENSSSCG00000015819	PLPP5	chr15	+	48246848	48246939	48247806	48247870	48246320	48246429	48248295	48248420	1858	21,9	5,0	13,27	30,22	240	213	8.982e-05	0.0010523	0.788,1.0	0.278,0.521	0.494
ENSSSCG00000022804	RHOJ	chr1	-	194772200	194772365	194782626	194782685	194769339	194769441	194843692	194844356	1787	0,7	100,35	11,32	50,64	208	298	8.92615e-05	0.00105057	0.0,0.223	0.24,0.417	-0.217
ENSSSCG00000028755	EIPR1	chr3	+	131376157	131376290	131407881	131408038	131367182	131367266	131420374	131420474	728	63172	123514	102209	154212	282	298	8.78354e-05	0.00103857	0.351,0.261	0.412,0.51	-0.155
ENSSSCG00000005987	TBC1D31	chr4	-	16242346	16242579	16244464	16244644	16241925	16242078	16245160	16245294	2947	8,6	26,48	22,13	16,19	298	298	8.7835e-05	0.00103857	0.235,0.111	0.579,0.406	-0.32
ENSSSCG00000014324	MYOT	chr2	+	139890023	139890165	139892448	139892472	139888423	139888489	139893513	139893633	1717	51,6	1,0	151102	21,11	291	173	8.66231e-05	0.0010355	0.968,1.0	0.81,0.846	0.156
ENSSSCG00000013889	NA	chr2	-	59893904	59894034	59894646	59894826	59893151	59893261	59896080	59897024	2536	5444695	340120556	14594144	53086962	298	279	8.67643e-05	0.0010355	0.13,0.176	0.205,0.358	-0.128
ENSSSCG00000001924	NA	chr7	-	60757750	60757895	60778198	60778266	60748535	60748628	60798264	60798332	1517	0,0	50,37	13,11	202138	217	294	8.12904e-05	0.000979319	0.0,0.0	0.08,0.097	-0.088
ENSSSCG00000038708	NA	chr7	-	48821285	48821479	48865866	48866128	48777584	48777637	48873287	48873455	2876	104127	0,35	62170	0,4	298	298	7.77133e-05	0.000940663	1.0,0.784	1.0,0.977	-0.096
ENSSSCG00000008123	ARID5A	chr3	-	46704586	46704639	46706337	46706453	46703620	46704145	46714008	46714122	2866	0,0	6,6	0,38	4,48	265	202	7.56639e-05	0.000920217	0.0,0.0	0.0,0.376	-0.188
ENSSSCG00000015611	UTP25	chr9	-	133139294	133139550	133140232	133140272	133137318	133137489	133141042	133141217	1938	0,0	22,9	1,19	23110	189	298	7.49358e-05	0.000915723	0.0,0.0	0.064,0.214	-0.139
ENSSSCG00000042703	NA	chr1	-	107915720	107915814	107916026	107916140	107914466	107914672	107918198	107918274	2233	39164	86235	173176	145142	263	243	7.36632e-05	0.0009045	0.295,0.392	0.524,0.534	-0.185
ENSSSCG00000015480	PRRC2C	chr9	+	114062438	114062565	114063398	114063635	114061945	114062049	114065124	114065177	986	41,65	28,4	193120	7,3	276	298	7.19896e-05	0.000888219	0.613,0.946	0.967,0.977	-0.193
ENSSSCG00000013432	MIDN	chr2	-	77209884	77209947	77210136	77210224	77207717	77207846	77211239	77211870	1633	28,17	0,0	74111	11,11	237	212	6.94316e-05	0.000860817	1.0,1.0	0.858,0.9	0.121
ENSSSCG00000006508	ASH1L	chr4	+	94405983	94406163	94418168	94418263	94391004	94391746	94446189	94446396	2176	15,1	0,0	49,25	8,9	298	244	6.82501e-05	0.000850296	1.0,1.0	0.834,0.695	0.236
ENSSSCG00000013534	MLLT1	chr2	+	72790436	72790617	72797096	72797179	72780946	72781158	72829144	72829288	2120	3,0	55,13	3,33	24,37	298	232	6.40578e-05	0.000801979	0.041,0.0	0.089,0.41	-0.229
ENSSSCG00000008164	MAP4K4	chr3	-	52547144	52547270	52572047	52572104	52545321	52545432	52648841	52648907	2745	168,40	142,37	109133	161300	206	275	6.36435e-05	0.000800717	0.612,0.591	0.475,0.372	0.178
ENSSSCG00000030211	NBR1	chr12	-	19773696	19773891	19779601	19779624	19772678	19772756	19780394	19780413	96	53,8	63,16	14,30	139102	172	298	6.27637e-05	0.000793557	0.593,0.464	0.149,0.338	0.285
ENSSSCG00000006084	MTDH	chr4	-	39084006	39084072	39085528	39085705	39082098	39082335	39086427	39086512	2958	116,98	469,98	370263	234119	298	215	5.99569e-05	0.000761841	0.151,0.419	0.533,0.615	-0.289
ENSSSCG00000026281	SCAP	chr13	-	30261469	30261564	30262361	30262474	30260062	30260161	30263942	30264069	1184	168,26	84,11	57,67	99,65	262	244	5.71128e-05	0.00072933	0.651,0.688	0.349,0.49	0.25
ENSSSCG00000013235	MADD	chr2	-	15273949	15274032	15274056	15274126	15272168	15272215	15276197	15276304	858	39,45	0,0	31,22	2,7	219	232	5.54918e-05	0.000712191	1.0,1.0	0.943,0.769	0.144
ENSSSCG00000013775	ADGRE5	chr2	-	64858009	64858129	64858640	64858691	64857304	64857460	64861954	64862133	782	1,0	154,26	6,24	246259	200	269	5.51152e-05	0.000710931	0.009,0.0	0.032,0.111	-0.067
ENSSSCG00000011551	TADA3	chr13	-	66075719	66075970	66078658	66078891	66075495	66075601	66079585	66079643	1921	80,86	181240	136120	120174	298	298	5.29941e-05	0.00068704	0.307,0.264	0.531,0.408	-0.184
ENSSSCG00000004538	WDR7	chr1	+	106203113	106203227	106260486	106260708	106170949	106171073	106302231	106302418	1236	2,0	13,7	13,13	19,8	263	298	5.02678e-05	0.000659972	0.148,0.0	0.437,0.648	-0.468
ENSSSCG00000016186	NA	chr15	-	120351479	120351575	120351851	120351939	120350444	120350498	120352117	120352155	2501	49,91	279167	428232	459259	237	245	5.06478e-05	0.000659972	0.154,0.36	0.491,0.481	-0.229
ENSSSCG00000016330	NA	chr15	+	137389513	137389579	137393521	137393566	137386967	137387027	137394755	137394821	2644	13,6	17,8	42,52	10,17	215	194	5.05591e-05	0.000659972	0.408,0.404	0.791,0.734	-0.356
ENSSSCG00000012396	MED12	chrX	+	57158154	57158299	57158465	57158516	57157780	57157951	57158843	57158962	556	15,1	0,0	57,39	10,11	294	200	4.93348e-05	0.000652855	1.0,1.0	0.795,0.707	0.249
ENSSSCG00000006701	CHD1L	chr4	-	100298428	100298521	100299466	100299622	100296657	100296754	100301355	100301518	2970	34,0	157,1	17,27	21,12	298	242	4.87956e-05	0.000649083	0.15,0.0	0.397,0.646	-0.447
ENSSSCG00000029375	ZNF205	chr3	-	39092962	39093058	39094943	39095064	39091442	39092767	39095399	39095491	2786	25,49	0,3	15,65	3,19	270	245	4.49494e-05	0.000601052	1.0,0.937	0.819,0.756	0.181
ENSSSCG00000006556	TPM3	chr4	+	95558920	95558996	95559547	95559623	95558201	95558272	95560555	95560618	965	287673	95241	7981010	133237	225	225	4.42913e-05	0.000595369	0.751,0.736	0.857,0.81	-0.09
ENSSSCG00000012840	CD151	chr2	+	526893	527006	527097	527289	526070	526130	527676	527751	2763	64481	23062047	265743	14781472	262	298	4.26021e-05	0.000575691	0.031,0.211	0.169,0.365	-0.146
ENSSSCG00000015602	INTS7	chr9	+	131290178	131290316	131298383	131298430	131288852	131288999	131302938	131303138	2573	21,2	91,2	40,26	17,15	287	196	3.78802e-05	0.000514606	0.136,0.406	0.616,0.542	-0.308
ENSSSCG00000024623	USP25	chr13	+	180703928	180704052	180707709	180707905	180699670	180699750	180708339	180708453	1558	83,56	351130	120,68	139112	273	298	3.74591e-05	0.000511607	0.205,0.32	0.485,0.399	-0.179
ENSSSCG00000006776	MOV10	chr4	-	107740026	107740101	107740557	107740749	107739025	107739151	107740983	107741101	2452	26,80	80,73	45101	18,37	298	224	3.7213e-05	0.000510978	0.196,0.452	0.653,0.672	-0.339
ENSSSCG00000000925	C12orf29	chr5	-	94479158	94479356	94481013	94481130	94476648	94476818	94482019	94482115	394	102,27	9,16	34,29	52,29	266	298	3.58364e-05	0.000494736	0.927,0.654	0.423,0.528	0.315
ENSSSCG00000006079	RIDA	chr4	+	38662126	38662195	38663460	38663516	38660432	38660487	38665203	38666019	1723	11,47	74,66	47,52	32,20	218	205	3.5826e-05	0.000494736	0.123,0.401	0.58,0.71	-0.383
ENSSSCG00000016226	NA	chr15	-	124515047	124515165	124520826	124520919	124501544	124501700	124525498	124525579	2453	136363	658699	313175	361211	242	267	3.46734e-05	0.000483912	0.186,0.364	0.489,0.478	-0.208
ENSSSCG00000035671	USP22	chr12	-	61284462	61284564	61286538	61286652	61283967	61284137	61296022	61296155	1578	255,42	0,28	195165	126158	263	251	3.34318e-05	0.000469148	1.0,0.589	0.596,0.499	0.247
ENSSSCG00000004420	TRAF3IP2	chr1	-	77510616	77510809	77523050	77523887	77504985	77505164	77540974	77541210	2069	0,15	4,63	63,61	67,47	298	298	3.20451e-05	0.000452172	0.0,0.192	0.485,0.565	-0.429
ENSSSCG00000009917	SPPL3	chr14	-	40713285	40713364	40714905	40715025	40712178	40712291	40720671	40720760	675	14,13	44,58	70,64	108,67	269	228	3.17615e-05	0.00045066	0.212,0.16	0.355,0.447	-0.215
ENSSSCG00000028225	DICER1	chr7	-	116370217	116371091	116374053	116374209	116366650	116366813	116377422	116378194	1007	62,18	0,0	69,63	13,3	298	298	3.16387e-05	0.00045066	1.0,1.0	0.841,0.955	0.102
ENSSSCG00000002004	PSME2	chr7	+	75155463	75155526	75155771	75155858	75155003	75155036	75155962	75156009	530	18,55	458606	37307	183220	212	236	3.04649e-05	0.000437119	0.042,0.092	0.184,0.608	-0.329
ENSSSCG00000038383	DYNC2LI1	chr3	-	96679881	96679970	96682371	96682441	96671032	96671228	96683460	96683495	2823	0,6	22,29	5,36	9,19	219	238	3.01778e-05	0.000435447	0.0,0.184	0.376,0.673	-0.432
ENSSSCG00000005471	SNX30	chr1	+	253496051	253496162	253509262	253509421	253482981	253483173	253514453	253514649	638	74,3	48,3	33,29	71,66	260	298	2.79645e-05	0.000405803	0.639,0.534	0.348,0.335	0.245
ENSSSCG00000022806	LIN7C	chr2	+	32848340	32848459	32848715	32848787	32845207	32845259	32850981	32851191	765	0,0	47,23	0,32	68,79	268	221	2.71384e-05	0.000396066	0.0,0.0	0.0,0.25	-0.125
ENSSSCG00000022343	ENO1	chr6	-	69393804	69393863	69394181	69394240	69392396	69392466	69395233	69395329	857	15,52	89353266	84126	52855182	208	208	2.7004e-05	0.000396066	0.002,0.016	0.016,0.024	-0.011
ENSSSCG00000026018	MFSD1	chr13	+	98610348	98610461	98612303	98612351	98609631	98609729	98613432	98613490	2057	331200	181,82	201165	55,15	262	197	2.66309e-05	0.000393152	0.579,0.647	0.733,0.892	-0.2
ENSSSCG00000001009	RIPK1	chr7	+	1862342	1862571	1864737	1864887	1858616	1858773	1867253	1867330	485	0,0	20,26	4,14	53,50	298	298	2.40806e-05	0.000357569	0.0,0.0	0.07,0.219	-0.145
ENSSSCG00000003779	TYW3	chr6	-	138429530	138429602	138429820	138429919	138427184	138427318	138431926	138432007	995	51,10	0,0	17,15	1,9	248	221	2.24937e-05	0.00033782	1.0,1.0	0.938,0.598	0.232
ENSSSCG00000006619	SNX27	chr4	-	97538871	97539000	97539593	97539743	97538409	97538469	97552285	97552375	2950	124,14	12,6	26,41	26,31	298	278	2.26184e-05	0.00033782	0.906,0.685	0.483,0.552	0.278
ENSSSCG00000039201	NA	chr17	+	39871331	39871435	39876253	39876383	39868881	39869181	39878243	39882093	175	466419	808885	270476	301561	253	279	2.12552e-05	0.000321217	0.389,0.343	0.497,0.483	-0.124
ENSSSCG00000028458	METTL5	chr15	-	76099981	76100033	76103282	76103365	76098336	76098386	76104440	76104622	2493	38,53	0,5	26,17	8,11	232	201	2.01467e-05	0.000306277	1.0,0.902	0.738,0.572	0.296
ENSSSCG00000001769	MORF4L1	chr7	+	48055257	48055304	48057135	48057203	48050142	48050316	48061514	48061631	805	0,0	51,2	3,9	30,35	196	217	1.9813e-05	0.000303009	0.0,0.0	0.1,0.222	-0.161
ENSSSCG00000015720	BIN1	chr15	+	25371712	25371841	25376560	25376780	25370424	25370572	25376992	25377103	658	44490	1571103	262429	306657	278	298	1.93411e-05	0.000297573	0.231,0.323	0.479,0.412	-0.168
ENSSSCG00000038913	HERC4	chr14	-	71179828	71179948	71199908	71200098	71166259	71166358	71200598	71200710	2228	207,89	71,44	148,86	117111	298	269	1.92822e-05	0.000297573	0.725,0.646	0.533,0.412	0.213
ENSSSCG00000003137	PLEKHA4	chr6	-	54160385	54160535	54161141	54161189	54158506	54158605	54162929	54163016	836	0,12	22147	32,71	130265	197	298	1.89567e-05	0.000295216	0.0,0.11	0.271,0.288	-0.224
ENSSSCG00000015402	CACNA2D1	chr9	+	98019784	98019844	98054088	98054130	97883644	97883761	98070809	98070939	2619	158,10	41,0	190154	175150	209	191	1.86742e-05	0.0002926	0.779,1.0	0.498,0.484	0.398
ENSSSCG00000004199	EPB41L2	chr1	+	32592738	32592885	32600542	32601100	32586010	32586183	32603073	32603196	1120	0,0	56161	33,2	296319	296	298	1.85054e-05	0.000291746	0.0,0.0	0.101,0.006	-0.054
ENSSSCG00000039887	MARCHF5	chr14	+	103895169	103895372	103908214	103908370	103871309	103871670	103913719	103913850	2313	828220	0,14	355293	19,16	298	298	1.8488e-05	0.000291746	1.0,0.94	0.949,0.948	0.022
ENSSSCG00000038947	NA	chr7	+	77926462	77926626	77926949	77926975	77921877	77921922	77950750	77951028	1614	0,13	545186	21,21	415202	298	175	1.76614e-05	0.000281921	0.0,0.039	0.029,0.058	-0.024
ENSSSCG00000013602	HNRNPM	chr2	-	70816732	70817535	70819574	70819628	70815797	70815849	70827333	70827411	1304	59231	18832936	101387	12341320	203	298	1.73376e-05	0.000278492	0.044,0.104	0.107,0.301	-0.13
ENSSSCG00000011218	SLC4A7	chr13	-	13968980	13969087	13972825	13972972	13963045	13963179	13974862	13974950	1815	70,4	0,0	41,27	4,7	296	256	1.6581e-05	0.000268025	1.0,1.0	0.899,0.769	0.166
ENSSSCG00000030255	EIF4G1	chr13	+	122204478	122204535	122206280	122206457	122203510	122203658	122206679	122206779	1453	2,0	298,32	0,50	372428	206	298	1.6172e-05	0.000263078	0.01,0.0	0.0,0.145	-0.067
ENSSSCG00000005969	WASHC5	chr4	+	14647966	14648068	14648948	14649128	14642758	14642839	14650498	14650623	674	207,76	202,78	82,59	158129	251	298	1.56971e-05	0.000256989	0.549,0.536	0.381,0.352	0.176
ENSSSCG00000001057	MCUR1	chr7	-	10122674	10122728	10129754	10129826	10120728	10120843	10130886	10130928	470	190,60	8,12	87,32	27,18	221	203	1.30233e-05	0.00021459	0.956,0.821	0.747,0.62	0.205
ENSSSCG00000022112	DOCK9	chr11	-	67816607	67816651	67817205	67817342	67809427	67809543	67819941	67819989	1189	17,0	341,13	11,14	71,36	286	193	1.3011e-05	0.00021459	0.033,0.0	0.095,0.208	-0.135
ENSSSCG00000016288	CHRNG	chr15	+	133040639	133040785	133041173	133041218	133040339	133040421	133041728	133041838	2471	0,9	123,18	55189	134114	295	194	1.14952e-05	0.000191888	0.0,0.247	0.213,0.522	-0.244
ENSSSCG00000001757	WDR61	chr7	+	47646785	47646891	47652145	47652294	47645089	47645117	47652516	47652610	534	49174	606707	85125	263309	255	298	1.10886e-05	0.000186318	0.086,0.223	0.274,0.321	-0.143
ENSSSCG00000038873	SLMAP	chr13	+	39666370	39666421	39672276	39672339	39666110	39666279	39685540	39685600	1377	9,38	0,8	37,26	34,29	200	212	1.0783e-05	0.000182382	1.0,0.834	0.536,0.487	0.405
ENSSSCG00000010949	DAPK1	chr10	-	27738801	27738999	27741018	27741207	27736836	27736975	27748104	27748327	226	0,0	12,1	7,5	13,11	298	298	1.06372e-05	0.000181116	0.0,0.0	0.35,0.312	-0.331
ENSSSCG00000024126	CCT5	chr16	-	72219071	72219236	72220019	72220080	72217973	72218172	72222949	72223114	1772	99220	956869	270367	800642	210	298	8.39018e-06	0.000143816	0.128,0.264	0.324,0.448	-0.19
ENSSSCG00000039161	MEIS1	chr3	-	75510442	75510519	75547260	75547406	75490357	75490416	75595057	75595169	1593	0,1	5,6	33,8	29,6	295	226	7.12889e-06	0.000123022	0.0,0.113	0.466,0.505	-0.429
ENSSSCG00000011943	BBX	chr13	-	151731128	151731326	151739395	151739455	151728914	151729101	151749719	151749868	1599	2,0	44,6	10,12	29,27	209	298	6.96632e-06	0.000121034	0.061,0.0	0.33,0.388	-0.329
ENSSSCG00000009956	GRK3	chr14	+	43375284	43375359	43387329	43387391	43373531	43373633	43393065	43393117	2306	29,0	90,18	31,18	19,16	224	211	6.93655e-06	0.000121034	0.233,0.0	0.606,0.514	-0.444
ENSSSCG00000001009	RIPK1	chr7	+	1860756	1860894	1862342	1862571	1858616	1858773	1867253	1867330	483	38,11	0,0	31,60	4,14	287	298	6.42938e-06	0.000113246	1.0,1.0	0.889,0.817	0.147
ENSSSCG00000005191	MPDZ	chr1	+	209305797	209305908	209310385	209310484	209302742	209302920	209313974	209314137	1739	10,2	0,0	26,19	11,12	260	248	6.38365e-06	0.000113221	1.0,1.0	0.693,0.602	0.353
ENSSSCG00000010638	TCF7L2	chr14	+	123521794	123521927	123524104	123524207	123423851	123423953	123526009	123526096	2377	4,4	0,0	37,39	22,29	282	252	6.23854e-06	0.000111421	1.0,1.0	0.6,0.546	0.427
ENSSSCG00000016430	GALNT11	chr18	-	5300932	5301037	5302885	5303104	5292437	5292575	5306641	5306794	63	20,88	180156	78134	80,68	298	254	6.06487e-06	0.000109082	0.087,0.325	0.454,0.627	-0.334
ENSSSCG00000006682	NA	chr4	-	99366297	99366366	99367218	99367348	99365671	99365728	99367683	99367850	1959	47,35	0,16	10,20	20,29	279	218	5.3619e-06	9.71227e-05	1.0,0.631	0.281,0.35	0.5
ENSSSCG00000013745	FARSA	chr2	+	66108590	66108689	66108765	66108884	66108353	66108491	66109801	66109894	1889	71118	33,31	65221	62197	248	268	5.30179e-06	9.67197e-05	0.699,0.804	0.531,0.548	0.212
ENSSSCG00000008055	TEDC2	chr3	-	39582777	39582831	39583277	39583683	39582074	39582168	39583803	39583874	2816	0,20	14,36	18,18	4,7	298	203	4.58273e-06	8.42035e-05	0.0,0.275	0.754,0.637	-0.558
ENSSSCG00000002885	USF2	chr6	+	44775301	44775502	44775924	44776075	44775047	44775166	44776197	44776285	1044	8110	136419	112418	270511	298	298	4.41226e-06	8.16589e-05	0.056,0.208	0.293,0.45	-0.239
ENSSSCG00000014329	CDC25C	chr2	-	140291990	140292053	140293920	140294022	140290633	140290732	140294974	140295127	700	26,2	20,7	3,13	0,1	251	212	4.16052e-06	7.85387e-05	0.523,0.194	1.0,0.917	-0.6
ENSSSCG00000016563	TMEM209	chr18	+	18626758	18626855	18630003	18630129	18623418	18623490	18632518	18632616	1201	4,0	18,23	25,14	26,17	246	275	4.21292e-06	7.85387e-05	0.199,0.0	0.518,0.479	-0.399
ENSSSCG00000010620	XPNPEP1	chr14	-	120352027	120352152	120361423	120361512	120343500	120343564	120367660	120367719	2371	0,1	47,28	10,19	83,85	238	274	4.19464e-06	7.85387e-05	0.0,0.039	0.122,0.205	-0.144
ENSSSCG00000025638	UBE2Z	chr12	+	25135496	25135609	25136700	25136791	25129530	25129642	25139097	25144849	1662	20,52	79,94	236167	163162	262	240	3.73243e-06	7.11389e-05	0.188,0.336	0.57,0.486	-0.266
ENSSSCG00000010461	ANKRD1	chr14	-	102607395	102607494	102607596	102607695	102603776	102607258	102609516	102609615	2302	3842353	11313714	31002657	24742908	248	248	3.35927e-06	6.45081e-05	0.253,0.388	0.556,0.477	-0.196
ENSSSCG00000001825	SLC41A3	chr7	-	53695471	53695543	53717426	53717534	53691826	53691971	53729434	53729722	695	10,12	24,22	24,24	6,11	257	221	3.31062e-06	6.40554e-05	0.264,0.319	0.775,0.652	-0.422
ENSSSCG00000013460	OAZ1	chr2	-	76294268	76294441	76294826	76294972	76293791	76293877	76296400	76296659	826	9573355	29017333	17602543	28642663	295	298	3.27558e-06	6.38612e-05	0.25,0.316	0.383,0.491	-0.154
ENSSSCG00000002396	GSTZ1	chr7	+	100397853	100397921	100398618	100398699	100396057	100396109	100399061	100399187	1933	4,0	30,46	7,62	25,65	217	230	3.18232e-06	6.25203e-05	0.124,0.0	0.229,0.503	-0.304
ENSSSCG00000012880	CPT1A	chr2	+	4251880	4252020	4258425	4258596	4250642	4250796	4260587	4260689	2142	29,2	0,0	51,62	27,9	289	298	3.09695e-06	6.13148e-05	1.0,1.0	0.661,0.877	0.231
ENSSSCG00000037174	ASMTL	chrAEMK02000569.1	-	815555	815620	817028	817076	814806	814868	818638	818770	1158	16,7	0,0	5,21	5,8	197	214	2.80973e-06	5.60629e-05	1.0,1.0	0.521,0.74	0.369
ENSSSCG00000010518	EXOSC1	chr14	-	108837436	108837487	108838268	108838302	108837218	108837303	108839443	108839532	2329	7,26	35114	22,56	35,52	183	200	2.70484e-06	5.4395e-05	0.179,0.2	0.407,0.541	-0.284
ENSSSCG00000031903	NA	chr2	+	1314251	1314292	1314885	1314926	1313241	1313332	1316335	1316515	2133	0,15	1671	26,86	3871054	190	190	2.53287e-06	5.13409e-05	0.0,0.022	0.063,0.075	-0.058
ENSSSCG00000024267	TMEM50A	chr6	+	82863757	82863869	82869264	82869332	82861649	82861774	82870530	82870623	756	2,23	473377	11,36	249154	261	217	2.50083e-06	5.10969e-05	0.004,0.048	0.035,0.163	-0.073
ENSSSCG00000005316	NA	chr1	-	236404905	236404981	236405225	236405301	236404661	236404724	236405438	236405509	1141	2894964	29311091	7243305	414511829	225	225	2.47407e-06	5.09578e-05	0.497,0.309	0.149,0.218	0.22
ENSSSCG00000016619	ING3	chr18	-	25958764	25958861	25971368	25971434	25956904	25956976	25973299	25973400	51	0,0	21,2	4,4	8,6	215	246	2.27729e-06	4.72862e-05	0.0,0.0	0.364,0.433	-0.398
ENSSSCG00000034844	NA	chr14	-	55836847	55837033	55850980	55851065	55831842	55831931	55880861	55880995	844	12,12	313107	47,97	253137	234	298	2.24202e-06	4.72862e-05	0.047,0.125	0.191,0.474	-0.247
ENSSSCG00000010756	MGMT	chr14	+	138560727	138560864	138733140	138733301	138502196	138502277	138765898	138766038	1555	7187	5142169	37250	341577	286	298	2.25993e-06	4.72862e-05	0.014,0.082	0.102,0.311	-0.158
ENSSSCG00000000145	NA	chr5	+	11402734	11402891	11416639	11416667	11398146	11398498	11417393	11417487	360	1192,31	98,0	723888	176166	298	177	2.04084e-06	4.37579e-05	0.878,1.0	0.709,0.761	0.204
ENSSSCG00000003881	SPATA6	chr6	+	163302585	163302634	163304692	163304734	163299857	163299995	163306073	163306198	954	0,0	3,4	2,6	4,3	198	191	2.05597e-06	4.37579e-05	0.0,0.0	0.325,0.659	-0.492
ENSSSCG00000036423	CCDC50	chr13	+	128674478	128674583	128676826	128676906	128674327	128674372	128682167	128682274	2096	195,69	0,29	90,78	70,49	254	229	1.95052e-06	4.22172e-05	1.0,0.682	0.537,0.589	0.278
ENSSSCG00000034230	RBX1	chr5	-	7505030	7505116	7513228	7513307	7500486	7501470	7515228	7515370	370	5,13	160627	18259	353423	228	235	1.7417e-06	3.80197e-05	0.031,0.021	0.05,0.387	-0.193
ENSSSCG00000010130	GNB1L	chr14	-	51317775	51317938	51320603	51320729	51312354	51312570	51321095	51321240	1881	0,40	9,70	37,49	1,16	275	298	1.695e-06	3.73193e-05	0.0,0.382	0.976,0.768	-0.681
ENSSSCG00000038364	NA	chr2	+	1348552	1348675	1349461	1349544	1346871	1346921	1350060	1351419	2137	10,10	771004	3174	249498	272	232	1.62053e-06	3.59898e-05	0.1,0.008	0.01,0.23	-0.066
ENSSSCG00000005047	CDKN3	chr1	+	183797338	183797383	183800029	183800252	183796775	183796831	183804963	183804995	1234	55,42	98,78	22,10	98115	194	298	1.58356e-06	3.54773e-05	0.463,0.453	0.256,0.118	0.271
ENSSSCG00000010203	NA	chr14	-	61654254	61654391	61666811	61666902	61652415	61652487	61667460	61667528	1952	98,55	569209	226236	504618	240	286	1.39978e-06	3.16375e-05	0.17,0.239	0.348,0.313	-0.126
ENSSSCG00000009319	PAN3	chr11	+	5578610	5578667	5580046	5580151	5577246	5577494	5580946	5581004	1620	0,0	10,7	16,3	13,10	206	254	1.37227e-06	3.12927e-05	0.0,0.0	0.603,0.27	-0.436
ENSSSCG00000014430	ABLIM3	chr2	+	150414380	150414441	150415053	150415061	150412731	150412790	150415540	150415621	890	135371	0,17	318244	34,33	210	157	1.33962e-06	3.08233e-05	1.0,0.942	0.875,0.847	0.11
ENSSSCG00000005704	EXOSC2	chr1	+	270752646	270752736	270753742	270753808	270752386	270752432	270754271	270754340	1919	0,9	6,43	10,43	3,29	239	215	1.12772e-06	2.61835e-05	0.0,0.158	0.75,0.572	-0.582
ENSSSCG00000033368	NA	chr5	-	18873192	18873389	18874134	18874212	18871026	18871289	18875883	18875953	992	11,98	2262816	67516	10701605	227	298	9.2093e-07	2.15785e-05	0.06,0.044	0.076,0.297	-0.135
ENSSSCG00000030460	ARHGEF6	chrX	-	111810895	111810916	111812464	111812602	111809042	111809136	111813678	111813824	577	12,6	0,0	59,60	26,25	287	170	8.46684e-07	2.00225e-05	1.0,1.0	0.573,0.587	0.42
ENSSSCG00000029251	MAP4	chr13	-	30641499	30641592	30643409	30643523	30638294	30638376	30645233	30645526	2049	257149	554180	481363	321233	263	242	7.11262e-07	1.69772e-05	0.299,0.432	0.58,0.589	-0.219
ENSSSCG00000008293	DGUOK	chr3	-	69056225	69056341	69067544	69067732	69055548	69055648	69091111	69091341	2122	0,19	56106	13,26	19,46	298	265	6.89646e-07	1.66166e-05	0.0,0.137	0.378,0.334	-0.287
ENSSSCG00000015844	GSR	chr15	+	54424079	54424166	54425777	54425936	54416720	54416820	54427121	54427233	1485	57,14	227,87	48,72	86110	236	298	6.71134e-07	1.63245e-05	0.241,0.169	0.413,0.453	-0.228
ENSSSCG00000027765	TOGARAM1	chr1	+	175234853	175235006	175244213	175244312	175230306	175230407	175245669	175245842	1351	75,28	14,12	12,27	61,32	298	248	6.52591e-07	1.632e-05	0.817,0.66	0.141,0.413	0.461
ENSSSCG00000030255	EIF4G1	chr13	+	122206280	122206457	122206679	122206779	122205142	122205229	122207857	122207970	1460	111,23	198,56	289426	239395	298	249	6.64557e-07	1.632e-05	0.319,0.255	0.503,0.474	-0.201
ENSSSCG00000040265	UBFD1	chr3	-	22646192	22646275	22649819	22649925	22639971	22643795	22650345	22650411	1922	130341	215300	391307	159135	255	232	6.60454e-07	1.632e-05	0.355,0.508	0.691,0.674	-0.251
ENSSSCG00000003106	AP2S1	chr6	-	52696225	52696285	52696551	52696665	52695639	52696036	52700104	52700254	1381	39752	58824	335555	200188	263	209	5.39938e-07	1.36535e-05	0.348,0.42	0.571,0.701	-0.252
ENSSSCG00000007520	NA	chr17	+	59038267	59038340	59041467	59041512	59034414	59034586	59045656	59045711	159	1164725	390157	16931688	230246	222	194	4.87074e-07	1.24399e-05	0.723,0.801	0.865,0.857	-0.099
ENSSSCG00000017602	STXBP4	chr12	+	31311191	31311270	31312103	31312148	31309654	31309874	31318205	31318300	2546	23,3	0,0	5,5	4,4	228	194	4.77149e-07	1.23095e-05	1.0,1.0	0.515,0.515	0.485
ENSSSCG00000036402	MYL9	chr17	+	39791342	39791552	39793474	39793636	39788198	39788290	39794467	39795296	177	59602	5911689	513921	9101468	298	298	4.65807e-07	1.21395e-05	0.091,0.263	0.361,0.386	-0.197
ENSSSCG00000005456	MUSK	chr1	+	251735283	251735547	251739096	251739272	251729624	251729631	251746708	251746910	1712	64,2	0,0	31,26	10,5	298	298	4.26704e-07	1.12351e-05	1.0,1.0	0.756,0.839	0.203
ENSSSCG00000011482	CFAP20DC	chr13	-	40598044	40598155	40599330	40599447	40595360	40595701	40601000	40601163	2892	0,0	3,5	7,4	3,5	266	260	4.0763e-07	1.08446e-05	0.0,0.0	0.695,0.439	-0.567
ENSSSCG00000030478	NA	chr5	-	89653080	89653165	89659763	89659875	89644927	89645091	89661622	89661659	399	0,0	193279	12,13	255152	261	234	3.82545e-07	1.02844e-05	0.0,0.0	0.04,0.071	-0.055
ENSSSCG00000020808	NA	chr3	-	16853761	16853935	16855122	16855257	16852713	16852817	16858092	16858156	2998	992172	2254442	518511	742526	284	298	2.80341e-07	7.61691e-06	0.316,0.29	0.423,0.505	-0.161
ENSSSCG00000025821	C2CD2	chr13	-	205278119	205278228	205280460	205280581	205275207	205275272	205284383	205284506	2527	11,3	28,21	56,56	37,21	270	258	2.63475e-07	7.23566e-06	0.273,0.12	0.591,0.718	-0.458
ENSSSCG00000000806	SCAF11	chr5	-	76822581	76822640	76839520	76841927	76822302	76822412	76844511	76844589	320	145,7	16,0	42,32	35,17	298	208	2.3759e-07	6.59571e-06	0.863,1.0	0.456,0.568	0.419
ENSSSCG00000001485	MLIP	chr7	-	26620966	26621095	26633928	26633973	26598954	26599601	26644982	26645027	2290	0,1	11,4	20,20	15,3	194	278	2.24258e-07	6.29401e-06	0.0,0.264	0.656,0.905	-0.648
ENSSSCG00000028755	EIPR1	chr3	+	131376157	131376290	131420374	131420474	131367182	131367266	131431250	131431387	729	63166	67286	99210	39116	282	249	2.14964e-07	6.1002e-06	0.454,0.339	0.691,0.615	-0.257
ENSSSCG00000008448	PREPL	chr3	+	96137411	96137597	96142639	96142837	96136593	96136810	96145907	96146083	1371	373,36	208,19	292198	368231	298	298	1.98122e-07	5.68543e-06	0.642,0.655	0.442,0.462	0.197
ENSSSCG00000008659	ACP1	chr3	-	132679883	132679997	132680044	132680158	132673866	132673928	132680243	132680317	2895	463772	168310	632928	158102	263	263	1.81712e-07	5.27379e-06	0.734,0.713	0.8,0.901	-0.127
ENSSSCG00000014909	NA	chr9	-	19626317	19626488	19629319	19629422	19623908	19623987	19630765	19630935	2615	15,34	92,78	105,98	76,90	252	298	1.35168e-07	3.96804e-06	0.162,0.34	0.62,0.563	-0.34
ENSSSCG00000015045	NCAM1	chr9	+	40919904	40919919	40930048	40930051	40918567	40918699	40938603	40938728	1816	0,2	85,60	18,30	101215	164	152	1.23794e-07	3.6764e-06	0.0,0.03	0.142,0.115	-0.114
ENSSSCG00000017506	FBXL20	chr12	+	22948543	22948639	22950818	22950945	22942848	22942917	22952937	22953012	80	2,1	99,3	24,11	40,18	245	276	1.11172e-07	3.34038e-06	0.022,0.273	0.403,0.408	-0.258
ENSSSCG00000004394	RPF2	chr1	+	76929472	76929512	76936103	76936185	76924957	76924995	76937283	76937360	718	11,21	158144	38,48	114,81	189	231	1.01852e-07	3.09678e-06	0.078,0.151	0.289,0.42	-0.24
ENSSSCG00000028033	SECISBP2	chr14	+	913110	913259	919879	920153	912014	912128	920391	920515	2341	0,0	24,11	15,26	51,17	298	298	9.69818e-08	2.98424e-06	0.0,0.0	0.227,0.605	-0.416
ENSSSCG00000010461	ANKRD1	chr14	-	102607596	102607695	102609516	102609615	102607395	102607494	102610662	102610770	2303	8492814	13264258	39883223	32423053	248	248	8.28047e-08	2.57906e-06	0.39,0.398	0.552,0.514	-0.139
ENSSSCG00000011833	DLG1	chr13	+	133040552	133040652	133041346	133041380	133036006	133036076	133048337	133048379	1860	100,10	31,2	130130	1,10	249	183	7.76428e-08	2.44815e-06	0.703,0.786	0.99,0.905	-0.203
ENSSSCG00000015720	BIN1	chr15	+	25371712	25371841	25376708	25376780	25370424	25370572	25376992	25377103	659	44490	2462380	262429	6321141	278	221	7.30347e-08	2.33163e-06	0.124,0.141	0.248,0.23	-0.106
ENSSSCG00000025007	NFU1	chr3	+	72990155	72990291	72997176	72997243	72986137	72986238	73000671	73000786	2254	208178	215246	165174	92,83	285	216	5.75947e-08	1.86198e-06	0.423,0.354	0.576,0.614	-0.207
ENSSSCG00000037439	TRAPPC4	chr9	+	46242866	46243041	46244046	46244150	46242506	46242703	46245047	46245174	1511	30223	100409	131152	117104	298	253	5.15776e-08	1.68884e-06	0.203,0.316	0.487,0.554	-0.261
ENSSSCG00000036556	NA	chr13	+	196836242	196836405	196843266	196843397	196833698	196833862	196850733	196852632	1887	5,6	26,20	56,56	34,41	298	280	5.10264e-08	1.68884e-06	0.153,0.22	0.607,0.562	-0.398
ENSSSCG00000008171	NPAS2	chr3	-	53314815	53314962	53320453	53320543	53308539	53308710	53322784	53322885	2885	0,0	28,10	11,16	37,17	239	296	5.00548e-08	1.6821e-06	0.0,0.0	0.269,0.538	-0.404
ENSSSCG00000002425	PTPN21	chr7	-	110413857	110413925	110415860	110415958	110412715	110412786	110422338	110422508	459	281,16	59,5	83100	98,65	247	217	4.74568e-08	1.6312e-06	0.807,0.738	0.427,0.575	0.271
ENSSSCG00000015867	PRPF40A	chr15	-	60410423	60410448	60412317	60412378	60409385	60409760	60412607	60412728	642	44,26	12,5	50,34	67,36	210	174	4.79012e-08	1.6312e-06	0.752,0.812	0.382,0.439	0.372
ENSSSCG00000030255	EIF4G1	chr13	+	122206280	122206457	122206679	122206779	122204752	122204846	122207857	122207970	1459	15,10	206,56	63196	236392	298	249	4.62086e-08	1.6312e-06	0.057,0.13	0.182,0.295	-0.145
ENSSSCG00000045200	NA	chr6	-	55546493	55546672	55546749	55546900	55545699	55545740	55548044	55548206	1734	0,0	6,37	16,16	32,57	298	298	4.72632e-08	1.6312e-06	0.0,0.0	0.333,0.219	-0.276
ENSSSCG00000021427	DCTN4	chr2	-	151701697	151701741	151708026	151708205	151699096	151699204	151710861	151710932	1173	14,21	37,35	123110	68,34	298	193	3.78073e-08	1.36e-06	0.197,0.28	0.539,0.677	-0.37
ENSSSCG00000025164	TSC22D4	chr3	-	8401601	8401768	8404087	8405115	8396309	8396358	8405562	8405941	2042	11,86	191386	81,66	160138	298	298	2.54517e-08	9.28625e-07	0.054,0.182	0.336,0.324	-0.212
ENSSSCG00000009974	EWSR1	chr14	+	46427425	46427637	46431536	46431571	46423422	46423590	46432085	46432118	1222	118311	62202	531891	133256	298	184	1.86438e-08	6.90091e-07	0.54,0.487	0.711,0.682	-0.183
ENSSSCG00000023266	FOXJ3	chr6	+	169047730	169047805	169072960	169073044	169039354	169039679	169108681	169108810	1729	39,6	0,0	67,42	25,14	224	233	1.77362e-08	6.6615e-07	1.0,1.0	0.736,0.757	0.254
ENSSSCG00000011642	RYK	chr13	-	75331670	75331757	75336798	75336899	75315044	75315114	75342683	75342828	940	214114	335247	380232	299196	250	236	1.56022e-08	5.94747e-07	0.376,0.303	0.545,0.528	-0.197
ENSSSCG00000029249	NAV3	chr5	-	103218072	103218141	103245106	103245290	103214547	103214687	103247766	103247839	2435	113,6	12,0	115,57	78,38	298	218	1.20867e-08	4.67719e-07	0.873,1.0	0.519,0.523	0.415
ENSSSCG00000010589	SFXN2	chr14	+	113727439	113727500	113727826	113727876	113726113	113726199	113728015	113728082	1509	6,8	11,6	13,23	0,1	210	199	1.16715e-08	4.58601e-07	0.341,0.558	1.0,0.956	-0.528
ENSSSCG00000005725	NA	chr1	-	272202897	272203919	272208983	272209189	272199993	272200220	272212442	272212483	3004	0,0	12,16	3,13	3,16	298	298	1.09145e-08	4.35558e-07	0.0,0.0	0.5,0.448	-0.474
ENSSSCG00000016211	NA	chr15	-	121275175	121275289	121275419	121275509	121274769	121274901	121275625	121275700	1710	8,0	45,32	23,29	22,31	239	263	1.04225e-08	4.22525e-07	0.164,0.0	0.535,0.507	-0.439
ENSSSCG00000014071	BTF3	chr2	+	82665141	82665255	82665568	82665770	82661186	82661255	82667026	82667083	1486	12712652	45367650	12371766	24552631	263	298	9.88711e-09	4.07285e-07	0.241,0.282	0.363,0.432	-0.136
ENSSSCG00000010640	NRAP	chr14	-	123963384	123963696	123966094	123966202	123961923	123962028	123967316	123967421	1807	12,4	0,0	7,18	17,18	257	298	7.99544e-09	3.3476e-07	1.0,1.0	0.323,0.537	0.57
ENSSSCG00000023171	SLC66A2	chr6	-	127938923	127938977	127945484	127945618	127908696	127908913	127951412	127951751	1702	151,96	0,4	107,98	14,21	283	203	6.80483e-09	2.89659e-07	1.0,0.945	0.846,0.77	0.164
ENSSSCG00000016332	RBM44	chr15	+	137418752	137418845	137419981	137420074	137417724	137417817	137421391	137421533	1560	0,0	5,13	11,55	13,55	242	242	5.71679e-09	2.47469e-07	0.0,0.0	0.458,0.5	-0.479
ENSSSCG00000003154	GYS1	chr6	-	54243036	54243157	54246041	54246233	54242639	54242746	54248300	54248482	1099	23,23	153145	140866	237549	298	270	5.14028e-09	2.2635e-07	0.12,0.126	0.349,0.588	-0.345
ENSSSCG00000005643	NA	chr1	-	268714214	268714331	268717117	268717198	268713917	268713961	268718133	268718256	1508	63,3	487,19	94,58	235135	230	266	4.42265e-09	1.98166e-07	0.13,0.154	0.316,0.332	-0.182
ENSSSCG00000022647	TIMM17B	chrX	-	42973561	42973625	42974915	42975015	42971258	42971387	42975872	42975904	561	0,3	86288	2,39	103201	249	213	4.0454e-09	1.84499e-07	0.0,0.009	0.016,0.142	-0.074
ENSSSCG00000033424	NA	chr13	-	121771499	121771595	121798855	121798904	121770777	121770927	121802236	121802377	2253	10,49	163243	77,73	166116	198	245	3.81521e-09	1.77165e-07	0.071,0.2	0.365,0.438	-0.266
ENSSSCG00000009960	HPS4	chr14	-	44063711	44063828	44064259	44064367	44062303	44062398	44067628	44067772	2385	37,8	0,0	17,16	8,11	257	266	3.80208e-09	1.77165e-07	1.0,1.0	0.687,0.601	0.356
ENSSSCG00000025174	WDFY1	chr15	-	125694315	125694370	125699992	125700066	125691891	125692042	125705374	125705442	2456	5,5	70,12	13,63	9,13	223	204	3.80056e-09	1.77165e-07	0.061,0.276	0.569,0.816	-0.524
ENSSSCG00000010156	ARID4B	chr14	+	56014366	56014505	56018600	56018680	56002353	56002445	56022254	56022331	1413	0,0	12,5	18,20	17,5	288	229	3.59092e-09	1.76369e-07	0.0,0.0	0.457,0.761	-0.609
ENSSSCG00000003901	FAAH	chr6	-	165063567	165063608	165065555	165065653	165062791	165062831	165066136	165066262	2571	0,0	10,3	5,11	2,4	247	190	2.9604e-09	1.48252e-07	0.0,0.0	0.658,0.679	-0.669
ENSSSCG00000024267	TMEM50A	chr6	+	82863757	82863869	82867015	82867128	82861649	82861774	82869264	82869332	755	2,40	1066520	20,44	297277	261	262	2.83319e-09	1.44719e-07	0.002,0.072	0.063,0.138	-0.064
ENSSSCG00000008080	PHF2	chr3	+	43074508	43074604	43075108	43075218	43072248	43072523	43075757	43076169	2607	51,13	0,2	33,39	18,98	245	259	2.63224e-09	1.37199e-07	1.0,0.873	0.66,0.296	0.459
ENSSSCG00000008942	MOB1B	chr8	+	67688571	67688705	67692237	67692401	67680755	67680849	67695792	67697977	2722	53,28	188,63	127126	113121	283	298	2.55092e-09	1.3573e-07	0.229,0.319	0.542,0.523	-0.258
ENSSSCG00000000736	TEAD4	chr5	-	67149640	67149769	67153964	67154027	67149043	67149154	67154385	67154450	337	30,38	11,8	69,85	0,1	212	278	2.34967e-09	1.27682e-07	0.781,0.862	1.0,0.991	-0.174
ENSSSCG00000010972	DCTN3	chr10	+	32185029	32185113	32186044	32186103	32183395	32183482	32186698	32186758	974	178357	239458	202413	129176	233	208	2.24233e-09	1.24498e-07	0.399,0.41	0.583,0.677	-0.226
ENSSSCG00000008829	OCIAD2	chr8	-	38777874	38777928	38780575	38780672	38776315	38776363	38789581	38789709	2171	25,32	94,61	47,80	31,34	246	203	2.07311e-09	1.1766e-07	0.18,0.302	0.556,0.66	-0.367
ENSSSCG00000000108	TMEM184B	chr5	+	9659362	9659528	9671356	9671447	9657410	9657658	9671918	9671994	1685	50,6	99,23	230195	126108	298	240	1.96972e-09	1.14333e-07	0.289,0.174	0.595,0.593	-0.362
ENSSSCG00000007469	PTPN1	chr17	+	52067048	52067149	52070743	52070842	52062225	52062316	52076993	52077131	2400	15,3	0,0	27,41	30,49	250	248	1.06951e-09	6.35238e-08	1.0,1.0	0.472,0.454	0.537
ENSSSCG00000001379	TUBB	chr7	+	23249469	23249578	23249845	23249956	23245742	23248083	23250231	23251152	2815	782430	22221133	17123207	19561904	258	260	1.04112e-09	6.33101e-08	0.262,0.277	0.469,0.629	-0.279
ENSSSCG00000006743	SLC22A15	chr4	-	104694718	104694934	104699878	104700008	104690338	104690479	104706390	104706555	2389	0,0	43,4	11,9	9,17	279	298	6.84603e-10	4.26457e-08	0.0,0.0	0.566,0.361	-0.463
ENSSSCG00000034139	EYA4	chr1	-	30330421	30330514	30340619	30340744	30326063	30326130	30389897	30389947	2214	21,6	0,0	60,60	55,36	274	242	6.64929e-10	4.24557e-08	1.0,1.0	0.491,0.595	0.457
ENSSSCG00000003981	ZFP69B	chr6	-	170673030	170673116	170675402	170675879	170669152	170669279	170675972	170676067	1396	15,7	0,0	7,3	9,7	298	235	6.08217e-10	3.98304e-08	1.0,1.0	0.38,0.253	0.683
ENSSSCG00000015037	IL18	chr9	-	39844609	39844744	39848770	39848782	39842702	39842836	39850562	39850646	2524	21,18	11361136	33,51	780452	161	284	5.59491e-10	3.76037e-08	0.032,0.027	0.069,0.166	-0.088
ENSSSCG00000030460	ARHGEF6	chrX	-	111856643	111856738	111867347	111867418	111852930	111853026	111879815	111880017	578	0,0	62,4	29,33	108,44	220	244	4.08195e-10	2.81765e-08	0.0,0.0	0.229,0.454	-0.342
ENSSSCG00000005173	HAUS6	chr1	+	203725302	203725381	203726014	203726147	203721932	203722028	203730145	203730293	780	0,0	60,1	8,14	21,17	228	282	3.92217e-10	2.78256e-08	0.0,0.0	0.32,0.505	-0.412
ENSSSCG00000033516	DHDDS	chr6	+	83859606	83859636	83859716	83859895	83859374	83859419	83860001	83860052	1033	2401327	75,48	9061874	28,41	179	298	2.53617e-10	1.85068e-08	0.842,0.979	0.982,0.987	-0.074
ENSSSCG00000003749	PIK3C3	chr6	+	125936910	125937006	125939892	125939964	125934771	125934858	125942692	125942797	2406	219,8	107,5	20,11	52,26	245	221	2.4798e-10	1.85068e-08	0.649,0.591	0.258,0.276	0.353
ENSSSCG00000028620	ABCD3	chr4	-	122884593	122884663	122886141	122886211	122883204	122883302	122892554	122892643	1707	0,3	205,44	29,15	166,93	219	219	2.32406e-10	1.79868e-08	0.0,0.064	0.149,0.139	-0.112
ENSSSCG00000033919	DCLK1	chr11	-	11970914	11971014	12137090	12137437	11910153	11910270	12153750	12154145	277	915,65	427,36	541573	561683	298	249	2.16419e-10	1.7273e-08	0.642,0.601	0.446,0.412	0.192
ENSSSCG00000026153	ACAT1	chr9	+	36540667	36540781	36542628	36542693	36538575	36538671	36544675	36544833	2387	384534	474456	617407	261160	263	214	1.90021e-10	1.56553e-08	0.397,0.488	0.658,0.674	-0.224
ENSSSCG00000010594	NT5C2	chr14	-	114113412	114113486	114144984	114145109	114083326	114083444	114167360	114167380	2356	0,0	204,21	11,26	133,95	274	223	1.65514e-10	1.40907e-08	0.0,0.0	0.063,0.182	-0.122
ENSSSCG00000034357	DAG1	chr13	+	32037330	32037387	32070526	32070917	32029521	32029757	32087651	32088668	1388	0,3	1427,27	23,63	867778	206	298	1.54835e-10	1.36362e-08	0.0,0.138	0.037,0.105	-0.002
ENSSSCG00000011433	WDR82	chr13	-	34396256	34396356	34402706	34402773	34395096	34395213	34407550	34407648	2079	65,5	260,17	138120	175119	216	249	5.60322e-11	5.11094e-09	0.224,0.253	0.476,0.538	-0.269
ENSSSCG00000016397	NEB	chr15	+	719162	719267	719882	719987	717734	717839	721407	721512	1634	60,0	789,21	268177	1128702	254	254	3.56565e-11	3.37284e-09	0.071,0.0	0.192,0.201	-0.161
ENSSSCG00000026110	SRPK2	chr9	-	105061787	105061896	105100850	105101002	105060802	105060890	105263953	105264008	2632	0,0	140,14	7,17	22,64	298	258	3.08136e-11	3.02684e-09	0.0,0.0	0.216,0.187	-0.202
ENSSSCG00000010470	IDE	chr14	-	104016194	104016339	104016836	104016981	104014245	104014356	104020019	104020102	2239	468,2	1,0	219103	23,11	294	294	2.45723e-11	2.51031e-09	0.998,1.0	0.905,0.904	0.094
ENSSSCG00000036679	SORBS2	chr15	-	46635370	46635454	46636138	46636297	46633433	46633490	46643935	46644050	1060	0,0	22,2	53,40	50,25	298	233	2.27616e-11	2.42221e-09	0.0,0.0	0.453,0.556	-0.505
ENSSSCG00000017301	TLK2	chr12	-	16195631	16195799	16209069	16209165	16181473	16181569	16209871	16209915	617	0,0	106,7	12,52	57,73	245	298	2.14283e-11	2.37947e-09	0.0,0.0	0.204,0.464	-0.334
ENSSSCG00000037314	TMCO1	chr4	+	84977949	84977996	84980193	84980261	84967806	84967866	84991512	84991657	2986	30,26	184162	86,59	85,98	196	217	2.00375e-11	2.32617e-09	0.153,0.151	0.528,0.4	-0.312
ENSSSCG00000009093	BBS7	chr8	+	102239468	102239543	102243187	102243253	102236595	102236788	102250179	102250319	1561	17,3	0,0	5,1	16,4	224	215	3.68094e-12	4.47673e-10	1.0,1.0	0.231,0.194	0.787
ENSSSCG00000030255	EIF4G1	chr13	+	122204752	122204846	122206280	122206457	122203579	122203658	122206679	122206779	1454	0,1	298,32	23,94	372428	243	298	2.7639e-12	3.5295e-10	0.0,0.037	0.07,0.212	-0.123
ENSSSCG00000016101	CFLAR	chr15	+	104781835	104782006	104799801	104800213	104781614	104781648	104803014	104803120	2439	0,12	127168	22,21	60,52	298	298	2.19569e-12	2.95147e-10	0.0,0.067	0.268,0.288	-0.245
ENSSSCG00000032083	MRPL37	chr6	-	158113661	158113819	158125388	158125574	158093973	158094177	158138248	158138364	734	262809	5091270	500312	341247	298	298	1.68365e-12	2.38892e-10	0.34,0.389	0.595,0.558	-0.212
ENSSSCG00000038466	EIF4E2	chr15	+	133070106	133070241	133075044	133075149	133068432	133068547	133076993	133077146	1094	43239	55295	251438	112182	284	254	1.56375e-12	2.3493e-10	0.411,0.42	0.667,0.683	-0.26
ENSSSCG00000000753	WNK1	chr5	+	68123084	68123168	68125210	68125294	68120327	68121745	68126210	68126271	332	24,1	175,12	127,83	180112	233	233	5.16143e-13	8.23893e-11	0.121,0.077	0.414,0.426	-0.321
ENSSSCG00000034357	DAG1	chr13	+	32037330	32037387	32070526	32070917	32029328	32029471	32087651	32088174	1387	0,0	1425,25	15,49	842709	206	298	2.52687e-13	4.30241e-11	0.0,0.0	0.025,0.091	-0.058
ENSSSCG00000004364	HACE1	chr1	-	71074055	71074187	71082646	71082722	71059256	71059339	71089793	71089898	1183	112,13	13,1	25,13	31,34	225	281	1.76303e-13	3.21628e-11	0.915,0.942	0.502,0.323	0.516
ENSSSCG00000003042	NA	chr6	-	50004768	50004952	50009168	50009269	50000218	50004271	50009513	50009592	917	9806293	263625645	306210625	421214955	250	298	8.70415e-14	1.71003e-11	0.307,0.226	0.464,0.459	-0.195
ENSSSCG00000016214	STK16	chr15	+	121285505	121285695	121286714	121286848	121284919	121285147	121287018	121287864	2749	2,3	135295	14,30	110116	298	283	6.17284e-14	1.31379e-11	0.014,0.01	0.108,0.197	-0.14
ENSSSCG00000026083	DNAJC24	chr2	-	29310776	29310845	29322158	29322297	29305416	29307153	29364127	29364271	1767	9,4	50,12	50,44	19,8	288	218	5.01821e-14	1.16514e-11	0.12,0.201	0.666,0.806	-0.576
ENSSSCG00000015944	TLK1	chr15	-	77234645	77234721	77251048	77251120	77231301	77231348	77283363	77283482	2582	63,9	0,1	30,16	27,32	221	225	3.66374e-15	9.35718e-13	1.0,0.902	0.531,0.337	0.517
ENSSSCG00000006496	LMNA	chr4	-	93900200	93900470	93901278	93901368	93899025	93899952	93901806	93901926	1914	21255154	218859	11012160	355728	239	298	2.55351e-15	7.2463e-13	0.924,0.882	0.795,0.787	0.112
ENSSSCG00000006539	SHC1	chr4	+	94823516	94823684	94824252	94824323	94819919	94820026	94824912	94824976	2940	0,0	50,33	13,94	29107	298	220	1.22125e-15	3.89883e-13	0.0,0.0	0.249,0.393	-0.321
ENSSSCG00000030255	EIF4G1	chr13	+	122204752	122204846	122206679	122206779	122203579	122203658	122207857	122207970	1455	0,1	198,56	37,93	236402	243	249	2.22045e-16	8.10146e-14	0.0,0.018	0.138,0.192	-0.156
ENSSSCG00000004479	FILIP1	chr1	+	90521050	90521332	90563220	90563394	90427658	90428035	90570137	90570316	1292	142,19	5,2	117114	69134	298	298	1.11022e-16	4.72585e-14	0.966,0.905	0.629,0.46	0.391
ENSSSCG00000016922	GPBP1	chr16	+	36218844	36219803	36258139	36258259	36217508	36217634	36266988	36267112	763	22,9	135,57	84116	59,89	298	269	0	0	0.128,0.125	0.562,0.541	-0.425
ENSSSCG00000013314	QSER1	chr2	-	27962401	27962554	27965775	27965873	27960004	27960100	27969513	27969651	1564	2,0	174,24	34,16	85,33	247	298	0	0	0.014,0.0	0.326,0.369	-0.341
ENSSSCG00000017497	ERBB2	chr12	-	22610753	22610967	22612181	22612333	22608929	22609064	22621079	22621340	2010	0,0	73,3	30,73	37,42	298	298	0	0	0.0,0.0	0.448,0.635	-0.541
ENSSSCG00000009040	SMAD1	chr8	-	82923099	82923216	82926905	82927163	82919676	82919898	82957078	82957656	2730	0,4	173,30	108111	88,76	298	266	0	0	0.0,0.106	0.523,0.566	-0.491
ENSSSCG00000008545	ZNF512	chr3	-	111578995	111579058	111580478	111580580	111577727	111577826	111588070	111588265	2741	0,0	36,6	19,27	8,3	251	212	0	0	0.0,0.0	0.667,0.884	-0.776

## Sheet: RI
GeneID	geneSymbol	chr	strand	riExonStart_0base	riExonEnd	upstreamES	upstreamEE	downstreamES	downstreamEE	ID	IJC_SAMPLE_1	SJC_SAMPLE_1	IJC_SAMPLE_2	SJC_SAMPLE_2	IncFormLen	SkipFormLen	PValue	FDR	IncLevel1	IncLevel2	IncLevelDifference
ENSSSCG00000001917	CD276	chr7	-	59706959	59708710	59706959	59706995	59708668	59708710	340	0,0	51,80	4,18	137272	298	149	0.00723759	0.0492995	0.0,0.0	0.014,0.032	-0.023
ENSSSCG00000008785	FAM114A1	chr8	+	30229618	30229956	30229618	30229732	30229849	30229956	1973	0,0	75,9	6,5	70,79	266	149	0.00722698	0.0492995	0.0,0.0	0.046,0.034	-0.04
ENSSSCG00000003128	LIG1	chr6	-	53623478	53625288	53623478	53623532	53625135	53625288	1488	0,1	5,90	0,7	20,26	298	149	0.00711347	0.0491666	0.0,0.006	0.0,0.119	-0.056
ENSSSCG00000010915	NAV1	chr10	+	24093138	24093615	24093138	24093331	24093446	24093615	198	0,6	23,6	2,0	74,81	264	149	0.00655266	0.0456259	0.0,0.361	0.015,0.0	0.173
ENSSSCG00000013007	ZFPL1	chr2	-	7102551	7103085	7102551	7102663	7102975	7103085	1348	16,0	71160	8,0	177199	298	149	0.00634107	0.0444821	0.101,0.0	0.022,0.0	0.04
ENSSSCG00000033954	NA	chr7	+	55854283	55855520	55854283	55854329	55855425	55855520	1583	10,12	68,36	27,24	69,37	298	149	0.00561969	0.0397181	0.068,0.143	0.164,0.245	-0.099
ENSSSCG00000026103	ZBTB17	chr6	-	75110456	75110751	75110456	75110573	75110663	75110751	692	0,14	50,66	11,18	33,59	239	149	0.0055251	0.0393454	0.0,0.117	0.172,0.16	-0.107
ENSSSCG00000028663	RBM25	chr7	+	96458417	96459395	96458417	96458742	96459120	96459395	385	44,25	117168	26,10	167122	298	149	0.0054696	0.0392475	0.158,0.069	0.072,0.039	0.058
ENSSSCG00000030155	PHF10	chr1	+	570480	574989	570480	570636	574880	574989	1883	10,29	49,86	26,24	12,47	298	149	0.00529288	0.0382716	0.093,0.144	0.52,0.203	-0.243
ENSSSCG00000022506	COL6A1	chr13	+	208311814	208313127	208311814	208312459	208312750	208313127	1558	77215523	24233	46755664	34,81	298	149	0.00515762	0.0375827	0.941,0.971	0.986,0.972	-0.023
ENSSSCG00000000502	CNOT2	chr5	+	34548166	34549311	34548166	34548382	34548464	34549311	1964	313203	13,0	204210	0,1	231	149	0.00477655	0.0350778	0.94,1.0	1.0,0.993	-0.026
ENSSSCG00000006219	MTFR1	chr4	-	68947010	68947962	68947010	68947109	68947882	68947962	2220	0,0	8,7	4,3	18,15	298	149	0.00462163	0.0342073	0.0,0.0	0.1,0.091	-0.096
ENSSSCG00000023304	SRRM2	chr3	+	39284052	39291683	39284052	39290699	39291398	39291683	489	0,14	149564	13,18	330297	298	149	0.00457921	0.0341659	0.0,0.012	0.019,0.029	-0.018
ENSSSCG00000006385	NCSTN	chr4	-	90122674	90123289	90122674	90122887	90123134	90123289	2162	10,5	9293	1,7	200174	298	149	0.00457969	0.0341659	0.357,0.008	0.002,0.02	0.171
ENSSSCG00000025245	ARMC5	chr3	-	17104363	17105357	17104363	17105150	17105249	17105357	2107	12,0	0,11	0,0	6,12	248	149	0.00424615	0.0321886	1.0,0.0	0.0,0.0	0.5
ENSSSCG00000022506	COL6A1	chr13	+	208298801	208298973	208298801	208298822	208298952	208298973	1557	27,19	391967	30,56	16604536	279	149	0.0036773	0.0281029	0.036,0.01	0.01,0.007	0.014
ENSSSCG00000009480	NDFIP2	chr11	+	51551526	51554792	51551526	51551593	51554686	51554792	830	20,0	263105	0,0	193115	298	149	0.00353917	0.0274634	0.037,0.0	0.0,0.0	0.018
ENSSSCG00000000599	DERA	chr5	-	56592963	56597595	56592963	56593113	56597482	56597595	2046	8,15	145,57	2,1	58,31	298	149	0.0035644	0.0274634	0.027,0.116	0.017,0.016	0.055
ENSSSCG00000003104	STRN4	chr6	-	52604757	52605390	52604757	52604856	52605249	52605390	1364	0,53	34143	87104	135239	298	149	0.00347203	0.0271976	0.0,0.156	0.244,0.179	-0.134
ENSSSCG00000039555	JOSD1	chr5	+	9322673	9323494	9322673	9322971	9323092	9323494	291	142,8	0,0	99151	5,4	270	149	0.00342093	0.0270225	1.0,1.0	0.916,0.954	0.065
ENSSSCG00000008414	ERLEC1	chr3	-	87376038	87376262	87376038	87376111	87376240	87376262	2053	442160	14,0	542359	3,2	278	149	0.0034048	0.0270225	0.944,1.0	0.99,0.99	-0.018
ENSSSCG00000017787	GIT1	chr12	-	45768173	45769792	45768173	45769571	45769728	45769792	1842	13,0	60118	3,1	182204	298	149	0.00298321	0.0239677	0.098,0.0	0.008,0.002	0.044
ENSSSCG00000031781	PSMB10	chr6	-	28546346	28546874	28546346	28546462	28546733	28546874	1157	0,63	165367	10,71	109,75	298	149	0.00281581	0.0228178	0.0,0.079	0.044,0.321	-0.143
ENSSSCG00000007237	PDRG1	chr17	-	35608802	35611101	35608802	35610452	35611020	35611101	181	0,1	24,62	10,5	60100	298	149	0.00264628	0.0216305	0.0,0.008	0.077,0.024	-0.046
ENSSSCG00000010968	NA	chr10	-	32140260	32140693	32140260	32140343	32140596	32140693	192	0,2	46307	3,7	31,68	298	149	0.00242132	0.0199653	0.0,0.003	0.046,0.049	-0.046
ENSSSCG00000015444	LAMB1	chr9	-	107745602	107746953	107745602	107745778	107746830	107746953	1895	16,0	222,21	2,3	253501	298	149	0.00237125	0.0197254	0.035,0.0	0.004,0.003	0.014
ENSSSCG00000010092	PI4KA	chr14	-	50394670	50394887	50394670	50394741	50394814	50394887	1320	17,0	283,99	21,12	172121	222	149	0.00232277	0.0194947	0.039,0.0	0.076,0.062	-0.05
ENSSSCG00000051274	NA	chr7	+	121659200	121661588	121659200	121659923	121661477	121661588	430	37,43	0,3	49,38	4,14	298	149	0.00229067	0.0193985	1.0,0.878	0.86,0.576	0.221
ENSSSCG00000013087	TKFC	chr2	-	10164858	10165224	10164858	10165040	10165113	10165224	743	0,0	25,60	5,2	11,41	222	149	0.00223319	0.0190836	0.0,0.0	0.234,0.032	-0.133
ENSSSCG00000002885	USF2	chr6	+	44775047	44775502	44775047	44775166	44775301	44775502	854	17,7	4110	7,13	113423	284	149	0.00218125	0.0188108	0.69,0.032	0.031,0.016	0.337
ENSSSCG00000040586	NA	chr14	+	141361298	141361785	141361298	141361374	141361524	141361785	1672	94,99	0,2	23113	0,9	298	149	0.00216702	0.0188108	1.0,0.961	1.0,0.863	0.049
ENSSSCG00000010097	LZTR1	chr14	+	50586258	50586675	50586258	50586424	50586505	50586675	1717	0,8	20,36	0,2	53,80	230	149	0.00208647	0.0183298	0.0,0.126	0.0,0.016	0.055
ENSSSCG00000035148	ZNF268	chr14	+	22381796	22381997	22381796	22381851	22381970	22381997	932	2,12	0,6	14,21	0,1	268	149	0.00194363	0.017236	1.0,0.527	1.0,0.921	-0.197
ENSSSCG00000003195	PNKP	chr6	-	54879585	54880402	54879585	54879632	54880238	54880402	1094	0,6	36,17	14,20	20,61	298	149	0.00191466	0.017236	0.0,0.15	0.259,0.141	-0.125
ENSSSCG00000036924	PSMA4	chr7	-	47446861	47447146	47446861	47446904	47447120	47447146	1887	0,0	111,53	12,5	81175	298	149	0.00194305	0.017236	0.0,0.0	0.069,0.014	-0.042
ENSSSCG00000004753	INO80	chr1	+	130339118	130342840	130339118	130339334	130341255	130342840	590	0,0	14,24	2,6	11,32	298	149	0.0017501	0.0159839	0.0,0.0	0.083,0.086	-0.084
ENSSSCG00000037313	MTIF3	chr11	-	4870801	4875430	4870801	4871262	4875363	4875430	1852	11,0	4,2	15,1	0,1	298	149	0.00175143	0.0159839	0.579,0.0	1.0,0.333	-0.377
ENSSSCG00000020758	NQO2	chr7	+	1802197	1803641	1802197	1802311	1803539	1803641	382	0,8	121434	7,10	110146	298	149	0.00158106	0.0147148	0.0,0.009	0.031,0.033	-0.028
ENSSSCG00000027681	ZFR	chr16	-	18591421	18596406	18591421	18591519	18596264	18596406	887	10,1	113118	22,14	154116	298	149	0.00152733	0.0143569	0.042,0.004	0.067,0.057	-0.039
ENSSSCG00000003761	ADGRL2	chr6	-	131732176	131734418	131732176	131732258	131734321	131734418	650	37,7	30,0	8,4	28,20	298	149	0.00146355	0.0138963	0.381,1.0	0.125,0.091	0.583
ENSSSCG00000000522	NAP1L1	chr5	-	39333452	39334045	39333452	39333503	39334015	39334045	299	163325	4802236	151155	11241135	298	149	0.00133939	0.0128472	0.145,0.068	0.063,0.064	0.043
ENSSSCG00000025839	SUGP2	chr2	+	58849919	58850407	58849919	58850145	58850217	58850407	1554	13,52	0,0	33,80	4,4	221	149	0.00133034	0.0128472	1.0,1.0	0.848,0.931	0.111
ENSSSCG00000021652	LSM8	chr18	-	28126089	28128969	28126089	28126217	28128928	28128969	41	13,0	18189	0,0	26162	298	149	0.00125995	0.012337	0.265,0.0	0.0,0.0	0.133
ENSSSCG00000023325	NA	chr13	+	34115437	34115697	34115437	34115502	34115592	34115697	1580	0,17	78102	2,2	72125	239	149	0.00123756	0.0122453	0.0,0.094	0.017,0.01	0.034
ENSSSCG00000010128	NA	chr14	+	51259251	51259568	51259251	51259348	51259432	51259568	1732	0,0	77,63	4,6	40,70	233	149	0.00121126	0.0121522	0.0,0.0	0.06,0.052	-0.056
ENSSSCG00000014969	CEP57	chr9	+	27845512	27846206	27845512	27845620	27846128	27846206	1939	7,0	17,9	1,0	46,25	298	149	0.00121522	0.0121522	0.171,0.0	0.011,0.0	0.08
ENSSSCG00000011662	COPB2	chr13	-	80230412	80232049	80230412	80230505	80231834	80232049	1102	12,11	882756	21,21	587433	298	149	0.00118544	0.0121121	0.007,0.007	0.018,0.024	-0.014
ENSSSCG00000026264	HSPB11	chr6	+	158356863	158358608	158356863	158356970	158358539	158358608	1953	10,4	35,90	2,1	81,65	298	149	0.00117116	0.0120977	0.125,0.022	0.012,0.008	0.064
ENSSSCG00000040086	YTHDF1	chr17	-	62340887	62341509	62340887	62340912	62341187	62341509	1131	8,4	42,11	0,5	81,42	298	149	0.00113188	0.0118748	0.087,0.154	0.0,0.056	0.092
ENSSSCG00000015734	IMP4	chr15	-	31971254	31971587	31971254	31971349	31971432	31971587	1685	0,25	130629	13,18	171191	232	149	0.00113695	0.0118748	0.0,0.025	0.047,0.057	-0.04
ENSSSCG00000014023	RUFY1	chr2	-	78983677	78983797	78983677	78983691	78983739	78983797	829	13,47	0,0	62,64	7,2	197	149	0.00109397	0.0116856	1.0,1.0	0.87,0.96	0.085
ENSSSCG00000010121	UFD1	chr14	-	51117288	51118296	51117288	51117451	51118214	51118296	1727	0,12	10,9	12,10	0,4	298	149	0.00106826	0.0115422	0.0,0.4	1.0,0.556	-0.578
ENSSSCG00000033019	NA	chr1	-	267961399	267961721	267961399	267961440	267961608	267961721	944	30165	5283713	38,67	17452036	298	149	0.00102048	0.0112342	0.028,0.022	0.011,0.016	0.012
ENSSSCG00000030428	TWNK	chr14	+	112073143	112075822	112073143	112073285	112074511	112075822	1226	0,0	16,21	8,1	29,21	298	149	0.00102781	0.0112342	0.0,0.0	0.121,0.023	-0.072
ENSSSCG00000002428	TTC8	chr7	+	110750698	110751036	110750698	110750762	110750876	110751036	365	13,0	6,17	0,0	12,21	263	149	0.000997302	0.0111603	0.551,0.0	0.0,0.0	0.276
ENSSSCG00000021698	RRP1B	chr13	+	206648668	206650042	206648668	206648815	206649978	206650042	1509	0,7	27,98	19,4	35,60	298	149	0.000956242	0.0108297	0.0,0.034	0.213,0.032	-0.105
ENSSSCG00000002935	NA	chr6	-	46116333	46116750	46116333	46116499	46116634	46116750	804	18,23	0,0	31,23	4,2	284	149	0.000918833	0.010533	1.0,1.0	0.803,0.858	0.169
ENSSSCG00000013523	SAFB2	chr2	+	73366066	73368481	73366066	73366197	73368368	73368481	1592	0,9	23119	9,15	7,91	298	149	0.000906024	0.0105144	0.0,0.036	0.391,0.076	-0.216
ENSSSCG00000013235	MADD	chr2	-	15272168	15274032	15272168	15272215	15273949	15274032	727	2,20	0,0	8,9	2,2	298	149	0.000805548	0.00946519	1.0,1.0	0.667,0.692	0.321
ENSSSCG00000017205	SAP30BP	chr12	-	5695256	5696865	5695256	5695938	5696031	5696865	863	10164	0,16	37,96	0,2	242	149	0.000718186	0.0085455	1.0,0.863	1.0,0.967	-0.052
ENSSSCG00000025321	MAZ	chr3	+	18046436	18047530	18046436	18046837	18046915	18047530	639	1051019	0,7	4521087	11,22	227	149	0.000699859	0.0084342	1.0,0.99	0.964,0.97	0.028
ENSSSCG00000003570	WDTC1	chr6	+	84531608	84533180	84531608	84531786	84532987	84533180	832	0,0	90,41	7,9	69117	298	149	0.000679557	0.00829589	0.0,0.0	0.048,0.037	-0.042
ENSSSCG00000002547	NA	chrAEMK02000452.1	+	2212601	2219989	2212601	2212668	2219916	2219989	26	0,52	8,16	20,27	0,4	298	149	0.000631112	0.00780585	0.0,0.619	1.0,0.771	-0.576
ENSSSCG00000032522	NA	chr15	+	121452409	121453409	121452409	121452452	121453379	121453409	1375	4,1	0,0	14,30	0,6	298	149	0.000618927	0.00775722	1.0,1.0	1.0,0.714	0.143
ENSSSCG00000028934	FAM3A	chrX	-	125018503	125021191	125018503	125018627	125021167	125021191	795	0,6	49302	5,17	138152	298	149	0.000573961	0.00740349	0.0,0.01	0.018,0.053	-0.03
ENSSSCG00000015083	NA	chr9	-	45182397	45183603	45182397	45182979	45183052	45183603	1238	143619	0,42	156365	2,6	222	149	0.000578796	0.00740349	1.0,0.908	0.981,0.976	-0.024
ENSSSCG00000010685	TIAL1	chr14	-	129447568	129448187	129447568	129447708	129448063	129448187	1649	0,32	267321	32,15	170195	298	149	0.000582828	0.00740349	0.0,0.047	0.086,0.037	-0.038
ENSSSCG00000051794	CHRNB1	chr12	+	52755650	52756545	52755650	52755874	52756363	52756545	62	1,26	20,85	11,12	212117	298	149	0.00051901	0.00687141	0.024,0.133	0.025,0.049	0.041
ENSSSCG00000016378	PASK	chr15	-	139883440	139885866	139883440	139883625	139885382	139885866	1821	20,8	159,64	2,1	54,53	298	149	0.000512289	0.00687141	0.059,0.059	0.018,0.009	0.045
ENSSSCG00000010134	TANGO2	chr14	+	51455313	51457012	51455313	51455402	51456892	51457012	1738	14,8	62,70	4,9	83213	298	149	0.000363517	0.00495226	0.101,0.054	0.024,0.021	0.055
ENSSSCG00000023255	MOSPD3	chr3	+	8531737	8532004	8531737	8531832	8531923	8532004	868	4109	0,0	37129	0,11	240	149	0.000322353	0.00450576	1.0,1.0	1.0,0.879	0.06
ENSSSCG00000004163	BCLAF1	chr1	+	27891099	27892584	27891099	27891275	27892403	27892584	1545	30,9	164116	12,10	230219	298	149	0.000325949	0.00450576	0.084,0.037	0.025,0.022	0.037
ENSSSCG00000030053	ARCN1	chr9	+	45895602	45897510	45895602	45896853	45896959	45897510	675	19851663	0,11	1687919	12,24	255	149	0.000311175	0.00443189	1.0,0.989	0.988,0.957	0.022
ENSSSCG00000011912	QTRT2	chr13	-	145853368	145855377	145853368	145854686	145855158	145855377	1308	105,34	0,2	74,73	9,5	298	149	0.000272789	0.00394495	1.0,0.895	0.804,0.88	0.105
ENSSSCG00000009793	CLIP1	chr14	+	30461533	30464832	30461533	30461583	30464707	30464832	996	21,0	66,27	4,1	79,56	298	149	0.000240469	0.00355582	0.137,0.0	0.025,0.009	0.052
ENSSSCG00000028197	PFKL	chr13	+	207189464	207190259	207189464	207189576	207190159	207190259	1528	0,9	29313	10,7	19122	298	149	0.000242098	0.00355582	0.0,0.014	0.208,0.028	-0.111
ENSSSCG00000027444	STAU1	chr17	-	50805142	50806429	50805142	50806174	50806268	50806429	166	248,82	12,2	78236	0,1	243	149	0.000211031	0.0031995	0.927,0.962	1.0,0.993	-0.052
ENSSSCG00000003362	CEP104	chr6	-	65279101	65279455	65279101	65279169	65279316	65279455	742	0,1	4,10	6,35	29,15	296	149	0.000181856	0.00280237	0.0,0.048	0.094,0.54	-0.293
ENSSSCG00000015613	C1orf74	chr9	+	133188703	133193416	133188703	133189622	133193121	133193416	1464	0,30	145801	22,22	204326	298	149	0.000162467	0.00254532	0.0,0.018	0.051,0.033	-0.033
ENSSSCG00000033954	NA	chr7	+	55858113	55858496	55858113	55858188	55858431	55858496	1584	0,12	17,76	24,17	34,50	298	149	0.000155797	0.00248219	0.0,0.073	0.261,0.145	-0.167
ENSSSCG00000037451	PPFIA1	chr2	-	3075183	3078488	3075183	3075252	3078322	3078488	1689	0,1	7,46	9,7	32,47	298	149	0.000150336	0.00243649	0.0,0.011	0.123,0.069	-0.09
ENSSSCG00000015747	NA	chr15	+	33576190	33577863	33576190	33576316	33577684	33577863	1787	16,0	99,51	2,5	205217	298	149	0.000134627	0.00222017	0.075,0.0	0.005,0.011	0.029
ENSSSCG00000004651	GALK2	chr1	-	122426083	122426294	122426083	122426153	122426240	122426294	1070	105140	17,0	51,76	0,0	236	149	0.000128802	0.00216203	0.796,1.0	1.0,1.0	-0.102
ENSSSCG00000026116	FHOD1	chr6	-	27874978	27875544	27874978	27875043	27875437	27875544	1008	0,0	17,4	6,8	13,36	298	149	0.000122132	0.00208734	0.0,0.0	0.188,0.1	-0.144
ENSSSCG00000009528	TPP2	chr11	+	70958289	70961369	70958289	70958394	70961244	70961369	418	35,14	53,11	19,16	91,59	298	149	0.000116406	0.00202632	0.248,0.389	0.095,0.119	0.212
ENSSSCG00000040257	ZNF862	chr18	+	55850195	55851320	55850195	55850326	55851215	55851320	38	0,5	6,4	13,3	2,0	298	149	0.000107282	0.00190274	0.0,0.385	0.765,1.0	-0.69
ENSSSCG00000034810	PEF1	chr6	-	88160149	88160465	88160149	88160362	88160395	88160465	1340	22,72	0,9	58296	0,1	182	149	9.10565e-05	0.00164602	1.0,0.868	1.0,0.996	-0.064
ENSSSCG00000041114	NA	chr6	+	49002064	49008302	49002064	49003127	49008182	49008302	1502	0,8	36157	8,22	83,89	298	149	8.35532e-05	0.00154	0.0,0.025	0.046,0.11	-0.066
ENSSSCG00000038947	NA	chr7	+	77926462	77926975	77926462	77926626	77926949	77926975	1273	273118	17,15	179166	45,32	298	149	7.19782e-05	0.00135319	0.889,0.797	0.665,0.722	0.149
ENSSSCG00000005437	KLF4	chr1	-	248606815	248608073	248606815	248606980	248607079	248608073	1767	0,0	4,21	2,22	29,66	248	149	7.01202e-05	0.00134516	0.0,0.0	0.04,0.167	-0.104
ENSSSCG00000016981	CPEB4	chr16	-	50437614	50439327	50437614	50437796	50439212	50439327	480	17,10	51,1	4,1	87,40	298	149	5.80964e-05	0.00113772	0.143,0.833	0.022,0.012	0.471
ENSSSCG00000007577	AP5Z1	chr3	+	3633788	3634439	3633788	3633901	3634270	3634439	1781	0,0	6,45	3,11	22,47	298	149	5.73138e-05	0.00113772	0.0,0.0	0.064,0.105	-0.084
ENSSSCG00000016734	CCM2	chr18	-	50396452	50397482	50396452	50396948	50397343	50397482	1972	0,43	134948	18,38	337224	298	149	4.43672e-05	0.000906633	0.0,0.022	0.026,0.078	-0.041
ENSSSCG00000029119	PRPF6	chr17	+	62851050	62851584	62851050	62851170	62851407	62851584	156	0,43	79637	0,1	143247	298	149	4.2632e-05	0.000898806	0.0,0.033	0.0,0.002	0.015
ENSSSCG00000040184	LMO7	chr11	+	48131193	48133446	48131193	48131296	48132705	48133446	220	8,5	171192	17,31	212184	298	149	4.30279e-05	0.000898806	0.023,0.013	0.039,0.078	-0.04
ENSSSCG00000044084	BORCS8	chr2	+	58691599	58692006	58691599	58691710	58691807	58692006	534	15,80	0,0	24,37	9,1	246	149	3.85749e-05	0.000843266	1.0,1.0	0.618,0.957	0.213
ENSSSCG00000009633	NA	chr14	-	7273580	7273837	7273580	7273676	7273763	7273837	1741	0,1	60,13	6,4	22,14	236	149	3.54582e-05	0.000793587	0.0,0.046	0.147,0.153	-0.127
ENSSSCG00000012510	ARMCX2	chrX	-	83217145	83218177	83217145	83217209	83218105	83218177	448	38,30	0,9	26,76	35,67	298	149	3.36793e-05	0.000772159	1.0,0.625	0.271,0.362	0.496
ENSSSCG00000023920	P3H1	chr6	+	168685998	168686563	168685998	168686116	168686487	168686563	733	0,42	39523	25,72	231294	298	149	3.15077e-05	0.000740431	0.0,0.039	0.051,0.109	-0.06
ENSSSCG00000011535	ARL8B	chr13	+	61687562	61687986	61687562	61687630	61687916	61687986	1203	1,1	84,4	9,1	8,7	298	149	3.12322e-05	0.000740431	0.006,0.111	0.36,0.067	-0.155
ENSSSCG00000012859	NADSYN1	chr2	-	2340250	2340658	2340250	2340320	2340526	2340658	1605	0,1	7,82	7,4	22,20	298	149	2.85993e-05	0.000707457	0.0,0.006	0.137,0.091	-0.111
ENSSSCG00000039655	TAZ	chrX	+	124944548	124944787	124944548	124944611	124944734	124944787	1151	0,19	6150	0,2	77107	272	149	2.76835e-05	0.000703311	0.0,0.065	0.0,0.01	0.028
ENSSSCG00000000215	SMARCD1	chr5	+	16002594	16003868	16002594	16002717	16003766	16003868	280	16,0	42,49	0,0	65,47	298	149	2.25506e-05	0.000588821	0.16,0.0	0.0,0.0	0.08
ENSSSCG00000038025	NRBP2	chr4	+	806077	808024	806077	806133	806225	808024	2158	0,7	44,55	25,22	69,77	241	149	1.93012e-05	0.000518374	0.0,0.073	0.183,0.15	-0.13
ENSSSCG00000009528	TPP2	chr11	+	71004040	71006378	71004040	71004248	71006258	71006378	420	0,34	36138	2,7	110147	298	149	1.40132e-05	0.000387425	0.0,0.11	0.009,0.023	0.039
ENSSSCG00000037530	TACC2	chr14	+	131692255	131698217	131692255	131697544	131698103	131698217	2176	13,21	0,3	10,40	17,28	298	149	1.30806e-05	0.000372599	1.0,0.778	0.227,0.417	0.567
ENSSSCG00000001544	TEAD3	chr7	-	31342444	31343577	31342444	31342456	31343514	31343577	1014	14,7	15,16	15,18	145147	298	149	1.10308e-05	0.000324031	0.318,0.179	0.049,0.058	0.195
ENSSSCG00000012911	CARNS1	chr2	-	5101573	5102468	5101573	5101748	5101980	5102468	605	0,6	24,17	48,69	29,98	298	149	8.62295e-06	0.00026147	0.0,0.15	0.453,0.26	-0.282
ENSSSCG00000001819	MAN2A2	chr7	+	53509903	53510488	53509903	53510140	53510365	53510488	366	0,0	213,22	4,35	300187	298	149	6.27327e-06	0.000196562	0.0,0.0	0.007,0.086	-0.046
ENSSSCG00000011825	ATP13A3	chr13	-	131403111	131404639	131403111	131403201	131404558	131404639	1073	46,6	350,29	79,56	236135	298	149	2.07238e-06	6.71737e-05	0.062,0.094	0.143,0.172	-0.079
ENSSSCG00000039541	ANKRD11	chr6	+	608423	608734	608423	608522	608590	608734	500	0,8	132126	17,18	122,87	217	149	1.70745e-06	5.73215e-05	0.0,0.042	0.087,0.124	-0.084
ENSSSCG00000033082	HGS	chr12	-	1210520	1211135	1210520	1210559	1211039	1211135	131	0,7	126169	15,25	166144	298	149	1.31351e-06	4.57296e-05	0.0,0.02	0.043,0.08	-0.051
ENSSSCG00000009528	TPP2	chr11	+	70958289	70961369	70958289	70958415	70961244	70961369	419	32,10	15,8	2,8	29,19	298	149	1.08915e-06	3.93769e-05	0.516,0.385	0.033,0.174	0.347
ENSSSCG00000024876	TMEM181	chr1	-	8574423	8574799	8574423	8574481	8574707	8574799	1087	2,5	198,18	17,68	186,97	298	149	1.088e-06	3.93769e-05	0.005,0.122	0.044,0.26	-0.088
ENSSSCG00000029478	CUL4B	chrX	-	98668952	98671201	98668952	98671113	98671154	98671201	866	172,64	7,11	184,87	0,0	190	149	1.0015e-06	3.92256e-05	0.951,0.82	1.0,1.0	-0.115
ENSSSCG00000010877	HNRNPU	chr10	-	17492956	17495062	17492956	17493096	17494988	17495062	393	25,14	949330	60,74	838787	298	149	9.50024e-07	3.8827e-05	0.013,0.021	0.035,0.045	-0.023
ENSSSCG00000012965	DRAP1	chr2	-	6410476	6410804	6410476	6410570	6410684	6410804	563	13,57	1902660	9136	4081577	263	149	6.16598e-07	2.63456e-05	0.037,0.012	0.012,0.047	-0.005
ENSSSCG00000010536	CNNM1	chr14	+	110596026	110598009	110596026	110596176	110597907	110598009	1324	14,8	0,0	2,3	1,4	298	149	5.50871e-07	2.4658e-05	1.0,1.0	0.5,0.273	0.613
ENSSSCG00000039061	EIF2AK4	chr1	-	131247946	131248750	131247946	131248214	131248681	131248750	1614	1,2	39,95	8,13	44,36	298	149	4.2965e-07	2.01936e-05	0.013,0.01	0.083,0.153	-0.106
ENSSSCG00000008360	CEP68	chr3	-	76882540	76886055	76882540	76884058	76885662	76886055	722	0,0	16,1	6,14	6,14	298	149	1.76744e-07	8.74418e-06	0.0,0.0	0.333,0.333	-0.333
ENSSSCG00000031462	NA	chr6	-	12557720	12559346	12557720	12557812	12559240	12559346	1268	0,5	24233	9,27	65170	298	149	1.62558e-07	8.48912e-06	0.0,0.011	0.065,0.074	-0.064
ENSSSCG00000011389	AMIGO3	chr13	-	32251807	32252313	32251807	32251966	32252170	32252313	1344	0,0	13,56	23,13	69,79	298	149	1.60077e-07	8.48912e-06	0.0,0.0	0.143,0.076	-0.109
ENSSSCG00000009828	PPP1CC	chr14	-	32073133	32073698	32073133	32073268	32073474	32073698	1679	0,16	731169	13,32	279207	298	149	9.90705e-08	5.82039e-06	0.0,0.045	0.023,0.072	-0.025
ENSSSCG00000000985	EXOC2	chr7	-	196084	197925	196084	196213	197865	197925	926	8,39	52522	41,40	124169	298	149	7.53762e-08	4.72357e-06	0.071,0.036	0.142,0.106	-0.071
ENSSSCG00000005667	NUP188	chr1	+	269311497	269311955	269311497	269311629	269311881	269311955	1225	0,21	9,93	0,0	101,87	298	149	5.27919e-08	3.5446e-06	0.0,0.101	0.0,0.0	0.051
ENSSSCG00000011284	NKTR	chr13	+	26143451	26144998	26143451	26143479	26144910	26144998	2028	47,7	0,0	14,10	6,4	298	149	4.99448e-08	3.5446e-06	1.0,1.0	0.538,0.556	0.453
ENSSSCG00000005901	GPT	chr4	-	303713	303994	303713	303843	303918	303994	2135	4,6	121125	15,14	37,52	224	149	1.24056e-08	9.71773e-07	0.022,0.031	0.212,0.152	-0.155
ENSSSCG00000010594	NT5C2	chr14	-	114066448	114067416	114066448	114066619	114067349	114067416	1729	13,5	201,41	62,64	157241	298	149	7.65287e-09	6.53972e-07	0.031,0.057	0.165,0.117	-0.097
ENSSSCG00000009403	ITM2B	chr11	-	19349132	19349866	19349132	19349606	19349687	19349866	856	60244938	449212	57713526	250,42	230	149	5.80074e-09	5.45269e-07	0.897,0.938	0.937,0.982	-0.042
ENSSSCG00000006090	MTERF3	chr4	+	40376445	40380122	40376445	40376545	40379782	40380122	2202	60,17	13,5	11,23	13,50	298	149	4.11298e-09	4.29578e-07	0.698,0.63	0.297,0.187	0.422
ENSSSCG00000006898	MTF2	chr4	-	124079198	124079397	124079198	124079300	124079380	124079397	1290	93,6	0,0	11,29	2,18	229	149	3.24649e-09	3.81462e-07	1.0,1.0	0.782,0.512	0.353
ENSSSCG00000005715	PRRC2B	chr1	+	271419900	271422825	271419900	271420141	271422648	271422825	1332	0,0	76,66	25,25	165109	298	149	1.83168e-09	2.45968e-07	0.0,0.0	0.07,0.103	-0.086
ENSSSCG00000014580	RIC3	chr9	+	1149875	1151084	1149875	1150102	1151008	1151084	1897	13,2	0,1	0,0	2,3	298	149	7.80774e-10	1.22321e-07	1.0,0.5	0.0,0.0	0.75
ENSSSCG00000036005	CNEP1R1	chr6	-	34780265	34780554	34780265	34780320	34780444	34780554	1116	56,5	233110	5,2	225140	273	149	3.66276e-10	6.88598e-08	0.116,0.024	0.012,0.008	0.06
ENSSSCG00000015861	WDR33	chr15	+	59568401	59570339	59568401	59568553	59570241	59570339	1805	23148	0,0	69101	20,24	298	149	9.10383e-15	2.1394e-12	1.0,1.0	0.633,0.678	0.345
ENSSSCG00000001400	DDX39B	chr7	-	23660532	23662820	23660532	23660664	23662701	23662820	332	23,27	3581016	177175	991689	298	149	0	0	0.031,0.013	0.082,0.113	-0.076
ENSSSCG00000023973	NOC2L	chr6	-	63309956	63310311	63309956	63310070	63310167	63310311	1381	0,3	159299	9,35	53136	246	149	0	0	0.0,0.006	0.093,0.135	-0.111
ENSSSCG00000015140	HSPA8	chr9	-	49984243	49984799	49984243	49984675	49984759	49984799	1879	300077496	200160	103036091	216463	233	149	0	0	0.99,0.968	0.968,0.894	0.048

## Sheet: SE
GeneID	geneSymbol	chr	strand	exonStart_0base	exonEnd	upstreamES	upstreamEE	downstreamES	downstreamEE	ID	IJC_SAMPLE_1	SJC_SAMPLE_1	IJC_SAMPLE_2	SJC_SAMPLE_2	IncFormLen	SkipFormLen	PValue	FDR	IncLevel1	IncLevel2	IncLevelDifference
ENSSSCG00000006904	GLMN	chr4	+	124789706	124789760	124788977	124789165	124791344	124791375	28320	73,14	0,0	29,17	1,4	203	149	0.00557674	0.049862	1.0,1.0	0.955,0.757	0.144
ENSSSCG00000004728	CAPN3	chr1	-	128977786	128977933	128975737	128975821	128978744	128978912	17085	13,5	6,0	0,19	5,29	296	149	0.00556741	0.0498008	0.522,1.0	0.0,0.248	0.637
ENSSSCG00000007617	NA	chr3	+	6507466	6507552	6505809	6505972	6516778	6516883	19603	23,15	11,0	0,15	5,12	235	149	0.00555979	0.0497549	0.57,1.0	0.0,0.442	0.564
ENSSSCG00000006337	HSD17B7	chr4	-	87732857	87733052	87728979	87729084	87736374	87736489	8157	199365	33,30	166158	8,9	298	149	0.00551861	0.0494303	0.751,0.859	0.912,0.898	-0.1
ENSSSCG00000008208	EIF2AK3	chr3	+	57464365	57464526	57463049	57463244	57465207	57465341	27999	0,0	41,7	6,4	45,48	298	149	0.00552104	0.0494303	0.0,0.0	0.063,0.04	-0.052
ENSSSCG00000008470	THUMPD2	chr3	+	100559176	100559416	100557168	100557333	100564479	100564615	27401	65,5	53,4	4,12	17,18	298	149	0.00550787	0.0493565	0.38,0.385	0.105,0.25	0.205
ENSSSCG00000002470	DDX24	chr7	-	115346636	115347355	115338202	115338721	115348632	115348698	4213	196,71	19,0	136154	3,2	298	149	0.00548338	0.0491617	0.838,1.0	0.958,0.975	-0.047
ENSSSCG00000007322	NA	chr17	-	39958397	39958433	39945757	39945863	39969557	39969659	10107	16,16	0,0	34,56	4,3	185	149	0.00548369	0.0491617	1.0,1.0	0.873,0.938	0.095
ENSSSCG00000036431	VPS13C	chr1	+	110077089	110077201	110075508	110075578	110077315	110077429	20432	190,20	8,0	87,61	0,0	261	149	0.00548321	0.0491617	0.931,1.0	1.0,1.0	-0.034
ENSSSCG00000016033	GULP1	chr15	+	93161098	93161179	93159052	93159114	93199515	93199587	23065	0,0	2,4	7,1	28,31	230	149	0.00547022	0.0491069	0.0,0.0	0.139,0.02	-0.08
ENSSSCG00000015818	DDHD2	chr15	-	48272782	48272885	48272362	48272533	48273154	48273310	23528	170,34	0,0	208142	5,5	252	149	0.00546386	0.0490718	1.0,1.0	0.961,0.944	0.048
ENSSSCG00000007617	NA	chr3	+	6507466	6507552	6505809	6505972	6507939	6508066	19602	64,25	0,7	25,40	0,1	235	149	0.00544468	0.0489216	1.0,0.694	1.0,0.962	-0.134
ENSSSCG00000012253	CASK	chrX	-	37199720	37199756	37197885	37198082	37203793	37203862	12750	34,30	0,0	35,38	5,1	185	149	0.00543444	0.0488561	1.0,1.0	0.849,0.968	0.092
ENSSSCG00000015931	KLHL41	chr15	+	75857280	75857346	75855392	75855475	75858688	75858738	13823	25,31	0,0	65,62	0,7	215	149	0.00543496	0.0488561	1.0,1.0	1.0,0.86	0.07
ENSSSCG00000005950	PHF20L1	chr4	-	8446151	8446229	8441067	8441281	8446472	8446561	28541	2,14	0,4	27,30	32,42	227	149	0.00540511	0.0486314	1.0,0.697	0.356,0.319	0.511
ENSSSCG00000031441	GRAMD4	chr5	-	2889397	2889456	2886961	2887094	2892644	2892765	14282	21,0	0,5	2,4	0,0	208	149	0.0053965	0.0485757	1.0,0.0	1.0,1.0	-0.5
ENSSSCG00000010226	JMJD1C	chr14	-	66658381	66658512	66657626	66657749	66658998	66659089	21062	123131	0,8	201124	0,0	280	149	0.00537652	0.0484177	1.0,0.897	1.0,1.0	-0.051
ENSSSCG00000012548	PWWP3B	chrX	+	86793460	86793559	86792495	86792672	86794964	86795142	14865	0,0	8,1	2,3	7,10	248	149	0.00536463	0.0483323	0.0,0.0	0.147,0.153	-0.15
ENSSSCG00000044340	EEA1	chr5	+	90227803	90227959	90225094	90225208	90230353	90230479	8464	4,9	0,4	10,6	0,0	298	149	0.00535913	0.0483046	1.0,0.529	1.0,1.0	-0.236
ENSSSCG00000038487	TMPO	chr5	-	85322430	85322526	85321918	85322029	85331879	85331977	12114	31,15	0,1	15,3	0,13	245	149	0.00534372	0.0481873	1.0,0.901	1.0,0.123	0.389
ENSSSCG00000000570	C2CD5	chr5	+	51075263	51075296	51074589	51074675	51080500	51080609	3332	0,2	26,11	8,4	37,22	182	149	0.00533773	0.0481549	0.0,0.13	0.15,0.13	-0.075
ENSSSCG00000002003	NA	chr7	-	75152399	75152475	75151741	75151919	75152572	75152632	4993	12,3	0,0	30,50	4,2	225	149	0.00533254	0.0481299	1.0,1.0	0.832,0.943	0.113
ENSSSCG00000037880	NSMF	chrAEMK02000682.1	+	508696	508786	508398	508451	509303	509428	121	182,86	0,3	117173	1,12	239	149	0.00531558	0.0479983	1.0,0.947	0.986,0.9	0.03
ENSSSCG00000038428	PAXX	chrAEMK02000682.1	-	876252	876337	875971	876174	876471	876543	28306	132522	0,51	79286	18,33	234	149	0.00531047	0.0479739	1.0,0.867	0.736,0.847	0.142
ENSSSCG00000002372	YLPM1	chr7	+	98029448	98029500	98026198	98026279	98034864	98034995	4502	12100	0,0	52,68	0,7	201	149	0.00529078	0.0478176	1.0,1.0	1.0,0.878	0.061
ENSSSCG00000032501	NA	chr3	+	41095569	41095663	41095241	41095497	41095819	41095979	27674	2483	0,12	51263	0,0	243	149	0.0052647	0.0476034	1.0,0.961	1.0,1.0	-0.02
ENSSSCG00000032877	NA	chr2	+	130349660	130349873	130342841	130342978	130357855	130358030	7306	226,33	0,7	149221	0,0	298	149	0.00524944	0.0474868	1.0,0.702	1.0,1.0	-0.149
ENSSSCG00000022358	RAB28	chr8	-	9048669	9048773	9043236	9043314	9106388	9106518	25769	669318	7,14	368267	24,8	253	149	0.0052438	0.0474572	0.983,0.93	0.9,0.952	0.031
ENSSSCG00000028210	NT5C	chr12	+	6163274	6163335	6162237	6162750	6163533	6163648	21760	16,37	0,5	22,25	6,11	210	149	0.00523605	0.0474085	1.0,0.84	0.722,0.617	0.25
ENSSSCG00000007520	NA	chr17	+	59041467	59041512	59038267	59038340	59045653	59045711	1448	278146	293468	210261	871995	194	149	0.00523334	0.0474054	0.422,0.193	0.156,0.168	0.145
ENSSSCG00000014028	CLK4	chr2	+	79738709	79738800	79737373	79737596	79739198	79739265	16128	64,23	0,7	35,44	10,19	240	149	0.00523085	0.0474054	1.0,0.671	0.685,0.59	0.198
ENSSSCG00000003670	RLF	chr6	+	95937933	95938136	95930711	95930844	95982209	95982351	17420	158,4	7,0	31,23	0,0	298	149	0.00523224	0.0474054	0.919,1.0	1.0,1.0	-0.04
ENSSSCG00000029251	MAP4	chr13	-	30641499	30641592	30638294	30638376	30645233	30645526	19379	554180	43,68	321233	131109	242	149	0.0052309	0.0474054	0.888,0.62	0.601,0.568	0.169
ENSSSCG00000016409	UBE3C	chr18	-	1626356	1626472	1619110	1619339	1630001	1630148	13455	676,29	37,0	218107	5,1	265	149	0.00522309	0.0473983	0.911,1.0	0.961,0.984	-0.017
ENSSSCG00000017306	ITGB3	chr12	-	16714955	16715090	16713343	16713773	16715752	16715842	19490	193,27	0,0	178145	5,4	284	149	0.00521131	0.0473128	1.0,1.0	0.949,0.95	0.05
ENSSSCG00000009614	FAM160B2	chr14	+	6371720	6371829	6371213	6371410	6372066	6372143	22488	14,8	0,0	78,71	4,4	258	149	0.0051896	0.0471371	1.0,1.0	0.918,0.911	0.085
ENSSSCG00000005602	GAPVD1	chr1	+	265950991	265951171	265948081	265948226	265951743	265951788	18109	27,0	52,3	42,27	21,25	298	149	0.00516489	0.0469339	0.206,0.0	0.5,0.351	-0.323
ENSSSCG00000015883	MARCHF7	chr15	+	66695731	66695918	66694957	66695006	66698182	66700433	25852	20,0	55,38	2,5	74,54	298	149	0.00516037	0.0469142	0.154,0.0	0.013,0.044	0.049
ENSSSCG00000005671	CRAT	chr1	-	269389675	269389738	269388811	269388949	269390302	269390438	16525	454724	0,26	442374	5,1	212	149	0.00515073	0.0468658	1.0,0.951	0.984,0.996	-0.014
ENSSSCG00000004716	TMEM62	chr1	-	128281401	128281515	128278841	128278926	128284939	128285099	17001	10,33	0,2	31,24	10,2	263	149	0.00515271	0.0468658	1.0,0.903	0.637,0.872	0.197
ENSSSCG00000017735	RHOT1	chr12	-	42726628	42726751	42711233	42712330	42729570	42729773	9772	81,38	12,11	53,42	47,15	272	149	0.00513987	0.0467915	0.787,0.654	0.382,0.605	0.227
ENSSSCG00000034753	FAM177A1	chr7	-	64796160	64796227	64794177	64794275	64801772	64801946	17631	5,58	0,0	33,84	3,4	216	149	0.00512535	0.0466805	1.0,1.0	0.884,0.935	0.091
ENSSSCG00000029251	MAP4	chr13	-	30635345	30635535	30633776	30635123	30637229	30637342	19377	821664	0,10	778870	1,28	298	149	0.00511306	0.0465898	1.0,0.971	0.997,0.94	0.017
ENSSSCG00000031698	GFUS	chr4	+	954776	954843	954390	954455	955505	955866	28334	116335	0,164	122206	50108	216	149	0.00510994	0.0465826	1.0,0.585	0.627,0.568	0.195
ENSSSCG00000028501	NA	chr2	-	4878357	4878468	4878124	4878245	4882692	4882855	8759	28,52	0,0	27,22	0,5	260	149	0.00509896	0.0465036	1.0,1.0	1.0,0.716	0.142
ENSSSCG00000024361	TFB1M	chr1	+	11639845	11639973	11595993	11596113	11648137	11649688	13608	161266	53,33	95,92	10,5	277	149	0.00508268	0.0463763	0.62,0.813	0.836,0.908	-0.156
ENSSSCG00000002332	SIPA1L1	chr7	+	94942114	94942361	94879653	94879720	94967244	94967306	28831	6,2	0,0	12,2	4,0	298	149	0.00506875	0.0462703	1.0,1.0	0.6,1.0	0.2
ENSSSCG00000017735	RHOT1	chr12	-	42726805	42728516	42725780	42726751	42729570	42729773	9773	0,8	39,15	0,1	37,27	298	149	0.00505393	0.046156	0.0,0.211	0.0,0.018	0.097
ENSSSCG00000009611	XPO7	chr14	+	6276199	6276298	6274533	6274694	6277436	6277564	15508	218,83	0,2	205122	8,3	248	149	0.00505014	0.0461424	1.0,0.961	0.939,0.961	0.03
ENSSSCG00000017065	MRPL22	chr16	-	68241325	68241395	68228631	68234779	68243725	68243803	2652	327574	11,6	318297	0,0	219	149	0.00503632	0.0460372	0.953,0.985	1.0,1.0	-0.031
ENSSSCG00000027057	SYVN1	chr2	+	7061701	7061805	7061236	7061285	7062458	7062585	8753	115,36	0,0	256168	5,7	253	149	0.00503611	0.0460372	1.0,1.0	0.968,0.934	0.049
ENSSSCG00000013322	IMMP1L	chr2	+	29281983	29282072	29248987	29249100	29285715	29285842	7354	23112	0,16	54,41	13,19	238	149	0.00502529	0.0459783	1.0,0.814	0.722,0.575	0.259
ENSSSCG00000027063	DPY19L1	chr18	+	38851819	38851911	38843207	38843265	38866262	38866349	317	170,8	8,0	39,22	0,0	241	149	0.00499289	0.0457124	0.929,1.0	1.0,1.0	-0.035
ENSSSCG00000035432	HDGFL3	chr7	+	51798695	51798842	51792157	51792316	51813811	51813941	4406	40124	13,5	281265	14,2	296	149	0.00499395	0.0457124	0.608,0.926	0.91,0.985	-0.18
ENSSSCG00000012290	WDR45	chrX	-	43153974	43154079	43152995	43153101	43154168	43154243	5386	367256	0,0	117114	8,0	254	149	0.00498188	0.0456437	1.0,1.0	0.896,1.0	0.052
ENSSSCG00000007284	NCOA6	chr17	-	38132015	38135027	38128839	38128908	38138252	38138374	1651	15,43	0,5	106,53	0,0	298	149	0.00496065	0.0455038	1.0,0.811	1.0,1.0	-0.095
ENSSSCG00000023408	SAMD4A	chr1	+	184083976	184084240	184048956	184049475	184095797	184095907	14593	96,0	98,9	300195	135127	298	149	0.00496319	0.0455038	0.329,0.0	0.526,0.434	-0.316
ENSSSCG00000012181	PDK3	chrX	+	20535001	20535147	20518797	20518976	20540453	20540595	29331	0,0	54,14	6,2	42,24	295	149	0.00496434	0.0455038	0.0,0.0	0.067,0.04	-0.054
ENSSSCG00000034139	EYA4	chr1	-	30339214	30339283	30330421	30330514	30340619	30340744	21017	6,6	2,0	40,25	31,17	218	149	0.00494025	0.0453452	0.672,1.0	0.469,0.501	0.351
ENSSSCG00000038287	RDH13	chr6	-	59286281	59286400	59284049	59284205	59292563	59292765	9609	4,17	10,0	4,45	0,1	268	149	0.0049318	0.0452885	0.182,1.0	1.0,0.962	-0.39
ENSSSCG00000017940	GPS2	chr12	-	52665600	52665690	52665414	52665494	52665797	52665951	639	40445	0,10	344236	22,9	239	149	0.00491865	0.0451884	1.0,0.965	0.907,0.942	0.058
ENSSSCG00000017769	RAB34	chr12	-	44953711	44953780	44953326	44953391	44954574	44954666	868	14,15	6,6	18,16	0,3	218	149	0.00491466	0.0451725	0.615,0.631	1.0,0.785	-0.27
ENSSSCG00000001410	BAG6	chr7	-	23765506	23765560	23764746	23765343	23765798	23765995	3956	591,35	19,5	482284	29,42	203	149	0.00490855	0.045137	0.958,0.837	0.924,0.832	0.019
ENSSSCG00000011121	NA	chr10	-	60524562	60524682	60517805	60517985	60584672	60584807	2083	22135	0,7	292314	1,2	269	149	0.00489969	0.0450762	1.0,0.914	0.994,0.989	-0.034
ENSSSCG00000008382	USP34	chr3	+	80571473	80571598	80571252	80571357	80582506	80582586	12574	55,9	3,0	66,28	10,6	274	149	0.00489095	0.0450166	0.909,1.0	0.782,0.717	0.205
ENSSSCG00000011402	IFRD2	chr13	-	32759311	32759396	32759080	32759205	32759483	32759603	13364	182182	0,15	172214	20,18	234	149	0.00487535	0.0448936	1.0,0.885	0.846,0.883	0.078
ENSSSCG00000027063	DPY19L1	chr18	+	38857796	38857874	38843207	38843265	38866262	38866349	318	168,3	8,0	55,37	0,0	227	149	0.00485784	0.0447529	0.932,1.0	1.0,1.0	-0.034
ENSSSCG00000034708	PITX2	chr8	+	111708221	111708359	111707705	111707761	111719412	111719618	26512	0,0	12,53	0,10	29,69	287	149	0.00484328	0.0446393	0.0,0.0	0.0,0.07	-0.035
ENSSSCG00000005338	RECK	chr1	+	236844562	236844664	236843379	236843427	236859023	236859057	16516	0,0	36,10	4,2	28,8	251	149	0.00483895	0.0446199	0.0,0.0	0.078,0.129	-0.104
ENSSSCG00000022246	NA	chr13	-	207111590	207111872	207109304	207109564	207112748	207113114	22936	205172	0,0	252193	7,3	298	149	0.00482637	0.0445244	1.0,1.0	0.947,0.97	0.042
ENSSSCG00000028458	METTL5	chr15	-	76105215	76105330	76103282	76103365	76107925	76108342	23963	57127	0,0	124106	4,4	264	149	0.004821	0.0444954	1.0,1.0	0.946,0.937	0.058
ENSSSCG00000010448	NA	chr14	+	100951083	100951145	100949107	100949194	100952138	100952160	5836	58,22	6,0	95,48	0,0	211	149	0.00481493	0.0444599	0.872,1.0	1.0,1.0	-0.064
ENSSSCG00000004814	LRRC28	chr1	+	138164154	138164330	138051201	138051339	138189716	138190018	13012	48,13	0,0	8,3	4,0	298	149	0.00480901	0.0444256	1.0,1.0	0.5,1.0	0.25
ENSSSCG00000017717	UNC45B	chr12	-	40005084	40005198	40004367	40004483	40005875	40005942	931	647881	0,12	10371429	25,19	263	149	0.00480193	0.0443808	1.0,0.977	0.959,0.977	0.02
ENSSSCG00000036592	NA	chr12	+	4801951	4802055	4801364	4801675	4802700	4802806	1068	0,17	4461275	18,26	710691	253	149	0.00478421	0.0442374	0.0,0.008	0.015,0.022	-0.014
ENSSSCG00000013432	MIDN	chr2	-	77209884	77209947	77207717	77207846	77210136	77210224	15708	116,32	0,7	161121	0,0	212	149	0.00476866	0.044114	1.0,0.763	1.0,1.0	-0.119
ENSSSCG00000010742	UROS	chr14	-	135117624	135117721	135115199	135115274	135119489	135119581	13849	79,60	7,0	28,43	0,0	246	149	0.00468405	0.0433512	0.872,1.0	1.0,1.0	-0.064
ENSSSCG00000010025	LIMK2	chr14	+	48025351	48025548	48024923	48025029	48026932	48027119	13041	3,8	0,0	93107	7,2	298	149	0.00467204	0.0432601	1.0,1.0	0.869,0.964	0.084
ENSSSCG00000025606	ATM	chr9	+	36707533	36707622	36704846	36704934	36707721	36707824	27657	52,1	0,0	21,21	5,0	238	149	0.00466768	0.0432397	1.0,1.0	0.724,1.0	0.138
ENSSSCG00000022982	VPS50	chr9	+	73124645	73124744	73122896	73122939	73126832	73126973	10748	206,14	0,0	87,78	6,1	248	149	0.00464596	0.0430674	1.0,1.0	0.897,0.979	0.062
ENSSSCG00000003976	NFYC	chr6	-	170453347	170453661	170449953	170450066	170455979	170456107	12152	0,0	50,10	4,5	43,37	298	149	0.00464693	0.0430674	0.0,0.0	0.044,0.063	-0.053
ENSSSCG00000010070	SMARCB1	chr14	-	49880385	49880576	49875656	49875788	49884517	49884684	22238	302832	0,0	302479	12,1	298	149	0.00464157	0.0430576	1.0,1.0	0.926,0.996	0.039
ENSSSCG00000010289	MICU1	chr14	-	75338342	75338354	75327441	75327556	75349021	75349065	13748	18,0	97,55	26,16	75,75	161	149	0.00463685	0.0430337	0.147,0.0	0.243,0.165	-0.131
ENSSSCG00000012995	DPF2	chr2	-	6877660	6877702	6876511	6876649	6878211	6878290	6578	0,9	16,62	17,34	35137	191	149	0.00462323	0.0429593	0.0,0.102	0.275,0.162	-0.168
ENSSSCG00000009335	B3GLCT	chr11	+	7893845	7893935	7893547	7893692	7905115	7907052	9025	13,4	0,70	6,3	63166	239	149	0.00462668	0.0429593	1.0,0.034	0.056,0.011	0.484
ENSSSCG00000003976	NFYC	chr6	-	170455979	170456107	170449953	170450066	170485599	170485735	12156	82,16	47,4	48,65	5,12	277	149	0.00462539	0.0429593	0.484,0.683	0.838,0.744	-0.207
ENSSSCG00000030680	TCF7	chr2	+	136449510	136449630	136446729	136446820	136450076	136450239	15713	12,9	0,0	98,65	1,7	269	149	0.00461324	0.0428941	1.0,1.0	0.982,0.837	0.091
ENSSSCG00000002337	ZFYVE1	chr7	-	96326685	96326799	96324172	96324923	96328471	96328642	4604	15,50	0,0	24,40	2,3	263	149	0.00460665	0.0428528	1.0,1.0	0.872,0.883	0.123
ENSSSCG00000011546	MTMR14	chr13	+	65988213	65990513	65983535	65983715	65993635	65993675	16054	49,89	8,23	31,26	23,11	298	149	0.00460661	0.0428528	0.754,0.659	0.403,0.542	0.234
ENSSSCG00000027486	TRIP6	chr3	+	8714413	8714800	8714000	8714126	8715096	8715190	27569	20286	0,9	75200	18,8	298	149	0.00460312	0.0428528	1.0,0.941	0.676,0.926	0.169
ENSSSCG00000024972	CCDC25	chr14	-	11469533	11469637	11469118	11469321	11474865	11474941	17244	132,89	15,3	149218	3,6	253	149	0.00459687	0.0428215	0.838,0.946	0.967,0.955	-0.069
ENSSSCG00000004569	LACTB	chr1	-	108919577	108919743	108909689	108910488	108921255	108921607	8139	50,43	19,19	53,27	5,6	298	149	0.00459471	0.0428212	0.568,0.531	0.841,0.692	-0.217
ENSSSCG00000038779	MACIR	chr2	+	108747793	108747843	108740978	108741065	108750531	108753011	9733	64,5	39,3	45,60	10,17	199	149	0.00459317	0.0428212	0.551,0.555	0.771,0.725	-0.195
ENSSSCG00000027669	TNS1	chr15	-	119978913	119978952	119970082	119970281	119980011	119980104	24848	0,0	7,12	5,31	201293	188	149	0.00458472	0.042768	0.0,0.0	0.019,0.077	-0.048
ENSSSCG00000025114	FMNL3	chr5	-	15605978	15606131	15604655	15604764	15609067	15609151	13528	67,21	77,9	161164	35,59	298	149	0.00457363	0.0427123	0.303,0.538	0.697,0.582	-0.219
ENSSSCG00000008698	RGS12	chr8	+	2065352	2065506	2064914	2064994	2067072	2067194	21049	4,43	0,9	7,13	0,1	298	149	0.00457663	0.0427123	1.0,0.705	1.0,0.867	-0.081
ENSSSCG00000038397	PTK2	chr4	+	2760595	2760683	2748387	2748554	2771953	2772033	28422	221,22	0,0	58101	5,2	237	149	0.00457504	0.0427123	1.0,1.0	0.879,0.969	0.076
ENSSSCG00000018049	SLC5A10	chr12	-	60373333	60373400	60370049	60370222	60375324	60375377	1223	74,68	0,0	42129	0,8	216	149	0.00453743	0.0424058	1.0,1.0	1.0,0.918	0.041
ENSSSCG00000004541	FECH	chr1	-	106866840	106866948	106866242	106866407	106870323	106870422	12601	166,56	0,0	107125	6,2	257	149	0.00452879	0.0423448	1.0,1.0	0.912,0.973	0.057
ENSSSCG00000015067	ZPR1	chr9	-	44171611	44171722	44170854	44170941	44172192	44172282	24451	727598	0,7	283383	4,10	260	149	0.00451575	0.0422426	1.0,0.98	0.976,0.956	0.024
ENSSSCG00000010699	ATE1	chr14	-	131576567	131576631	131573694	131573757	131579565	131579617	10261	94,7	0,0	40,49	4,2	213	149	0.00451032	0.0422257	1.0,1.0	0.875,0.945	0.09
ENSSSCG00000004010	ERMARD	chr1	-	515936	516155	515025	515139	516469	516595	13707	30,85	0,7	62,43	0,1	298	149	0.00451183	0.0422257	1.0,0.859	1.0,0.956	-0.048
ENSSSCG00000014957	C11orf97	chr9	+	26665234	26665287	26665026	26665152	26669456	26669773	21021	0,4	12,0	4,3	0,1	202	149	0.00451102	0.0422257	0.0,1.0	1.0,0.689	-0.345
ENSSSCG00000021885	MDFIC	chr18	-	31065677	31065950	31027030	31027546	31102769	31102892	19092	388,48	0,0	285248	6,5	298	149	0.00450414	0.0422129	1.0,1.0	0.96,0.961	0.04
ENSSSCG00000038281	MAP3K7CL	chr13	+	192519319	192519435	192506483	192506545	192533682	192534823	19356	242337	7,6	9731128	6,7	265	149	0.00449287	0.0421269	0.951,0.969	0.989,0.989	-0.029
ENSSSCG00000010011	TCN2	chr14	+	47502714	47502904	47496349	47496400	47503207	47503425	8596	97,2	8,5	73,84	3,2	298	149	0.00448291	0.0420533	0.858,0.167	0.924,0.955	-0.427
ENSSSCG00000011794	SENP2	chr13	+	123432646	123432702	123429994	123430241	123437549	123437683	11227	89,26	8,0	75102	2,0	205	149	0.00447829	0.0420296	0.89,1.0	0.965,1.0	-0.037
ENSSSCG00000024125	KPNA3	chr11	+	18021340	18021469	18020272	18020404	18027285	18027390	19169	145,30	7,0	312151	0,0	278	149	0.00444263	0.0417144	0.917,1.0	1.0,1.0	-0.041
ENSSSCG00000027902	ZMPSTE24	chr6	+	96028749	96028902	96025692	96025809	96031487	96031629	8802	1007,70	19,0	399184	0,2	298	149	0.00443241	0.0416381	0.964,1.0	1.0,0.979	-0.008
ENSSSCG00000030255	EIF4G1	chr13	+	122206679	122206779	122204752	122204846	122207857	122207970	14308	206,56	0,0	236392	14,0	249	149	0.00442843	0.0416202	1.0,1.0	0.91,1.0	0.045
ENSSSCG00000034378	IFNGR2	chr13	+	197014941	197015074	197007302	197007522	197027067	197027213	19459	67,98	0,7	196169	0,1	282	149	0.00441345	0.0414989	1.0,0.881	1.0,0.989	-0.054
ENSSSCG00000026106	TXNDC15	chr2	+	137073530	137073694	137071212	137071688	137075891	137076022	7179	346490	4,2	322265	4,11	298	149	0.00439298	0.0413258	0.977,0.992	0.976,0.923	0.035
ENSSSCG00000011013	WAC	chr10	+	39995700	39996009	39991047	39991160	40008567	40008813	10147	104,72	15,9	477330	20,25	298	149	0.00438778	0.0412963	0.776,0.8	0.923,0.868	-0.107
ENSSSCG00000008297	TPRKB	chr3	+	69238310	69238343	69236351	69236510	69239648	69239809	28710	11,26	4,1	45,23	0,0	182	149	0.00437776	0.0412213	0.692,0.955	1.0,1.0	-0.177
ENSSSCG00000025711	MEIOB	chr3	+	40116227	40116328	40112859	40113055	40117916	40117969	27372	24,19	0,5	35,25	0,0	250	149	0.00436874	0.0411558	1.0,0.694	1.0,1.0	-0.153
ENSSSCG00000009788	DENR	chr14	-	30077882	30077967	30075880	30075964	30078776	30078796	21363	461686	0,3	440589	5,13	234	149	0.00435995	0.0410923	1.0,0.993	0.982,0.966	0.022
ENSSSCG00000029920	ELF2	chr8	+	87787562	87787611	87774599	87774845	87799382	87799470	26408	0,7	18,7	0,1	1,26	198	149	0.00434658	0.0409855	0.0,0.429	0.0,0.028	0.2
ENSSSCG00000026264	HSPB11	chr6	+	158356863	158356970	158344130	158344243	158358539	158358608	25742	67159	26,6	117101	3,4	256	149	0.00434407	0.0409812	0.6,0.939	0.958,0.936	-0.178
ENSSSCG00000023269	EXOC1	chr8	+	55230584	55230629	55226929	55226953	55232245	55232409	9902	7,0	46,15	0,0	31,18	194	149	0.00432072	0.0407801	0.105,0.0	0.0,0.0	0.052
ENSSSCG00000012841	PNPLA2	chr2	+	515513	515579	515192	515425	515899	516109	6531	39215	0,0	240235	9,4	215	149	0.00431437	0.0407393	1.0,1.0	0.949,0.976	0.038
ENSSSCG00000022208	TNFRSF1B	chr6	+	72215584	72215734	72215013	72215142	72216184	72216238	10093	39,3	0,6	253178	1,1	298	149	0.00431391	0.0407393	1.0,0.2	0.992,0.989	-0.39
ENSSSCG00000015486	PIGC	chr9	-	114826972	114827149	114824801	114826194	114827321	114827404	24407	51,17	123,54	49,78	62125	298	149	0.00430018	0.0406437	0.172,0.136	0.283,0.238	-0.106
ENSSSCG00000006983	CNOT7	chr17	-	4947701	4947912	4945705	4945899	4949406	4949550	7784	616131	0,0	432327	9,4	298	149	0.00429114	0.0405774	1.0,1.0	0.96,0.976	0.032
ENSSSCG00000004666	NA	chr1	-	126111176	126111347	126102975	126103029	126137004	126137062	16839	330154	6,0	91118	4,7	298	149	0.00428701	0.0405575	0.965,1.0	0.919,0.894	0.076
ENSSSCG00000036091	MORC4	chrX	-	87386745	87386814	87386012	87386064	87389118	87389247	5121	109,70	8,0	106,90	0,0	218	149	0.00427921	0.0405029	0.903,1.0	1.0,1.0	-0.048
ENSSSCG00000008762	STIM2	chr8	+	20592392	20592416	20591967	20592135	20592819	20592920	7854	2,7	73,12	39,21	81,33	173	149	0.0042536	0.0402795	0.023,0.334	0.293,0.354	-0.145
ENSSSCG00000027074	FER	chr2	+	113984749	113984953	113969510	113969603	113995511	113995634	6141	76,2	0,0	71,38	2,4	298	149	0.0042255	0.0400324	1.0,1.0	0.947,0.826	0.114
ENSSSCG00000028010	ABHD3	chr6	-	106858525	106858699	106856904	106856953	106864253	106864366	26038	13,48	0,6	30,34	0,1	298	149	0.00422495	0.0400324	1.0,0.8	1.0,0.944	-0.072
ENSSSCG00000010258	AIFM2	chr14	-	73064382	73064475	73061717	73061826	73065158	73065278	21348	63247	0,6	44154	5,9	242	149	0.00421093	0.0399321	1.0,0.962	0.844,0.913	0.102
ENSSSCG00000034860	HSCB	chr14	+	45969558	45969653	45968855	45968952	45970984	45971129	15912	59254	0,10	99119	0,0	244	149	0.00420759	0.0399193	1.0,0.939	1.0,1.0	-0.03
ENSSSCG00000005602	GAPVD1	chr1	+	265975442	265975529	265973792	265974636	265977127	265977262	18111	154,33	8,0	111,72	0,0	236	149	0.00420239	0.0398888	0.924,1.0	1.0,1.0	-0.038
ENSSSCG00000005659	ZER1	chr1	-	269082110	269082277	269081269	269081925	269082444	269082522	22693	54252	0,2	121169	0,10	298	149	0.00419986	0.0398837	1.0,0.984	1.0,0.894	0.045
ENSSSCG00000011407	RASSF1	chr13	-	32818465	32818570	32817970	32818268	32821877	32822119	18375	78334	0,0	324434	8,7	254	149	0.00417129	0.0396312	1.0,1.0	0.96,0.973	0.034
ENSSSCG00000034147	DTYMK	chr15	-	140252580	140252657	140250865	140250956	140253883	140253992	23989	0,6	63334	2,8	52,77	226	149	0.00417111	0.0396312	0.0,0.012	0.025,0.064	-0.038
ENSSSCG00000021072	EPG5	chr1	-	95505489	95505732	95503445	95503662	95513002	95513147	16399	0,3	3,0	18,16	0,0	298	149	0.0041592	0.0395539	0.0,1.0	1.0,1.0	-0.5
ENSSSCG00000010569	OGA	chr14	-	112831949	112832035	112830903	112831008	112835197	112835372	22330	494182	8,10	229148	12,14	235	149	0.00415571	0.0395395	0.975,0.92	0.924,0.87	0.05
ENSSSCG00000030421	GDI1	chrX	+	124961997	124962198	124961019	124961142	124962341	124962449	5431	13,5	9,89	10,6	89230	298	149	0.00414655	0.0394711	0.419,0.027	0.053,0.013	0.19
ENSSSCG00000009492	GPR180	chr11	+	63732197	63732398	63723001	63723160	63740097	63740278	2310	52,23	0,0	71,76	5,2	298	149	0.00413556	0.0393852	1.0,1.0	0.877,0.95	0.087
ENSSSCG00000008443	EPAS1	chr3	-	94169799	94169973	94166549	94168045	94170199	94170317	8365	110274	0,4	375719	18,15	298	149	0.00410979	0.03917	1.0,0.972	0.912,0.96	0.05
ENSSSCG00000038873	SLMAP	chr13	+	39666370	39666421	39666110	39666279	39685540	39685600	13539	9,38	0,6	37,26	13,16	200	149	0.00411101	0.03917	1.0,0.825	0.68,0.548	0.298
ENSSSCG00000013658	S1PR2	chr2	-	69052848	69052935	69050429	69052047	69057142	69057270	15547	0,0	20,16	8,9	25214	236	149	0.00410979	0.03917	0.0,0.0	0.168,0.026	-0.097
ENSSSCG00000006870	MFSD14A	chr4	-	118077449	118077545	118070705	118070768	118090134	118090350	13181	87,35	0,0	99148	9,0	245	149	0.00408884	0.0390144	1.0,1.0	0.87,1.0	0.065
ENSSSCG00000037663	PKNOX1	chr13	+	206188004	206188081	206183896	206184025	206189980	206190153	6512	99135	12,0	141125	3,0	226	149	0.00407569	0.0389075	0.845,1.0	0.969,1.0	-0.062
ENSSSCG00000030255	EIF4G1	chr13	+	122204752	122204846	122204233	122204535	122206280	122206457	14292	45,13	8,0	80320	0,7	243	149	0.00406025	0.0387786	0.775,1.0	1.0,0.966	-0.096
ENSSSCG00000000108	TMEM184B	chr5	+	9657410	9657658	9633553	9633704	9671356	9671447	16198	30,15	0,0	84188	7,3	298	149	0.00405286	0.0387265	1.0,1.0	0.857,0.969	0.087
ENSSSCG00000000998	RPP40	chr7	-	3004493	3004732	3003426	3003571	3005119	3005254	4497	29,1	52,40	5,2	45,52	298	149	0.00404327	0.0386533	0.218,0.012	0.053,0.019	0.079
ENSSSCG00000010648	CCDC186	chr14	-	124474848	124475068	124469784	124472759	124476702	124476913	19662	45,1	0,0	86,71	7,0	298	149	0.00403256	0.0385693	1.0,1.0	0.86,1.0	0.07
ENSSSCG00000006155	ZBTB10	chr4	-	56162672	56163561	56149637	56149736	56173282	56174302	25731	37,6	0,0	85,43	4,3	298	149	0.0040321	0.0385693	1.0,1.0	0.914,0.878	0.104
ENSSSCG00000000488	MDM2	chr5	+	33106598	33106670	33105789	33106073	33106806	33106891	3609	36,11	14,9	29,37	39,59	221	149	0.00399455	0.0382423	0.634,0.452	0.334,0.297	0.228
ENSSSCG00000026969	KRAS	chr5	+	48530827	48531006	48513373	48513495	48532442	48532602	16153	46,4	0,6	58,83	0,0	298	149	0.00397195	0.0380441	1.0,0.25	1.0,1.0	-0.375
ENSSSCG00000005029	RTRAF	chr1	+	181691056	181691107	181686636	181686736	181691682	181691769	24988	45,39	17031799	44,38	1222767	200	149	0.00396845	0.0380288	0.019,0.016	0.026,0.036	-0.013
ENSSSCG00000006900	DIPK1A	chr4	+	124319917	124320052	124230187	124230278	124347911	124348019	19831	163,61	0,0	108136	6,2	284	149	0.00396501	0.038014	1.0,1.0	0.904,0.973	0.061
ENSSSCG00000010860	NA	chr10	+	14533551	14533694	14532929	14533004	14539358	14539443	2171	51,51	0,0	93117	1,7	292	149	0.00394188	0.0378104	1.0,1.0	0.979,0.895	0.063
ENSSSCG00000003851	CPT2	chr6	-	159040556	159041861	159038667	159039036	159045827	159045934	5990	54,70	0,9	101,63	0,2	298	149	0.00394135	0.0378104	1.0,0.795	1.0,0.94	-0.073
ENSSSCG00000037793	NIT1	chr4	-	89324607	89324733	89323599	89324142	89324902	89325030	17563	129213	0,0	72178	6,2	275	149	0.00393894	0.0378104	1.0,1.0	0.867,0.98	0.077
ENSSSCG00000012322	KDM5C	chrX	-	45971595	45971733	45970812	45971412	45971891	45972071	5373	90101	15,25	87206	12,13	287	149	0.00392658	0.0377178	0.757,0.677	0.79,0.892	-0.124
ENSSSCG00000035119	MTMR6	chr11	-	3209752	3209915	3208718	3208876	3210682	3210799	14614	91,81	0,0	401571	10,10	298	149	0.00390823	0.0375595	1.0,1.0	0.952,0.966	0.041
ENSSSCG00000008831	DCUN1D4	chr8	+	39032741	39032833	39026986	39027057	39040501	39040610	7313	73,49	0,0	77,56	7,0	241	149	0.00388424	0.0373469	1.0,1.0	0.872,1.0	0.064
ENSSSCG00000032877	NA	chr2	+	130375747	130375894	130362875	130362978	130377701	130377830	7307	99,10	6,0	84149	0,0	296	149	0.00387181	0.0372581	0.893,1.0	1.0,1.0	-0.053
ENSSSCG00000005198	KDM4C	chr1	-	215085799	215085919	215076888	215077038	215116531	215116702	15014	45,48	6,0	38,33	0,0	269	149	0.00387315	0.0372581	0.806,1.0	1.0,1.0	-0.097
ENSSSCG00000013322	IMMP1L	chr2	+	29281983	29282072	29248987	29249100	29304800	29304911	7355	12,0	0,3	0,1	6,22	238	149	0.0038692	0.037256	1.0,0.0	0.0,0.028	0.486
ENSSSCG00000026793	B4GALT2	chr6	-	167308402	167308652	167307494	167307771	167309310	167309415	25763	62128	0,18	45,68	0,2	298	149	0.00386143	0.037199	1.0,0.78	1.0,0.944	-0.082
ENSSSCG00000002819	NA	chr6	+	19210548	19210655	19208371	19208433	19212359	19212445	7919	179161	0,2	304284	9,7	256	149	0.00385433	0.037156	1.0,0.979	0.952,0.959	0.034
ENSSSCG00000006385	NCSTN	chr4	-	90121015	90122038	90120287	90120524	90122674	90123289	28323	232402	23,7	272207	3,5	298	149	0.00385511	0.037156	0.835,0.966	0.978,0.954	-0.066
ENSSSCG00000015648	EIF2D	chr9	-	67253977	67254085	67248796	67248842	67257202	67257293	15955	86,58	0,7	13,60	0,0	257	149	0.0038378	0.0370248	1.0,0.828	1.0,1.0	-0.086
ENSSSCG00000005649	URM1	chr1	+	268813701	268813750	268811703	268811785	268814116	268814170	11334	82419	0,19	187852	31,43	198	149	0.00383419	0.0370078	1.0,0.943	0.819,0.937	0.094
ENSSSCG00000000746	WASHC1	chr5	-	67411048	67411207	67409303	67409457	67412379	67412405	20171	0,0	16,14	10,1	3,67	298	149	0.00383359	0.0370078	0.0,0.0	0.625,0.007	-0.316
ENSSSCG00000005702	FUBP3	chr1	+	270700518	270700646	270696733	270696810	270701569	270702914	15796	25,53	6,0	84187	0,2	277	149	0.00382417	0.0369467	0.691,1.0	1.0,0.981	-0.145
ENSSSCG00000031175	FNIP2	chr8	+	47778358	47778448	47778087	47778188	47779944	47780016	12645	3,9	0,0	53,64	0,8	239	149	0.00381235	0.0368502	1.0,1.0	1.0,0.833	0.084
ENSSSCG00000036693	ZNF658	chr10	-	38808726	38808822	38797315	38801152	38809251	38809378	1840	12,6	18,0	19,9	0,1	245	149	0.00380527	0.0367996	0.288,1.0	1.0,0.846	-0.279
ENSSSCG00000033120	PALM2AKAP2	chr1	+	251174133	251174312	251154613	251157032	251186172	251187188	11521	89,48	48,19	406418	76132	298	149	0.0038019	0.0367847	0.481,0.558	0.728,0.613	-0.151
ENSSSCG00000009834	ATXN2	chr14	-	32669012	32669240	32664844	32666752	32670160	32670306	21561	6107	0,11	171117	3,2	298	149	0.00378786	0.0366667	1.0,0.829	0.966,0.967	-0.052
ENSSSCG00000033708	REPIN1	chr18	+	55926373	55926559	55924881	55925688	55927909	55932270	27122	24,90	0,0	58189	8,0	298	149	0.00378594	0.0366658	1.0,1.0	0.784,1.0	0.108
ENSSSCG00000005627	AK1	chr1	-	268360150	268360314	268359342	268359459	268360492	268360528	13218	76,47	0,0	17,33	0,5	298	149	0.00377399	0.0365677	1.0,1.0	1.0,0.767	0.117
ENSSSCG00000009994	MTMR3	chr14	+	47018497	47018524	47017670	47017759	47020431	47022878	15458	42,21	37,22	31,30	70,51	176	149	0.00377166	0.0365629	0.49,0.447	0.273,0.332	0.166
ENSSSCG00000038646	ENAH	chr10	-	13469522	13469633	13467072	13467377	13471567	13471890	28139	223258	2,23	3851304	33141	260	149	0.00374886	0.0363594	0.985,0.865	0.87,0.841	0.07
ENSSSCG00000023719	IFT20	chr12	-	44612691	44612820	44611612	44611698	44612979	44613215	10230	339346	22,0	184254	4,0	278	149	0.0037442	0.0363318	0.892,1.0	0.961,1.0	-0.034
ENSSSCG00000024628	ALKBH8	chr9	-	36103953	36104058	36101266	36101337	36107265	36107397	25499	6,7	0,0	17,23	0,5	254	149	0.00373435	0.0362538	1.0,1.0	1.0,0.73	0.135
ENSSSCG00000006303	DCAF6	chr4	-	82980719	82980890	82972303	82972363	82990343	82990592	14388	0,0	86,42	7,7	119,76	298	149	0.00372078	0.0361396	0.0,0.0	0.029,0.044	-0.036
ENSSSCG00000013421	NA	chr2	-	77554213	77554247	77553715	77553808	77555280	77555429	6492	88339	0,7	510708	29,21	183	149	0.00371795	0.0361341	1.0,0.975	0.935,0.965	0.038
ENSSSCG00000007322	NA	chr17	-	39956918	39957008	39945757	39945863	39958397	39958433	10105	0,0	8,16	7,1	25,38	239	149	0.00371842	0.0361341	0.0,0.0	0.149,0.016	-0.082
ENSSSCG00000033144	YTHDF3	chr4	-	70910190	70911789	70887102	70890173	70922237	70922323	29052	696,85	9,0	338316	9,13	298	149	0.0036911	0.0359036	0.975,1.0	0.949,0.924	0.051
ENSSSCG00000027763	NDUFAF2	chr16	+	39908855	39908896	39879114	39879204	39950447	39952804	6606	6,10	0,1	16,43	0,22	190	149	0.00367131	0.0357284	1.0,0.887	1.0,0.605	0.141
ENSSSCG00000007778	CCDC189	chr3	+	17637323	17637389	17636963	17636995	17637564	17637734	27874	12,4	0,0	0,6	5,0	215	149	0.00366233	0.0356583	1.0,1.0	0.0,1.0	0.5
ENSSSCG00000015284	MDM4	chr9	+	65207463	65207613	65205311	65205472	65210327	65210408	10284	94,49	0,0	41,64	6,0	298	149	0.00365226	0.0355776	1.0,1.0	0.774,1.0	0.113
ENSSSCG00000012660	SLC25A14	chrX	+	106836289	106836437	106834657	106834751	106845821	106845917	23875	14,28	2,0	26,10	4,5	297	149	0.00365212	0.0355776	0.778,1.0	0.765,0.501	0.256
ENSSSCG00000049515	NA	chr12	+	993747	993801	993498	993550	994063	994152	1251	19,92	8,38	28140	8,18	203	149	0.00364337	0.0355256	0.635,0.64	0.72,0.851	-0.148
ENSSSCG00000026498	R3HDM2	chr5	-	22594406	22594466	22593684	22593825	22595129	22595208	3825	69,2	0,0	192101	4,8	209	149	0.00363912	0.0355106	1.0,1.0	0.972,0.9	0.064
ENSSSCG00000025298	POLR1F	chr9	-	88779334	88779476	88764168	88764377	88785516	88785802	15106	78104	0,0	142145	8,1	291	149	0.00364007	0.0355106	1.0,1.0	0.901,0.987	0.056
ENSSSCG00000000973	SELENOO	chr5	-	468076	468239	467546	467994	468367	468553	3573	16293	0,11	122147	0,2	298	149	0.00363253	0.0354716	1.0,0.93	1.0,0.974	-0.022
ENSSSCG00000000793	PPHLN1	chr5	+	73634408	73634488	73619859	73620071	73642656	73642776	7448	68,55	0,0	126,85	8,1	229	149	0.0036137	0.0353049	1.0,1.0	0.911,0.982	0.053
ENSSSCG00000009768	TCTN2	chr14	-	29313687	29313780	29313072	29313153	29316529	29316607	19703	7,0	31,13	0,0	10,3	242	149	0.00360743	0.0352609	0.122,0.0	0.0,0.0	0.061
ENSSSCG00000014060	KIAA1191	chr2	+	81534930	81535055	81525609	81525697	81537501	81537608	6654	22,40	0,7	106224	0,4	274	149	0.00358629	0.0350714	1.0,0.757	1.0,0.968	-0.105
ENSSSCG00000030505	PLEKHN1	chr6	+	63326232	63326306	63325492	63325660	63326492	63326674	10555	15,2	0,7	1,5	0,0	223	149	0.00358591	0.0350714	1.0,0.16	1.0,1.0	-0.42
ENSSSCG00000004919	NEDD4L	chr1	-	162421018	162421216	162415094	162415172	162429652	162429727	11709	42,37	0,0	89,71	1,6	298	149	0.00358087	0.0350526	1.0,1.0	0.978,0.855	0.084
ENSSSCG00000009176	LAMTOR3	chr8	+	120626369	120626415	120625991	120626053	120629452	120629487	13897	247117	0,16	144184	14,26	195	149	0.00357589	0.035021	1.0,0.848	0.887,0.844	0.058
ENSSSCG00000004570	TPM1	chr1	-	108997524	108997600	108997003	108997066	108998046	108998122	16138	12676562	137532	33534547	329751	225	149	0.00356356	0.0349173	0.86,0.891	0.871,0.8	0.04
ENSSSCG00000011183	ATP2C1	chr13	-	1579403	1579585	1540158	1540269	1579808	1579838	18321	55,15	25,0	175123	6,0	298	149	0.00355316	0.0348324	0.524,1.0	0.936,1.0	-0.206
ENSSSCG00000017246	C17orf80	chr12	-	7726199	7726295	7719069	7720561	7726715	7726825	987	2,0	7,12	5,5	9,11	245	149	0.00354318	0.0347516	0.148,0.0	0.253,0.217	-0.161
ENSSSCG00000036109	NA	chr17	+	62354543	62354747	62353722	62353786	62354960	62355032	1404	22,6	0,5	9,6	0,0	298	149	0.00353623	0.0347005	1.0,0.375	1.0,1.0	-0.313
ENSSSCG00000023318	MARS1	chr5	+	22784986	22785010	22784786	22784858	22785099	22785192	3798	148177	645793	99,88	318224	173	149	0.00353242	0.03468	0.165,0.161	0.211,0.253	-0.069
ENSSSCG00000011684	U2SURP	chr13	+	83754306	83754483	83752847	83752966	83755609	83757828	18093	76220	15,28	175179	10,13	298	149	0.00350995	0.0344763	0.717,0.797	0.897,0.873	-0.128
ENSSSCG00000031769	CTTN	chr2	-	3056281	3056376	3054295	3054382	3060705	3060855	23133	220129	0,0	246890	0,22	244	149	0.00350945	0.0344763	1.0,1.0	1.0,0.961	0.02
ENSSSCG00000021075	TDRD1	chr14	+	124561376	124561547	124559745	124559856	124563673	124563949	20439	7,5	6,0	37,19	1,0	298	149	0.0035065	0.0344763	0.368,1.0	0.949,1.0	-0.29
ENSSSCG00000007940	NA	chr3	-	37776161	37776280	37773656	37773749	37781597	37781762	17648	12,0	0,3	0,0	3,6	268	149	0.0035043	0.0344716	1.0,0.0	0.0,0.0	0.5
ENSSSCG00000013395	BTBD10	chr2	+	45889281	45889386	45887452	45887650	45890015	45890126	9586	0,0	32,35	8,2	38,70	254	149	0.00348904	0.0343383	0.0,0.0	0.11,0.016	-0.063
ENSSSCG00000023747	TTC19	chr12	-	59412090	59412185	59396806	59396961	59414477	59414539	1283	112130	0,1	138141	0,10	244	149	0.00345396	0.0340098	1.0,0.988	1.0,0.896	0.046
ENSSSCG00000030637	IRGQ	chr6	-	50442896	50443141	50440964	50441496	50443918	50444496	27286	19,0	0,2	1,0	10,1	298	149	0.00344171	0.0339058	1.0,0.0	0.048,0.0	0.476
ENSSSCG00000004577	ICE2	chr1	+	111555167	111555426	111551075	111551126	111559290	111559972	22726	77,45	0,0	26,21	5,0	298	149	0.00341948	0.0337034	1.0,1.0	0.722,1.0	0.139
ENSSSCG00000009335	B3GLCT	chr11	+	7850586	7850723	7842818	7842930	7855923	7855987	9024	228,68	15,0	255153	5,0	286	149	0.00341404	0.0336664	0.888,1.0	0.964,1.0	-0.038
ENSSSCG00000012280	UXT	chrX	-	42182500	42182568	42182119	42182227	42182705	42182787	5430	29148	17,0	102143	3,0	217	149	0.00341075	0.0336505	0.539,1.0	0.959,1.0	-0.21
ENSSSCG00000026404	SERTAD4	chr9	-	132741650	132741766	132737294	132739818	132742986	132743178	6015	65,13	0,0	17,23	5,0	265	149	0.00340029	0.0335638	1.0,1.0	0.657,1.0	0.171
ENSSSCG00000005303	PIGO	chr1	-	235882718	235882770	235881958	235882162	235884018	235884243	13117	13,18	8,0	6,20	0,1	201	149	0.00338289	0.0334086	0.546,1.0	1.0,0.937	-0.196
ENSSSCG00000021060	RCBTB1	chr11	+	18164323	18164425	18161883	18162050	18165097	18165256	2427	0,0	39,25	2,8	37,66	251	149	0.0033737	0.0333376	0.0,0.0	0.031,0.067	-0.049
ENSSSCG00000032398	VGLL3	chr13	+	168811309	168811840	168802300	168802586	168833783	168834242	19138	698274	2,7	674845	3,35	298	149	0.00337388	0.0333376	0.994,0.951	0.991,0.923	0.015
ENSSSCG00000008041	PKD1	chr3	+	39895040	39895153	39894539	39894679	39895361	39895509	27337	27110	0,0	107178	5,5	262	149	0.00337404	0.0333376	1.0,1.0	0.924,0.953	0.061
ENSSSCG00000012489	TRMT2B	chrX	-	82715326	82715421	82714645	82714860	82716814	82716961	17481	3,0	0,4	4,17	0,0	244	149	0.00336532	0.0333076	1.0,0.0	1.0,1.0	-0.5
ENSSSCG00000004647	DTWD1	chr1	-	122134938	122135257	122128669	122128919	122139174	122139256	19670	37,15	0,0	27,8	0,5	298	149	0.00336602	0.0333076	1.0,1.0	1.0,0.444	0.278
ENSSSCG00000009361	POSTN	chr11	-	13237192	13237273	13233929	13234019	13240180	13240226	7036	18,31	113119	75,43	200106	230	149	0.00336248	0.0333055	0.094,0.144	0.195,0.208	-0.083
ENSSSCG00000016988	ERGIC1	chr16	-	51301335	51301436	51283942	51285710	51307875	51307936	2713	56,29	0,6	75178	0,1	250	149	0.00334221	0.0331266	1.0,0.742	1.0,0.991	-0.125
ENSSSCG00000033706	NUP88	chr12	+	51582715	51582892	51571947	51572034	51585493	51585680	10673	250128	10,0	257208	1,0	298	149	0.00334163	0.0331266	0.926,1.0	0.992,1.0	-0.033
ENSSSCG00000010311	CAMK2G	chr14	-	76546533	76546602	76545331	76545376	76557790	76557834	15881	33,5	17,15	74128	26,17	218	149	0.00334277	0.0331266	0.57,0.186	0.66,0.837	-0.37
ENSSSCG00000014806	ANAPC15	chr9	-	6688142	6688226	6687982	6688064	6689206	6689256	25058	8,11	0,0	20,12	0,5	233	149	0.00334272	0.0331266	1.0,1.0	1.0,0.605	0.198
ENSSSCG00000008123	ARID5A	chr3	-	46704586	46704639	46703620	46704145	46706337	46706453	27780	6,12	0,0	10,53	0,6	202	149	0.00333333	0.0330986	1.0,1.0	1.0,0.867	0.067
ENSSSCG00000007776	BCL7C	chr3	+	17548398	17548477	17547581	17547827	17548815	17548924	11377	24658	0,8	131588	3,22	228	149	0.00333001	0.0330847	1.0,0.982	0.966,0.946	0.035
ENSSSCG00000023409	TIA1	chr3	+	72258741	72258860	72258104	72258137	72259376	72259464	15522	0,0	28,22	8,2	60,31	268	149	0.00333028	0.0330847	0.0,0.0	0.069,0.035	-0.052
ENSSSCG00000041972	MED21	chr5	-	46730632	46730883	46730283	46730362	46731787	46731888	3375	212490	0,5	309297	15,1	298	149	0.00332017	0.0330171	1.0,0.98	0.912,0.993	0.037
ENSSSCG00000006235	TOX	chr4	+	73962946	73963012	73810187	73810572	73981391	73981634	29239	33,4	0,0	60,58	5,3	215	149	0.00331379	0.03297	1.0,1.0	0.893,0.931	0.088
ENSSSCG00000010204	BICC1	chr14	+	62122722	62122801	62119823	62119923	62125720	62127123	20934	64,7	7,1	37,19	10,15	228	149	0.00330783	0.032927	0.857,0.821	0.707,0.453	0.259
ENSSSCG00000020715	GOLGA7	chr17	+	10631473	10631626	10624669	10624802	10638447	10638549	19309	150251	34,6	331549	6,18	298	149	0.00329214	0.0327872	0.688,0.954	0.965,0.938	-0.131
ENSSSCG00000026898	FAM149B1	chr14	+	76028671	76028859	76024090	76024258	76046760	76046885	12022	35,68	6,0	80,65	0,0	298	149	0.00328134	0.0326958	0.745,1.0	1.0,1.0	-0.127
ENSSSCG00000028506	YIPF1	chr6	+	158404114	158404194	158403260	158403354	158409590	158409754	27766	80,58	0,2	54249	1,16	229	149	0.00325595	0.032459	1.0,0.95	0.972,0.91	0.034
ENSSSCG00000039285	MFN1	chr13	+	117432202	117432307	117431793	117431920	117433154	117433257	11669	263,77	11,0	178102	0,1	254	149	0.00324883	0.0324042	0.933,1.0	1.0,0.984	-0.025
ENSSSCG00000038913	HERC4	chr14	-	71128828	71128931	71122786	71126766	71135573	71135757	21165	348394	0,5	183162	5,6	252	149	0.00323794	0.0323116	1.0,0.979	0.956,0.941	0.041
ENSSSCG00000029573	NASP	chr6	-	165787325	165787406	165785365	165785475	165788748	165788859	14052	125309	4,9	166225	2,0	230	149	0.0032258	0.0322066	0.953,0.957	0.982,1.0	-0.036
ENSSSCG00000011583	TMEM40	chr13	-	68714048	68714084	68713068	68713101	68715736	68715790	18477	89137	0,0	198242	10,4	185	149	0.00321942	0.0321589	1.0,1.0	0.941,0.98	0.04
ENSSSCG00000013630	DNM2	chr2	+	69547271	69547301	69545744	69545815	69550187	69550239	12871	0,0	47,56	12,5	184171	179	149	0.00321505	0.0321312	0.0,0.0	0.051,0.024	-0.037
ENSSSCG00000036350	NA	chr18	+	46213424	46214774	46213183	46213267	46215319	46215858	17978	2901201	56153	7141989	89150	298	149	0.00320739	0.0320707	0.721,0.797	0.8,0.869	-0.076
ENSSSCG00000011454	SFMBT1	chr13	-	35084779	35084874	35069290	35069531	35101253	35101407	10890	15,4	0,0	33,44	0,6	244	149	0.00320357	0.0320485	1.0,1.0	1.0,0.817	0.092
ENSSSCG00000039139	NA	chrAEMK02000452.1	-	3043800	3043869	3043594	3043720	3044837	3044903	163	880994	8,9	7041144	19,20	218	149	0.00318469	0.0318756	0.987,0.987	0.962,0.975	0.019
ENSSSCG00000014364	ANKHD1	chr2	+	142293178	142293355	142287303	142288916	142295463	142295715	16805	120,47	0,0	145127	4,5	298	149	0.00317971	0.0318556	1.0,1.0	0.948,0.927	0.063
ENSSSCG00000004104	KATNA1	chr1	+	16358926	16359053	16357847	16357982	16360450	16360714	22283	123326	14,9	138118	4,0	276	149	0.00318111	0.0318556	0.826,0.951	0.949,1.0	-0.086
ENSSSCG00000027098	NA	chr3	-	39554642	39554660	39554053	39554212	39555097	39556166	26319	0,0	21,24	6,3	56,47	167	149	0.00317978	0.0318556	0.0,0.0	0.087,0.054	-0.07
ENSSSCG00000005955	EFR3A	chr4	-	9135936	9136030	9107282	9107359	9137006	9137244	28571	18,0	152,14	8,1	141145	243	149	0.0031767	0.0318556	0.068,0.0	0.034,0.004	0.015
ENSSSCG00000039221	MOB1A	chr3	+	68856273	68856440	68852567	68852752	68862842	68862936	23731	1153,56	0,18	482476	4,3	298	149	0.00316485	0.0317564	1.0,0.609	0.984,0.988	-0.181
ENSSSCG00000017478	RAPGEFL1	chr12	-	22186489	22186587	22186245	22186368	22187561	22187729	668	9,22	0,0	9,28	0,5	247	149	0.00315809	0.0317044	1.0,1.0	1.0,0.772	0.114
ENSSSCG00000017513	NPEPPS	chr12	+	23866933	23866997	23862658	23862768	23869312	23869452	5064	923144	22,0	375274	2,0	213	149	0.00314116	0.0315503	0.967,1.0	0.992,1.0	-0.012
ENSSSCG00000011612	RPN1	chr13	+	71896437	71896502	71892421	71892871	71901767	71901977	11356	113,77	0,0	150411	6,10	214	149	0.00313727	0.031527	1.0,1.0	0.946,0.966	0.044
ENSSSCG00000032956	BMERB1	chr3	-	7254935	7255050	7249115	7250370	7257096	7257170	8603	7,4	0,5	14,19	0,0	264	149	0.00312524	0.0314219	1.0,0.311	1.0,1.0	-0.345
ENSSSCG00000004470	NA	chr1	+	86986527	86986627	86986295	86986409	86986981	86987461	13515	58609	33201	351495	88,92	249	149	0.00312304	0.0314155	0.513,0.645	0.705,0.763	-0.155
ENSSSCG00000032060	NA	chr6	+	7273564	7273636	7255059	7255332	7278339	7278690	13582	43221	0,0	86158	4,5	221	149	0.00312053	0.031406	1.0,1.0	0.935,0.955	0.055
ENSSSCG00000006982	ZDHHC2	chr17	+	4898531	4898652	4889442	4889537	4903900	4903970	3855	553,79	17,0	287279	4,0	270	149	0.00311251	0.031341	0.947,1.0	0.975,1.0	-0.014
ENSSSCG00000012699	FHL1	chrX	+	111365849	111366049	111365087	111365274	111366401	111367890	5589	0,13	389349	18,16	396307	298	149	0.00310973	0.0313288	0.0,0.018	0.022,0.025	-0.015
ENSSSCG00000016679	NA	chr18	+	42416320	42416456	42414957	42415103	42417921	42419474	304	25,68	3,3	31,43	0,0	285	149	0.00309156	0.0311614	0.813,0.922	1.0,1.0	-0.133
ENSSSCG00000003030	CIC	chr6	-	49645302	49645528	49644822	49644926	49647410	49647576	15319	55,3	0,0	88,89	0,8	298	149	0.00308784	0.0311396	1.0,1.0	1.0,0.848	0.076
ENSSSCG00000038826	NDUFV2	chr6	-	98833465	98833575	98826749	98826826	98840632	98840749	8351	132658	13,3	310282	0,3	259	149	0.00308285	0.0311049	0.854,0.992	1.0,0.982	-0.068
ENSSSCG00000025568	TEAD2	chr6	-	54450403	54450526	54449457	54449610	54452161	54452335	18860	19290	0,24	94239	34,32	272	149	0.00307873	0.031079	1.0,0.869	0.602,0.804	0.231
ENSSSCG00000015396	SEMA3D	chr9	+	95398688	95398808	95388805	95388868	95403764	95403858	25269	616,67	14,0	293233	0,0	269	149	0.00306699	0.0309761	0.961,1.0	1.0,1.0	-0.02
ENSSSCG00000013233	CELF1	chr2	+	15178483	15178537	15177868	15177991	15180082	15180282	9084	4412033	0,29	487667	15,16	203	149	0.00305527	0.0308863	1.0,0.981	0.96,0.968	0.026
ENSSSCG00000027197	DYRK1B	chr6	-	48307435	48307471	48307155	48307351	48307772	48307913	9270	0,0	46,48	0,7	32,30	185	149	0.00305643	0.0308863	0.0,0.0	0.0,0.158	-0.079
ENSSSCG00000025966	EIF4H	chr3	+	11340785	11340845	11340341	11340438	11346348	11346486	25709	32,17	193244	29,78	5241307	209	149	0.00305656	0.0308863	0.106,0.047	0.038,0.041	0.037
ENSSSCG00000039719	ZDHHC4	chr3	-	4616998	4617523	4610701	4611471	4622151	4622317	20746	230147	0,0	157157	9,0	298	149	0.00304071	0.0307728	1.0,1.0	0.897,1.0	0.051
ENSSSCG00000001850	NA	chr7	-	55481296	55481372	55476137	55476270	55483344	55483474	4218	107,81	0,0	85190	3,7	225	149	0.00301433	0.0305212	1.0,1.0	0.949,0.947	0.052
ENSSSCG00000026110	SRPK2	chr9	-	105022232	105022325	105021783	105021876	105022960	105023030	25422	22,39	0,3	51,42	11,7	242	149	0.00300642	0.0304566	1.0,0.889	0.741,0.787	0.18
ENSSSCG00000015106	HYOU1	chr9	-	46266500	46266557	46264928	46266397	46266773	46266821	24559	32,77	0,2	34110	4,8	206	149	0.00299713	0.0303778	1.0,0.965	0.86,0.909	0.098
ENSSSCG00000023269	EXOC1	chr8	+	55206394	55206415	55202678	55202838	55207898	55208086	9896	0,0	207,35	0,9	74,68	170	149	0.0029715	0.0301332	0.0,0.0	0.0,0.104	-0.052
ENSSSCG00000036537	NFIC	chr2	-	75202874	75203059	75195544	75195763	75212486	75212611	14569	12,41	0,0	83,60	0,7	298	149	0.00296181	0.0300503	1.0,1.0	1.0,0.811	0.095
ENSSSCG00000004358	ASCC3	chr1	-	67464996	67465116	67461724	67461889	67472476	67472701	28160	168,11	0,0	106100	5,3	269	149	0.0029363	0.0298065	1.0,1.0	0.922,0.949	0.065
ENSSSCG00000020702	SENP6	chr1	-	90248346	90248367	90238340	90238411	90254629	90254725	19308	22,1	70,4	37,18	49,23	170	149	0.00292261	0.0296826	0.216,0.18	0.398,0.407	-0.204
ENSSSCG00000001620	MDFI	chr7	+	36838874	36839057	36830814	36830901	36842629	36842854	4732	54222	0,0	40121	0,7	298	149	0.002909	0.0295751	1.0,1.0	1.0,0.896	0.052
ENSSSCG00000029518	RIOK3	chr6	+	108346987	108347103	108339013	108339226	108347717	108347863	8521	489,93	26,0	448421	0,13	265	149	0.00291055	0.0295751	0.914,1.0	1.0,0.948	-0.017
ENSSSCG00000014184	PAM	chr2	+	108530879	108531083	108528510	108528564	108535063	108536202	20084	274264	51,38	241156	23,11	298	149	0.0029103	0.0295751	0.729,0.776	0.84,0.876	-0.106
ENSSSCG00000016043	OSGEPL1	chr15	-	94341570	94341642	94340047	94340155	94341760	94341891	24608	37,48	20,6	56,29	1,4	221	149	0.00290787	0.0295751	0.555,0.844	0.974,0.83	-0.202
ENSSSCG00000036828	SNX4	chr13	+	134852518	134852574	134846625	134846673	134857916	134857989	9827	298,80	18,0	273118	4,1	205	149	0.00289771	0.0295045	0.923,1.0	0.98,0.988	-0.022
ENSSSCG00000011197	OXNAD1	chr13	+	3417440	3417547	3396094	3396456	3425950	3426092	11297	68,42	0,0	20,16	5,0	256	149	0.00289616	0.0295037	1.0,1.0	0.7,1.0	0.15
ENSSSCG00000012396	MED12	chrX	+	57158465	57158516	57158154	57158299	57158843	57158962	5340	23,1	0,0	58,35	1,6	200	149	0.00289224	0.0294788	1.0,1.0	0.977,0.813	0.105
ENSSSCG00000035991	CENPM	chr5	+	6682036	6682129	6678360	6678499	6684537	6684617	13173	14,19	0,5	25,14	0,0	242	149	0.00288481	0.029418	1.0,0.701	1.0,1.0	-0.149
ENSSSCG00000009713	CLCN3	chr14	-	20041952	20042028	20037627	20040157	20045847	20046064	21395	0,0	4,32	3,3	19,14	225	149	0.00288103	0.0293944	0.0,0.0	0.095,0.124	-0.11
ENSSSCG00000005277	GCNT1	chr1	+	229437179	229437252	229429950	229430105	229465457	229467806	7597	0,4	1,0	0,0	10,1	222	149	0.00287869	0.0293855	0.0,1.0	0.0,0.0	0.5
ENSSSCG00000034378	IFNGR2	chr13	+	197020766	197020975	197014941	197015074	197027067	197027213	19460	338310	0,0	461339	8,6	298	149	0.00287368	0.0293493	1.0,1.0	0.966,0.966	0.034
ENSSSCG00000006490	SMG5	chr4	+	93797605	93797665	93792346	93792522	93798039	93798199	18682	4,24	0,1	38,50	7,4	209	149	0.00286943	0.0293209	1.0,0.945	0.795,0.899	0.125
ENSSSCG00000010563	BTRC	chr14	+	112495834	112495912	112452575	112452683	112514634	112514724	22292	9,0	17,3	16,20	9,9	227	149	0.00286825	0.0293209	0.258,0.0	0.539,0.593	-0.437
ENSSSCG00000025834	FNDC5	chr6	-	89165982	89166116	89163362	89165445	89168411	89168501	16061	28,69	0,6	83258	0,0	283	149	0.00285206	0.0291732	1.0,0.858	1.0,1.0	-0.071
ENSSSCG00000015106	HYOU1	chr9	-	46266500	46266551	46264932	46266397	46266773	46266821	24558	18,45	0,2	12,67	4,8	200	149	0.0028488	0.0291547	1.0,0.944	0.691,0.862	0.196
ENSSSCG00000034019	NA	chr3	-	6390099	6390216	6389349	6389475	6390768	6390876	21370	4424051	0,0	14894148	12,46	266	149	0.00283779	0.0290569	1.0,1.0	0.986,0.981	0.016
ENSSSCG00000010109	SCARF2	chr14	+	50818484	50819004	50818037	50818096	50819107	50819326	7719	4124	10,0	110,97	0,0	298	149	0.00283248	0.0290174	0.167,1.0	1.0,1.0	-0.416
ENSSSCG00000009769	GTF2H3	chr14	-	29338848	29338917	29338085	29338221	29341571	29341625	20450	328,43	0,0	133113	6,3	218	149	0.00282511	0.0289566	1.0,1.0	0.938,0.963	0.05
ENSSSCG00000011522	CNTN3	chr13	-	56000691	56000770	55958118	55958200	56018674	56018856	16079	5,3	0,0	4,4	0,5	228	149	0.00282279	0.0289477	1.0,1.0	1.0,0.343	0.329
ENSSSCG00000004622	GNB5	chr1	+	119577279	119577423	119570924	119571057	119579327	119579419	20633	195,97	0,1	165150	9,1	293	149	0.00281823	0.0289157	1.0,0.98	0.903,0.987	0.045
ENSSSCG00000009096	EXOSC9	chr8	-	102277565	102277940	102276435	102276555	102278002	102278164	26454	76,49	0,0	91,61	4,3	298	149	0.0028133	0.0288799	1.0,1.0	0.919,0.91	0.085
ENSSSCG00000009747	STX2	chr14	+	24370418	24370556	24370223	24370297	24373206	24373317	8172	71,57	0,7	90115	1,0	287	149	0.00281143	0.0288756	1.0,0.809	0.979,1.0	-0.085
ENSSSCG00000012893	UNC93B1	chr2	+	4902675	4902837	4899416	4899570	4903058	4903191	21858	28,58	0,0	103,75	6,2	298	149	0.00280188	0.0287922	1.0,1.0	0.896,0.949	0.078
ENSSSCG00000007541	PDGFA	chr3	-	319872	319969	315126	315231	321447	321577	27094	195521	0,19	363543	32,20	246	149	0.00279658	0.0287526	1.0,0.943	0.873,0.943	0.064
ENSSSCG00000013083	CPSF7	chr2	+	10096475	10096694	10088340	10088449	10097977	10098150	14264	6,8	0,0	90,85	3,6	298	149	0.00279455	0.0287464	1.0,1.0	0.938,0.876	0.093
ENSSSCG00000034124	CIAO2A	chr1	+	107957117	107957282	107951645	107951912	107964582	107964632	8041	26154	1,5	121181	8,24	298	149	0.00278849	0.0286988	0.929,0.939	0.883,0.79	0.097
ENSSSCG00000013062	MTA2	chr2	+	9145763	9145906	9145539	9145658	9146127	9146966	12034	369915	0,21	407547	14,22	292	149	0.00277568	0.0286097	1.0,0.957	0.937,0.927	0.046
ENSSSCG00000026004	MSRB3	chr5	+	29732022	29732149	29696117	29696241	29751200	29751309	18690	289,64	89,0	273234	101140	276	149	0.00277704	0.0286097	0.637,1.0	0.593,0.474	0.285
ENSSSCG00000010385	VSTM4	chr14	-	89656667	89656812	89650741	89652114	89674724	89674786	21772	15,4	134,98	39,26	224140	294	149	0.0027784	0.0286097	0.054,0.02	0.081,0.086	-0.046
ENSSSCG00000015944	TLK1	chr15	-	77251048	77251120	77234645	77234721	77328811	77328954	24925	2,6	0,0	12,22	1,4	221	149	0.00276055	0.0284698	1.0,1.0	0.89,0.788	0.161
ENSSSCG00000032842	GIPC1	chr2	+	64790826	64791147	64786648	64786736	64791958	64792144	5907	182672	0,11	248854	11,25	298	149	0.00274288	0.0283141	1.0,0.968	0.919,0.945	0.052
ENSSSCG00000034357	DAG1	chr13	+	32037330	32037387	32029521	32029757	32067635	32067727	13642	4,3	0,0	23,61	8,0	206	149	0.00274167	0.0283141	1.0,1.0	0.675,1.0	0.162
ENSSSCG00000009233	GPAT3	chr8	-	134931460	134931550	134925769	134925863	134932213	134932288	26058	58,40	0,0	73,80	3,5	239	149	0.00274404	0.0283141	1.0,1.0	0.938,0.909	0.077
ENSSSCG00000033626	SREBF1	chr12	+	60744081	60744303	60743866	60744004	60744896	60745011	1153	155169	9,0	486497	0,0	298	149	0.00273928	0.0283088	0.896,1.0	1.0,1.0	-0.052
ENSSSCG00000020830	NA	chr5	-	22053964	22054013	22047998	22053240	22056949	22057021	2998	0,0	54,14	6,22	201300	198	149	0.00273488	0.0282778	0.0,0.0	0.022,0.052	-0.037
ENSSSCG00000007031	POLB	chr17	+	11360918	11360985	11356692	11356750	11364667	11364742	14148	484236	8,8	304312	0,1	216	149	0.00272462	0.0281863	0.977,0.953	1.0,0.995	-0.033
ENSSSCG00000035570	NA	chr6	-	47648803	47648873	47647630	47647702	47651052	47651125	15115	0,18	255393	38,26	446645	219	149	0.00271701	0.0281222	0.0,0.03	0.055,0.027	-0.026
ENSSSCG00000024022	TRPC6	chr9	-	32376733	32376757	32365623	32365806	32377251	32378026	13057	0,0	7,3	4,2	18,11	173	149	0.00270538	0.0280162	0.0,0.0	0.161,0.135	-0.148
ENSSSCG00000034844	NA	chr14	-	55817551	55817633	55817117	55817209	55820405	55820462	8264	10,0	44,78	0,0	52,66	231	149	0.00268072	0.0277752	0.128,0.0	0.0,0.0	0.064
ENSSSCG00000036081	TBC1D20	chr17	+	34775215	34775357	34773924	34774026	34776313	34776501	1695	145290	7,8	502545	6,4	291	149	0.00267644	0.0277452	0.914,0.949	0.977,0.986	-0.05
ENSSSCG00000011357	SHISA5	chr13	-	31189383	31189467	31182463	31182579	31204948	31205023	7924	126,25	0,0	88,85	4,4	233	149	0.00267427	0.0277371	1.0,1.0	0.934,0.931	0.067
ENSSSCG00000004050	WTAP	chr1	-	7630016	7630360	7624771	7624926	7630577	7630756	15088	0,21	231121	23,11	128,92	298	149	0.0026725	0.0277331	0.0,0.08	0.082,0.056	-0.029
ENSSSCG00000006748	TSPAN2	chr4	+	105519072	105519175	105502551	105503248	105530580	105530678	22763	4,19	0,0	4,41	4,1	252	149	0.00267154	0.0277331	1.0,1.0	0.372,0.96	0.334
ENSSSCG00000011001	APTX	chr10	+	33493419	33493523	33483784	33484011	33494547	33494713	1857	58252	16,3	103,97	0,3	253	149	0.00266181	0.0276508	0.681,0.98	1.0,0.95	-0.144
ENSSSCG00000039854	TLCD4	chr4	-	122298094	122298199	122285194	122285360	122306558	122306780	7901	4,4	0,27	5,0	91,88	254	149	0.00265208	0.027564	1.0,0.08	0.031,0.0	0.525
ENSSSCG00000006342	UHMK1	chr4	-	88039360	88039449	88029338	88036305	88043037	88043136	29152	138,15	16,0	88,54	3,0	238	149	0.00265161	0.027564	0.844,1.0	0.948,1.0	-0.052
ENSSSCG00000010519	ZDHHC16	chr14	+	108847355	108847550	108843196	108847174	108847701	108847790	7215	19,34	0,11	157157	0,5	298	149	0.00263889	0.0274554	1.0,0.607	1.0,0.94	-0.166
ENSSSCG00000039592	ZMYND19	chrAEMK02000682.1	+	430714	430865	429385	429558	432179	432538	26962	0,15	4,2	0,0	9,3	298	149	0.00262513	0.0273265	0.0,0.789	0.0,0.0	0.395
ENSSSCG00000039969	THAP1	chr17	-	11809098	11809168	11798755	11798831	11817658	11817795	1346	26,4	0,8	43,63	0,0	219	149	0.00260432	0.0271261	1.0,0.254	1.0,1.0	-0.373
ENSSSCG00000035221	ENTR1	chrAEMK02000682.1	+	1318423	1318486	1318041	1318153	1318877	1319017	2862	54123	0,12	19,65	0,1	212	149	0.00260452	0.0271261	1.0,0.878	1.0,0.979	-0.05
ENSSSCG00000005316	NA	chr1	-	236404905	236404981	236404661	236404724	236405225	236405301	11153	1315291	1792982	20294132	4362040	225	149	0.00259545	0.0270597	0.326,0.54	0.755,0.573	-0.231
ENSSSCG00000029805	RHOBTB3	chr2	+	102388022	102388078	102383316	102383483	102388166	102388263	5847	23,5	287,62	28,10	144,56	205	149	0.00259292	0.0270474	0.055,0.055	0.124,0.115	-0.065
ENSSSCG00000000462	RXYLT1	chr5	+	28267575	28267746	28264100	28264415	28275669	28276273	3692	224328	9,3	196189	0,0	298	149	0.00259061	0.0270374	0.926,0.982	1.0,1.0	-0.046
ENSSSCG00000004024	NA	chr1	+	2162925	2163000	2161090	2161136	2163683	2163770	14674	227181	8,4	248154	1,0	224	149	0.00258726	0.0270165	0.95,0.968	0.994,1.0	-0.038
ENSSSCG00000016549	MKLN1	chr18	-	17515477	17515532	17501854	17506425	17523806	17523909	25778	243298	0,17	225119	1,1	204	149	0.00257869	0.026941	1.0,0.928	0.994,0.989	-0.028
ENSSSCG00000001700	SLC29A1	chr7	+	39224064	39224174	39221855	39221901	39225369	39225452	4636	68,11	0,0	147280	6,9	259	149	0.00256926	0.0268566	1.0,1.0	0.934,0.947	0.059
ENSSSCG00000023334	BCLAF3	chrX	-	16309950	16310123	16300921	16300996	16312257	16312439	29262	20,4	0,0	17,8	0,5	298	149	0.00256435	0.0268192	1.0,1.0	1.0,0.444	0.278
ENSSSCG00000028974	UST	chr1	-	16891824	16891922	16889777	16889935	16940018	16940172	9981	130,37	0,0	187133	5,6	247	149	0.00256084	0.0268085	1.0,1.0	0.958,0.93	0.056
ENSSSCG00000015232	ST3GAL4	chr9	+	53479040	53479184	53478161	53478351	53483195	53483339	24770	77297	25,18	254265	4,17	293	149	0.00256198	0.0268085	0.61,0.894	0.97,0.888	-0.177
ENSSSCG00000027115	NA	chrX	+	57460109	57460211	57459207	57459333	57460481	57460635	5322	16,7	0,11	12,9	44,43	251	149	0.00255748	0.0267894	1.0,0.274	0.139,0.111	0.512
ENSSSCG00000020912	HECTD2	chr14	+	103162939	103163036	103160429	103160553	103166109	103166217	21971	6,2	0,7	35,12	0,0	246	149	0.00254681	0.0266915	1.0,0.148	1.0,1.0	-0.426
ENSSSCG00000025298	POLR1F	chr9	-	88764168	88764377	88760397	88762862	88779334	88779476	15105	59121	0,0	152165	4,6	298	149	0.00254429	0.026679	1.0,1.0	0.95,0.932	0.059
ENSSSCG00000003132	NA	chr6	-	53803272	53803543	53802501	53802602	53805571	53806435	8223	460312	0,0	564533	0,17	298	149	0.00253298	0.0265744	1.0,1.0	1.0,0.94	0.03
ENSSSCG00000014440	HMGXB3	chr2	+	151091930	151092062	151069513	151069641	151092882	151093067	18236	122,80	8,0	70136	0,0	281	149	0.002522	0.0264731	0.89,1.0	1.0,1.0	-0.055
ENSSSCG00000013082	SDHAF2	chr2	-	10087465	10087645	10082425	10082649	10087901	10088172	6359	7,71	0,0	24,80	5,1	298	149	0.00251692	0.0264359	1.0,1.0	0.706,0.976	0.159
ENSSSCG00000037439	TRAPPC4	chr9	+	46242866	46243041	46242506	46242703	46245047	46245174	14712	30223	0,9	131152	0,1	298	149	0.00251714	0.0264359	1.0,0.925	1.0,0.987	-0.031
ENSSSCG00000014430	ABLIM3	chr2	+	150387974	150388073	150387161	150387326	150389324	150389372	8741	107362	45153	622621	150185	248	149	0.00250833	0.0263711	0.588,0.587	0.714,0.669	-0.104
ENSSSCG00000007541	PDGFA	chr3	-	306996	307065	305551	305662	307490	307617	27091	7,0	21,26	0,0	18,17	218	149	0.0025056	0.0263561	0.186,0.0	0.0,0.0	0.093
ENSSSCG00000033958	RYR3	chr7	-	80645302	80645403	80642635	80642687	80645851	80645916	8047	14,83	0,1	28,12	3,2	250	149	0.00249893	0.0263112	1.0,0.98	0.848,0.781	0.175
ENSSSCG00000008136	RANBP2	chr3	-	47553578	47553656	47549964	47550135	47554216	47556446	9719	22,10	210,98	35,25	124151	227	149	0.00250001	0.0263112	0.064,0.063	0.156,0.098	-0.064
ENSSSCG00000015952	HAT1	chr15	+	78034288	78034367	78022334	78024421	78039816	78039937	22856	42,26	0,6	53,28	0,0	228	149	0.0024981	0.0263112	1.0,0.739	1.0,1.0	-0.131
ENSSSCG00000016044	ORMDL1	chr15	-	94375118	94375299	94369770	94369922	94377200	94377303	23092	204,83	2,2	182316	9,15	298	149	0.00249382	0.0262875	0.981,0.954	0.91,0.913	0.056
ENSSSCG00000030045	PRMT5	chr7	+	76126608	76126656	76125591	76125713	76126785	76126962	4866	11,36	0,3	33103	16,16	197	149	0.00248386	0.0261963	1.0,0.901	0.609,0.83	0.231
ENSSSCG00000039539	DHTKD1	chr10	-	59837901	59837986	59836747	59836887	59839999	59840312	2102	8,12	0,0	14,12	0,5	234	149	0.00248059	0.0261756	1.0,1.0	1.0,0.604	0.198
ENSSSCG00000010742	UROS	chr14	-	135123668	135123740	135119489	135119581	135130843	135130994	13862	0,8	35,48	10,10	24,34	221	149	0.00247828	0.0261649	0.0,0.101	0.219,0.165	-0.142
ENSSSCG00000022358	RAB28	chr8	-	9034354	9034449	9032074	9033024	9043236	9043314	25767	30,0	242219	5,3	218149	244	149	0.00247045	0.0260961	0.07,0.0	0.014,0.012	0.022
ENSSSCG00000010644	DCLRE1A	chr14	-	124147858	124148013	124146101	124146243	124148793	124148939	16757	3,22	0,0	25,14	5,0	298	149	0.0024646	0.026048	1.0,1.0	0.714,1.0	0.143
ENSSSCG00000017246	C17orf80	chr12	-	7719069	7720561	7712559	7712667	7726199	7726295	985	4,76	11,0	18,23	0,0	298	149	0.00244598	0.0258649	0.154,1.0	1.0,1.0	-0.423
ENSSSCG00000029662	RASSF4	chr14	-	91125260	91125360	91114876	91115019	91126588	91126664	20109	0,3	54,92	15,9	66267	249	149	0.00244208	0.0258372	0.0,0.019	0.12,0.02	-0.06
ENSSSCG00000003830	MYSM1	chr6	+	153765276	153765355	153764136	153764160	153769385	153769484	9336	13,18	0,0	34,50	4,3	228	149	0.0024373	0.0258003	1.0,1.0	0.847,0.916	0.119
ENSSSCG00000009732	CHFR	chr14	+	22664170	22664280	22659867	22659967	22666036	22666096	14773	117,45	0,0	223206	6,7	259	149	0.0024373	0.0258003	1.0,1.0	0.955,0.944	0.05
ENSSSCG00000028512	LDLR	chr2	+	69840323	69840446	69839124	69839247	69841383	69841770	10179	277,26	0,8	467976	3,3	272	149	0.00242773	0.0257262	1.0,0.64	0.988,0.994	-0.171
ENSSSCG00000004814	LRRC28	chr1	+	138002182	138002410	137998553	137998642	138026871	138026912	13000	370171	18,0	279307	3,2	298	149	0.0024263	0.0257247	0.911,1.0	0.979,0.987	-0.027
ENSSSCG00000008404	MTIF2	chr3	+	85956505	85956674	85955871	85956195	85958483	85958709	22309	33,31	0,0	96,52	1,6	298	149	0.00242394	0.0257132	1.0,1.0	0.98,0.813	0.104
ENSSSCG00000002523	CDC42BPB	chrAEMK02000452.1	-	1707617	1707701	1705710	1705806	1713391	1713483	195	214,6	0,0	110124	7,2	233	149	0.00241129	0.0256137	1.0,1.0	0.909,0.975	0.058
ENSSSCG00000009341	NA	chr11	-	8978346	8978423	8974450	8974597	8978806	8978895	2485	82106	13,43	139,76	12,9	226	149	0.00241041	0.0256137	0.806,0.619	0.884,0.848	-0.153
ENSSSCG00000009880	SLC8B1	chr14	-	38783031	38783153	38780398	38780552	38787018	38787160	21683	26,35	0,0	11,36	3,2	271	149	0.0024117	0.0256137	1.0,1.0	0.668,0.908	0.212
ENSSSCG00000031572	MFF	chr15	+	128781217	128781306	128775378	128775474	128797271	128797356	23689	236144	4,14	367159	4,3	238	149	0.00241327	0.0256137	0.974,0.866	0.983,0.971	-0.057
ENSSSCG00000006136	RMDN1	chr4	+	50378610	50378641	50377125	50377213	50382164	50382298	28924	511148	22,0	140,89	0,1	180	149	0.00241315	0.0256137	0.951,1.0	1.0,0.987	-0.018
ENSSSCG00000013775	ADGRE5	chr2	-	64853953	64854085	64852178	64852325	64857304	64857460	7753	10,7	40,7	68,92	61,54	281	149	0.00240331	0.0255757	0.117,0.347	0.372,0.475	-0.192
ENSSSCG00000009505	MBNL2	chr11	+	66486530	66486723	66482692	66482891	66535743	66536519	21403	0,0	7,5	13,18	106114	298	149	0.00240229	0.0255757	0.0,0.0	0.058,0.073	-0.066
ENSSSCG00000024578	PHLDB1	chr9	+	45934146	45934287	45931172	45931262	45935664	45935805	24540	8,22	87119	44,95	149346	290	149	0.00239959	0.0255633	0.045,0.087	0.132,0.124	-0.062
ENSSSCG00000001810	PDE8A	chr7	-	52477022	52477079	52475964	52476019	52485689	52485880	4373	44,26	0,0	101,83	5,5	206	149	0.00239799	0.0255598	1.0,1.0	0.936,0.923	0.071
ENSSSCG00000024240	CCDC9	chr6	+	53069199	53069448	53068949	53069051	53071955	53072039	8307	5,50	0,0	46163	5,4	298	149	0.00239175	0.0255069	1.0,1.0	0.821,0.953	0.113
ENSSSCG00000010340	PRXL2A	chr14	+	82257191	82257321	82250208	82250322	82261889	82262069	21680	0,0	12,6	5,2	0,18	279	149	0.00238919	0.0254932	0.0,0.0	1.0,0.056	-0.528
ENSSSCG00000003591	PUM1	chr6	-	87585799	87586036	87569779	87570047	87587123	87587420	9480	77,22	0,0	173199	5,7	298	149	0.00238463	0.0254581	1.0,1.0	0.945,0.934	0.06
ENSSSCG00000000406	PTGES3	chr5	-	22003577	22003640	22002455	22002480	22008783	22008882	3003	545338	0,0	393258	12,3	212	149	0.0023805	0.0254276	1.0,1.0	0.958,0.984	0.029
ENSSSCG00000017578	ITGA3	chr12	+	26258777	26258855	26258594	26258674	26259374	26259477	18247	48,19	0,0	14,45	6,0	227	149	0.00237663	0.0253997	1.0,1.0	0.605,1.0	0.198
ENSSSCG00000001544	TEAD3	chr7	-	31343255	31343318	31342444	31342456	31343514	31343577	12198	0,1	15,16	15,21	145147	212	149	0.00236739	0.0253151	0.0,0.042	0.068,0.091	-0.058
ENSSSCG00000023880	RRP8	chr9	+	3153872	3154025	3152293	3152392	3154194	3154561	24970	22,3	14,56	1,5	19,92	298	149	0.00236744	0.0253151	0.44,0.026	0.026,0.026	0.207
ENSSSCG00000022726	RHOD	chr2	-	5397030	5397140	5394844	5394979	5397860	5397948	17192	174652	15,0	207307	0,0	259	149	0.00236428	0.0253083	0.87,1.0	1.0,1.0	-0.065
ENSSSCG00000016036	WDR75	chr15	+	94013587	94013763	94012403	94012519	94014924	94015082	10646	105,55	0,0	136,64	6,2	298	149	0.00235588	0.025234	1.0,1.0	0.919,0.941	0.07
ENSSSCG00000006691	NA	chr4	-	99476873	99476966	99476511	99476610	99477357	99480454	12715	27,6	0,5	0,4	3,5	242	149	0.00235608	0.025234	1.0,0.425	0.0,0.33	0.547
ENSSSCG00000013043	MACROD1	chr2	+	8085262	8085379	8072650	8072680	8086364	8086486	6467	2252430	0,14	9161231	9,22	266	149	0.00235229	0.0252204	1.0,0.99	0.983,0.969	0.019
ENSSSCG00000037673	BFAR	chr3	-	28594975	28595120	28588720	28588894	28597829	28597999	26994	255153	37,0	186175	2,4	294	149	0.00235217	0.0252204	0.777,1.0	0.979,0.957	-0.079
ENSSSCG00000031808	TM9SF2	chr11	+	68458897	68459057	68454940	68454998	68465532	68465704	6155	679359	17,0	333547	0,1	298	149	0.00233954	0.0251105	0.952,1.0	1.0,0.996	-0.022
ENSSSCG00000023978	RECQL5	chr12	+	5767160	5767254	5766725	5766799	5767453	5767588	1039	65,23	0,0	16,51	6,0	243	149	0.00233092	0.0250315	1.0,1.0	0.621,1.0	0.19
ENSSSCG00000004127	PLAGL1	chr1	+	21309224	21309293	21304041	21304306	21327549	21327591	18816	57,4	0,0	76145	5,6	218	149	0.00232726	0.0250056	1.0,1.0	0.912,0.943	0.073
ENSSSCG00000003477	NECAP2	chr6	+	75529412	75529513	75527063	75527334	75532077	75532182	7154	47111	0,0	60248	2,9	250	149	0.00232189	0.0249612	1.0,1.0	0.947,0.943	0.055
ENSSSCG00000029198	CUL5	chr9	+	36491723	36491856	36481466	36481531	36495728	36495852	25505	176,27	0,8	92,41	0,0	282	149	0.00231701	0.0249221	1.0,0.641	1.0,1.0	-0.179
ENSSSCG00000012546	NRK	chrX	+	86642734	86642878	86636689	86636845	86645060	86645219	24389	133,12	0,0	98,54	1,6	293	149	0.00231561	0.0249205	1.0,1.0	0.98,0.821	0.1
ENSSSCG00000038854	PSMF1	chr17	-	34156694	34156777	34146079	34146262	34158484	34158637	1696	527281	6,0	306257	9,7	232	149	0.00231423	0.024919	0.983,1.0	0.956,0.959	0.034
ENSSSCG00000024096	RIPK2	chr4	-	47040483	47040645	47034840	47034926	47041712	47041762	14073	116,40	0,0	89,65	5,2	298	149	0.00230559	0.0248393	1.0,1.0	0.899,0.942	0.08
ENSSSCG00000010295	ECD	chr14	-	75974899	75975028	75972128	75972257	75976311	75976504	21503	130119	0,0	191140	6,4	278	149	0.00230341	0.0248292	1.0,1.0	0.945,0.949	0.053
ENSSSCG00000011245	ITGA9	chr13	+	22618467	22618587	22616916	22617042	22623566	22623668	17399	16,12	0,5	8,15	0,0	269	149	0.00229055	0.0247039	1.0,0.571	1.0,1.0	-0.215
ENSSSCG00000009010	ARFIP1	chr8	-	76217560	76217656	76215986	76216099	76222701	76222810	20812	48,6	10,2	41,63	42,33	245	149	0.00227059	0.0245019	0.745,0.646	0.373,0.537	0.24
ENSSSCG00000034647	MRPS15	chr6	-	92547279	92547324	92546288	92546361	92547614	92547770	8840	94589	0,8	276472	14,12	194	149	0.00226779	0.0244898	1.0,0.983	0.938,0.968	0.039
ENSSSCG00000007151	CDC25B	chr17	-	31915332	31915512	31915039	31915135	31916170	31916305	9942	149124	16,0	111150	0,3	298	149	0.00226703	0.0244898	0.823,1.0	1.0,0.962	-0.07
ENSSSCG00000004704	PPIP5K1	chr1	+	127886992	127887083	127884090	127884255	127896358	127896496	13374	33,3	0,0	0,1	2,0	240	149	0.00226825	0.0244898	1.0,1.0	0.0,1.0	0.5
ENSSSCG00000029662	RASSF4	chr14	-	91106291	91106389	91103517	91105028	91107219	91107341	20106	146277	0,25	302510	38,59	247	149	0.00226628	0.0244898	1.0,0.87	0.827,0.839	0.102
ENSSSCG00000009150	HADH	chr8	-	113974760	113974918	113967110	113967200	113981927	113982056	25714	132349	6,12	321260	1,5	298	149	0.00226046	0.0244584	0.917,0.936	0.994,0.963	-0.052
ENSSSCG00000031513	HRAS	chr2	-	301099	301237	300749	300928	302383	302489	17342	37370	0,6	124385	1,25	287	149	0.00225361	0.0243975	1.0,0.97	0.985,0.889	0.048
ENSSSCG00000030255	EIF4G1	chr13	+	122206280	122206457	122204752	122204846	122207857	122207970	14305	15,10	0,0	63196	14,0	298	149	0.00224597	0.0243279	1.0,1.0	0.692,1.0	0.154
ENSSSCG00000028513	VKORC1L1	chr3	-	16697991	16698101	16688888	16692743	16763768	16763991	18538	65,66	7,0	128119	0,0	259	149	0.00224204	0.0242985	0.842,1.0	1.0,1.0	-0.079
ENSSSCG00000030528	LTN1	chr13	-	192302281	192303550	192300511	192300706	192308455	192308642	19336	324,66	12,0	82,55	0,0	298	149	0.00223583	0.0242442	0.931,1.0	1.0,1.0	-0.034
ENSSSCG00000013402	USP47	chr2	-	47537398	47537458	47530641	47530845	47582566	47582668	6981	4,1	14,15	14,31	27,45	209	149	0.00223079	0.0242028	0.169,0.045	0.27,0.329	-0.192
ENSSSCG00000031630	DPH7	chrAEMK02000682.1	+	422415	422502	421628	421762	423670	423762	122	27,29	0,2	20,16	9,1	236	149	0.00222699	0.0241747	1.0,0.902	0.584,0.91	0.204
ENSSSCG00000037254	RNPC3	chr4	-	115286731	115287439	115285889	115285966	115288275	115288347	11450	12,19	47,15	44,17	7,11	298	149	0.00222497	0.0241657	0.113,0.388	0.759,0.436	-0.347
ENSSSCG00000033731	SLC35B1	chr12	-	25887323	25887427	25886595	25886726	25888090	25888294	15327	261315	0,7	355339	8,18	253	149	0.00222451	0.0241657	1.0,0.964	0.963,0.917	0.042
ENSSSCG00000024001	PLXNA1	chr13	-	73082292	73082433	73081503	73081604	73091512	73091695	19030	450,10	5,1	392253	24,6	290	149	0.00221607	0.0240952	0.979,0.837	0.894,0.956	-0.017
ENSSSCG00000009377	THSD1	chr11	-	15688848	15689814	15676741	15676900	15694789	15694927	2450	10,5	0,0	52,45	7,0	298	149	0.0022124	0.0240684	1.0,1.0	0.788,1.0	0.106
ENSSSCG00000010136	TRMT2A	chr14	-	51492845	51492954	51492176	51492291	51493178	51493738	22526	12,33	0,0	16,52	1,5	258	149	0.00221035	0.0240591	1.0,1.0	0.902,0.857	0.121
ENSSSCG00000000406	PTGES3	chr5	-	22005743	22005833	22002455	22002480	22008783	22008882	3004	411327	0,0	375348	12,3	239	149	0.00220896	0.0240571	1.0,1.0	0.951,0.986	0.032
ENSSSCG00000010894	TP53BP2	chr10	-	19846604	19846779	19845389	19845571	19848716	19848818	1961	69,2	14,0	133157	3,4	298	149	0.0021996	0.0239682	0.711,1.0	0.957,0.952	-0.099
ENSSSCG00000017195	TRIM65	chr12	+	5526274	5526340	5525966	5526138	5527078	5528881	1049	0,1	2,0	7,19	0,1	215	149	0.00219836	0.0239677	0.0,1.0	1.0,0.929	-0.465
ENSSSCG00000009007	TMEM131L	chr8	-	75481603	75481770	75480009	75480195	75484512	75484637	20711	4,31	9,0	88106	0,0	298	149	0.00218797	0.0238675	0.182,1.0	1.0,1.0	-0.409
ENSSSCG00000009862	RNFT2	chr14	-	35696672	35697151	35694007	35694084	35702963	35703022	6991	22,6	0,0	17,17	0,5	298	149	0.00218512	0.0238493	1.0,1.0	1.0,0.63	0.185
ENSSSCG00000010092	PI4KA	chr14	-	50400199	50400367	50398069	50398190	50400690	50400781	16329	28,28	0,2	126117	14,17	298	149	0.00218386	0.0238486	1.0,0.875	0.818,0.775	0.141
ENSSSCG00000005041	FERMT2	chr1	-	182525097	182525121	182524536	182524557	182527177	182527399	21382	16,83	19,36	266178	57,41	173	149	0.00217848	0.0238028	0.42,0.665	0.801,0.789	-0.253
ENSSSCG00000009238	COQ2	chr8	+	135143986	135144072	135142573	135142695	135146500	135146689	24006	106154	0,2	75,91	0,9	235	149	0.00217171	0.0237418	1.0,0.98	1.0,0.865	0.057
ENSSSCG00000010448	NA	chr14	+	100946428	100946537	100945154	100945292	100948910	100948969	5834	133,47	0,0	66,65	6,1	258	149	0.00217	0.023736	1.0,1.0	0.864,0.974	0.081
ENSSSCG00000035537	RUNX1	chr13	-	198442496	198442601	198382493	198382655	198461676	198461833	19498	189,59	9,0	217114	0,0	254	149	0.00216345	0.0236773	0.925,1.0	1.0,1.0	-0.037
ENSSSCG00000037398	NTAN1	chr3	-	7529395	7529461	7529015	7529124	7535338	7535510	27414	276198	2,20	132158	8,33	215	149	0.00215959	0.023648	0.99,0.873	0.92,0.768	0.087
ENSSSCG00000016436	CHPF2	chr18	-	5991320	5991503	5988724	5990522	5991920	5992485	462	221696	0,5	322464	1,16	298	149	0.00215604	0.023628	1.0,0.986	0.994,0.935	0.028
ENSSSCG00000021718	METTL17	chr7	-	78140403	78140511	78140064	78140133	78140705	78140776	4784	69118	0,12	86,84	0,2	257	149	0.00215658	0.023628	1.0,0.851	1.0,0.961	-0.055
ENSSSCG00000045086	NA	chr17	+	41495296	41495428	41493939	41494013	41495755	41495850	20848	86298	0,13	165173	11,20	281	149	0.00215382	0.0236236	1.0,0.924	0.888,0.821	0.107
ENSSSCG00000009276	XPO4	chr11	-	1115758	1116052	1114476	1114657	1118996	1119171	2518	15,86	0,0	44,52	3,3	298	149	0.00215203	0.0236169	1.0,1.0	0.88,0.897	0.111
ENSSSCG00000016208	ZFAND2B	chr15	+	121244259	121244417	121244011	121244143	121244675	121244771	7278	117475	13,0	155205	1,0	298	149	0.00215004	0.023608	0.818,1.0	0.987,1.0	-0.085
ENSSSCG00000015387	TRA2A	chr9	-	92312818	92313130	92312408	92312542	92323549	92323735	20472	6,6	229142	17,16	189186	298	149	0.0021473	0.0235909	0.013,0.021	0.043,0.041	-0.025
ENSSSCG00000038044	GYG2	chrX	+	75673	75880	72480	72703	84168	84273	5257	76153	8,0	210362	0,1	298	149	0.0021399	0.0235224	0.826,1.0	1.0,0.995	-0.085
ENSSSCG00000012999	CAPN1	chr2	-	7078212	7078332	7077668	7077749	7080499	7080554	6558	0,39	9,7	11,57	0,5	269	149	0.00213371	0.0234673	0.0,0.755	1.0,0.863	-0.554
ENSSSCG00000024481	PDE4DIP	chr4	-	100652959	100653076	100652156	100652389	100661165	100661405	28800	39,16	0,0	145102	7,4	266	149	0.00213237	0.0234655	1.0,1.0	0.921,0.935	0.072
ENSSSCG00000021457	ZBTB8A	chr6	+	88956152	88956322	88952417	88953241	88959916	88960600	9281	139,12	0,0	61,26	6,0	298	149	0.00212972	0.0234523	1.0,1.0	0.836,1.0	0.082
ENSSSCG00000039494	NDUFC2	chr9	-	12486736	12488490	12486488	12486662	12492217	12492504	25223	291937	0,5	438693	12,7	298	149	0.00213	0.0234523	1.0,0.989	0.948,0.98	0.03
ENSSSCG00000005908	NA	chr4	-	423964	424038	423209	423455	424299	424384	28179	16,68	12,0	42,49	0,1	223	149	0.00212686	0.0234435	0.471,1.0	1.0,0.97	-0.249
ENSSSCG00000025306	PAK3	chrX	+	91117746	91117905	91112557	91112666	91142448	91142650	12285	15,12	0,6	3,3	8,3	298	149	0.00211975	0.023384	1.0,0.5	0.158,0.333	0.504
ENSSSCG00000003848	LRP8	chr6	+	158979473	158979650	158978266	158978439	158982342	158982842	26938	0,5	13,5	5,31	5,11	298	149	0.0021203	0.023384	0.0,0.333	0.333,0.585	-0.292
ENSSSCG00000009551	ARHGEF7	chr11	+	77489151	77489240	77478442	77478573	77498615	77498710	2253	92,5	15,0	116,77	1,4	238	149	0.00211661	0.023369	0.793,1.0	0.986,0.923	-0.058
ENSSSCG00000006717	PHGDH	chr4	-	101449618	101449751	101447341	101447579	101453442	101453595	12036	46788	0,17	246386	0,2	282	149	0.002116	0.023369	1.0,0.961	1.0,0.99	-0.015
ENSSSCG00000015588	ANGEL2	chr9	+	130466201	130466328	130464921	130465343	130466973	130467031	10335	47,74	0,14	71,49	0,2	276	149	0.00210985	0.0233201	1.0,0.74	1.0,0.93	-0.095
ENSSSCG00000005842	TMEM141	chrAEMK02000682.1	-	1020656	1020740	1020307	1020415	1020940	1021007	2856	81255	0,20	52169	3,0	233	149	0.00210564	0.0232876	1.0,0.891	0.917,1.0	-0.013
ENSSSCG00000014868	EMSY	chr9	+	10638106	10638181	10636305	10636405	10643413	10643589	20360	39,2	0,0	15,20	3,2	224	149	0.00210575	0.0232876	1.0,1.0	0.769,0.869	0.181
ENSSSCG00000032053	ST8SIA5	chr1	-	96326149	96326242	96313613	96313700	96375407	96375868	27106	69,4	0,0	10,30	3,2	242	149	0.00210277	0.0232805	1.0,1.0	0.672,0.902	0.213
ENSSSCG00000007544	SUN1	chr3	+	515871	515970	507624	507810	516464	516558	17856	28,26	0,0	60,65	4,4	248	149	0.00209614	0.0232199	1.0,1.0	0.9,0.907	0.097
ENSSSCG00000013278	TSPAN18	chr2	-	17489147	17489342	17481483	17481558	17492164	17492237	27710	84,26	31,0	152297	6,2	298	149	0.00209331	0.0232013	0.575,1.0	0.927,0.987	-0.17
ENSSSCG00000040931	SLC17A9	chr17	+	62196274	62196362	62195759	62195856	62197176	62197292	1408	7,29	28,11	67,84	11,16	237	149	0.00208789	0.0231541	0.136,0.624	0.793,0.767	-0.4
ENSSSCG00000012910	RPS6KB2	chr2	-	5091787	5091878	5091572	5091680	5091960	5092051	12162	63235	0,0	45144	2,6	240	149	0.00208747	0.0231541	1.0,1.0	0.933,0.937	0.065
ENSSSCG00000023636	TMEM222	chr6	+	84553967	84554052	84546914	84547142	84555289	84555321	12754	218,34	24,1	59131	1,4	234	149	0.00207136	0.0229962	0.853,0.956	0.974,0.954	-0.059
ENSSSCG00000029494	RBBP9	chr17	-	26748288	26748331	26746859	26746965	26749543	26749650	13053	46,40	0,0	21,67	0,7	192	149	0.00206724	0.0229632	1.0,1.0	1.0,0.881	0.059
ENSSSCG00000009910	RNF10	chr14	+	40499309	40499509	40492251	40492448	40500994	40501085	21848	1003264	26,0	723894	7,4	298	149	0.00206321	0.0229312	0.951,1.0	0.981,0.991	-0.01
ENSSSCG00000010987	UBAP2	chr10	+	32840983	32841132	32840621	32840676	32843759	32843863	1873	0,0	43,12	4,15	49162	298	149	0.00205507	0.0228534	0.0,0.0	0.039,0.044	-0.041
ENSSSCG00000038089	COL18A1	chr13	+	207971564	207971594	207971028	207971112	207971683	207971710	28085	8365	8,28	110737	4,25	179	149	0.002055	0.0228534	0.454,0.916	0.958,0.961	-0.274
ENSSSCG00000012534	MORF4L2	chrX	-	84556090	84556186	84553774	84555321	84556435	84556540	5135	77,28	2341575	94,62	12781232	245	149	0.00205152	0.0228393	0.02,0.029	0.043,0.03	-0.012
ENSSSCG00000013766	IL27RA	chr2	-	65132124	65132226	65128883	65129009	65135250	65135436	13656	5,49	0,0	45132	7,2	251	149	0.00205029	0.0228383	1.0,1.0	0.792,0.975	0.117
ENSSSCG00000010872	AKT3	chr10	-	16543175	16543241	16522383	16522506	16560320	16560452	1980	35,4	0,0	19,14	1,4	215	149	0.00204902	0.0228368	1.0,1.0	0.929,0.708	0.181
ENSSSCG00000004976	LRRC49	chr1	+	168690377	168690531	168680847	168680957	168699686	168700366	14402	39,42	6,0	6,8	0,0	298	149	0.00204611	0.0228171	0.765,1.0	1.0,1.0	-0.117
ENSSSCG00000032119	CRCP	chr3	-	16591741	16591799	16584308	16586360	16606775	16606870	15085	79103	0,0	242174	11,3	207	149	0.00204597	0.0228171	1.0,1.0	0.941,0.977	0.041
ENSSSCG00000032622	SLC39A14	chr14	+	6767784	6767899	6766601	6766696	6770567	6770693	25227	0,0	29,8	3,8	67,27	264	149	0.00203477	0.0227159	0.0,0.0	0.025,0.143	-0.084
ENSSSCG00000007145	ADAM33	chr17	+	32033375	32033571	32033055	32033145	32033733	32033842	13303	7,16	0,0	40,42	0,6	298	149	0.00203164	0.0226936	1.0,1.0	1.0,0.778	0.111
ENSSSCG00000035429	HJV	chr4	+	99328986	99329104	99328052	99328213	99330068	99330646	16255	0,0	52,25	3,11	45118	267	149	0.00203071	0.0226936	0.0,0.0	0.036,0.049	-0.042
ENSSSCG00000005720	MED27	chr1	-	271741985	271742027	271727371	271727449	271751713	271751821	16585	21109	8,0	145,67	1,0	191	149	0.00202944	0.0226936	0.672,1.0	0.991,1.0	-0.159
ENSSSCG00000016426	NA	chr18	-	4730890	4730946	4719304	4719429	4748037	4748148	489	6,16	0,5	19122	1,0	205	149	0.00202564	0.0226645	1.0,0.699	0.932,1.0	-0.117
ENSSSCG00000039196	POLR2I	chr6	-	45481764	45481819	45481428	45481502	45481895	45481992	19033	26401	0,74	152223	50,87	204	149	0.00202087	0.0226238	1.0,0.798	0.689,0.652	0.229
ENSSSCG00000030653	GANAB	chr2	+	9104338	9104447	9104011	9104187	9104696	9104824	6398	1190,91	0,5	472926	11,14	258	149	0.00201465	0.0225668	1.0,0.913	0.961,0.974	-0.011
ENSSSCG00000030547	PIP5K1A	chr4	-	98044165	98044204	98034812	98034844	98056258	98056815	28058	0,0	40,15	0,11	22108	188	149	0.00200861	0.0225117	0.0,0.0	0.0,0.075	-0.037
ENSSSCG00000034101	D2HGDH	chr15	+	140289242	140289382	140286857	140286915	140291371	140291540	23991	13,68	0,6	23,55	0,0	289	149	0.00200619	0.0224972	1.0,0.854	1.0,1.0	-0.073
ENSSSCG00000027827	GALE	chr6	-	81607760	81607937	81607382	81607496	81608191	81608305	17867	277231	12,0	169204	0,0	298	149	0.00199973	0.0224373	0.92,1.0	1.0,1.0	-0.04
ENSSSCG00000032684	BOK	chr15	+	140180747	140180911	140171974	140174673	140181756	140182466	23987	57562	0,16	160252	0,2	298	149	0.00199325	0.0223771	1.0,0.946	1.0,0.984	-0.019
ENSSSCG00000010396	PARG	chr14	-	90386718	90386866	90367972	90368051	90396063	90396139	21796	51,41	0,0	69,55	5,2	297	149	0.00199026	0.0223561	1.0,1.0	0.874,0.932	0.097
ENSSSCG00000005173	HAUS6	chr1	+	203764210	203765248	203762776	203762909	203767189	203771126	7746	57,10	0,0	31,17	2,3	298	149	0.00198328	0.0222902	1.0,1.0	0.886,0.739	0.188
ENSSSCG00000012586	NA	chrX	+	91690559	91690631	91686807	91686863	91691868	91692034	15255	3,6	8,0	49,23	0,0	221	149	0.00197675	0.0222293	0.202,1.0	1.0,1.0	-0.399
ENSSSCG00000006179	STAU2	chr4	+	62167470	62167601	62146810	62146876	62178829	62178989	29006	12,5	0,9	1,4	17,13	280	149	0.00197163	0.0221841	1.0,0.228	0.03,0.141	0.528
ENSSSCG00000025092	CDK4	chr5	-	23041210	23041447	23040915	23041051	23041892	23042061	3722	4951095	0,3	418995	4,16	298	149	0.00196187	0.0220867	1.0,0.995	0.981,0.969	0.023
ENSSSCG00000040727	ASPSCR1	chr12	-	996369	996421	996117	996187	998796	998849	17677	62852	0,22	170254	12,15	201	149	0.00195754	0.0220504	1.0,0.966	0.913,0.926	0.064
ENSSSCG00000013933	PBX4	chr2	+	58359187	58359294	58358689	58358846	58363246	58363696	8714	6,34	0,1	8,15	0,6	256	149	0.00195224	0.0220031	1.0,0.952	1.0,0.593	0.179
ENSSSCG00000002774	RIPOR1	chr6	+	28174303	28174357	28174181	28174205	28174499	28174652	11484	122,13	8,0	220156	0,2	203	149	0.00195034	0.0219941	0.918,1.0	1.0,0.983	-0.032
ENSSSCG00000011194	ANKRD28	chr13	-	3056206	3056290	3008774	3008853	3135420	3135709	18392	101,6	0,0	63,47	4,3	233	149	0.00194984	0.0219941	1.0,1.0	0.91,0.909	0.091
ENSSSCG00000010566	FBXW4	chr14	-	112705126	112705221	112652317	112652383	112714889	112714985	16792	18,39	0,0	17,22	3,2	244	149	0.00194779	0.02199	1.0,1.0	0.776,0.87	0.177
ENSSSCG00000008014	NUBP2	chr3	-	40180249	40180499	40179699	40179854	40180580	40180699	27396	9,89	0,0	13109	8,0	298	149	0.00194469	0.0219674	1.0,1.0	0.448,1.0	0.276
ENSSSCG00000029998	KLF7	chr15	-	110339312	110339943	110295902	110296026	110378806	110379046	26817	67,34	0,0	73117	6,2	298	149	0.00194297	0.0219604	1.0,1.0	0.859,0.967	0.087
ENSSSCG00000017882	MYBBP1A	chr12	-	50505503	50505602	50504766	50504850	50505820	50506040	5295	515,47	0,0	230253	3,9	248	149	0.00193703	0.0219179	1.0,1.0	0.979,0.944	0.038
ENSSSCG00000015483	EEF1AKNMT	chr9	+	114216342	114216474	114213635	114213851	114217890	114218356	22402	53204	10,0	31,58	0,0	281	149	0.00193812	0.0219179	0.738,1.0	1.0,1.0	-0.131
ENSSSCG00000031129	SIRT5	chr7	+	9954020	9954154	9951046	9951143	9959449	9959537	4426	0,44	11,0	46,36	0,1	283	149	0.0019353	0.0219108	0.0,1.0	1.0,0.95	-0.475
ENSSSCG00000034978	PNPLA7	chrAEMK02000682.1	+	475028	475106	468309	468456	475765	475971	148	0,20	8,0	10,14	0,0	227	149	0.00193395	0.0219079	0.0,1.0	1.0,1.0	-0.5
ENSSSCG00000002349	ACOT4	chr7	+	96869817	96870020	96868694	96868761	96872578	96873758	4588	181406	0,15	129191	0,1	298	149	0.00193313	0.0219079	1.0,0.931	1.0,0.99	-0.029
ENSSSCG00000011729	NA	chr13	+	99624071	99624269	99622409	99622527	99625165	99625289	16471	230373	17,0	500329	5,1	298	149	0.00193355	0.0219079	0.871,1.0	0.98,0.994	-0.051
ENSSSCG00000016722	UBE2D4	chr18	-	48738528	48738622	48735116	48736207	48740489	48740595	277	26,57	0,0	143,68	0,10	243	149	0.00192696	0.0218658	1.0,1.0	1.0,0.807	0.097
ENSSSCG00000012969	FIBP	chr2	+	6441248	6441375	6440851	6441050	6443712	6443813	6668	310649	0,13	206224	15,4	276	149	0.00192679	0.0218658	1.0,0.964	0.881,0.968	0.057
ENSSSCG00000004132	PHACTR2	chr1	-	21498059	21498299	21493769	21494304	21504226	21504385	15915	0,1	22,25	8,3	33,34	298	149	0.00192181	0.0218321	0.0,0.02	0.108,0.042	-0.065
ENSSSCG00000026498	R3HDM2	chr5	-	22590341	22590437	22587411	22587443	22593153	22593262	3824	91,0	77,4	70112	18,26	245	149	0.00190966	0.0217148	0.418,0.0	0.703,0.724	-0.505
ENSSSCG00000025087	ASPH	chr4	+	71973908	71974010	71969084	71969159	71974111	71974234	24368	10,0	38,30	0,5	114103	251	149	0.0019104	0.0217148	0.135,0.0	0.0,0.028	0.054
ENSSSCG00000030196	CUL9	chr7	+	38260302	38260466	38260037	38260202	38260789	38260883	4684	15105	0,7	23,20	0,0	298	149	0.00190555	0.0216843	1.0,0.882	1.0,1.0	-0.059
ENSSSCG00000030017	FOXRED1	chr9	+	53370302	53370397	53369131	53369250	53370644	53370746	24755	77,65	0,0	61,59	2,5	244	149	0.00189314	0.0215553	1.0,1.0	0.949,0.878	0.087
ENSSSCG00000004394	RPF2	chr1	+	76924957	76924995	76920941	76921074	76936103	76936185	7145	13,21	0,1	40,32	3,7	187	149	0.00188685	0.0215194	1.0,0.944	0.914,0.785	0.122
ENSSSCG00000037121	KIAA0319L	chr6	-	91655093	91655190	91654005	91654234	91658021	91658150	16673	23,0	22,12	3,4	74,68	246	149	0.00188838	0.0215194	0.388,0.0	0.024,0.034	0.165
ENSSSCG00000010121	UFD1	chr14	-	51117288	51117451	51113716	51114662	51118214	51118296	22433	10,17	174278	0,5	111214	298	149	0.00188748	0.0215194	0.028,0.03	0.0,0.012	0.023
ENSSSCG00000008857	MSMO1	chr8	-	43732761	43732888	43730709	43730864	43734089	43734238	26135	1766881	32,22	1161913	14,5	276	149	0.00188891	0.0215194	0.968,0.956	0.978,0.99	-0.022
ENSSSCG00000039873	DCXR	chr12	+	978339	978437	978138	978249	979642	979760	1256	49,55	0,0	3,66	0,6	247	149	0.00187512	0.021411	1.0,1.0	1.0,0.869	0.066
ENSSSCG00000022345	NA	chr15	-	80813305	80813594	80776693	80776771	80851796	80851910	15533	34,11	17,6	14,21	2,2	298	149	0.00187381	0.0214082	0.5,0.478	0.778,0.84	-0.32
ENSSSCG00000011551	TADA3	chr13	-	66075719	66075970	66075495	66075601	66078658	66078891	18264	567434	19,0	303332	0,2	298	149	0.00186793	0.0213532	0.937,1.0	1.0,0.988	-0.025
ENSSSCG00000004931	IGDCC4	chr1	-	163415525	163415666	163411767	163411923	163416937	163417074	11546	63129	0,6	115309	14,26	290	149	0.0018657	0.0213399	1.0,0.917	0.808,0.859	0.125
ENSSSCG00000002015	AP1G2	chr7	+	75534593	75534735	75533719	75533924	75534856	75534953	4919	20,19	8,0	23,28	0,1	291	149	0.00185756	0.021259	0.561,1.0	1.0,0.935	-0.187
ENSSSCG00000009747	STX2	chr14	+	24375510	24375636	24373206	24373317	24378287	24379193	8173	0,4	38,17	20,4	40,32	275	149	0.00185599	0.0212532	0.0,0.113	0.213,0.063	-0.082
ENSSSCG00000016760	C7orf25	chr18	+	51925055	51925227	51924380	51924544	51925399	51928151	4818	5,6	42,26	15,23	9,59	298	149	0.00183712	0.0210491	0.056,0.103	0.455,0.163	-0.229
ENSSSCG00000026455	TMEM54	chr6	-	89198275	89198335	89197671	89197806	89200657	89200851	16520	45104	0,0	36,19	0,6	209	149	0.00183313	0.0210154	1.0,1.0	1.0,0.693	0.153
ENSSSCG00000015714	CCDC93	chr15	-	23559683	23559784	23550668	23550705	23576643	23576700	29252	24,18	0,11	63,75	0,2	250	149	0.00183031	0.0209951	1.0,0.494	1.0,0.957	-0.231
ENSSSCG00000007309	RBM39	chr17	-	39063338	39063411	39061845	39061895	39063635	39063696	1744	38,38	71110	71,57	263314	222	149	0.00182523	0.0209488	0.264,0.188	0.153,0.109	0.095
ENSSSCG00000034350	SERHL2	chr5	-	6229279	6229429	6229048	6229169	6230346	6230464	10944	265376	0,0	3251022	1,20	298	149	0.00181835	0.0208818	1.0,1.0	0.994,0.962	0.022
ENSSSCG00000013022	PYGM	chr2	+	7402488	7402668	7402300	7402360	7404047	7404085	10804	102475	0,14	353328	3,0	298	149	0.00181413	0.0208453	1.0,0.944	0.983,1.0	-0.02
ENSSSCG00000038954	PLIN3	chr2	+	73977467	73977550	73973300	73973385	73978213	73978412	20237	0,0	32,29	6,5	41,69	232	149	0.00180157	0.0207129	0.0,0.0	0.086,0.044	-0.065
ENSSSCG00000006959	ZNF696	chr4	-	1195404	1196961	1191844	1195092	1200451	1200545	15735	6,43	0,0	12,68	0,6	298	149	0.00179862	0.0206908	1.0,1.0	1.0,0.85	0.075
ENSSSCG00000006816	AHCYL1	chr4	-	110101021	110101128	110100066	110100183	110101711	110101806	8551	254,85	0,0	179325	5,8	256	149	0.00178584	0.0205556	1.0,1.0	0.954,0.959	0.044
ENSSSCG00000010738	ZRANB1	chr14	+	134280202	134280331	134253971	134254107	134281822	134282673	9060	2,8	20,14	3,2	34,80	278	149	0.00178494	0.0205556	0.051,0.234	0.045,0.013	0.114
ENSSSCG00000009864	MED13L	chr14	+	36323439	36323544	36321194	36321360	36329062	36329794	21645	37,1	0,0	110,93	4,7	254	149	0.0017849	0.0205556	1.0,1.0	0.942,0.886	0.086
ENSSSCG00000023294	KRCC1	chr3	+	57942196	57942371	57941750	57941857	57944913	57946294	9343	33,24	0,0	90,54	6,2	298	149	0.0017823	0.0205503	1.0,1.0	0.882,0.931	0.093
ENSSSCG00000015013	RDX	chr9	-	38291252	38291302	38283739	38283820	38299433	38299583	25517	0,0	4,1	11,24	84149	199	149	0.00177316	0.0204567	0.0,0.0	0.089,0.108	-0.099
ENSSSCG00000035648	MANEA	chr1	+	62902228	62902807	62887880	62887985	62916261	62916371	9445	35,6	0,0	19,12	5,0	298	149	0.00176289	0.0203499	1.0,1.0	0.655,1.0	0.172
ENSSSCG00000007275	RALY	chr17	+	37470369	37470461	37448116	37448328	37533831	37534096	1661	10,37	0,0	22,76	0,7	241	149	0.00175441	0.0202638	1.0,1.0	1.0,0.87	0.065
ENSSSCG00000035078	CD40	chr17	+	48290136	48290215	48286028	48286166	48290527	48290653	2202	1,42	0,10	58101	0,4	228	149	0.00175148	0.02026	1.0,0.733	1.0,0.943	-0.105
ENSSSCG00000017106	NA	chr16	+	75523683	75523759	75522008	75522111	75524143	75524761	15510	0,2	36389	4,13	147203	225	149	0.00175226	0.02026	0.0,0.003	0.018,0.041	-0.028
ENSSSCG00000026781	ANKLE2	chr14	+	22768113	22768756	22767659	22767850	22769351	22769483	17584	162116	0,9	95190	0,0	298	149	0.00175307	0.02026	1.0,0.866	1.0,1.0	-0.067
ENSSSCG00000006701	CHD1L	chr4	-	100299466	100299622	100298428	100298521	100301355	100301511	28910	80,8	0,0	37,42	6,0	298	149	0.00175203	0.02026	1.0,1.0	0.755,1.0	0.123
ENSSSCG00000005060	KTN1	chr1	+	184967774	184967861	184965643	184965734	184975527	184975608	10625	62,29	0,7	54,48	19,16	236	149	0.00174084	0.0201652	1.0,0.723	0.642,0.654	0.213
ENSSSCG00000027105	TUBGCP5	chr15	+	32035801	32035890	32034802	32034928	32038290	32038391	8045	44,47	0,7	18,26	0,0	238	149	0.00173956	0.020162	1.0,0.808	1.0,1.0	-0.096
ENSSSCG00000014019	MAML1	chr2	-	78831920	78832017	78819063	78821930	78834372	78834612	24315	15,7	15,0	68,57	2,0	246	149	0.00173896	0.020162	0.377,1.0	0.954,1.0	-0.288
ENSSSCG00000013257	ATG13	chr2	-	15915303	15915403	15885610	15885692	15915774	15916095	24879	67,3	7,0	73100	20,42	249	149	0.00173759	0.020162	0.851,1.0	0.686,0.588	0.288
ENSSSCG00000026516	EPHB3	chr13	+	122476673	122476738	122467587	122468153	122478140	122478813	14331	60,2	0,0	114,55	6,4	214	149	0.00171831	0.0199504	1.0,1.0	0.93,0.905	0.083
ENSSSCG00000005084	PPM1A	chr1	+	189289323	189289419	189289188	189289246	189290145	189291038	28972	0,0	64,48	8,6	86104	245	149	0.00171728	0.0199499	0.0,0.0	0.054,0.034	-0.044
ENSSSCG00000012787	L1CAM	chrX	-	124597545	124597680	124597149	124597222	124598054	124598210	20892	4,35	0,6	19,37	0,1	284	149	0.00171489	0.0199337	1.0,0.754	1.0,0.951	-0.099
ENSSSCG00000037056	PPP1R37	chr6	+	51559563	51559714	51559067	51559187	51559802	51559958	29153	7,54	11,0	92,77	0,0	298	149	0.00171037	0.0198928	0.241,1.0	1.0,1.0	-0.379
ENSSSCG00000008870	GUCY1B1	chr8	+	44592842	44593040	44589137	44589271	44598739	44598977	15180	514197	23,5	305261	3,4	298	149	0.0016971	0.0197551	0.918,0.952	0.981,0.97	-0.04
ENSSSCG00000024481	PDE4DIP	chr4	-	100676280	100676433	100674545	100674731	100677021	100677245	28805	23,12	0,0	81127	9,2	298	149	0.00169755	0.0197551	1.0,1.0	0.818,0.969	0.107
ENSSSCG00000001971	HECTD1	chr7	+	68406556	68406779	68402639	68402796	68408513	68408568	19889	266,68	0,9	374305	0,0	298	149	0.00169242	0.0197184	1.0,0.791	1.0,1.0	-0.105
ENSSSCG00000036293	SRSF10	chr6	-	81733940	81733994	81728053	81730394	81734490	81734653	13683	6146	10,11	128136	6,2	203	149	0.001681	0.0195978	0.306,0.907	0.94,0.98	-0.353
ENSSSCG00000028345	NA	chr14	-	60900304	60900400	60887654	60890266	60900967	60901112	20874	33,6	8,0	14,28	1,0	245	149	0.0016811	0.0195978	0.715,1.0	0.895,1.0	-0.09
ENSSSCG00000008486	GALM	chr3	-	101672652	101672807	101665586	101665793	101682575	101682605	27435	272,45	10,0	90138	0,0	298	149	0.0016788	0.0195938	0.932,1.0	1.0,1.0	-0.034
ENSSSCG00000006482	MEF2D	chr4	+	93612440	93612747	93611734	93611963	93613058	93616966	24342	25198	0,0	349378	7,10	298	149	0.00167022	0.019505	1.0,1.0	0.961,0.95	0.044
ENSSSCG00000035193	MRPS23	chr12	-	34128764	34128935	34125309	34125387	34129402	34129444	1040	139534	0,3	201374	3,11	298	149	0.00166753	0.0194949	1.0,0.989	0.971,0.944	0.037
ENSSSCG00000010385	VSTM4	chr14	-	89703704	89703812	89696125	89696159	89711969	89712038	21773	227157	0,20	347298	2,6	257	149	0.00166838	0.0194949	1.0,0.82	0.99,0.966	-0.068
ENSSSCG00000015402	CACNA2D1	chr9	+	98189541	98189598	98186107	98186182	98193373	98193430	25305	15,5	115,8	31,28	54,27	206	149	0.00165724	0.0193873	0.086,0.311	0.293,0.429	-0.162
ENSSSCG00000007473	ADNP	chr17	-	52326021	52326134	52324187	52324280	52350092	52350111	2464	82,9	0,1	85,46	8,2	262	149	0.0016561	0.0193854	1.0,0.837	0.858,0.929	0.025
ENSSSCG00000005486	KIF12	chr1	-	254712748	254712849	254712535	254712654	254713692	254713797	11975	2294	0,4	54,52	3,6	250	149	0.00165123	0.0193396	1.0,0.978	0.915,0.838	0.112
ENSSSCG00000039873	DCXR	chr12	+	979489	979554	978339	978437	979642	979760	1261	23149	31,7	50,59	3,0	214	149	0.00164368	0.0192684	0.341,0.937	0.921,1.0	-0.322
ENSSSCG00000028202	RANGAP1	chr5	+	7234108	7234228	7232426	7232610	7236627	7236730	3397	48131	0,8	110136	0,0	269	149	0.00164316	0.0192684	1.0,0.901	1.0,1.0	-0.049
ENSSSCG00000014324	MYOT	chr2	+	139890023	139890165	139888423	139888489	139892448	139892472	16547	131,17	0,0	282194	6,8	291	149	0.00164418	0.0192684	1.0,1.0	0.96,0.925	0.057
ENSSSCG00000011471	FLNB	chr13	+	39922292	39922408	39920957	39921095	39926593	39926726	10373	169,28	9,0	244254	3,0	265	149	0.00162346	0.019059	0.913,1.0	0.979,1.0	-0.033
ENSSSCG00000003589	SRSF4	chr6	-	86106146	86106249	86104975	86105078	86109575	86109719	9519	64179	6,4	37,80	0,0	252	149	0.00162094	0.0190406	0.863,0.964	1.0,1.0	-0.087
ENSSSCG00000039592	ZMYND19	chrAEMK02000682.1	+	409399	409522	408575	408805	410302	410362	26961	0,17	22,81	0,7	63120	272	149	0.00161927	0.0190321	0.0,0.103	0.0,0.031	0.036
ENSSSCG00000028707	NF2	chr14	+	46713588	46713633	46711764	46711930	46723789	46726417	14435	28,63	5,5	187127	0,6	194	149	0.00161564	0.0190006	0.811,0.906	1.0,0.942	-0.112
ENSSSCG00000003217	ASPDH	chr6	-	55338257	55338383	55325450	55325821	55340125	55340288	7887	24798	0,4	109358	11,1	275	149	0.00161327	0.0189839	1.0,0.991	0.843,0.995	0.077
ENSSSCG00000011103	PARD3	chr10	-	57189580	57189625	57184078	57184306	57190695	57190844	9202	50,7	0,14	23,27	0,0	194	149	0.0016111	0.0189695	1.0,0.277	1.0,1.0	-0.361
ENSSSCG00000014394	RNF14	chr2	+	143584887	143585415	143581161	143581313	143586272	143586501	18807	171,90	0,0	224164	11,0	298	149	0.00158887	0.0187187	1.0,1.0	0.911,1.0	0.044
ENSSSCG00000027928	TMEM9	chr10	-	23598080	23598172	23594721	23594830	23599413	23599516	28702	58,51	0,7	58124	0,0	241	149	0.00158743	0.0187128	1.0,0.818	1.0,1.0	-0.091
ENSSSCG00000023783	MRPL27	chr12	-	26667856	26667924	26663886	26664324	26668325	26668457	1160	102780	0,3	221369	1,14	217	149	0.00157142	0.0185349	1.0,0.994	0.993,0.948	0.027
ENSSSCG00000014450	TCOF1	chr2	+	151381507	151381666	151381144	151381351	151381782	151381956	16500	39,13	0,6	21,57	0,0	298	149	0.00157122	0.0185349	1.0,0.52	1.0,1.0	-0.24
ENSSSCG00000002525	TRAF3	chrAEMK02000452.1	+	1529116	1529254	1512628	1512788	1574288	1574413	16454	13,0	6,18	0,1	11,39	287	149	0.00156911	0.0185296	0.529,0.0	0.0,0.013	0.258
ENSSSCG00000030396	SETD7	chr8	+	87498099	87498301	87488516	87488646	87502697	87502887	22628	71,32	0,13	226801	0,10	298	149	0.00155746	0.0184029	1.0,0.552	1.0,0.976	-0.212
ENSSSCG00000008445	SRBD1	chr3	+	95105687	95105864	95104013	95104120	95109141	95109324	27328	54,64	0,2	48,52	4,6	298	149	0.00155647	0.018402	1.0,0.941	0.857,0.813	0.135
ENSSSCG00000011373	QRICH1	chr13	-	31701204	31701284	31699085	31699415	31714331	31714455	10833	13,4	25,12	7,9	41,96	229	149	0.00154999	0.0183362	0.253,0.178	0.1,0.057	0.137
ENSSSCG00000003329	ACAP3	chr6	-	63588897	63589017	63588654	63588708	63589571	63589629	9019	88,9	8,0	98,89	0,2	269	149	0.00154581	0.0182976	0.859,1.0	1.0,0.961	-0.051
ENSSSCG00000022982	VPS50	chr9	+	73171924	73172031	73168442	73168561	73189500	73189622	10750	253101	18,0	131,61	0,2	256	149	0.00154032	0.0182433	0.891,1.0	1.0,0.947	-0.028
ENSSSCG00000040593	BLOC1S5	chr7	-	5338939	5338998	5322391	5324675	5346998	5347128	12491	20,27	0,2	54,62	13,8	208	149	0.00153482	0.0181889	1.0,0.906	0.748,0.847	0.156
ENSSSCG00000014556	NA	chr2	-	28969	29026	27877	28846	29265	29703	20162	31,41	0,0	18217	7,3	206	149	0.00153387	0.0181885	1.0,1.0	0.65,0.981	0.184
ENSSSCG00000004986	TRAPPC6B	chr1	-	169718642	169718710	169717802	169717920	169722385	169722735	11092	25,26	17,30	48,80	20,23	217	149	0.00153132	0.0181691	0.502,0.373	0.622,0.705	-0.226
ENSSSCG00000001092	TDP2	chr7	-	19498159	19498333	19494633	19494752	19502061	19502147	4274	19,48	0,0	43,64	4,3	298	149	0.00152963	0.0181597	1.0,1.0	0.843,0.914	0.121
ENSSSCG00000016635	CAV2	chr18	-	29706136	29706324	29699019	29701266	29706651	29707277	344	558257	0,0	606413	15,2	298	149	0.00151922	0.0180512	1.0,1.0	0.953,0.99	0.028
ENSSSCG00000009341	NA	chr11	-	8974450	8974597	8899025	8900788	8978806	8978895	2484	13,43	0,0	12,10	5,0	296	149	0.00151959	0.0180512	1.0,1.0	0.547,1.0	0.226
ENSSSCG00000005367	TSTD2	chr1	-	239476620	239476726	239473332	239473451	239477547	239477673	12325	163,16	2,2	95100	8,12	255	149	0.00151887	0.0180512	0.979,0.824	0.874,0.83	0.049
ENSSSCG00000011357	SHISA5	chr13	-	31200065	31200222	31182463	31182579	31204948	31205023	7925	160,31	0,0	108,86	4,4	298	149	0.00151412	0.0180191	1.0,1.0	0.931,0.915	0.077
ENSSSCG00000008111	NPHP1	chr3	-	46341247	46341322	46339411	46339522	46351726	46351855	27761	68,53	9,0	24,21	0,0	224	149	0.00151419	0.0180191	0.834,1.0	1.0,1.0	-0.083
ENSSSCG00000006543	ADAR	chr4	+	95183750	95183941	95183472	95183617	95188532	95188680	28579	67,11	6,0	81,38	0,0	298	149	0.00151394	0.0180191	0.848,1.0	1.0,1.0	-0.076
ENSSSCG00000029776	FAM219B	chr7	+	58652478	58652527	58651975	58652053	58654238	58658906	4110	24,10	0,6	33,42	0,0	198	149	0.00151124	0.0180161	1.0,0.556	1.0,1.0	-0.222
ENSSSCG00000034070	ZNF592	chr7	-	52746666	52746845	52739223	52739400	52759978	52762241	9686	50,42	0,0	81,70	5,3	298	149	0.00151033	0.018016	1.0,1.0	0.89,0.921	0.095
ENSSSCG00000028655	RAB18	chr10	+	38991732	38991794	38975342	38975775	38996282	38996355	15493	543233	18,0	301527	1,1	211	149	0.00150644	0.0179803	0.955,1.0	0.995,0.997	-0.018
ENSSSCG00000002664	GSE1	chr6	-	3279075	3279294	3268644	3268844	3297541	3297798	8641	13,0	0,11	82100	0,2	298	149	0.00149624	0.0178692	1.0,0.0	1.0,0.962	-0.481
ENSSSCG00000010109	SCARF2	chr14	+	50818484	50819004	50818195	50818297	50819107	50819326	7720	40169	5,6	143169	2,1	298	149	0.00149147	0.0178229	0.8,0.934	0.973,0.988	-0.113
ENSSSCG00000000050	NAGA	chr5	+	6579321	6579652	6574738	6574877	6580072	6580156	13074	38,18	22,15	27,31	7,4	298	149	0.00148728	0.0177835	0.463,0.375	0.659,0.795	-0.308
ENSSSCG00000034854	SEC16A	chrAEMK02000682.1	+	1284989	1285069	1284313	1284538	1286062	1286212	87	48121	0,10	78,68	0,1	229	149	0.00148384	0.0177616	1.0,0.887	1.0,0.978	-0.045
ENSSSCG00000004509	LIPG	chr1	+	99096145	99096367	99089917	99090032	99100254	99100375	11986	351112	11,0	244673	0,0	298	149	0.00148457	0.0177616	0.941,1.0	1.0,1.0	-0.03
ENSSSCG00000035939	ZNF512B	chr17	-	62787412	62787432	62786739	62786838	62789141	62789203	1363	32113	0,1	55,65	4,5	169	149	0.00148225	0.0177551	1.0,0.99	0.924,0.92	0.073
ENSSSCG00000011367	ARIH2	chr13	+	31575604	31575948	31570508	31573155	31591281	31591327	7838	324,45	13,0	104222	0,2	298	149	0.00147901	0.0177268	0.926,1.0	1.0,0.982	-0.028
ENSSSCG00000017311	MAPT	chr12	-	17107021	17107134	17098266	17102284	17108679	17108761	854	1,15	0,0	31,49	8,0	262	149	0.00147703	0.0177211	1.0,1.0	0.688,1.0	0.156
ENSSSCG00000015288	RBBP5	chr9	-	65809395	65809568	65802168	65802309	65810656	65810682	11408	115,6	0,0	71,58	7,0	298	149	0.00147764	0.0177211	1.0,1.0	0.835,1.0	0.083
ENSSSCG00000031121	TSEN15	chr9	+	125335802	125335944	125304805	125304941	125336471	125336574	24645	316,46	6,0	172134	17,3	291	149	0.00147716	0.0177211	0.964,1.0	0.838,0.958	0.084
ENSSSCG00000028755	EIPR1	chr3	+	131431250	131431387	131420374	131420474	131434446	131434614	7247	101386	12,0	104163	0,0	286	149	0.00147492	0.0177202	0.814,1.0	1.0,1.0	-0.093
ENSSSCG00000001485	MLIP	chr7	-	26664529	26664601	26644982	26645027	26689736	26690129	21836	0,1	6,17	4,5	11,23	221	149	0.00147293	0.017707	0.0,0.038	0.197,0.128	-0.144
ENSSSCG00000011788	VPS8	chr13	+	122879816	122879898	122873184	122873288	122897816	122897894	19508	160,20	0,13	51,33	0,0	231	149	0.00146882	0.0176682	1.0,0.498	1.0,1.0	-0.251
ENSSSCG00000033177	CDC26	chr1	-	253903170	253903280	253902153	253902247	253906463	253906632	21434	20241	0,1	155229	4,9	259	149	0.00146787	0.0176673	1.0,0.993	0.957,0.936	0.05
ENSSSCG00000011356	UQCRC1	chr13	-	31300728	31300872	31300429	31300590	31301098	31301214	19452	14663330	39,70	13931384	25,8	293	149	0.00146094	0.0175945	0.95,0.96	0.966,0.989	-0.023
ENSSSCG00000011511	FRMD4B	chr13	-	50616104	50616224	50613883	50614695	50618349	50618497	18309	32,10	0,0	58,48	6,1	269	149	0.00145761	0.017565	1.0,1.0	0.843,0.964	0.097
ENSSSCG00000022804	RHOJ	chr1	-	194772200	194772365	194769339	194769441	194782626	194782685	17125	128,62	0,0	66127	4,4	298	149	0.00145296	0.0175195	1.0,1.0	0.892,0.941	0.084
ENSSSCG00000009565	GAS6	chr11	-	78858364	78858483	78857928	78858118	78858710	78858831	2228	34,81	0,7	69,62	0,0	268	149	0.0014505	0.0175004	1.0,0.865	1.0,1.0	-0.068
ENSSSCG00000007855	REXO5	chr3	-	25222203	25222298	25220744	25220847	25222438	25222577	11427	92,26	0,0	33,27	6,0	244	149	0.00144783	0.0174787	1.0,1.0	0.771,1.0	0.115
ENSSSCG00000014014	TBC1D9B	chr2	+	78691566	78691713	78690318	78690547	78691806	78692065	12778	9,0	59,4	0,0	40,49	296	149	0.00144741	0.0174787	0.071,0.0	0.0,0.0	0.035
ENSSSCG00000015201	MSANTD2	chr9	-	52004728	52004828	52002796	52002857	52027815	52028577	24695	3,2	4,2	29,26	4,3	249	149	0.00144302	0.0174417	0.31,0.374	0.813,0.838	-0.483
ENSSSCG00000016464	CLCN1	chr18	-	6963146	6963297	6962390	6962579	6965870	6966006	437	61,17	0,0	50,69	0,7	298	149	0.0014409	0.0174344	1.0,1.0	1.0,0.831	0.085
ENSSSCG00000016330	NA	chr15	+	137412264	137412336	137410023	137410149	137414322	137414493	15069	31,53	55,95	69187	55199	221	149	0.00144155	0.0174344	0.275,0.273	0.458,0.388	-0.149
ENSSSCG00000008312	DYSF	chr3	-	71157025	71157067	71155267	71155383	71165101	71165184	26975	12,5	0,0	13,40	2,5	191	149	0.00143971	0.0174333	1.0,1.0	0.835,0.862	0.151
ENSSSCG00000045735	NA	chr18	+	50461592	50461669	50458922	50458961	50462097	50462322	496	2201684	28,0	4341041	0,10	226	149	0.00143642	0.0174039	0.838,1.0	1.0,0.986	-0.074
ENSSSCG00000039719	ZDHHC4	chr3	-	4642979	4643173	4641099	4641173	4643640	4643691	20752	113,70	1,0	119184	7,5	298	149	0.00143538	0.0174039	0.983,1.0	0.895,0.948	0.07
ENSSSCG00000006568	DENND4B	chr4	+	95758699	95758841	95758446	95758616	95759044	95759281	28616	10,11	0,0	34,64	5,2	291	149	0.00143593	0.0174039	1.0,1.0	0.777,0.942	0.141
ENSSSCG00000037595	NA	chr2	+	119991571	119991663	119965857	119966054	120013514	120013586	12333	27,81	12,6	65210	6,3	241	149	0.00142729	0.0173336	0.582,0.893	0.87,0.977	-0.186
ENSSSCG00000008448	PREPL	chr3	+	96093851	96094392	96093173	96093239	96116879	96117002	13495	103,4	3,0	113,70	9,12	298	149	0.00142801	0.0173336	0.945,1.0	0.863,0.745	0.168
ENSSSCG00000012063	VPS26C	chr13	-	200894924	200895068	200883278	200883359	200925954	200926047	13679	63,61	0,0	75,93	0,8	293	149	0.00142802	0.0173336	1.0,1.0	1.0,0.855	0.073
ENSSSCG00000004136	AIG1	chr1	-	21920152	21920170	21913409	21913936	21920784	21920948	13953	19,11	39,70	3,5	35,71	167	149	0.00142083	0.0172777	0.303,0.123	0.071,0.059	0.148
ENSSSCG00000005648	SLC27A4	chr1	+	268778985	268779144	268777386	268777781	268781224	268781294	27547	82,72	0,1	89,80	8,1	298	149	0.00141665	0.0172374	1.0,0.973	0.848,0.976	0.075
ENSSSCG00000032144	ZNF140	chr14	-	22539071	22539198	22538559	22538658	22542514	22542706	21043	8,14	0,0	13,8	5,0	276	149	0.00141534	0.0172319	1.0,1.0	0.584,1.0	0.208
ENSSSCG00000010638	TCF7L2	chr14	+	123538019	123538070	123537371	123537420	123545134	123545951	22597	4,4	16,5	19,21	3,14	200	149	0.00141469	0.0172319	0.157,0.373	0.825,0.528	-0.411
ENSSSCG00000024144	NA	chr2	-	77086015	77086210	77085381	77085415	77086984	77087028	7428	0,12	46208	18,26	63307	298	149	0.00141305	0.017225	0.0,0.028	0.125,0.041	-0.069
ENSSSCG00000033653	NA	chr13	-	206251123	206251190	206247077	206247127	206253527	206253615	14275	39,95	0,9	73158	0,2	216	149	0.00141111	0.0172118	1.0,0.879	1.0,0.982	-0.051
ENSSSCG00000013432	MIDN	chr2	-	77207717	77207846	77207322	77207634	77210136	77210224	15706	0,7	12,0	34,10	0,1	278	149	0.00140974	0.0172072	0.0,1.0	1.0,0.843	-0.421
ENSSSCG00000024481	PDE4DIP	chr4	-	100674545	100674731	100670967	100671219	100676280	100676433	28802	26,27	0,0	97103	2,8	298	149	0.00140988	0.0172072	1.0,1.0	0.96,0.866	0.087
ENSSSCG00000016005	SESTD1	chr15	-	84788864	84788979	84786647	84786807	84789506	84789701	17013	179,42	10,0	60,47	0,0	264	149	0.0014077	0.0172016	0.91,1.0	1.0,1.0	-0.045
ENSSSCG00000006453	KIRREL1	chr4	-	92185604	92185710	92185320	92185469	92186650	92186801	13066	45,30	0,0	57172	1,10	255	149	0.00140159	0.0171374	1.0,1.0	0.971,0.91	0.059
ENSSSCG00000002387	GPATCH2L	chr7	+	99337965	99338030	99327756	99328428	99342537	99342714	15331	10,10	0,0	27,33	7,0	214	149	0.00140065	0.0171363	1.0,1.0	0.729,1.0	0.135
ENSSSCG00000010620	XPNPEP1	chr14	-	120352027	120352152	120343500	120343564	120361423	120361512	22549	47,38	0,1	114159	10,6	274	149	0.0013989	0.0171254	1.0,0.954	0.861,0.935	0.079
ENSSSCG00000022786	MOGS	chr3	+	68578903	68579130	68578217	68578716	68579607	68579614	14253	7,16	0,0	13,57	2,4	298	149	0.00139427	0.0170791	1.0,1.0	0.765,0.877	0.179
ENSSSCG00000013397	ARNTL	chr2	-	45928979	45929072	45926959	45927077	45934501	45934581	18687	7,9	0,0	58,42	6,2	242	149	0.00138267	0.0169474	1.0,1.0	0.856,0.928	0.108
ENSSSCG00000017306	ITGB3	chr12	-	16713343	16713773	16707217	16707440	16719560	16719722	19489	138,16	0,0	129137	10,0	298	149	0.00138264	0.0169474	1.0,1.0	0.866,1.0	0.067
ENSSSCG00000039854	TLCD4	chr4	-	122253259	122253327	122232586	122238394	122275846	122275941	7896	39,55	11,14	76,35	41,41	217	149	0.00137836	0.0169154	0.709,0.73	0.56,0.37	0.255
ENSSSCG00000022725	FLOT1	chr7	-	23264016	23264107	23263648	23263792	23264193	23264269	3994	319159	0,14	142175	6,27	240	149	0.00137305	0.0168605	1.0,0.876	0.936,0.801	0.069
ENSSSCG00000008404	MTIF2	chr3	+	85979078	85979283	85974092	85974217	85979903	85980156	22312	115102	0,2	92113	12,0	298	149	0.00136875	0.0168179	1.0,0.962	0.793,1.0	0.084
ENSSSCG00000023907	AFAP1	chr8	+	3139669	3139778	3129997	3130092	3143680	3143892	22615	266220	0,0	373300	9,6	258	149	0.00136608	0.0167955	1.0,1.0	0.96,0.967	0.036
ENSSSCG00000040749	C16orf70	chr6	+	27788029	27788112	27786201	27786285	27788519	27788563	20841	168,30	0,0	123,72	9,0	232	149	0.00136445	0.0167858	1.0,1.0	0.898,1.0	0.051
ENSSSCG00000029502	NAXD	chr11	+	77221191	77221300	77218841	77218930	77226635	77226686	20179	36306	0,10	226349	26,20	258	149	0.00136053	0.0167478	1.0,0.946	0.834,0.91	0.101
ENSSSCG00000008014	NUBP2	chr3	-	40180300	40180499	40179699	40179854	40180580	40180699	27397	22173	0,0	36157	8,0	298	149	0.00136039	0.0167478	1.0,1.0	0.692,1.0	0.154
ENSSSCG00000009276	XPO4	chr11	-	1175307	1175446	1163526	1163643	1180608	1180750	2520	81,3	0,0	65,13	0,8	288	149	0.00135845	0.0167427	1.0,1.0	1.0,0.457	0.271
ENSSSCG00000027139	FYTTD1	chr13	+	134368709	134368838	134363742	134363884	134379235	134379384	16216	361165	0,0	384491	16,1	278	149	0.00135576	0.0167199	1.0,1.0	0.928,0.996	0.038
ENSSSCG00000011194	ANKRD28	chr13	-	2997236	2997320	2988660	2988731	3008774	3008853	18391	0,0	75,7	11,2	96,56	233	149	0.00135334	0.0167009	0.0,0.0	0.068,0.022	-0.045
ENSSSCG00000039714	MIPOL1	chr7	-	62653518	62653626	62603795	62603890	62685673	62685844	18531	0,7	7,0	12,5	0,0	257	149	0.00135313	0.0167009	0.0,1.0	1.0,1.0	-0.5
ENSSSCG00000010034	NA	chr14	+	48513159	48513384	48511560	48511669	48515586	48515756	22155	14,14	0,0	8,12	0,5	298	149	0.00135338	0.0167009	1.0,1.0	1.0,0.545	0.228
ENSSSCG00000013940	NLRP3	chr2	-	56897120	56897291	56892241	56892902	56897789	56897960	27687	63,34	8,0	10,13	0,0	298	149	0.00134402	0.016616	0.797,1.0	1.0,1.0	-0.101
ENSSSCG00000040220	USP33	chr6	+	135585145	135585248	135575351	135575460	135587771	135587840	19584	12,55	8,0	40,33	0,0	252	149	0.00134063	0.0165844	0.47,1.0	1.0,1.0	-0.265
ENSSSCG00000015050	ZW10	chr9	-	41365581	41365713	41362857	41363060	41366526	41366657	24357	173297	0,0	142139	7,2	281	149	0.00133467	0.0165209	1.0,1.0	0.915,0.974	0.055
ENSSSCG00000011611	HMCES	chr13	+	71741655	71741781	71739118	71739262	71745941	71746123	6604	80,97	0,0	49,80	4,3	275	149	0.00133184	0.0164961	1.0,1.0	0.869,0.935	0.098
ENSSSCG00000020954	PCGF6	chr14	-	114262533	114262620	114249819	114251045	114277903	114277931	22462	4,12	15,0	10,20	0,0	236	149	0.00132586	0.0164322	0.144,1.0	1.0,1.0	-0.428
ENSSSCG00000008175	CHST10	chr3	+	53873277	53873409	53862810	53862914	53887040	53887135	11886	88,68	0,0	52119	0,8	281	149	0.00131847	0.0163507	1.0,1.0	1.0,0.887	0.056
ENSSSCG00000008144	NCK2	chr3	-	49086497	49087207	49063987	49065228	49108954	49109196	22799	207220	3,3	309362	3,32	298	149	0.00131844	0.0163507	0.972,0.973	0.981,0.85	0.057
ENSSSCG00000013633	CARM1	chr2	+	69643162	69643231	69642840	69642918	69643392	69644862	13088	0,13	11,39	86,75	70127	218	149	0.00131548	0.0163338	0.0,0.186	0.456,0.288	-0.279
ENSSSCG00000006857	COL11A1	chr4	+	115766971	115767079	115763717	115763771	115767464	115767554	29034	10,66	17,0	28128	0,0	257	149	0.00131057	0.016283	0.254,1.0	1.0,1.0	-0.373
ENSSSCG00000039751	NLRC5	chr6	+	19021589	19021676	19016893	19016977	19022185	19022263	7939	0,8	8,0	1,11	0,0	236	149	0.00130832	0.0162651	0.0,1.0	1.0,1.0	-0.5
ENSSSCG00000012014	BTG3	chr13	-	182218690	182218828	182213050	182213258	182223379	182223558	19249	84270	0,11	295250	2,0	287	149	0.00130428	0.0162249	1.0,0.927	0.987,1.0	-0.03
ENSSSCG00000002037	CDH24	chr7	+	75998948	75999197	75998620	75998732	75999720	76000729	16313	16,10	0,6	10,8	0,0	298	149	0.00130237	0.0162113	1.0,0.455	1.0,1.0	-0.272
ENSSSCG00000011106	CREM	chr10	+	57862460	57862607	57847078	57847202	57866076	57866174	16917	8,34	0,10	18,23	0,1	296	149	0.00129887	0.0161777	1.0,0.631	1.0,0.92	-0.144
ENSSSCG00000003763	IFI44	chr6	-	134638536	134638708	134633603	134634867	134644122	134644272	9953	25,4	5,0	12,10	0,0	298	149	0.00129692	0.0161635	0.714,1.0	1.0,1.0	-0.143
ENSSSCG00000001092	TDP2	chr7	-	19497335	19497427	19494633	19494752	19502061	19502147	4273	27,52	0,0	51,39	4,3	241	149	0.00129406	0.0161379	1.0,1.0	0.887,0.889	0.112
ENSSSCG00000015266	FMO4	chr9	+	63913242	63913382	63909094	63909194	63915409	63915598	24866	54,23	0,0	31,35	6,0	289	149	0.00129164	0.0161178	1.0,1.0	0.727,1.0	0.137
ENSSSCG00000044084	BORCS8	chr2	+	58691807	58692006	58691599	58691710	58693509	58693585	6330	0,0	63123	12,1	74,80	298	149	0.00129061	0.0161149	0.0,0.0	0.075,0.006	-0.041
ENSSSCG00000010136	TRMT2A	chr14	-	51492493	51492675	51492176	51492291	51493178	51493738	22525	74,54	0,0	21,67	1,5	298	149	0.00129056	0.0161149	1.0,1.0	0.913,0.87	0.109
ENSSSCG00000020954	PCGF6	chr14	-	114269053	114269152	114262533	114262620	114277903	114277931	22464	14,13	0,0	32,13	0,7	248	149	0.0012682	0.0158549	1.0,1.0	1.0,0.527	0.236
ENSSSCG00000005702	FUBP3	chr1	+	270664489	270664595	270652397	270652821	270675177	270675211	15791	178,33	0,0	92266	0,12	255	149	0.00126496	0.0158242	1.0,1.0	1.0,0.928	0.036
ENSSSCG00000015796	PDLIM3	chr15	-	46516935	46517132	46513233	46516146	46518382	46518494	13801	251531	17,0	731664	3,5	298	149	0.00126338	0.0158144	0.881,1.0	0.992,0.985	-0.048
ENSSSCG00000000185	PRKAG1	chr5	-	15034339	15034377	15033925	15034072	15034533	15034699	3235	143143	0,0	138,86	6,4	187	149	0.00126119	0.0158051	1.0,1.0	0.948,0.945	0.054
ENSSSCG00000001838	POLG	chr7	-	54900919	54901084	54900663	54900810	54902134	54902330	5967	41,25	0,0	97176	4,8	298	149	0.00126185	0.0158051	1.0,1.0	0.924,0.917	0.079
ENSSSCG00000014780	TRIM21	chr9	+	5788041	5788064	5785432	5785663	5788899	5789000	25009	2,16	0,0	5,9	9,0	172	149	0.00125427	0.0157298	1.0,1.0	0.325,1.0	0.338
ENSSSCG00000009018	SH3D19	chr8	+	77869592	77869690	77869001	77869185	77874467	77875798	26286	146,44	9,0	57,87	0,0	247	149	0.00125254	0.0157179	0.907,1.0	1.0,1.0	-0.046
ENSSSCG00000012521	GPRASP2	chrX	+	83888852	83888929	83888608	83888669	83889248	83892466	5147	0,4	29,2	10,19	0,12	226	149	0.00125096	0.015708	0.0,0.569	1.0,0.511	-0.471
ENSSSCG00000023451	KCNK2	chr9	-	128545593	128545711	128504109	128504270	128584968	128585279	8566	45,2	0,0	27,15	0,6	267	149	0.00124766	0.0156764	1.0,1.0	1.0,0.582	0.209
ENSSSCG00000038327	NA	chr6	+	61820224	61820303	61820041	61820083	61823379	61823506	9220	22,0	0,8	0,0	7,13	228	149	0.00124744	0.0156764	1.0,0.0	0.0,0.0	0.5
ENSSSCG00000002778	ZDHHC1	chr6	-	28050732	28050826	28050541	28050600	28051058	28051141	17689	0,123	12,0	28,37	0,0	243	149	0.00124682	0.0156764	0.0,1.0	1.0,1.0	-0.5
ENSSSCG00000035941	DSEL	chr1	+	154920508	154925027	154919549	154919691	154932445	154935564	9706	29,7	0,0	42,66	1,6	298	149	0.00124323	0.0156501	1.0,1.0	0.955,0.846	0.1
ENSSSCG00000002003	NA	chr7	-	75150615	75151003	75150150	75150441	75151741	75151919	4992	22,23	16,0	36,32	1,0	298	149	0.00123554	0.0155632	0.407,1.0	0.947,1.0	-0.27
ENSSSCG00000017165	NA	chr12	+	3331965	3332106	3327831	3327943	3332948	3333049	1108	30,17	0,0	42,50	7,0	290	149	0.00123251	0.0155347	1.0,1.0	0.755,1.0	0.123
ENSSSCG00000007264	NA	chr17	-	36918906	36919082	36917993	36918181	36921252	36921383	2166	3,80	0,2	38,58	6,6	298	149	0.00122821	0.0155129	1.0,0.952	0.76,0.829	0.181
ENSSSCG00000001563	STK38	chr7	-	32210008	32210104	32209019	32209114	32210270	32210394	4786	120,51	0,0	122111	4,6	245	149	0.00122962	0.0155129	1.0,1.0	0.949,0.918	0.067
ENSSSCG00000011598	FGD5	chr13	-	69617329	69617467	69616266	69616396	69617781	69617881	11928	10,7	0,6	20,26	0,0	287	149	0.00123001	0.0155129	1.0,0.377	1.0,1.0	-0.311
ENSSSCG00000004710	ADAL	chr1	-	128112656	128112738	128109687	128109814	128114902	128114990	15541	4,13	0,5	6,8	0,0	231	149	0.00122792	0.0155129	1.0,0.626	1.0,1.0	-0.187
ENSSSCG00000011522	CNTN3	chr13	-	55817033	55817129	55761643	55761847	55885662	55885838	16073	95,21	8,0	37,25	0,0	245	149	0.00122969	0.0155129	0.878,1.0	1.0,1.0	-0.061
ENSSSCG00000022708	ZNF638	chr3	-	71294360	71295585	71293679	71293745	71299638	71299676	26978	8,22	0,0	59,90	9,1	298	149	0.00122869	0.0155129	1.0,1.0	0.766,0.978	0.128
ENSSSCG00000005641	DNM1	chr1	+	268685984	268685996	268685727	268685779	268689303	268689417	10514	111,36	22,5	48,94	36,33	161	149	0.00122381	0.0154934	0.824,0.87	0.552,0.725	0.208
ENSSSCG00000011884	HCLS1	chr13	+	138875854	138875965	138869527	138869582	138876584	138876640	12563	6,6	0,6	14,63	0,0	260	149	0.00121935	0.0154466	1.0,0.364	1.0,1.0	-0.318
ENSSSCG00000025711	MEIOB	chr3	+	40117916	40117969	40112859	40113055	40118052	40118148	27374	24,12	0,0	5,9	9,0	202	149	0.00121725	0.0154298	1.0,1.0	0.291,1.0	0.355
ENSSSCG00000028663	RBM25	chr7	+	96417648	96417765	96406645	96406838	96417875	96417996	4603	0,0	12,22	5,12	38108	266	149	0.00121553	0.0154178	0.0,0.0	0.069,0.059	-0.064
ENSSSCG00000009925	GIT2	chr14	+	41035229	41035478	41029178	41029321	41037079	41037169	13233	46,24	6,0	40,40	0,0	298	149	0.00121378	0.0154053	0.793,1.0	1.0,1.0	-0.103
ENSSSCG00000002741	ZNF821	chr6	-	14867102	14867220	14865364	14865479	14868794	14868857	14451	21,17	0,0	14,6	0,9	267	149	0.00120917	0.0153584	1.0,1.0	1.0,0.271	0.365
ENSSSCG00000003434	MFN2	chr6	+	72049575	72049731	72048526	72048747	72052046	72052243	19759	108,55	0,0	209101	5,6	298	149	0.00120931	0.0153584	1.0,1.0	0.954,0.894	0.076
ENSSSCG00000009238	COQ2	chr8	+	135145208	135145342	135142573	135142695	135146500	135146689	24008	214196	0,2	88115	0,9	283	149	0.00120383	0.0153081	1.0,0.981	1.0,0.871	0.055
ENSSSCG00000000076	SGSM3	chr5	-	7985005	7985118	7984547	7984614	7985605	7985723	3370	21,27	0,0	27,61	0,7	262	149	0.00120126	0.0153039	1.0,1.0	1.0,0.832	0.084
ENSSSCG00000014443	CAMK2A	chr2	-	151255299	151255394	151251530	151251759	151257805	151257881	6203	76149	0,9	666844	1,2	244	149	0.00120236	0.0153039	1.0,0.91	0.998,0.996	-0.042
ENSSSCG00000011731	SMC4	chr13	+	100105159	100105321	100102181	100102367	100106694	100106920	28902	293,35	11,0	101,80	0,0	298	149	0.00120273	0.0153039	0.93,1.0	1.0,1.0	-0.035
ENSSSCG00000004217	RNF146	chr1	-	35917663	35917804	35909791	35914534	35920048	35920151	12706	7,0	27,1	0,0	20,12	290	149	0.00119974	0.015295	0.118,0.0	0.0,0.0	0.059
ENSSSCG00000038253	ZNF326	chr4	-	126703872	126704278	126701306	126701505	126706393	126706505	22892	117,37	0,0	127177	4,7	298	149	0.00119463	0.0152395	1.0,1.0	0.941,0.927	0.066
ENSSSCG00000013238	SLC39A13	chr2	-	15195664	15195797	15195384	15195484	15196113	15196164	11566	182169	4,13	131,95	17,14	282	149	0.00119101	0.0152031	0.96,0.873	0.803,0.782	0.124
ENSSSCG00000003339	INTS11	chr6	-	63599439	63599639	63599292	63599357	63599824	63599961	8984	0,0	126149	11,3	114,69	298	149	0.00118676	0.0151585	0.0,0.0	0.046,0.021	-0.034
ENSSSCG00000007744	PHKG1	chr3	+	16825690	16825745	16825132	16825311	16828441	16828507	27792	6,65	0,11	32113	0,3	204	149	0.00118513	0.0151473	1.0,0.812	1.0,0.965	-0.076
ENSSSCG00000016076	COQ10B	chr15	+	101341997	101342147	101338171	101338310	101348790	101348983	23207	44,85	7,0	114171	0,0	298	149	0.00118163	0.0151122	0.759,1.0	1.0,1.0	-0.121
ENSSSCG00000026281	SCAP	chr13	-	30266749	30266907	30260062	30260161	30277735	30277865	11619	42,11	0,0	54,70	3,5	298	149	0.00118037	0.0151058	1.0,1.0	0.9,0.875	0.113
ENSSSCG00000010243	CCAR1	chr14	+	71847524	71847557	71844748	71844793	71850579	71850773	7810	38,17	0,0	69,54	10,0	182	149	0.00117471	0.0150429	1.0,1.0	0.85,1.0	0.075
ENSSSCG00000030186	KIF2A	chr16	+	41078199	41078404	41077745	41077888	41080201	41080312	8586	233212	11,0	588573	0,0	298	149	0.00117384	0.0150429	0.914,1.0	1.0,1.0	-0.043
ENSSSCG00000024564	IMMT	chr3	+	58610572	58610676	58606080	58606217	58612828	58612964	14061	256203	12,0	427433	0,0	253	149	0.00117446	0.0150429	0.926,1.0	1.0,1.0	-0.037
ENSSSCG00000010240	DNA2	chr14	-	71637757	71637891	71634714	71634778	71650813	71651089	21217	140,36	0,0	75,43	0,7	283	149	0.00117203	0.0150374	1.0,1.0	1.0,0.764	0.118
ENSSSCG00000026569	CLEC16A	chr3	-	32140117	32140251	32130087	32130236	32145203	32145332	21101	283,13	0,0	83,55	2,5	283	149	0.00117062	0.015029	1.0,1.0	0.956,0.853	0.096
ENSSSCG00000004917	MALT1	chr1	-	162084041	162084167	162079360	162082458	162085965	162086123	14691	59,24	0,0	112,65	2,7	275	149	0.00116976	0.0150276	1.0,1.0	0.968,0.834	0.099
ENSSSCG00000036832	STK40	chr6	-	92458664	92458808	92455677	92455905	92459108	92459194	8873	364,71	20,8	180134	1,5	293	149	0.00115997	0.0149114	0.902,0.819	0.989,0.932	-0.1
ENSSSCG00000035105	NA	chr14	-	77666891	77667065	77665041	77665262	77671206	77671301	9253	11,58	16,0	28,33	0,0	298	149	0.00115872	0.0149048	0.256,1.0	1.0,1.0	-0.372
ENSSSCG00000023667	KEAP1	chr2	-	69282545	69282751	69282080	69282257	69284301	69284987	5750	76340	3,10	114304	0,2	298	149	0.00115724	0.0148954	0.927,0.944	1.0,0.987	-0.058
ENSSSCG00000013448	MKNK2	chr2	+	76514156	76514244	76510597	76510732	76514342	76514444	6667	56,81	0,0	130201	5,8	237	149	0.00114397	0.014734	1.0,1.0	0.942,0.94	0.059
ENSSSCG00000030017	FOXRED1	chr9	+	53367351	53367572	53365274	53365589	53368247	53368358	24754	84,20	0,0	32,49	3,3	298	149	0.00114313	0.0147326	1.0,1.0	0.842,0.891	0.133
ENSSSCG00000035537	RUNX1	chr13	-	198382493	198382655	198371834	198376801	198442496	198442601	19495	44103	0,0	309168	13,2	298	149	0.00114014	0.0147037	1.0,1.0	0.922,0.977	0.05
ENSSSCG00000011236	CLASP2	chr13	-	19385697	19385715	19383476	19383578	19395949	19396123	13414	12,0	166,11	0,0	64,37	167	149	0.00113756	0.0146798	0.061,0.0	0.0,0.0	0.03
ENSSSCG00000014792	STIM1	chr9	-	6074641	6074734	6072915	6072982	6075864	6076100	25015	16,7	22,16	1,5	30,16	242	149	0.00113441	0.0146486	0.309,0.212	0.02,0.161	0.17
ENSSSCG00000012979	RNASEH2C	chr2	+	6563793	6563913	6563529	6563714	6564154	6569340	6608	3511674	44,10	2121156	10,5	269	149	0.0011299	0.0145998	0.815,0.989	0.922,0.992	-0.055
ENSSSCG00000004466	TTK	chr1	-	86098772	86098862	86089563	86089721	86099850	86099977	6053	12,14	0,0	21,10	2,3	239	149	0.00111837	0.0144601	1.0,1.0	0.867,0.675	0.229
ENSSSCG00000032220	CNOT10	chr13	+	18676539	18676623	18675301	18675388	18680484	18680602	18755	210,47	11,0	178,78	1,0	233	149	0.00111589	0.0144374	0.924,1.0	0.991,1.0	-0.034
ENSSSCG00000011689	PLOD2	chr13	-	86471114	86471251	86458971	86459135	86512518	86512642	14031	313,35	0,0	184195	11,0	286	149	0.00111269	0.0144191	1.0,1.0	0.897,1.0	0.051
ENSSSCG00000027139	FYTTD1	chr13	+	134387566	134387628	134387067	134387164	134389659	134389734	16218	413,81	14,0	435267	0,1	211	149	0.00111282	0.0144191	0.954,1.0	1.0,0.995	-0.021
ENSSSCG00000017201	UNK	chr12	-	5599748	5599814	5599243	5599418	5600290	5600491	18394	30,11	12,5	65,58	7,6	215	149	0.00111376	0.0144191	0.634,0.604	0.866,0.87	-0.249
ENSSSCG00000023276	ZNF24	chr6	-	119164358	119164521	119156629	119162020	119164746	119165246	18857	95,25	7,0	63,80	0,0	298	149	0.00111372	0.0144191	0.872,1.0	1.0,1.0	-0.064
ENSSSCG00000009864	MED13L	chr14	+	36243078	36243162	36225902	36225987	36312059	36312205	21644	251,6	0,0	117,41	6,2	233	149	0.00111342	0.0144191	1.0,1.0	0.926,0.929	0.073
ENSSSCG00000010105	SMPD4	chr14	+	50683034	50683121	50680618	50680690	50684819	50684965	22362	40,33	20,0	120,76	0,3	236	149	0.00111024	0.0144191	0.558,1.0	1.0,0.941	-0.191
ENSSSCG00000011079	PIP4K2A	chr10	+	52355809	52355962	52340103	52340200	52369254	52369401	2123	160167	20,4	240230	9,0	298	149	0.00110732	0.0143916	0.8,0.954	0.93,1.0	-0.088
ENSSSCG00000031941	MED22	chr1	-	272960163	272960244	272959174	272959383	272960785	272960935	11113	15,35	0,0	62,50	0,9	230	149	0.00110239	0.0143369	1.0,1.0	1.0,0.783	0.109
ENSSSCG00000035442	SLC36A1	chr16	-	71557330	71557497	71550835	71553820	71560554	71560653	2640	31,0	0,9	82,35	0,0	298	149	0.00109996	0.0143144	1.0,0.0	1.0,1.0	-0.5
ENSSSCG00000040220	USP33	chr6	+	135562636	135562777	135558366	135558784	135564295	135564411	19583	96,18	0,0	73,37	0,7	290	149	0.0010981	0.0142996	1.0,1.0	1.0,0.731	0.135
ENSSSCG00000009400	RCBTB2	chr11	+	19133233	19133331	19129678	19129774	19133660	19133725	17787	21,0	0,3	0,0	9,12	247	149	0.00109405	0.0142561	1.0,0.0	0.0,0.0	0.5
ENSSSCG00000007151	CDC25B	chr17	-	31915630	31915711	31915039	31915135	31916170	31916305	9944	66,54	16,0	96,90	0,3	230	149	0.00108334	0.0141257	0.728,1.0	1.0,0.951	-0.112
ENSSSCG00000030305	SLC15A2	chr13	-	138629586	138629728	138627381	138627474	138630329	138630417	11948	336,34	0,0	262255	9,4	291	149	0.00108227	0.0141209	1.0,1.0	0.937,0.97	0.046
ENSSSCG00000027444	STAU1	chr17	-	50853439	50853486	50851931	50852219	50859775	50859850	1497	12,1	13,0	2,0	15,18	196	149	0.00107728	0.0140651	0.412,1.0	0.092,0.0	0.66
ENSSSCG00000027840	NA	chr2	+	58945530	58945686	58944297	58944379	58947008	58947077	6293	3193727	0,63	7491587	22,48	298	149	0.00107719	0.0140651	1.0,0.967	0.945,0.943	0.04
ENSSSCG00000016397	NEB	chr15	+	760122	760215	747296	747389	760930	761023	15730	71,80	33,8	232212	9,17	242	149	0.00107264	0.0140228	0.57,0.86	0.941,0.885	-0.198
ENSSSCG00000006529	SLC50A1	chr4	-	94663890	94664052	94663529	94663649	94664654	94664778	11748	199189	0,0	74,73	4,3	298	149	0.00107075	0.0140072	1.0,1.0	0.902,0.924	0.087
ENSSSCG00000014976	ARHGAP42	chr9	+	31982034	31982415	31980279	31980424	31982776	31982933	25481	60,93	14,8	92105	4,3	298	149	0.00107009	0.0140072	0.682,0.853	0.92,0.946	-0.165
ENSSSCG00000023585	SERINC2	chr6	+	88004920	88005111	87998096	88004031	88006102	88006182	13463	137119	9,0	173228	0,0	298	149	0.0010665	0.0139698	0.884,1.0	1.0,1.0	-0.058
ENSSSCG00000001563	STK38	chr7	-	32209019	32209114	32206540	32208549	32210008	32210104	4785	95,58	0,8	137110	0,0	244	149	0.0010653	0.0139633	1.0,0.816	1.0,1.0	-0.092
ENSSSCG00000001881	MAN2C1	chr7	+	58253154	58253332	58251409	58251480	58253627	58253817	7819	28,37	0,0	55,66	0,8	298	149	0.00106168	0.0139249	1.0,1.0	1.0,0.805	0.097
ENSSSCG00000021418	LSS	chrAEMK02000328.1	+	549535	549601	535148	535254	549930	550011	61	103137	0,0	52358	0,14	215	149	0.00105496	0.0138458	1.0,1.0	1.0,0.947	0.026
ENSSSCG00000028327	RHOBTB1	chr14	-	64332279	64332368	64329224	64329330	64335419	64335570	21010	12,10	0,6	16,13	0,0	238	149	0.0010448	0.0137215	1.0,0.511	1.0,1.0	-0.244
ENSSSCG00000027988	NA	chr14	+	140355504	140355897	140352890	140352995	140356399	140357364	21260	40,88	12,30	30,37	19,38	298	149	0.00104279	0.013704	0.625,0.595	0.441,0.327	0.226
ENSSSCG00000034874	FANCG	chr1	-	235875187	235875323	235874626	235874773	235876122	235876325	9136	13,39	0,10	18,32	0,1	285	149	0.00104033	0.0136807	1.0,0.671	1.0,0.944	-0.136
ENSSSCG00000001485	MLIP	chr7	-	26692998	26693154	26689736	26690129	26793536	26793654	21842	47,17	6,0	36,41	11,21	298	149	0.00103969	0.0136807	0.797,1.0	0.621,0.494	0.341
ENSSSCG00000025826	BOC	chr13	-	146636039	146636150	146635470	146635677	146636551	146636711	17134	15,3	0,0	9,16	9,0	260	149	0.00103586	0.0136399	1.0,1.0	0.364,1.0	0.318
ENSSSCG00000005924	MROH1	chr4	-	507994	508060	507226	507490	508144	508247	19125	12199	0,0	37,64	4,3	215	149	0.00103272	0.0136075	1.0,1.0	0.865,0.937	0.099
ENSSSCG00000005424	NIPSNAP3A	chr1	+	246112819	246112969	246110868	246111027	246116722	246116809	22690	256129	0,1	330250	14,1	298	149	0.00103188	0.0136053	1.0,0.985	0.922,0.992	0.035
ENSSSCG00000014969	CEP57	chr9	+	27855022	27855167	27854199	27854438	27857084	27859568	25462	44,62	8,0	66,91	0,1	294	149	0.00102884	0.0135742	0.736,1.0	1.0,0.979	-0.122
ENSSSCG00000026569	CLEC16A	chr3	-	32152762	32152864	32145203	32145332	32158059	32158558	21102	0,0	45,5	0,9	23,36	251	149	0.00102815	0.013574	0.0,0.0	0.0,0.129	-0.065
ENSSSCG00000008799	LIMCH1	chr8	+	32771600	32771705	32770372	32770465	32773629	32773757	14554	1,20	0,8	27,80	0,2	254	149	0.00102591	0.0135534	1.0,0.595	1.0,0.959	-0.182
ENSSSCG00000012110	MID1	chrX	-	7263185	7263329	7252990	7253152	7269771	7269899	22419	71,2	6,0	372262	0,0	293	149	0.00102208	0.0135117	0.858,1.0	1.0,1.0	-0.071
ENSSSCG00000028458	METTL5	chr15	-	76099981	76100033	76098336	76098386	76103282	76103365	23958	68,74	0,10	88,60	1,0	201	149	0.00102006	0.0134938	1.0,0.846	0.985,1.0	-0.069
ENSSSCG00000003776	ACADM	chr6	-	137567128	137567229	137566414	137566495	137568063	137568133	7500	494426	13,5	488679	1,2	250	149	0.00101634	0.0134536	0.958,0.981	0.997,0.995	-0.026
ENSSSCG00000001779	ZFAND6	chr7	+	49003744	49003905	48967577	48967688	49019207	49019378	4451	10,8	19,86	9,19	175403	298	149	0.00101343	0.0134283	0.208,0.044	0.025,0.023	0.102
ENSSSCG00000008339	GFPT1	chr3	+	73054093	73054147	73053812	73053892	73059096	73059202	6869	0,0	94,21	4,10	126,76	203	149	0.00101376	0.0134283	0.0,0.0	0.023,0.088	-0.055
ENSSSCG00000039929	ERCC2	chr6	-	51736301	51736445	51734323	51735937	51736523	51736667	12905	39103	0,1	22,87	0,8	293	149	0.00100791	0.0133685	1.0,0.981	1.0,0.847	0.067
ENSSSCG00000009792	ZCCHC8	chr14	+	30283448	30283535	30281382	30281504	30284139	30284257	21401	73,19	7,0	63,61	0,0	236	149	0.00100153	0.0132927	0.868,1.0	1.0,1.0	-0.066
ENSSSCG00000010381	ARHGAP22	chr14	-	89121314	89121388	89120646	89120768	89122476	89122609	21766	42,49	18,0	26,34	0,1	223	149	0.000999589	0.0132757	0.609,1.0	1.0,0.958	-0.174
ENSSSCG00000009180	TRMT10A	chr8	+	120910482	120910534	120899762	120900024	120917293	120917431	10466	33145	12,0	23,48	0,0	201	149	0.000997915	0.0132709	0.671,1.0	1.0,1.0	-0.164
ENSSSCG00000038682	TAF1D	chr9	-	26155762	26155828	26155333	26155387	26156755	26156806	25387	71246	9,22	77129	1,5	215	149	0.000998566	0.0132709	0.845,0.886	0.982,0.947	-0.099
ENSSSCG00000018016	MAP2K4	chr12	+	56464309	56464484	56438412	56438515	56473402	56473522	540	60,9	0,0	134,94	9,2	298	149	0.000994057	0.0132286	1.0,1.0	0.882,0.959	0.08
ENSSSCG00000005777	TXNL4A	chr6	-	127986968	127987038	127980668	127980772	127990456	127990625	11287	26129	172207	123109	115158	219	149	0.00099373	0.0132286	0.093,0.298	0.421,0.319	-0.174
ENSSSCG00000011196	NA	chr13	-	3395024	3395099	3388264	3394063	3395622	3395687	11261	316178	0,0	130263	5,7	224	149	0.000990821	0.0132176	1.0,1.0	0.945,0.962	0.046
ENSSSCG00000030528	LTN1	chr13	-	192303378	192303550	192300511	192300706	192308455	192308642	19337	216,30	12,0	44,30	0,0	298	149	0.000991915	0.0132176	0.9,1.0	1.0,1.0	-0.05
ENSSSCG00000042787	NA	chr4	-	130700507	130700710	130689024	130690068	130701510	130701677	28068	7,0	0,7	2,15	0,0	298	149	0.000991318	0.0132176	1.0,0.0	1.0,1.0	-0.5
ENSSSCG00000015668	ORC4	chr15	+	4104313	4104410	4100172	4100210	4136903	4136977	10613	2,2	12,0	6,17	0,0	246	149	0.000989127	0.0132068	0.092,1.0	1.0,1.0	-0.454
ENSSSCG00000024623	USP25	chr13	+	180703928	180704052	180699670	180699750	180707709	180707905	15047	271226	13,0	267145	0,0	273	149	0.000985706	0.0131699	0.919,1.0	1.0,1.0	-0.04
ENSSSCG00000036828	SNX4	chr13	+	134881373	134881439	134868379	134868441	134887935	134888025	9828	140,48	0,0	186102	7,5	215	149	0.000975581	0.0130455	1.0,1.0	0.948,0.934	0.059
ENSSSCG00000007544	SUN1	chr3	+	513553	513733	507624	507810	516464	516558	17851	68,2	0,0	64,61	4,4	298	149	0.000975742	0.0130455	1.0,1.0	0.889,0.884	0.113
ENSSSCG00000011720	MBNL1	chr13	+	92677809	92677963	92675455	92675713	92687025	92687120	23842	44,25	6,0	360148	0,0	298	149	0.000975465	0.0130455	0.786,1.0	1.0,1.0	-0.107
ENSSSCG00000007931	GLYR1	chr3	+	37575134	37575185	37572783	37572840	37575273	37575347	27604	96,14	23,2	42115	1,9	200	149	0.000968641	0.0129766	0.757,0.839	0.969,0.905	-0.139
ENSSSCG00000020743	RABGAP1	chr1	+	263902376	263902611	263873073	263873273	263903496	263903701	28161	118,33	0,0	152209	0,13	298	149	0.000966177	0.0129522	1.0,1.0	1.0,0.889	0.055
ENSSSCG00000008412	PSME4	chr3	+	87305852	87306062	87303091	87303223	87307270	87307407	21092	524,38	12,1	305208	0,0	298	149	0.000964545	0.012939	0.956,0.95	1.0,1.0	-0.047
ENSSSCG00000003382	TAS1R1	chr6	+	67407130	67407352	67401414	67401721	67407647	67407768	8537	37,12	0,0	15,22	3,2	298	149	0.000963359	0.0129317	1.0,1.0	0.714,0.846	0.22
ENSSSCG00000029920	ELF2	chr8	+	87820190	87820356	87800822	87801061	87863830	87863944	26410	4,8	0,0	47,38	5,2	298	149	0.000962526	0.0129292	1.0,1.0	0.825,0.905	0.135
ENSSSCG00000011678	XRN1	chr13	-	83112814	83112930	83112166	83112313	83116475	83116574	17898	98,11	17,0	17,25	0,1	265	149	0.000960619	0.0129123	0.764,1.0	1.0,0.934	-0.085
ENSSSCG00000017360	UBTF	chr12	+	18994847	18995023	18993208	18993333	18995586	18995670	804	109,65	9,0	166174	1,1	298	149	0.000958828	0.0128969	0.858,1.0	0.988,0.989	-0.059
ENSSSCG00000025912	URI1	chr6	+	40087339	40087475	40086230	40086309	40099268	40099360	20775	456,82	14,0	205114	0,0	285	149	0.000957041	0.0128815	0.945,1.0	1.0,1.0	-0.028
ENSSSCG00000006267	PCMTD1	chr4	+	78145652	78145770	78139385	78139488	78154601	78154773	6847	15,0	89,19	0,4	84,66	267	149	0.000952277	0.012826	0.086,0.0	0.0,0.033	0.026
ENSSSCG00000015987	NFE2L2	chr15	-	82977072	82977162	82976017	82976209	82977688	82977955	22993	436140	4,1	455281	17,7	239	149	0.000952012	0.012826	0.985,0.989	0.943,0.962	0.035
ENSSSCG00000030196	CUL9	chr7	+	38244538	38244718	38244034	38244168	38244895	38245005	4682	99,33	0,0	63,53	3,4	298	149	0.000949534	0.0128155	1.0,1.0	0.913,0.869	0.109
ENSSSCG00000001033	SLC35B3	chr7	-	5604538	5604664	5600998	5601292	5606460	5606553	7188	8,12	0,0	31,41	0,8	275	149	0.000950221	0.0128155	1.0,1.0	1.0,0.735	0.133
ENSSSCG00000028512	LDLR	chr2	+	69849542	69849662	69847718	69847841	69853255	69853427	10180	125,50	8,0	205363	0,0	269	149	0.000948848	0.0128155	0.896,1.0	1.0,1.0	-0.052
ENSSSCG00000011720	MBNL1	chr13	+	92686301	92686337	92677809	92677963	92690172	92690227	23844	10,3	0,1	57,20	28,4	185	149	0.000950148	0.0128155	1.0,0.707	0.621,0.801	0.142
ENSSSCG00000023710	REEP1	chr3	+	58536869	58537058	58523876	58523990	58544736	58544914	10305	0,5	45,24	48,23	166124	298	149	0.000940102	0.0127133	0.0,0.094	0.126,0.085	-0.059
ENSSSCG00000007026	VDAC3	chr17	+	11415183	11415186	11413872	11413922	11417709	11417862	17434	12,3	693196	12,29	387522	152	149	0.000939211	0.0127098	0.017,0.015	0.029,0.052	-0.025
ENSSSCG00000010025	LIMK2	chr14	+	47951480	47951596	47946395	47946547	47963920	47964147	13029	0,0	24,13	6,6	10,84	265	149	0.000934454	0.012654	0.0,0.0	0.252,0.039	-0.145
ENSSSCG00000006500	UBQLN4	chr4	+	93978522	93978674	93976430	93976587	93979180	93979398	19822	38,16	0,0	29,87	2,6	298	149	0.000933058	0.0126436	1.0,1.0	0.879,0.879	0.121
ENSSSCG00000035442	SLC36A1	chr16	-	71557360	71557497	71553650	71553820	71560554	71560653	2641	16,0	0,9	44,16	0,0	286	149	0.000932412	0.0126434	1.0,0.0	1.0,1.0	-0.5
ENSSSCG00000004845	FAN1	chr1	-	143932773	143932877	143919694	143919951	143935236	143935384	12529	92100	0,12	24,39	0,0	253	149	0.000929502	0.0126125	1.0,0.831	1.0,1.0	-0.085
ENSSSCG00000014149	MEF2C	chr2	-	96220168	96220222	96216995	96217188	96275878	96276104	14224	0,1	28,6	8,22	38159	203	149	0.000925998	0.0125735	0.0,0.109	0.134,0.092	-0.059
ENSSSCG00000040546	PXN	chr14	-	40232430	40232529	40231992	40232163	40233439	40233754	21787	3,6	0,0	9,68	0,9	248	149	0.000916824	0.0124574	1.0,1.0	1.0,0.819	0.091
ENSSSCG00000008694	GRK4	chr8	+	1754778	1754856	1750944	1751057	1762393	1762497	23074	19,38	9,0	5,14	0,0	227	149	0.000915295	0.012445	0.581,1.0	1.0,1.0	-0.21
ENSSSCG00000028755	EIPR1	chr3	+	131376157	131376290	131367182	131367266	131407881	131408038	7242	191558	30,13	275418	6,8	282	149	0.000912906	0.012421	0.771,0.958	0.96,0.965	-0.098
ENSSSCG00000027667	EML1	chr7	+	120869190	120869345	120866717	120866817	120870972	120871098	4092	32,29	0,7	64,68	0,1	298	149	0.000906417	0.0123411	1.0,0.674	1.0,0.971	-0.149
ENSSSCG00000045890	UFM1	chr11	+	13775003	13775312	13774409	13774485	13776609	13776766	2463	52,20	0,12	17,14	0,0	298	149	0.00090437	0.0123216	1.0,0.455	1.0,1.0	-0.272
ENSSSCG00000009419	NA	chr11	-	22259827	22259960	22258772	22258874	22267221	22267358	2391	20,64	0,7	23142	0,1	282	149	0.000901049	0.0122872	1.0,0.828	1.0,0.987	-0.08
ENSSSCG00000033509	SAMD11	chr6	+	63299157	63299282	63295308	63295359	63304521	63304608	6225	6,10	0,0	22,13	0,8	274	149	0.000901234	0.0122872	1.0,1.0	1.0,0.469	0.266
ENSSSCG00000015387	TRA2A	chr9	-	92312818	92313130	92312408	92312542	92322936	92323026	20471	6,6	11,0	13,13	0,0	298	149	0.000895151	0.0122209	0.214,1.0	1.0,1.0	-0.393
ENSSSCG00000022940	G3BP2	chr8	-	71343561	71343657	71290718	71290837	71363258	71363410	26247	74,4	0,0	56,95	6,3	245	149	0.000893912	0.0122123	1.0,1.0	0.85,0.951	0.1
ENSSSCG00000031053	S100A1	chr4	-	96008863	96009016	96007025	96007357	96011022	96011090	28622	2675	0,0	4221250	7,19	298	149	0.000887053	0.0121269	1.0,1.0	0.968,0.97	0.031
ENSSSCG00000011746	SKIL	chr13	+	109031602	109033361	109029951	109030007	109045868	109045966	27857	23,14	0,0	116129	9,5	298	149	0.000883508	0.0120867	1.0,1.0	0.866,0.928	0.103
ENSSSCG00000005914	SHARPIN	chr4	+	604316	604445	601557	601732	604522	604664	15304	6130	6236	9,39	47151	278	149	0.000881958	0.0120737	0.349,0.228	0.093,0.122	0.181
ENSSSCG00000012273	USP11	chrX	+	41859856	41859918	41859587	41859733	41860042	41860142	5437	14,29	0,0	33,72	4,5	211	149	0.000878642	0.0120366	1.0,1.0	0.853,0.91	0.119
ENSSSCG00000022224	TAF8	chr7	+	37183385	37183542	37182340	37182603	37186240	37186339	4721	2,8	0,0	41,32	2,5	298	149	0.000876064	0.0120094	1.0,1.0	0.911,0.762	0.163
ENSSSCG00000010931	NA	chr10	-	24908902	24909096	24907490	24908357	24910300	24910488	10423	190847	0,4	378669	6,14	298	149	0.00087318	0.0119781	1.0,0.991	0.969,0.96	0.031
ENSSSCG00000006626	PI4KB	chr4	+	97936056	97936101	97930330	97931267	97938563	97938791	22904	0,0	19,43	3,9	103,31	194	149	0.00087014	0.0119446	0.0,0.0	0.022,0.182	-0.102
ENSSSCG00000030277	ENDOV	chr12	-	2085766	2085901	2085580	2085620	2089193	2089364	1138	18,15	0,0	14,13	0,6	284	149	0.000868201	0.0119299	1.0,1.0	1.0,0.532	0.234
ENSSSCG00000011760	TBL1XR1	chr13	-	115385727	115385844	115356055	115356158	115402313	115402389	15756	25,11	71,0	8,0	62,33	266	149	0.000868473	0.0119299	0.165,1.0	0.067,0.0	0.549
ENSSSCG00000039119	PDXDC1	chr3	+	7501556	7501607	7497073	7497199	7508563	7508627	20725	374142	18,0	364286	3,2	200	149	0.000867428	0.0119299	0.939,1.0	0.989,0.991	-0.02
ENSSSCG00000038253	ZNF326	chr4	-	126694182	126694294	126688608	126688756	126701306	126701505	22891	197102	10,0	329286	0,0	261	149	0.000866049	0.0119211	0.918,1.0	1.0,1.0	-0.041
ENSSSCG00000032144	ZNF140	chr14	-	22539071	22539198	22538559	22538655	22542120	22542175	21041	80,34	0,3	41,68	10,6	276	149	0.000863304	0.0118915	1.0,0.86	0.689,0.86	0.155
ENSSSCG00000028855	GMPS	chr13	+	95760811	95760993	95743650	95743892	95766106	95766221	12788	796178	19,0	269221	0,0	298	149	0.000861496	0.0118748	0.954,1.0	1.0,1.0	-0.023
ENSSSCG00000011045	MINDY3	chr10	+	45997829	45998003	45996067	45996128	46001234	46001286	2198	323,56	5,6	75,90	10,11	298	149	0.000858913	0.0118473	0.97,0.824	0.789,0.804	0.101
ENSSSCG00000038437	EHMT1	chrAEMK02000682.1	-	292892	293036	291628	291855	298730	298876	128	118,50	8,0	135103	0,0	293	149	0.000857115	0.0118307	0.882,1.0	1.0,1.0	-0.059
ENSSSCG00000012997	NA	chr2	-	6929623	6929662	6928757	6928831	6930237	6930362	16401	28,46	0,0	16,10	3,2	188	149	0.000853988	0.0117983	1.0,1.0	0.809,0.798	0.196
ENSSSCG00000038085	LEPROTL1	chr15	-	54924530	54924805	54924354	54924430	54929644	54929762	21568	11,7	96150	2,5	207234	298	149	0.000854183	0.0117983	0.054,0.023	0.005,0.011	0.03
ENSSSCG00000038006	SLC25A33	chr6	+	69961452	69961553	69960022	69960100	69963688	69963755	10962	139,92	0,0	65,43	2,5	250	149	0.000851518	0.0117787	1.0,1.0	0.951,0.837	0.106
ENSSSCG00000004622	GNB5	chr1	+	119577276	119577423	119570924	119571057	119579327	119579419	20632	66,46	0,1	61,75	9,1	296	149	0.000851589	0.0117787	1.0,0.959	0.773,0.974	0.106
ENSSSCG00000031661	NA	chr5	-	14743362	14743387	14726201	14726237	14755411	14755506	3262	2,22	0,0	17,36	0,8	174	149	0.000846914	0.0117303	1.0,1.0	1.0,0.794	0.103
ENSSSCG00000015393	DMTF1	chr9	-	93425216	93425426	93422395	93422481	93427121	93427273	8618	25,10	0,7	84,38	0,0	298	149	0.000843986	0.0116978	1.0,0.417	1.0,1.0	-0.291
ENSSSCG00000017510	CACNB1	chr12	+	23048383	23048538	23047903	23047980	23049839	23049920	602	206,94	0,0	183303	11,2	298	149	0.000842398	0.0116847	1.0,1.0	0.893,0.987	0.06
ENSSSCG00000034059	ST3GAL3	chr6	-	167480887	167480935	167436180	167436273	167558607	167558752	8700	0,7	12,0	16,15	0,0	197	149	0.000842453	0.0116847	0.0,1.0	1.0,1.0	-0.5
ENSSSCG00000028293	RCOR3	chr9	-	131873855	131873980	131873040	131873119	131875418	131875580	24793	91,14	0,0	23,26	6,0	274	149	0.000838098	0.0116404	1.0,1.0	0.676,1.0	0.162
ENSSSCG00000012202	NA	chrX	+	26504999	26505083	26494634	26494712	26509014	26509091	5601	0,0	39,20	6,2	25,24	233	149	0.000834146	0.011604	0.0,0.0	0.133,0.051	-0.092
ENSSSCG00000004999	MIS18BP1	chr1	-	175404558	175404646	175399405	175402475	175409307	175409456	12261	12,21	7,0	28,16	0,0	237	149	0.000834901	0.011604	0.519,1.0	1.0,1.0	-0.24
ENSSSCG00000023334	BCLAF3	chrX	-	16302709	16302847	16300921	16300996	16309950	16310124	29260	7,0	20,4	0,0	16,7	287	149	0.000834345	0.011604	0.154,0.0	0.0,0.0	0.077
ENSSSCG00000012253	CASK	chrX	-	37201172	37201241	37197885	37198082	37203793	37203862	12751	10,2	0,0	27,6	5,1	218	149	0.000832619	0.0115965	1.0,1.0	0.787,0.804	0.204
ENSSSCG00000013243	DDB2	chr2	-	15368567	15368760	15367328	15367465	15383068	15383096	6051	4,2	12,0	12,15	0,0	298	149	0.000829862	0.0115681	0.143,1.0	1.0,1.0	-0.428
ENSSSCG00000006877	SNX7	chr4	-	119210216	119210303	119180411	119180564	119216680	119216880	28091	97201	25,3	231158	0,7	236	149	0.000830003	0.0115681	0.71,0.977	1.0,0.934	-0.124
ENSSSCG00000038646	ENAH	chr10	-	13496546	13496603	13491754	13491839	13516187	13516365	28143	213,11	773157	71,86	735909	206	149	0.000828058	0.011557	0.166,0.048	0.065,0.064	0.043
ENSSSCG00000028506	YIPF1	chr6	+	158413636	158413724	158412483	158412564	158421857	158421974	27768	210216	0,13	194183	0,0	237	149	0.000826359	0.0115414	1.0,0.913	1.0,1.0	-0.043
ENSSSCG00000001887	SCAMP5	chr7	-	58554840	58554997	58553634	58553736	58558400	58558527	4114	27,15	0,0	106107	11,2	298	149	0.000824578	0.0115319	1.0,1.0	0.828,0.964	0.104
ENSSSCG00000011752	FNDC3B	chr13	+	110681527	110681603	110657081	110657220	110770450	110770527	15352	132,12	0,0	217164	6,9	225	149	0.000825105	0.0115319	1.0,1.0	0.96,0.923	0.058
ENSSSCG00000037307	PRC1	chr7	+	55897871	55897913	55897369	55897469	55899488	55900624	17238	0,0	25,28	3,4	29,13	191	149	0.000823273	0.0115224	0.0,0.0	0.075,0.194	-0.135
ENSSSCG00000040706	DBN1	chr2	+	80492632	80492770	80491729	80491853	80493105	80493276	7637	29,47	175716	96125	571828	287	149	0.000817258	0.0114462	0.079,0.033	0.08,0.073	-0.02
ENSSSCG00000011889	GSK3B	chr13	+	140329678	140329717	140319528	140319624	140332548	140332735	18485	0,11	24241	8,62	233285	188	149	0.000816348	0.0114416	0.0,0.035	0.026,0.147	-0.069
ENSSSCG00000027477	TBC1D2B	chr7	+	47918572	47918758	47912955	47913073	47920515	47920637	24014	114,2	0,0	76,62	8,0	298	149	0.000816357	0.0114416	1.0,1.0	0.826,1.0	0.087
ENSSSCG00000024453	RAF1	chr13	-	68624768	68624887	68611369	68611602	68657511	68657829	11482	5,0	96,20	21,27	142193	268	149	0.000814249	0.011428	0.028,0.0	0.076,0.072	-0.06
ENSSSCG00000016520	CREB3L2	chr18	+	11657821	11658038	11656346	11656473	11660220	11664343	407	153,10	0,0	83,73	8,0	298	149	0.000813352	0.0114234	1.0,1.0	0.838,1.0	0.081
ENSSSCG00000011532	SUMF1	chr13	-	61022305	61022479	60996031	60996114	61037000	61037294	15664	22,70	26,14	38200	7,6	298	149	0.000812198	0.0114152	0.297,0.714	0.731,0.943	-0.332
ENSSSCG00000009787	CCDC62	chr14	-	30065415	30065837	30062957	30063150	30066057	30066254	22946	17,9	2,0	16,13	4,17	298	149	0.00079679	0.0112065	0.81,1.0	0.667,0.277	0.433
ENSSSCG00000032154	ERF	chr6	+	49683407	49683641	49678870	49679038	49684020	49684136	12205	64,23	0,0	69322	2,14	298	149	0.000793219	0.0111641	1.0,1.0	0.945,0.92	0.068
ENSSSCG00000030255	EIF4G1	chr13	+	122204752	122204846	122203579	122203658	122205142	122205229	14287	29,16	9,0	179457	8,0	243	149	0.000793066	0.0111641	0.664,1.0	0.932,1.0	-0.134
ENSSSCG00000009578	NA	chr14	-	20142	20331	19800	19922	23230	23344	8312	58,1	0,0	19,43	1,5	298	149	0.00078697	0.0110918	1.0,1.0	0.905,0.811	0.142
ENSSSCG00000017735	RHOT1	chr12	-	42726628	42726751	42711233	42712330	42728420	42728516	9771	45,25	0,8	18,19	0,0	272	149	0.00078576	0.0110885	1.0,0.631	1.0,1.0	-0.184
ENSSSCG00000004364	HACE1	chr1	-	71074055	71074187	71059256	71059339	71082646	71082722	11601	51,6	43,0	77,69	1,1	281	149	0.000786185	0.0110885	0.386,1.0	0.976,0.973	-0.281
ENSSSCG00000028178	FH	chr10	-	12421338	12421470	12417725	12417836	12422063	12422199	20821	7,28	770352	46,36	640569	281	149	0.000784666	0.0110884	0.005,0.04	0.037,0.032	-0.012
ENSSSCG00000022161	ZNF251	chr4	+	187897	188030	187608	187641	188326	188434	24311	1,8	0,0	23,39	13,0	282	149	0.000785065	0.0110884	1.0,1.0	0.483,1.0	0.258
ENSSSCG00000031271	STRADB	chr15	+	105058769	105058857	105055346	105055492	105062568	105062649	15292	103,27	0,6	79,71	16,23	237	149	0.000783096	0.0110762	1.0,0.739	0.756,0.66	0.161
ENSSSCG00000021216	TCEANC2	chr6	-	158246021	158246163	158230821	158231015	158260782	158260925	16021	9,51	0,0	50,33	7,0	291	149	0.000781036	0.0110548	1.0,1.0	0.785,1.0	0.107
ENSSSCG00000011803	EIF4A2	chr13	+	124584494	124584643	124584084	124584217	124585385	124585554	24105	2557881	71,46	14921362	53206	298	149	0.000776415	0.0109972	0.947,0.905	0.934,0.768	0.075
ENSSSCG00000000806	SCAF11	chr5	-	76839520	76841927	76822581	76822640	76844511	76844589	2947	253,7	0,0	83,47	5,2	298	149	0.000770452	0.0109271	1.0,1.0	0.892,0.922	0.093
ENSSSCG00000003438	VPS13D	chr6	+	72497465	72497597	72461979	72462175	72508253	72508494	18135	0,50	13,0	35,54	0,0	281	149	0.000770178	0.0109271	0.0,1.0	1.0,1.0	-0.5
ENSSSCG00000027211	EPC2	chr15	-	3441447	3441639	3437431	3437521	3444067	3444200	23202	108,14	0,2	54,31	5,6	298	149	0.000770918	0.0109271	1.0,0.778	0.844,0.721	0.107
ENSSSCG00000006146	LRRCC1	chr4	-	51539090	51539230	51537115	51537317	51549976	51550125	28930	10,18	16,0	34,22	0,0	289	149	0.000764538	0.0108597	0.244,1.0	1.0,1.0	-0.378
ENSSSCG00000027153	WARS2	chr4	+	101862880	101862966	101830569	101830827	101879152	101879271	28852	14,15	0,6	15,25	0,0	235	149	0.000761226	0.0108203	1.0,0.613	1.0,1.0	-0.194
ENSSSCG00000039194	KANK2	chr2	-	69923363	69923603	69922280	69922396	69924870	69924919	5715	22,22	0,0	119358	0,29	298	149	0.000758537	0.0107944	1.0,1.0	1.0,0.861	0.07
ENSSSCG00000004403	CDC40	chr1	+	76223494	76223628	76222892	76223008	76229371	76229448	18684	73,36	0,0	51,74	8,0	283	149	0.000758862	0.0107944	1.0,1.0	0.77,1.0	0.115
ENSSSCG00000016613	AASS	chr18	+	25034147	25034236	25032976	25033092	25034882	25035059	23907	16,30	10,0	3,13	0,0	238	149	0.000757177	0.0107857	0.5,1.0	1.0,1.0	-0.25
ENSSSCG00000021440	GPSM2	chr4	-	111151355	111151658	111141102	111141324	111165613	111165886	18735	14,15	0,0	16,15	3,2	298	149	0.000756274	0.0107805	1.0,1.0	0.727,0.789	0.242
ENSSSCG00000008080	PHF2	chr3	+	43075108	43075218	43074508	43074604	43075757	43076169	25213	12,18	6,0	55190	0,0	259	149	0.00075561	0.0107787	0.535,1.0	1.0,1.0	-0.232
ENSSSCG00000022161	ZNF251	chr4	+	187857	188030	186729	187641	188326	188434	24310	1,7	0,0	23,38	13,0	298	149	0.000751936	0.010734	1.0,1.0	0.469,1.0	0.266
ENSSSCG00000008614	SMC6	chr3	+	120167637	120167735	120165472	120165625	120169025	120170972	8276	153276	10,3	152183	0,0	247	149	0.000745848	0.0106547	0.902,0.982	1.0,1.0	-0.058
ENSSSCG00000032052	NA	chr4	-	79325037	79325106	79318284	79320749	79330096	79330367	12980	0,17	14,0	2,24	0,0	218	149	0.000744814	0.0106475	0.0,1.0	1.0,1.0	-0.5
ENSSSCG00000024623	USP25	chr13	+	180606798	180606922	180594654	180594799	180619010	180619173	15040	53,6	0,0	93124	3,9	273	149	0.000740252	0.0105898	1.0,1.0	0.944,0.883	0.087
ENSSSCG00000002375	RPS6KL1	chr7	-	98116916	98117516	98116393	98116483	98118761	98118894	15606	11,0	0,9	3,2	0,0	298	149	0.000740169	0.0105898	1.0,0.0	1.0,1.0	-0.5
ENSSSCG00000009113	METTL14	chr8	-	105046674	105046762	105040774	105040865	105047155	105047236	24557	10,39	0,0	59,70	11,0	237	149	0.000739017	0.0105873	1.0,1.0	0.771,1.0	0.115
ENSSSCG00000016367	RNPEPL1	chr15	+	139546536	139546688	139545941	139546082	139547085	139547202	26669	192337	35,0	283309	6,0	298	149	0.000738459	0.0105869	0.733,1.0	0.959,1.0	-0.113
ENSSSCG00000017274	NOL11	chr12	+	13995254	13995410	13966595	13966691	13999161	13999225	918	30,21	6,0	18,25	0,0	298	149	0.000732337	0.0105066	0.714,1.0	1.0,1.0	-0.143
ENSSSCG00000005959	NA	chr4	+	10632864	10632944	10631557	10631674	10635562	10635633	12302	244231	12,2	290249	0,1	229	149	0.000726723	0.0104336	0.93,0.987	1.0,0.994	-0.038
ENSSSCG00000026744	ZDHHC20	chr11	-	1371187	1371291	1364577	1364698	1376204	1376231	23016	394,43	0,0	260204	10,3	253	149	0.000724931	0.0104164	1.0,1.0	0.939,0.976	0.042
ENSSSCG00000015445	NRCAM	chr9	-	107957167	107957203	107943055	107943187	107958264	107958441	25483	0,0	11,6	4,4	20,19	185	149	0.000725011	0.0104164	0.0,0.0	0.139,0.145	-0.142
ENSSSCG00000036679	SORBS2	chr15	-	46633433	46633490	46628670	46628720	46643935	46644050	10435	9,7	0,0	23,23	3,4	206	149	0.000723396	0.0104082	1.0,1.0	0.847,0.806	0.173
ENSSSCG00000028258	AZI2	chr13	-	14774962	14775088	14772683	14772832	14776812	14777030	18649	61,29	0,0	61,52	8,0	275	149	0.000721809	0.0103928	1.0,1.0	0.805,1.0	0.097
ENSSSCG00000029608	SEC62	chr13	+	108671002	108671108	108669522	108669664	108676540	108676745	16397	86,24	0,0	237374	8,15	255	149	0.000717958	0.0103448	1.0,1.0	0.945,0.936	0.059
ENSSSCG00000004845	FAN1	chr1	-	143931375	143931504	143919694	143919951	143932773	143932877	12526	124107	3,1	19,35	2,6	278	149	0.000713979	0.0102986	0.957,0.983	0.836,0.758	0.173
ENSSSCG00000009229	ARHGAP24	chr8	-	132832901	132833024	132812479	132812687	133019353	133019441	26050	14,28	0,0	23,56	6,1	272	149	0.000714238	0.0102986	1.0,1.0	0.677,0.968	0.177
ENSSSCG00000016113	BMPR2	chr15	+	106104497	106104608	106076332	106076503	106105644	106105736	28275	217,17	10,0	319145	1,1	260	149	0.000710386	0.0102578	0.926,1.0	0.995,0.988	-0.028
ENSSSCG00000009528	TPP2	chr11	+	70990360	70990399	70988452	70988531	70995655	70995807	4931	26,17	63102	18,15	164176	188	149	0.00070115	0.0101318	0.246,0.117	0.08,0.063	0.11
ENSSSCG00000021871	FDXACB1	chr9	-	39629262	39629419	39627816	39628020	39629653	39629836	24157	5,3	17,0	25,4	0,0	298	149	0.000699678	0.0101178	0.128,1.0	1.0,1.0	-0.436
ENSSSCG00000038044	GYG2	chrX	+	85026	85131	75673	75880	87485	89408	5261	95106	0,19	114166	30,46	254	149	0.000697857	0.0100998	1.0,0.766	0.69,0.679	0.199
ENSSSCG00000017809	GEMIN4	chr12	+	47102897	47102969	47098680	47098767	47111894	47115251	7526	45174	0,0	57117	5,4	221	149	0.00069793	0.0100998	1.0,1.0	0.885,0.952	0.082
ENSSSCG00000005518	NA	chr1	-	261526995	261527058	261519064	261519202	261535866	261535955	12886	90,4	6,1	16,27	5,13	212	149	0.000696495	0.0100936	0.913,0.738	0.692,0.593	0.183
ENSSSCG00000017248	COG1	chr12	-	7756468	7756639	7753171	7753328	7760155	7760499	981	172,31	0,0	83,77	0,8	298	149	0.000695955	0.0100931	1.0,1.0	1.0,0.828	0.086
ENSSSCG00000004870	CNDP2	chr1	-	149581594	149581686	149581419	149581508	149583908	149584292	13346	55,35	1,6	51,40	0,0	241	149	0.000694586	0.0100805	0.971,0.783	1.0,1.0	-0.123
ENSSSCG00000010025	LIMK2	chr14	+	47963920	47964147	47946451	47946547	47967054	47967073	13035	105,56	0,0	78190	0,11	298	149	0.000693626	0.0100739	1.0,1.0	1.0,0.896	0.052
ENSSSCG00000012523	NA	chrX	-	84176820	84176894	84175197	84176224	84177296	84177428	6918	138299	0,6	107469	7,21	223	149	0.000692634	0.0100668	1.0,0.971	0.911,0.937	0.061
ENSSSCG00000017333	FMNL1	chr12	-	18199466	18199565	18198767	18199217	18199732	18199853	830	0,0	14,56	4,6	24,52	248	149	0.000681253	0.00990859	0.0,0.0	0.091,0.065	-0.078
ENSSSCG00000028258	AZI2	chr13	-	14774142	14774242	14772683	14772832	14776812	14777030	18648	99,30	0,0	64,56	8,0	249	149	0.000679896	0.00989605	1.0,1.0	0.827,1.0	0.087
ENSSSCG00000015116	MCAM	chr9	-	46515997	46516115	46514437	46515542	46516428	46516568	6796	66126	20,86	169299	22,62	267	149	0.000678265	0.00987948	0.648,0.45	0.811,0.729	-0.221
ENSSSCG00000010128	NA	chr14	+	51259251	51259348	51258373	51258475	51259432	51259568	22459	186,77	0,0	92104	5,4	246	149	0.000668693	0.00974715	1.0,1.0	0.918,0.94	0.071
ENSSSCG00000037880	NSMF	chrAEMK02000682.1	+	507494	507563	506360	506436	508398	508451	118	136,59	0,5	106114	11,13	218	149	0.000664821	0.00969776	1.0,0.89	0.868,0.857	0.083
ENSSSCG00000038873	SLMAP	chr13	+	39700742	39700865	39691079	39691160	39701920	39701995	13547	205,22	12,0	182,81	1,1	272	149	0.000661487	0.00965949	0.903,1.0	0.99,0.978	-0.032
ENSSSCG00000016095	CLK1	chr15	-	104558912	104559003	104558457	104558524	104560008	104560237	22841	0,7	7,32	23,24	41,25	240	149	0.000661715	0.00965949	0.0,0.12	0.258,0.373	-0.256
ENSSSCG00000022227	BRD4	chr2	+	62313621	62313757	62312199	62312337	62316078	62316368	13420	230,11	0,0	352215	12,4	285	149	0.000660325	0.00965327	1.0,1.0	0.939,0.966	0.048
ENSSSCG00000026655	PTPN13	chr8	-	132098995	132099052	132087353	132087443	132100947	132101045	26026	167,9	0,0	134,85	5,6	206	149	0.000658044	0.00962695	1.0,1.0	0.951,0.911	0.069
ENSSSCG00000004263	ZUP1	chr1	+	44944274	44944385	44941495	44942068	44946364	44946486	13560	55,42	8,0	37,37	0,0	260	149	0.000655884	0.00960268	0.798,1.0	1.0,1.0	-0.101
ENSSSCG00000005313	CCDC107	chr1	+	236382892	236382953	236380836	236380991	236383039	236383130	14506	32,75	0,0	34,41	5,2	210	149	0.000655905	0.00960268	1.0,1.0	0.828,0.936	0.118
ENSSSCG00000036812	NA	chr12	-	61081097	61081162	61077628	61078275	61081537	61081623	21179	135618	0,108	304200	60,63	214	149	0.000655582	0.00960268	1.0,0.799	0.779,0.689	0.165
ENSSSCG00000005724	SETX	chr1	-	272112663	272112771	272109025	272109213	272115756	272115828	22484	12,20	14,0	34,24	0,0	257	149	0.000649936	0.0095362	0.332,1.0	1.0,1.0	-0.334
ENSSSCG00000023539	MBOAT2	chr3	+	127353571	127353704	127351742	127351807	127358781	127359017	28015	18,63	15,0	57,62	0,0	282	149	0.000645816	0.00948271	0.388,1.0	1.0,1.0	-0.306
ENSSSCG00000025260	CARD10	chr5	+	10311907	10311977	10311496	10311740	10312955	10313058	5224	44,43	0,1	35,37	6,2	219	149	0.00064368	0.00945826	1.0,0.967	0.799,0.926	0.121
ENSSSCG00000008644	KIDINS220	chr3	+	127453597	127453711	127451290	127451517	127465103	127465232	22302	54,14	19,0	62,52	0,2	263	149	0.000642253	0.00944423	0.617,1.0	1.0,0.936	-0.159
ENSSSCG00000001800	TM6SF1	chr7	-	51839339	51839443	51829642	51829725	51844726	51844866	6448	0,3	8,0	3,30	0,0	253	149	0.000641205	0.00943575	0.0,1.0	1.0,1.0	-0.5
ENSSSCG00000009823	VPS29	chr14	-	31866508	31866585	31864634	31864826	31867476	31867488	21517	42,18	20,50	11,13	44117	226	149	0.000640596	0.00943372	0.581,0.192	0.142,0.068	0.281
ENSSSCG00000039952	ZFAND3	chr7	+	33634072	33634255	33499677	33499718	33654342	33654408	14818	114295	11,0	499443	0,2	298	149	0.000639447	0.00942372	0.838,1.0	1.0,0.991	-0.077
ENSSSCG00000000970	PPP6R2	chr5	-	337010	337157	319075	319318	341397	341530	3600	13,5	103,26	38,13	87,44	296	149	0.000638378	0.0094149	0.06,0.088	0.18,0.129	-0.081
ENSSSCG00000017126	NARF	chr12	-	647414	647555	644704	644728	650679	650763	9361	0,7	9,0	5,2	0,0	290	149	0.00063792	0.0094149	0.0,1.0	1.0,1.0	-0.5
ENSSSCG00000015343	MIOS	chr9	+	77852951	77853030	77851762	77851977	77858388	77859730	20461	118119	20,0	65110	20,24	228	149	0.000636503	0.00940109	0.794,1.0	0.68,0.75	0.182
ENSSSCG00000003876	CDKN2C	chr6	-	161164841	161164981	161160290	161161453	161165434	161166527	6340	20,65	0,0	16,44	1,5	289	149	0.000635499	0.00939554	1.0,1.0	0.892,0.819	0.145
ENSSSCG00000005008	DNAAF2	chr1	-	179502981	179503059	179500413	179500522	179503146	179503206	16690	32,12	0,0	2,6	0,7	227	149	0.000635658	0.00939554	1.0,1.0	1.0,0.36	0.32
ENSSSCG00000014806	ANAPC15	chr9	-	6687714	6687844	6686890	6686950	6688142	6688226	25051	22400	0,28	132310	4,3	279	149	0.000632417	0.00936146	1.0,0.884	0.946,0.982	-0.022
ENSSSCG00000003848	LRP8	chr6	+	158948838	158949222	158945719	158945848	158950168	158950291	26927	12,6	0,0	15,17	0,17	298	149	0.000630117	0.00933431	1.0,1.0	1.0,0.333	0.334
ENSSSCG00000011026	ARHGAP12	chr10	-	42497972	42498047	42490401	42490463	42501578	42501704	22818	54,23	0,2	64,42	10,5	224	149	0.000628115	0.00931153	1.0,0.884	0.81,0.848	0.113
ENSSSCG00000000473	NA	chr5	-	30508446	30508548	30499283	30499392	30511368	30511524	20886	16,1	139,76	1,5	179191	251	149	0.00062691	0.00930055	0.064,0.008	0.003,0.015	0.027
ENSSSCG00000016397	NEB	chr15	+	760930	761023	747296	747389	761888	761996	15733	275287	40,6	549616	15,15	242	149	0.000619007	0.00919012	0.809,0.967	0.958,0.962	-0.072
ENSSSCG00000004901	PIGN	chr1	+	159398203	159398246	159392833	159392907	159400822	159400875	18581	53,27	0,0	46,38	5,3	192	149	0.000616965	0.00917569	1.0,1.0	0.877,0.908	0.107
ENSSSCG00000016793	ZNF622	chr16	-	5708321	5708434	5701248	5701392	5712358	5712521	20340	521858	33,32	239330	2,8	262	149	0.000617577	0.00917569	0.9,0.938	0.985,0.959	-0.053
ENSSSCG00000032921	INO80E	chr3	+	18202468	18202539	18202149	18202307	18205858	18205937	27949	25,51	0,9	29,71	0,1	220	149	0.000617212	0.00917569	1.0,0.793	1.0,0.98	-0.093
ENSSSCG00000039085	NA	chr13	+	206986083	206986230	206978865	206979113	206990213	206990354	12447	40,14	6,0	35,40	0,0	296	149	0.000611236	0.00910249	0.77,1.0	1.0,1.0	-0.115
ENSSSCG00000008772	RELL1	chr8	-	29155299	29155524	29151597	29151669	29190345	29190492	29040	53,21	0,7	75103	0,0	298	149	0.000611287	0.00910249	1.0,0.6	1.0,1.0	-0.2
ENSSSCG00000021092	FAM53C	chr2	+	140334235	140334465	140330835	140330877	140334850	140334908	7405	83,23	0,0	92,85	0,10	298	149	0.000605951	0.00903647	1.0,1.0	1.0,0.81	0.095
ENSSSCG00000030460	ARHGEF6	chrX	-	111810895	111810916	111809042	111809136	111812464	111812602	5581	3,6	0,0	46,33	4,9	170	149	0.000604999	0.009029	1.0,1.0	0.91,0.763	0.163
ENSSSCG00000024972	CCDC25	chr14	-	11490020	11490068	11485537	11485577	11494971	11495075	17246	148,35	10,0	70140	0,0	197	149	0.000603701	0.00901635	0.918,1.0	1.0,1.0	-0.041
ENSSSCG00000033954	NA	chr7	+	55864040	55864157	55863861	55863937	55864678	55864976	20075	70243	16,4	147,95	0,3	266	149	0.000599824	0.00896513	0.71,0.971	1.0,0.947	-0.133
ENSSSCG00000014009	CNOT6	chr2	-	78141073	78141228	78139920	78140151	78141818	78141973	6458	72,17	0,12	99,71	0,0	298	149	0.000599272	0.00896357	1.0,0.415	1.0,1.0	-0.292
ENSSSCG00000004620	MYO5A	chr1	+	119359727	119359808	119356522	119356623	119361792	119361991	17732	45,35	0,0	78,72	5,5	230	149	0.000597755	0.00894756	1.0,1.0	0.91,0.903	0.093
ENSSSCG00000031630	DPH7	chrAEMK02000682.1	+	423670	423762	421628	421762	424615	424788	124	45,41	0,0	64,15	7,0	241	149	0.000596265	0.00893193	1.0,1.0	0.85,1.0	0.075
ENSSSCG00000028612	PTPRS	chr2	+	73670240	73670288	73668638	73668751	73671480	73671578	20232	12,19	2,5	86,72	74,59	197	149	0.000595787	0.00893146	0.819,0.742	0.468,0.48	0.306
ENSSSCG00000011602	XPC	chr13	+	70371992	70372150	70370669	70370754	70372426	70372547	15165	72,20	16,0	97106	3,0	298	149	0.000594972	0.00892591	0.692,1.0	0.942,1.0	-0.125
ENSSSCG00000034139	EYA4	chr1	-	30340619	30340744	30326063	30326130	30389897	30389947	21018	21,6	0,0	60,60	15,0	274	149	0.000593243	0.00890665	1.0,1.0	0.685,1.0	0.157
ENSSSCG00000009319	PAN3	chr11	+	5524052	5524214	5507245	5507316	5546603	5546751	15630	0,0	4,4	12,4	42,14	298	149	0.000592419	0.00890095	0.0,0.0	0.125,0.125	-0.125
ENSSSCG00000011698	GYG1	chr13	+	89223697	89223833	89221148	89221297	89225693	89225868	19189	322189	0,7	226652	8,32	285	149	0.000590933	0.00888529	1.0,0.934	0.937,0.914	0.042
ENSSSCG00000014902	ANKRD42	chr9	+	17355649	17355850	17351071	17351207	17373099	17373225	25254	76,24	3,4	27,45	0,0	298	149	0.000590409	0.00888408	0.927,0.75	1.0,1.0	-0.161
ENSSSCG00000007817	IL4R	chr3	-	19544392	19544544	19536869	19537029	19546807	19546962	26745	21,21	6,0	52,73	0,0	298	149	0.000588407	0.00886061	0.636,1.0	1.0,1.0	-0.182
ENSSSCG00000012743	MTMR1	chrX	+	122438396	122438489	122434394	122434601	122446778	122446892	9287	42,67	8,0	86,41	0,0	242	149	0.000585605	0.00882505	0.764,1.0	1.0,1.0	-0.118
ENSSSCG00000014817	ARAP1	chr9	-	7249436	7249488	7249168	7249332	7250733	7250836	25092	26,13	0,13	22,31	0,0	201	149	0.000585074	0.00882369	1.0,0.426	1.0,1.0	-0.287
ENSSSCG00000038947	NA	chr7	+	77926462	77926626	77921877	77921922	77926949	77926975	15555	17,28	125,88	60,52	148102	298	149	0.000584171	0.00881671	0.064,0.137	0.169,0.203	-0.085
ENSSSCG00000039085	NA	chr13	+	206978865	206979113	206976416	206976528	206986083	206986230	12443	112,29	0,0	73,58	0,8	298	149	0.000580833	0.00877294	1.0,1.0	1.0,0.784	0.108
ENSSSCG00000010258	AIFM2	chr14	-	73065158	73065278	73064382	73064475	73066888	73067004	21351	38217	0,11	36140	0,0	269	149	0.000579888	0.00876528	1.0,0.916	1.0,1.0	-0.042
ENSSSCG00000009023	DCLK2	chr8	-	78749490	78749541	78744555	78744650	78750427	78750529	10540	0,0	27,5	2,9	43,31	200	149	0.00057937	0.00876407	0.0,0.0	0.033,0.178	-0.105
ENSSSCG00000004498	HAUS1	chr1	+	95774003	95774088	95770167	95770215	95780623	95780758	17965	55,74	12,0	36,14	0,0	234	149	0.000579331	0.00876407	0.745,1.0	1.0,1.0	-0.127
ENSSSCG00000008382	USP34	chr3	+	80493198	80493281	80490801	80491002	80498205	80498246	12572	220,9	12,0	72,45	0,0	232	149	0.000577562	0.00874993	0.922,1.0	1.0,1.0	-0.039
ENSSSCG00000000973	SELENOO	chr5	-	475201	475405	474118	474299	480211	480417	3574	47274	0,0	149139	3,7	298	149	0.000571345	0.0086623	1.0,1.0	0.961,0.908	0.066
ENSSSCG00000008845	NA	chr8	+	42039511	42039646	42033517	42033660	42040889	42041594	26105	33,30	0,1	36,45	11,1	284	149	0.000565918	0.00858652	1.0,0.94	0.632,0.959	0.174
ENSSSCG00000023710	REEP1	chr3	+	58553318	58553470	58544736	58544914	58555862	58555930	10309	32,99	6,8	145239	57,67	298	149	0.000565067	0.00858011	0.727,0.861	0.56,0.641	0.194
ENSSSCG00000025711	MEIOB	chr3	+	40116227	40116328	40112859	40113055	40118052	40118148	27373	3,6	0,0	12,9	9,0	250	149	0.00056499	0.00858011	1.0,1.0	0.443,1.0	0.278
ENSSSCG00000017371	TMEM101	chr12	+	19149449	19149559	19130889	19131023	19151639	19151766	22837	308532	5,15	283458	0,3	259	149	0.000563574	0.00857043	0.973,0.953	1.0,0.989	-0.031
ENSSSCG00000005723	NTNG2	chr1	+	272038105	272038749	272011947	272012523	272065935	272066108	16597	0,14	11,0	11,13	0,0	298	149	0.000562335	0.00855808	0.0,1.0	1.0,1.0	-0.5
ENSSSCG00000000007	TRMU	chr5	-	3213139	3213257	3211507	3211561	3216764	3216887	3529	29,72	0,9	19,34	0,0	267	149	0.000561611	0.00855358	1.0,0.817	1.0,1.0	-0.092
ENSSSCG00000016248	AGFG1	chr15	+	128971153	128971312	128962908	128963001	128972562	128972654	23701	178213	27,0	236152	1,3	298	149	0.000560762	0.00854714	0.767,1.0	0.992,0.962	-0.094
ENSSSCG00000004983	NA	chr1	+	169814802	169814829	169813182	169813254	169815374	169815485	18968	0,0	71,27	0,9	41,40	176	149	0.000557365	0.00850184	0.0,0.0	0.0,0.16	-0.08
ENSSSCG00000017578	ITGA3	chr12	+	26267121	26267264	26266661	26266787	26267994	26269324	18248	91,56	9,0	46,64	0,0	292	149	0.000556398	0.00849354	0.838,1.0	1.0,1.0	-0.081
ENSSSCG00000006507	DAP3	chr4	-	94280969	94281156	94277779	94277826	94297135	94297220	28521	0,3	96,81	11,7	63120	298	149	0.000553723	0.00845916	0.0,0.018	0.08,0.028	-0.045
ENSSSCG00000005456	MUSK	chr1	+	251739096	251739272	251735283	251735547	251746708	251746910	16491	19,21	24,0	34,29	0,0	298	149	0.000551636	0.00843371	0.284,1.0	1.0,1.0	-0.358
ENSSSCG00000005320	RGP1	chr1	+	236469244	236469381	236468747	236468882	236469950	236470034	26323	105,93	0,0	72114	0,9	286	149	0.000549856	0.00841292	1.0,1.0	1.0,0.868	0.066
ENSSSCG00000002905	RBM42	chr6	+	45079460	45079526	45077133	45077208	45079603	45079779	13139	22129	0,1	54,58	3,6	215	149	0.000549077	0.00841043	1.0,0.989	0.926,0.87	0.096
ENSSSCG00000011496	ADAMTS9	chr13	-	46082907	46083075	46075636	46075810	46107666	46107843	22580	0,3	19,0	13,10	0,1	298	149	0.000549273	0.00841043	0.0,1.0	1.0,0.833	-0.416
ENSSSCG00000038715	NA	chr12	+	61005658	61005788	61001320	61001395	61007867	61007980	1142	486722	41,46	517789	79,88	279	149	0.000548186	0.00840665	0.864,0.893	0.778,0.827	0.076
ENSSSCG00000035594	PRSS22	chr3	-	39369971	39370088	39369385	39369412	39370666	39375932	25833	0,67	18,0	14,25	0,0	266	149	0.000547205	0.00839802	0.0,1.0	1.0,1.0	-0.5
ENSSSCG00000003021	MEGF8	chr6	-	49582724	49582917	49582109	49582280	49583509	49583669	9119	24,74	0,0	64,62	7,1	298	149	0.000545801	0.0083829	1.0,1.0	0.821,0.969	0.105
ENSSSCG00000003464	DNAJC16	chr6	+	74734502	74734687	74732168	74732439	74739073	74739140	8093	30,1	0,0	26,49	5,2	298	149	0.000544746	0.00837312	1.0,1.0	0.722,0.925	0.176
ENSSSCG00000022830	KANSL1L	chr15	-	112895497	112896614	112869862	112870004	112916439	112916642	14328	9,7	0,0	16,25	0,7	298	149	0.000544187	0.00837312	1.0,1.0	1.0,0.641	0.179
ENSSSCG00000009787	CCDC62	chr14	-	30065415	30065570	30062957	30063150	30066057	30066273	22945	23,15	2,0	23,31	4,17	298	149	0.000544693	0.00837312	0.852,1.0	0.742,0.477	0.317
ENSSSCG00000022317	SLC38A10	chr12	+	1487772	1487818	1484193	1484311	1492106	1492209	1165	105,97	0,17	83,82	2,0	195	149	0.00054336	0.00837109	1.0,0.813	0.969,1.0	-0.078
ENSSSCG00000002656	ZCCHC14	chr6	+	1902356	1902428	1890631	1890705	1904951	1905061	8687	176,6	3,0	32,37	5,4	221	149	0.000541255	0.00834508	0.975,1.0	0.812,0.862	0.151
ENSSSCG00000027447	TMTC1	chr5	+	44201261	44201406	44200644	44200780	44202757	44202895	3430	19,24	15,0	23,17	0,0	294	149	0.000540609	0.00834153	0.391,1.0	1.0,1.0	-0.304
ENSSSCG00000001092	TDP2	chr7	-	19498159	19498333	19497335	19497427	19502061	19502147	4275	41,99	8,0	85107	0,0	298	149	0.000540591	0.00834153	0.719,1.0	1.0,1.0	-0.141
ENSSSCG00000028045	MUL1	chr6	-	78752998	78753086	78752469	78752590	78758563	78758813	7869	89,37	0,0	99143	6,6	237	149	0.0005383	0.00834153	1.0,1.0	0.912,0.937	0.075
ENSSSCG00000008728	ZBTB49	chr8	-	6067107	6067154	6060466	6060540	6070206	6071312	10158	11,5	0,0	1,6	0,8	196	149	0.000539587	0.00834153	1.0,1.0	1.0,0.363	0.319
ENSSSCG00000022112	DOCK9	chr11	-	67816607	67816651	67809427	67809543	67817205	67817342	11681	74,1	0,0	12,9	2,3	193	149	0.000539345	0.00834153	1.0,1.0	0.822,0.698	0.24
ENSSSCG00000042169	NA	chr11	+	71186875	71186955	71175483	71175537	71187144	71187311	12410	15,3	0,0	7,11	0,7	229	149	0.000537198	0.00834153	1.0,1.0	1.0,0.506	0.247
ENSSSCG00000004317	UBE2J1	chr1	-	57347200	57347320	57337078	57340900	57349314	57349444	21186	1017469	0,0	694397	6,13	269	149	0.000539749	0.00834153	1.0,1.0	0.985,0.944	0.036
ENSSSCG00000009815	CAMKK2	chr14	+	31355803	31355932	31354408	31354496	31359997	31360098	21479	28,9	0,0	16,45	4,2	278	149	0.00054014	0.00834153	1.0,1.0	0.682,0.923	0.198
ENSSSCG00000008040	TSC2	chr3	-	39920123	39920240	39917665	39917788	39921154	39921310	24618	15,2	0,0	54,62	3,9	266	149	0.000540052	0.00834153	1.0,1.0	0.91,0.794	0.148
ENSSSCG00000014976	ARHGAP42	chr9	+	31815216	31815278	31791150	31791246	31872234	31872306	25478	141,19	10,0	78,46	0,0	211	149	0.000540445	0.00834153	0.909,1.0	1.0,1.0	-0.045
ENSSSCG00000037334	ADSS1	chrAEMK02000452.1	+	3019278	3019371	3018487	3018554	3019454	3019536	15082	54,62	0,0	124151	3,10	242	149	0.000535563	0.00832784	1.0,1.0	0.962,0.903	0.068
ENSSSCG00000004487	MTO1	chr1	-	92467399	92467517	92462305	92462595	92467852	92468052	13933	64,18	0,10	59,74	0,0	267	149	0.000534325	0.00832406	1.0,0.501	1.0,1.0	-0.25
ENSSSCG00000040854	NA	chr3	+	68886215	68886339	68883249	68883636	68888688	68888777	26893	454848	0,9	415765	2,26	273	149	0.000534905	0.00832406	1.0,0.981	0.991,0.941	0.024
ENSSSCG00000037530	TACC2	chr14	+	131734686	131734812	131698103	131698217	131749720	131749855	28488	3,4	0,0	55,49	6,7	275	149	0.000534887	0.00832406	1.0,1.0	0.832,0.791	0.189
ENSSSCG00000044078	ING4	chr5	+	64034155	64034322	64031917	64031989	64034505	64034620	3156	61192	0,1	101203	7,5	298	149	0.000531797	0.00830907	1.0,0.99	0.878,0.953	0.08
ENSSSCG00000038963	PRKX	chrX	-	700133	700397	674884	674980	714604	714773	5245	0,18	12,0	42,38	0,0	298	149	0.000532571	0.00830907	0.0,1.0	1.0,1.0	-0.5
ENSSSCG00000026784	LMNB2	chr2	+	76142749	76142869	76142140	76142248	76143016	76146553	6728	39,50	0,7	54144	0,0	269	149	0.00053125	0.00830907	1.0,0.798	1.0,1.0	-0.101
ENSSSCG00000008971	USO1	chr8	+	71436664	71436775	71427629	71427650	71437104	71437223	26252	417,51	0,0	295227	7,7	260	149	0.000532697	0.00830907	1.0,1.0	0.96,0.949	0.046
ENSSSCG00000009652	KCTD9	chr14	-	9505593	9505715	9498314	9498411	9517414	9517675	26562	11,3	0,0	9,17	1,4	271	149	0.000532173	0.00830907	1.0,1.0	0.832,0.7	0.234
ENSSSCG00000011218	SLC4A7	chr13	-	13972825	13972972	13968980	13969087	13974862	13974950	17308	117,4	0,0	71,62	6,2	296	149	0.000530563	0.00830815	1.0,1.0	0.856,0.94	0.102
ENSSSCG00000024453	RAF1	chr13	-	68607143	68607256	68604445	68604548	68611369	68611602	11480	266,50	0,10	404270	0,0	262	149	0.000528972	0.00830598	1.0,0.74	1.0,1.0	-0.13
ENSSSCG00000021333	NA	chr6	+	47902554	47902628	47869679	47869813	47903917	47904173	11646	12,20	0,0	20105	0,13	223	149	0.000529438	0.00830598	1.0,1.0	1.0,0.844	0.078
ENSSSCG00000015796	PDLIM3	chr15	-	46527302	46527370	46520505	46520639	46527733	46527921	13803	0,30	26140	90,92	204243	217	149	0.00053001	0.00830598	0.0,0.128	0.232,0.206	-0.155
ENSSSCG00000015631	GRB10	chr9	-	136711708	136711859	136691840	136691938	136741608	136741756	25617	104156	0,0	196332	3,12	298	149	0.00052963	0.00830598	1.0,1.0	0.97,0.933	0.048
ENSSSCG00000004765	RMDN3	chr1	+	130583832	130584121	130578371	130578515	130584891	130584994	19248	43,11	0,0	5,27	3,2	298	149	0.000525853	0.0082667	1.0,1.0	0.455,0.871	0.337
ENSSSCG00000012953	YIF1A	chr2	+	6099038	6099143	6097793	6097979	6101578	6101672	16370	22,33	0,7	30,16	0,0	254	149	0.000524019	0.00824435	1.0,0.734	1.0,1.0	-0.133
ENSSSCG00000015045	NCAM1	chr9	+	40910627	40910657	40904094	40904237	40915134	40915285	17325	0,0	41,31	24,19	286378	179	149	0.000523107	0.00823802	0.0,0.0	0.065,0.04	-0.053
ENSSSCG00000010433	SGMS1	chr14	-	99184245	99185093	99167878	99167996	99262662	99262743	24055	30,9	0,0	31,24	7,0	298	149	0.000523206	0.00823802	1.0,1.0	0.689,1.0	0.155
ENSSSCG00000034280	LARP1B	chr8	-	96833215	96833381	96827803	96827948	96841902	96842043	17546	82,40	8,0	50,68	0,0	298	149	0.000521383	0.00822225	0.837,1.0	1.0,1.0	-0.082
ENSSSCG00000001958	BAZ1A	chr7	+	64894291	64894430	64892284	64892406	64896439	64896561	3975	90,50	0,0	35,32	3,3	288	149	0.000517808	0.0081723	1.0,1.0	0.858,0.847	0.147
ENSSSCG00000015052	USP28	chr9	-	41425826	41426012	41424713	41424809	41426172	41426312	24397	16,13	0,0	41,33	2,5	298	149	0.000516023	0.00815056	1.0,1.0	0.911,0.767	0.161
ENSSSCG00000012884	PPP6R3	chr2	-	4479807	4479961	4467471	4467704	4523289	4523365	19527	130,3	10,0	111108	1,1	298	149	0.000514619	0.0081348	0.867,1.0	0.982,0.982	-0.048
ENSSSCG00000025130	KLF12	chr11	-	46069179	46069242	46008807	46012737	46117912	46118048	2350	4,11	0,0	28,15	5,2	212	149	0.00051193	0.00809869	1.0,1.0	0.797,0.841	0.181
ENSSSCG00000017676	BCAS3	chr12	-	36908561	36908627	36895397	36895550	36920339	36920507	974	0,10	35,19	10,3	4,3	215	149	0.000508975	0.00805831	0.0,0.267	0.634,0.409	-0.388
ENSSSCG00000017983	PER1	chr12	-	53366714	53366891	53365984	53366211	53367082	53367213	561	17,9	0,0	12,18	3,2	298	149	0.000508124	0.00805731	1.0,1.0	0.667,0.818	0.258
ENSSSCG00000004592	SLTM	chr1	+	113085721	113085823	113085439	113085455	113086424	113086512	18158	30,4	27,0	2,7	43,26	251	149	0.000508395	0.00805731	0.397,1.0	0.027,0.138	0.616
ENSSSCG00000027723	NA	chr15	+	137569484	137569721	137567335	137567399	137571605	137571739	23928	0,0	10114	9,7	38139	298	149	0.00050851	0.00805731	0.0,0.0	0.106,0.025	-0.066
ENSSSCG00000015402	CACNA2D1	chr9	+	97866870	97866952	97780741	97781688	97883644	97883761	25296	564,47	0,14	576593	0,6	231	149	0.000504911	0.00801931	1.0,0.684	1.0,0.985	-0.15
ENSSSCG00000039969	THAP1	chr17	-	11810260	11810336	11809098	11809168	11817658	11817795	1347	55,17	17,9	22,35	21,45	225	149	0.000503695	0.00800635	0.682,0.556	0.41,0.34	0.244
ENSSSCG00000034350	SERHL2	chr5	-	6222849	6222884	6219239	6219322	6228192	6228212	10942	78103	13,0	76145	0,2	184	149	0.00050203	0.00798623	0.829,1.0	1.0,0.983	-0.077
ENSSSCG00000009010	ARFIP1	chr8	-	76211928	76212150	76204103	76204261	76215986	76216099	20810	175106	10,0	217172	0,0	298	149	0.000501815	0.00798623	0.897,1.0	1.0,1.0	-0.051
ENSSSCG00000010683	GRK5	chr14	+	129281360	129281473	129227058	129227154	129296333	129296411	20916	18,9	0,0	29,41	7,1	262	149	0.000501949	0.00798623	1.0,1.0	0.702,0.959	0.169
ENSSSCG00000036310	RFXANK	chr2	-	58682858	58683053	58680581	58680662	58683568	58683780	17720	36115	38,69	61193	18,64	298	149	0.000500781	0.00798539	0.321,0.455	0.629,0.601	-0.227
ENSSSCG00000000199	SPATS2	chr5	+	15471647	15471693	15461949	15462085	15472996	15473055	17550	0,0	40,17	3,9	72,38	195	149	0.000499188	0.00796632	0.0,0.0	0.031,0.153	-0.092
ENSSSCG00000003859	TUT4	chr6	+	159736289	159736502	159736001	159736121	159740009	159740184	9938	56,6	0,0	139,70	7,5	298	149	0.0004984	0.00796008	1.0,1.0	0.908,0.875	0.109
ENSSSCG00000003197	MED25	chr6	+	54843906	54844035	54843131	54843260	54844739	54844825	7995	48147	24,0	191270	3,0	278	149	0.000497285	0.00794862	0.517,1.0	0.972,1.0	-0.228
ENSSSCG00000003451	PDPN	chr6	+	73046702	73046741	73042004	73042134	73047307	73047419	8138	53,87	117163	208284	279262	188	149	0.00049679	0.00794706	0.264,0.297	0.371,0.462	-0.136
ENSSSCG00000004983	NA	chr1	+	169843985	169844114	169842200	169842283	169847851	169848010	18969	105,78	0,11	72,72	26,12	278	149	0.000496451	0.00794706	1.0,0.792	0.597,0.763	0.216
ENSSSCG00000007721	GTF2I	chr3	+	11762502	11762565	11760553	11760610	11771883	11771994	18258	83,62	9,5	186147	43,42	212	149	0.000495499	0.00793909	0.866,0.897	0.752,0.711	0.15
ENSSSCG00000008048	RNPS1	chr3	+	39742937	39743093	39739321	39739367	39744288	39744480	27297	191414	0,0	351696	0,20	298	149	0.000493963	0.0079208	1.0,1.0	1.0,0.946	0.027
ENSSSCG00000010138	ZDHHC8	chr14	+	51511477	51511780	51511134	51511273	51512970	51513971	22529	34,22	0,0	31,58	10,0	298	149	0.00049307	0.00791282	1.0,1.0	0.608,1.0	0.196
ENSSSCG00000012988	EHBP1L1	chr2	-	6665223	6665279	6664997	6665121	6665384	6665454	18549	87835	0,11	207512	10,18	205	149	0.000491325	0.00789115	1.0,0.982	0.938,0.954	0.045
ENSSSCG00000004412	MICAL1	chr1	-	75520353	75520561	75519973	75520078	75520651	75520953	14095	79210	6,4	392588	1,3	298	149	0.000488038	0.00784465	0.868,0.963	0.995,0.99	-0.077
ENSSSCG00000032622	SLC39A14	chr14	+	6763061	6763201	6761235	6761381	6766437	6766515	25226	86,57	9,0	74,42	0,0	289	149	0.000484923	0.00780084	0.831,1.0	1.0,1.0	-0.085
ENSSSCG00000051610	NA	chr18	+	17889682	17889795	17859077	17859173	17911856	17912006	490	23,7	0,0	9,12	0,10	262	149	0.000482636	0.00777628	1.0,1.0	1.0,0.406	0.297
ENSSSCG00000006082	MATN2	chr4	-	38758034	38758157	38752899	38753313	38760628	38760751	26712	56,3	0,0	42,60	2,6	272	149	0.000483009	0.00777628	1.0,1.0	0.92,0.846	0.117
ENSSSCG00000024692	RRBP1	chr17	-	26093110	26095319	26079695	26079844	26119957	26119998	25911	364154	0,0	451757	3,20	298	149	0.00047975	0.00773625	1.0,1.0	0.987,0.95	0.032
ENSSSCG00000001903	EDC3	chr7	+	58868184	58868520	58853635	58853955	58887159	58887313	17837	197,52	18,0	160181	0,4	298	149	0.000479067	0.00773147	0.845,1.0	1.0,0.958	-0.056
ENSSSCG00000031630	DPH7	chrAEMK02000682.1	+	423688	423762	421628	421762	424615	424788	125	35,30	0,0	47,14	7,0	223	149	0.000478191	0.00772355	1.0,1.0	0.818,1.0	0.091
ENSSSCG00000011192	HACL1	chr13	-	2816371	2816507	2810083	2810189	2827923	2828036	11126	227,38	12,0	61,82	0,0	285	149	0.000477509	0.00772355	0.908,1.0	1.0,1.0	-0.046
ENSSSCG00000004020	SFT2D1	chr1	+	2585688	2585775	2576728	2576954	2590420	2590479	15549	14,68	0,0	19211	12,2	236	149	0.000478127	0.00772355	1.0,1.0	0.5,0.985	0.258
ENSSSCG00000010391	ERCC6	chr14	-	90013343	90013460	90010866	90010962	90018505	90018682	22328	17,10	0,0	30,14	7,0	266	149	0.000475092	0.00769211	1.0,1.0	0.706,1.0	0.147
ENSSSCG00000009360	ALG5	chr11	-	12787569	12787721	12780021	12780107	12791976	12792036	2466	530646	23,5	354231	1,2	298	149	0.000473795	0.00767732	0.92,0.985	0.994,0.983	-0.036
ENSSSCG00000013399	TEAD1	chr2	-	46624508	46624726	46576743	46576999	46670121	46670615	14997	15,0	44,3	5,5	89105	298	149	0.000470165	0.00762467	0.146,0.0	0.027,0.023	0.048
ENSSSCG00000034379	MAP2K3	chr12	+	61413941	61414081	61411481	61411559	61415892	61415938	1127	389868	31,53	530635	20,17	289	149	0.000469567	0.00762114	0.866,0.894	0.932,0.951	-0.061
ENSSSCG00000020879	FBXW7	chr8	+	76664130	76664533	76609088	76609327	76666950	76667033	12560	0,0	22,6	8,2	11,32	298	149	0.000469383	0.00762114	0.0,0.0	0.267,0.03	-0.149
ENSSSCG00000031781	PSMB10	chr6	-	28546733	28546874	28546346	28546462	28546968	28547066	13984	326654	0,3	201166	4,7	290	149	0.000468484	0.0076159	1.0,0.991	0.963,0.924	0.052
ENSSSCG00000004537	TXNL1	chr1	-	105976742	105977697	105974024	105975341	105981848	105981953	13819	15,2	449470	20,17	420258	298	149	0.000467271	0.00760236	0.016,0.002	0.023,0.032	-0.018
ENSSSCG00000007286	ACSS2	chr17	+	38303859	38303898	38302959	38303074	38307545	38307683	16987	0,0	18,28	0,8	13,30	188	149	0.000466545	0.00759671	0.0,0.0	0.0,0.174	-0.087
ENSSSCG00000014443	CAMK2A	chr2	-	151265590	151265623	151264601	151264650	151270346	151270387	6206	103,70	12,21	416408	163237	182	149	0.000465433	0.00758478	0.875,0.732	0.676,0.585	0.173
ENSSSCG00000038044	GYG2	chrX	+	85023	85131	75673	75880	87485	89409	5260	96112	0,19	116166	30,46	257	149	0.000463199	0.00755453	1.0,0.774	0.692,0.677	0.203
ENSSSCG00000026502	LIX1L	chr4	+	99400000	99400078	99394796	99394937	99401347	99404893	24934	53,21	0,0	69,65	0,11	227	149	0.000461606	0.00753468	1.0,1.0	1.0,0.795	0.103
ENSSSCG00000000007	TRMU	chr5	-	3213139	3213312	3211507	3211561	3216764	3216887	3530	44,75	0,9	26,54	0,0	298	149	0.00045998	0.00751426	1.0,0.806	1.0,1.0	-0.097
ENSSSCG00000028964	PIM2	chrX	-	42995402	42995775	42993550	42994692	42997280	42997331	13108	0,9	11,0	9,8	0,0	298	149	0.000458896	0.00750267	0.0,1.0	1.0,1.0	-0.5
ENSSSCG00000025179	NECAP1	chr5	+	63124716	63124780	63122339	63122452	63128114	63128215	3192	8,0	39,11	0,0	37,71	213	149	0.000451754	0.00739194	0.125,0.0	0.0,0.0	0.063
ENSSSCG00000016157	MYL1	chr15	-	113050490	113050515	113050209	113050237	113062927	113063231	23458	16,55	25232	68202	9851133	174	149	0.000450832	0.00738288	0.354,0.169	0.056,0.132	0.168
ENSSSCG00000004353	CCNC	chr1	-	66474840	66474935	66473051	66474295	66475784	66475903	15385	24,17	241107	30,21	89,88	244	149	0.000449588	0.00736854	0.057,0.088	0.171,0.127	-0.077
ENSSSCG00000013481	FZR1	chr2	-	75135326	75135396	75131534	75131657	75146655	75146800	10295	0,0	85,20	4,9	49,91	219	149	0.000448702	0.00736003	0.0,0.0	0.053,0.063	-0.058
ENSSSCG00000051368	CA9	chr1	+	236396446	236396539	236396222	236396365	236398358	236398425	24019	7,17	0,6	4,23	0,0	242	149	0.000443923	0.00728761	1.0,0.636	1.0,1.0	-0.182
ENSSSCG00000037201	MPV17	chr3	+	111831376	111831429	111831082	111831115	111832957	111833920	27718	33,24	0,15	9,18	0,0	202	149	0.00044219	0.00726511	1.0,0.541	1.0,1.0	-0.23
ENSSSCG00000002640	DEF8	chr6	-	144855	147239	142598	142685	148669	148779	8961	4,24	0,0	18,41	0,8	298	149	0.000441344	0.00725718	1.0,1.0	1.0,0.719	0.141
ENSSSCG00000000105	KDELR3	chr5	-	9508103	9508262	9506907	9507180	9510931	9511032	3339	364788	20,2	973949	9,1	298	149	0.000439117	0.00723995	0.901,0.995	0.982,0.998	-0.042
ENSSSCG00000004624	MAPK6	chr1	-	119753388	119753432	119739120	119740313	119758790	119758885	16537	0,0	14,6	4,3	11,20	193	149	0.000439611	0.00723995	0.0,0.0	0.219,0.104	-0.162
ENSSSCG00000010359	LDB3	chr14	+	87695611	87695794	87683152	87683189	87699007	87699150	21722	49,3	0,0	488338	22,20	298	149	0.000439935	0.00723995	1.0,1.0	0.917,0.894	0.095
ENSSSCG00000015525	TOR3A	chr9	+	120862509	120862775	120861380	120861494	120864260	120864439	24520	52,84	0,0	59,82	6,2	298	149	0.000439512	0.00723995	1.0,1.0	0.831,0.953	0.108
ENSSSCG00000017397	MLX	chr12	-	20256405	20256495	20256027	20256134	20256991	20257028	732	93,62	0,11	67245	17,64	239	149	0.000437726	0.00723615	1.0,0.778	0.711,0.705	0.181
ENSSSCG00000033509	SAMD11	chr6	+	63305702	63305818	63304521	63304684	63306015	63306094	6229	11,24	0,6	31,29	0,0	265	149	0.000438203	0.00723615	1.0,0.692	1.0,1.0	-0.154
ENSSSCG00000006556	TPM3	chr4	+	95558920	95558996	95558201	95558272	95559547	95559623	9379	81198	84140	197344	81165	225	149	0.000437231	0.00723615	0.39,0.484	0.617,0.58	-0.162
ENSSSCG00000039544	NA	chr14	+	80477860	80477863	80477622	80477733	80480326	80480329	21654	42395	52011817	232343	40854748	152	149	0.000437689	0.00723615	0.073,0.032	0.053,0.066	-0.007
ENSSSCG00000015056	REXO2	chr9	+	41982368	41982446	41979244	41979328	41988247	41988590	27131	285331	12,23	174713	7,10	227	149	0.000438259	0.00723615	0.94,0.904	0.942,0.979	-0.038
ENSSSCG00000001008	BPHL	chr7	+	1888411	1888515	1882718	1882870	1891056	1891222	8381	99109	0,5	100325	9,29	253	149	0.000435267	0.0072165	1.0,0.928	0.867,0.868	0.097
ENSSSCG00000014163	SLF1	chr2	+	101343226	101343390	101342288	101342447	101352603	101352735	6593	141,15	0,0	191135	11,2	298	149	0.000434796	0.00721467	1.0,1.0	0.897,0.971	0.066
ENSSSCG00000005426	FSD1L	chr1	+	246884398	246884530	246883453	246883731	246913375	246916650	8127	13,1	0,0	19,13	8,0	281	149	0.000433006	0.00719891	1.0,1.0	0.557,1.0	0.222
ENSSSCG00000004738	MAPKBP1	chr1	-	129546023	129546170	129545629	129545805	129546713	129546903	11636	64,8	0,0	64,28	3,4	296	149	0.000433488	0.00719891	1.0,1.0	0.915,0.779	0.153
ENSSSCG00000034720	IQCK	chr3	-	25924972	25925084	25897548	25898579	25949476	25949561	26899	0,15	15,0	29,12	0,0	261	149	0.000433366	0.00719891	0.0,1.0	1.0,1.0	-0.5
ENSSSCG00000015273	ATP2B4	chr9	+	64406000	64406036	64404754	64404880	64407563	64407725	25571	225,3	11,0	252339	0,2	185	149	0.000431749	0.00718792	0.943,1.0	1.0,0.993	-0.025
ENSSSCG00000000466	XPOT	chr5	+	28926852	28927121	28926398	28926470	28929212	28929964	11003	8,6	47,45	0,0	22,20	298	149	0.000431253	0.00718564	0.078,0.063	0.0,0.0	0.071
ENSSSCG00000038397	PTK2	chr4	+	2678085	2678292	2656629	2656764	2687315	2687398	28418	10,0	20,6	0,1	8,28	298	149	0.000426985	0.00712045	0.2,0.0	0.0,0.018	0.091
ENSSSCG00000014343	NA	chr2	+	141185525	141185589	141183504	141183579	141186223	141186392	15994	0,6	28,15	4,6	3,4	213	149	0.000426368	0.00711609	0.0,0.219	0.483,0.512	-0.388
ENSSSCG00000026977	TRAIP	chr13	-	32339730	32339866	32339436	32339534	32339969	32340060	12990	22,10	0,0	20,18	0,8	285	149	0.000423835	0.0070797	1.0,1.0	1.0,0.541	0.23
ENSSSCG00000034229	MIS18A	chr13	-	195914724	195914821	195911298	195914163	195917732	195917855	11838	54,22	0,0	23,10	6,0	246	149	0.000422242	0.00706427	1.0,1.0	0.699,1.0	0.151
ENSSSCG00000006277	SPIDR	chr4	-	79879249	79879343	79878356	79878474	79892496	79892643	29099	7,61	0,8	26,17	0,0	243	149	0.000422558	0.00706427	1.0,0.824	1.0,1.0	-0.088
ENSSSCG00000004518	SKA1	chr1	+	99988364	99988502	99984991	99985089	99992093	99992263	10960	68,52	10,0	45,23	0,0	287	149	0.000421807	0.0070635	0.779,1.0	1.0,1.0	-0.111
ENSSSCG00000011442	NISCH	chr13	+	34612259	34612412	34610938	34611034	34613205	34613274	19987	493,46	14,0	213224	0,0	298	149	0.00041954	0.00703142	0.946,1.0	1.0,1.0	-0.027
ENSSSCG00000028740	CTDSPL	chr13	+	22819958	22820144	22816351	22816444	22825017	22825311	15119	46,24	0,0	46,63	6,2	298	149	0.000418123	0.00701354	1.0,1.0	0.793,0.94	0.133
ENSSSCG00000014909	NA	chr9	-	19635711	19635806	19632253	19632373	19639973	19640021	25281	103,17	0,0	76,42	0,9	244	149	0.000415246	0.00697112	1.0,1.0	1.0,0.74	0.13
ENSSSCG00000020870	NA	chr9	-	92463731	92463768	92462409	92462455	92470454	92470531	25237	19,15	7,0	25,15	0,0	186	149	0.00041267	0.00693369	0.685,1.0	1.0,1.0	-0.157
ENSSSCG00000002023	PABPN1	chr7	-	75752664	75752688	75751994	75752074	75753613	75753765	4898	2111	0,2	34108	8,7	173	149	0.000411609	0.00692166	1.0,0.98	0.785,0.93	0.132
ENSSSCG00000030486	TBC1D23	chr13	-	158703991	158704097	158697812	158697936	158706634	158706746	21635	111,1	0,0	24,73	10,0	255	149	0.000411493	0.00692166	1.0,1.0	0.584,1.0	0.208
ENSSSCG00000011522	CNTN3	chr13	-	56000691	56000770	55926343	55926478	56018674	56018856	16078	9,9	1,0	6,11	7,2	228	149	0.000410905	0.00692145	0.855,1.0	0.359,0.782	0.357
ENSSSCG00000004725	ZNF106	chr1	+	128930673	128932857	128920745	128920807	128933908	128934539	17077	305249	11,4	757683	0,8	298	149	0.000410237	0.00691602	0.933,0.969	1.0,0.977	-0.037
ENSSSCG00000003591	PUM1	chr6	-	87601729	87601831	87596523	87596675	87603144	87603238	9481	17,19	14,0	78,85	0,1	251	149	0.000408395	0.00689076	0.419,1.0	1.0,0.981	-0.281
ENSSSCG00000007282	PIGU	chr17	-	38041508	38041571	38034481	38034591	38057681	38057746	20619	1,29	0,0	64,27	5,5	212	149	0.000408104	0.00689076	1.0,1.0	0.9,0.791	0.154
ENSSSCG00000007426	ACOT8	chr17	-	48052429	48052566	48044995	48045221	48054090	48054335	1522	128186	0,13	85,94	19,9	286	149	0.000406918	0.00687793	1.0,0.882	0.7,0.845	0.169
ENSSSCG00000016865	FBXO4	chr16	+	26711876	26712097	26709523	26709759	26715898	26715974	2828	62,61	10,0	37,37	0,0	298	149	0.000406603	0.00687793	0.756,1.0	1.0,1.0	-0.122
ENSSSCG00000038735	SNAP23	chr1	-	128859601	128859634	128849630	128850980	128864101	128864219	8231	13,3	6,0	4,11	0,0	182	149	0.000406948	0.00687793	0.639,1.0	1.0,1.0	-0.18
ENSSSCG00000013523	SAFB2	chr2	+	73345114	73345625	73344164	73344195	73346054	73346104	20226	80,19	0,0	73,96	1,9	298	149	0.000406299	0.00687793	1.0,1.0	0.973,0.842	0.093
ENSSSCG00000034786	HACD2	chr13	+	136921976	136922098	136897057	136897146	136924582	136924761	18314	237,16	0,0	158116	6,5	271	149	0.000405567	0.00687782	1.0,1.0	0.935,0.927	0.069
ENSSSCG00000016492	AGK	chr18	-	8269719	8269790	8267379	8267464	8279533	8279631	429	21,80	11,0	57,79	0,0	220	149	0.000404715	0.00686917	0.564,1.0	1.0,1.0	-0.218
ENSSSCG00000015045	NCAM1	chr9	+	40919904	40919919	40918567	40918699	40938603	40938728	17327	0,2	32,6	18,30	66,85	164	149	0.000404006	0.00686297	0.0,0.232	0.199,0.243	-0.105
ENSSSCG00000014904	DLG2	chr9	-	17656097	17656274	17645748	17645824	17736517	17736632	15906	13,28	0,6	51,54	0,0	298	149	0.000401816	0.00683155	1.0,0.7	1.0,1.0	-0.15
ENSSSCG00000032723	ACER3	chr9	+	11108016	11108098	11105673	11105726	11113107	11113143	9469	293,57	15,0	119,56	0,0	231	149	0.000400246	0.00681064	0.926,1.0	1.0,1.0	-0.037
ENSSSCG00000005941	KHDRBS3	chr4	-	6372970	6373087	6355928	6356068	6391916	6392035	28234	8,33	0,0	67,62	1,11	266	149	0.000400229	0.00681064	1.0,1.0	0.974,0.759	0.133
ENSSSCG00000015052	USP28	chr9	-	41425898	41426012	41424713	41424809	41426172	41426312	24399	4,9	0,0	32,21	2,5	263	149	0.000396236	0.00675389	1.0,1.0	0.901,0.704	0.198
ENSSSCG00000010251	SUPV3L1	chr14	+	72261709	72261801	72259338	72259416	72263064	72263245	11175	65,24	0,0	30,29	0,7	241	149	0.000395522	0.00674746	1.0,1.0	1.0,0.719	0.141
ENSSSCG00000013836	WIZ	chr2	+	62171950	62172121	62167555	62167876	62173034	62173538	17754	8,8	0,0	37,24	2,5	298	149	0.000394972	0.00674382	1.0,1.0	0.902,0.706	0.196
ENSSSCG00000014443	CAMK2A	chr2	-	151257805	151257881	151255299	151255394	151264601	151264650	6204	116107	10,0	686837	0,2	225	149	0.000394442	0.00674052	0.885,1.0	1.0,0.996	-0.055
ENSSSCG00000036679	SORBS2	chr15	-	46635370	46635454	46633433	46633490	46636138	46636297	10436	21,11	0,0	48,41	6,3	233	149	0.000392505	0.00671314	1.0,1.0	0.836,0.897	0.133
ENSSSCG00000002555	JAG2	chrAEMK02000452.1	-	3270392	3270506	3270260	3270307	3270640	3270754	159	40,4	0,0	41,27	0,16	263	149	0.000392047	0.00671104	1.0,1.0	1.0,0.489	0.256
ENSSSCG00000035318	NUP58	chr11	+	3231553	3231589	3230471	3230614	3234447	3234594	2499	0,8	10,13	2,1	54127	185	149	0.00039127	0.00670837	0.0,0.331	0.029,0.006	0.148
ENSSSCG00000008807	GUF1	chr8	+	35180108	35180248	35178748	35178952	35181345	35181469	26040	42100	0,0	116,76	6,4	289	149	0.000391556	0.00670837	1.0,1.0	0.909,0.907	0.092
ENSSSCG00000016912	PLPP1	chr16	-	34639514	34639666	34633973	34634254	34702308	34702391	2806	276460	0,26	871770	16,0	298	149	0.000388608	0.00666927	1.0,0.898	0.965,1.0	-0.033
ENSSSCG00000014969	CEP57	chr9	+	27845512	27845620	27841661	27841739	27846128	27846206	25460	32,35	7,0	79,43	0,0	257	149	0.000388582	0.00666927	0.726,1.0	1.0,1.0	-0.137
ENSSSCG00000009917	SPPL3	chr14	-	40701785	40701895	40699935	40701062	40702980	40703180	6763	337591	0,20	376244	0,0	259	149	0.000387851	0.00666771	1.0,0.944	1.0,1.0	-0.028
ENSSSCG00000017741	TEFM	chr12	+	42866515	42866976	42864357	42864689	42869173	42869323	14542	18,25	8,0	30,47	0,0	298	149	0.000386504	0.00665026	0.529,1.0	1.0,1.0	-0.236
ENSSSCG00000046151	NA	chr4	-	12196547	12196658	12186696	12188521	12223512	12223732	16278	53,80	0,9	32100	0,0	260	149	0.000386441	0.00665026	1.0,0.836	1.0,1.0	-0.082
ENSSSCG00000006090	MTERF3	chr4	+	40390556	40390649	40388197	40388387	40393079	40393227	28834	0,17	60106	0,0	41,37	242	149	0.000385432	0.00664324	0.0,0.09	0.0,0.0	0.045
ENSSSCG00000026034	NUP153	chr7	-	13437722	13437869	13434436	13434486	13440113	13440170	7041	130,8	0,0	188,87	10,2	296	149	0.00038448	0.00663253	1.0,1.0	0.904,0.956	0.07
ENSSSCG00000001534	ANKS1A	chr7	+	30991140	30991236	30990812	30990983	30991777	30991875	4835	16,0	11,17	0,2	40,64	245	149	0.000383897	0.00662819	0.469,0.0	0.0,0.019	0.225
ENSSSCG00000002763	PRMT7	chr6	+	28886471	28886505	28883157	28883702	28887399	28887578	7536	88,21	0,6	55131	18,42	183	149	0.000379505	0.006558	1.0,0.74	0.713,0.717	0.155
ENSSSCG00000007721	GTF2I	chr3	+	11758113	11758173	11750367	11750445	11760553	11760610	18255	14,0	148,40	37,27	187128	209	149	0.000378543	0.00654703	0.063,0.0	0.124,0.131	-0.096
ENSSSCG00000011350	CCDC51	chr13	-	31124193	31124370	31124028	31124112	31124961	31125204	18798	12,5	17,0	45,87	0,0	298	149	0.000378404	0.00654703	0.261,1.0	1.0,1.0	-0.369
ENSSSCG00000008040	TSC2	chr3	-	39905465	39905534	39904242	39904373	39906192	39906396	24615	0,11	42,73	23,10	74,25	218	149	0.000377596	0.00654194	0.0,0.093	0.175,0.215	-0.149
ENSSSCG00000002461	BTBD7	chr7	-	114625600	114626044	114619774	114622759	114628670	114628849	5420	38,8	6,0	93,30	0,0	298	149	0.000376662	0.00653142	0.76,1.0	1.0,1.0	-0.12
ENSSSCG00000017127	CYBC1	chr12	+	659062	659193	658513	658638	659381	659423	6308	0,2	44,80	10,9	91,84	280	149	0.00037332	0.00648316	0.0,0.013	0.055,0.054	-0.048
ENSSSCG00000015963	OLA1	chr15	-	80252246	80252347	80226567	80226711	80253612	80253741	22951	566196	17,1	307299	0,0	250	149	0.000373556	0.00648316	0.952,0.992	1.0,1.0	-0.028
ENSSSCG00000026001	DNAJC1	chr10	+	53019283	53019385	52963015	52963179	53030259	53030379	3175	18,2	47211	0,3	135,76	251	149	0.000372312	0.00648279	0.185,0.006	0.0,0.023	0.084
ENSSSCG00000004199	EPB41L2	chr1	+	32594221	32594323	32592738	32592885	32600280	32600334	11024	34,16	0,0	47,72	7,3	251	149	0.000372887	0.00648279	1.0,1.0	0.799,0.934	0.133
ENSSSCG00000008591	ATAD2B	chr3	+	114835391	114836075	114831171	114831309	114838751	114838879	14329	31,19	0,8	62,37	0,0	298	149	0.000372714	0.00648279	1.0,0.543	1.0,1.0	-0.228
ENSSSCG00000032715	CERS6	chr15	+	75253106	75253130	75252388	75252545	75255846	75261552	23924	0,0	29,2	3,3	14,7	173	149	0.000371887	0.00648229	0.0,0.0	0.156,0.27	-0.213
ENSSSCG00000005652	GLE1	chr1	+	268915747	268915852	268914400	268914530	268917301	268917384	11074	192,52	13,0	67,57	0,0	254	149	0.000369656	0.00644902	0.897,1.0	1.0,1.0	-0.051
ENSSSCG00000010025	LIMK2	chr14	+	47963920	47964147	47946435	47946543	47967054	47967073	13034	81,43	0,0	71146	1,10	298	149	0.000369382	0.00644902	1.0,1.0	0.973,0.88	0.074
ENSSSCG00000001819	MAN2A2	chr7	+	53499414	53499880	53498962	53499147	53501716	53501974	4324	33,1	13,0	109103	1,2	298	149	0.000368862	0.0064464	0.559,1.0	0.982,0.963	-0.193
ENSSSCG00000004516	MBD1	chr1	-	99902710	99903005	99899868	99901244	99904707	99904779	11915	0,19	15,0	9,8	0,0	298	149	0.000366066	0.00640312	0.0,1.0	1.0,1.0	-0.5
ENSSSCG00000011552	ARPC4	chr13	+	66084356	66084475	66079984	66080501	66086237	66086349	18271	680885	4,4	654936	8,22	268	149	0.000365463	0.00639816	0.99,0.992	0.978,0.959	0.023
ENSSSCG00000014267	NA	chr2	-	133712691	133713006	133709026	133712035	133715642	133716145	11410	31,2	12,0	34,19	1,0	298	149	0.000364322	0.00638376	0.564,1.0	0.944,1.0	-0.19
ENSSSCG00000016104	TRAK2	chr15	-	105027708	105028001	105023343	105023538	105054901	105055011	13216	79,4	0,0	59,43	5,3	298	149	0.000364028	0.00638376	1.0,1.0	0.855,0.878	0.133
ENSSSCG00000001485	MLIP	chr7	-	26573829	26573883	26561358	26563119	26620966	26621095	21821	0,6	15,70	6,19	34,30	203	149	0.000362562	0.00636407	0.0,0.059	0.115,0.317	-0.186
ENSSSCG00000013659	DNMT1	chr2	-	68982336	68982427	68981563	68981921	68983123	68983240	23867	197589	0,5	137199	5,8	240	149	0.000362163	0.00636264	1.0,0.987	0.944,0.939	0.052
ENSSSCG00000010550	CWF19L1	chr14	-	111372157	111372272	111360895	111361105	111373207	111373348	24200	99,23	11,0	36,18	0,0	264	149	0.000362069	0.00636264	0.836,1.0	1.0,1.0	-0.082
ENSSSCG00000023126	TARDBP	chr6	+	71220645	71220772	71220094	71220265	71221715	71221855	8302	182,80	0,10	210197	0,0	276	149	0.000360716	0.00634836	1.0,0.812	1.0,1.0	-0.094
ENSSSCG00000031076	MAPK7	chr12	-	60147434	60147600	60144704	60144838	60148136	60148373	13884	66,83	0,16	209324	0,6	298	149	0.000359207	0.00632735	1.0,0.722	1.0,0.964	-0.121
ENSSSCG00000002558	CEP170B	chrAEMK02000452.1	+	3128024	3128168	3127627	3127787	3128246	3128335	162	40,20	15,0	43,43	1,0	293	149	0.000358455	0.00631967	0.576,1.0	0.956,1.0	-0.19
ENSSSCG00000034139	EYA4	chr1	-	30340619	30340744	30330421	30330514	30389897	30389947	21019	23,6	0,0	77,68	9,4	274	149	0.000358175	0.00631967	1.0,1.0	0.823,0.902	0.137
ENSSSCG00000017209	MIF4GD	chr12	+	6049965	6050075	6048679	6048811	6050277	6050433	1026	100197	0,1	175230	6,9	259	149	0.000357374	0.00631172	1.0,0.991	0.944,0.936	0.056
ENSSSCG00000017297	CYB561	chr12	+	15445020	15445178	15444601	15444737	15445333	15447082	877	112179	0,0	88,55	8,0	298	149	0.000356007	0.00629313	1.0,1.0	0.846,1.0	0.077
ENSSSCG00000016306	USP40	chr15	-	133942278	133942425	133939795	133939939	133944442	133944607	23865	17,16	10,0	33,16	0,0	296	149	0.000353289	0.0062506	0.461,1.0	1.0,1.0	-0.269
ENSSSCG00000010941	ERCC6L2	chr10	-	26122781	26122963	26113502	26114863	26146316	26146483	26162	22,30	7,0	87,43	0,0	298	149	0.000353263	0.0062506	0.611,1.0	1.0,1.0	-0.195
ENSSSCG00000000801	TMEM117	chr5	+	74997082	74997215	74926272	74926577	75167349	75167449	2950	63,15	8,0	35,26	0,0	282	149	0.00035092	0.00621966	0.806,1.0	1.0,1.0	-0.097
ENSSSCG00000045735	NA	chr18	+	50462455	50462599	50462097	50462291	50462978	50463102	497	29,33	0,12	9,22	0,0	293	149	0.00034941	0.00619839	1.0,0.583	1.0,1.0	-0.209
ENSSSCG00000012548	PWWP3B	chrX	+	86793391	86793559	86792495	86792672	86794964	86795142	14864	0,0	8,1	4,4	7,10	298	149	0.000348743	0.00619204	0.0,0.0	0.222,0.167	-0.195
ENSSSCG00000013736	PRDX2	chr2	+	66209569	66209700	66209344	66209467	66211143	66211215	6032	12013737	0,37	12202065	34,20	280	149	0.000347148	0.00617455	1.0,0.982	0.95,0.982	0.025
ENSSSCG00000025568	TEAD2	chr6	-	54450364	54450526	54449457	54449610	54452161	54452335	18858	134485	0,24	159487	34,32	298	149	0.000346732	0.00617455	1.0,0.91	0.7,0.884	0.163
ENSSSCG00000004374	QRSL1	chr1	+	72822493	72822592	72815611	72815754	72824109	72824206	19408	29,43	0,0	37,73	1,8	248	149	0.00034745	0.00617455	1.0,1.0	0.957,0.846	0.099
ENSSSCG00000009505	MBNL2	chr11	+	66604403	66604451	66597793	66598057	66605084	66605238	21409	0,0	24,2	17,8	131,53	197	149	0.000347395	0.00617455	0.0,0.0	0.089,0.102	-0.096
ENSSSCG00000024999	PPIP5K2	chr2	+	108672734	108672908	108669874	108670042	108674211	108674284	24652	5,27	3,4	21,10	31,29	298	149	0.000346085	0.00617221	0.455,0.771	0.253,0.147	0.413
ENSSSCG00000032941	SIK2	chr9	+	39475315	39475426	39474427	39474591	39476365	39476457	25526	17,1	0,0	19,27	6,1	260	149	0.000346036	0.00617221	1.0,1.0	0.645,0.939	0.208
ENSSSCG00000023171	SLC66A2	chr6	-	127938923	127938977	127908696	127908913	127951412	127951751	16340	0,4	16,0	14,21	0,0	203	149	0.000344657	0.00615771	0.0,1.0	1.0,1.0	-0.5
ENSSSCG00000043195	TMEM115	chr13	-	32832354	32832491	32832165	32832263	32833123	32833292	19673	14,90	0,8	69,37	0,0	286	149	0.000344613	0.00615771	1.0,0.854	1.0,1.0	-0.073
ENSSSCG00000010108	NA	chr14	+	50776790	50777056	50773963	50773999	50784375	50784541	22401	32,30	9,0	63,81	1,0	298	149	0.000343227	0.00614312	0.64,1.0	0.969,1.0	-0.164
ENSSSCG00000041114	NA	chr6	+	49009089	49009157	49008748	49008885	49009400	49010042	19076	32254	0,3	116,89	15,0	217	149	0.000339618	0.00608397	1.0,0.983	0.842,1.0	0.071
ENSSSCG00000028225	DICER1	chr7	-	116374053	116374209	116370217	116371091	116377422	116378194	9814	115,35	0,0	135133	10,2	298	149	0.000339273	0.00608349	1.0,1.0	0.871,0.971	0.079
ENSSSCG00000010797	EARS2	chr3	+	22681661	22681797	22676089	22676220	22682212	22684244	26804	11,12	0,0	12,27	0,8	285	149	0.000339288	0.00608349	1.0,1.0	1.0,0.638	0.181
ENSSSCG00000028735	DDX51	chr14	+	23266209	23266318	23265994	23266101	23266388	23266534	22747	106,27	0,0	77,38	0,9	258	149	0.000336375	0.00604208	1.0,1.0	1.0,0.709	0.145
ENSSSCG00000017635	MKS1	chr12	-	34501525	34501633	34500782	34500832	34501730	34501800	28205	13,10	0,0	1,7	2,2	257	149	0.000334978	0.00602239	1.0,1.0	0.225,0.67	0.552
ENSSSCG00000017301	TLK2	chr12	-	16195631	16195799	16181473	16181569	16209069	16209165	6105	106,16	0,0	103122	3,8	298	149	0.000334154	0.00601454	1.0,1.0	0.945,0.884	0.086
ENSSSCG00000015668	ORC4	chr15	+	4100172	4100210	4096645	4096734	4136903	4136977	10611	12,0	94,14	0,1	55,61	187	149	0.000334241	0.00601454	0.092,0.0	0.0,0.013	0.04
ENSSSCG00000000107	NA	chr5	+	9607843	9607954	9598608	9598696	9608088	9608237	23022	150,72	0,0	186358	5,13	260	149	0.000333636	0.00601454	1.0,1.0	0.955,0.94	0.052
ENSSSCG00000009123	CAMK2D	chr8	+	109219416	109219512	109217353	109217582	109220892	109221307	28039	330140	115,23	433267	22,43	245	149	0.000334132	0.00601454	0.636,0.787	0.923,0.791	-0.145
ENSSSCG00000013072	FADS2	chr2	-	9634391	9634517	9629421	9634111	9634964	9635044	11352	68204	25,14	440550	6,31	275	149	0.000333038	0.00601451	0.596,0.888	0.975,0.906	-0.199
ENSSSCG00000032366	MOB3A	chr2	+	76481244	76481342	76475531	76475773	76486903	76487406	19365	15,21	0,0	12109	0,13	247	149	0.000331608	0.00599408	1.0,1.0	1.0,0.835	0.083
ENSSSCG00000008491	QPCT	chr3	-	102802420	102802597	102800108	102800208	102808043	102808322	27451	26,66	0,8	61,29	0,0	298	149	0.000331218	0.00599244	1.0,0.805	1.0,1.0	-0.097
ENSSSCG00000031498	PPP2R3C	chr7	+	64768018	64768146	64763049	64763455	64771798	64771903	3979	33104	0,0	115141	4,8	277	149	0.000329922	0.00597509	1.0,1.0	0.939,0.905	0.078
ENSSSCG00000011598	FGD5	chr13	-	69651254	69651285	69635302	69635463	69651394	69651453	11930	9,4	8,0	33,7	0,0	180	149	0.00032996	0.00597509	0.482,1.0	1.0,1.0	-0.259
ENSSSCG00000003197	MED25	chr6	+	54835011	54835136	54834607	54834653	54841479	54841578	7990	106,36	12,13	138154	1,11	274	149	0.000328432	0.00595875	0.828,0.601	0.987,0.884	-0.221
ENSSSCG00000001898	ULK3	chr7	+	58701805	58701910	58701136	58701257	58702938	58703063	11497	27,33	0,0	67,57	8,2	254	149	0.00032763	0.00595875	1.0,1.0	0.831,0.944	0.113
ENSSSCG00000007563	BRAT1	chr3	+	1912245	1912393	1910180	1910335	1912867	1913211	11735	2,34	0,10	25,36	0,1	297	149	0.000328463	0.00595875	1.0,0.63	1.0,0.948	-0.159
ENSSSCG00000003301	PPP6R1	chr6	-	59428559	59428641	59427898	59427976	59428789	59428860	13603	14305	0,13	94153	0,0	231	149	0.00032832	0.00595875	1.0,0.938	1.0,1.0	-0.031
ENSSSCG00000004163	BCLAF1	chr1	+	27891408	27891571	27891099	27891275	27892403	27892584	19718	0,5	164116	29,5	230219	298	149	0.0003271	0.00595559	0.0,0.021	0.059,0.011	-0.024
ENSSSCG00000012327	HSD17B10	chrX	-	46219083	46219192	46218544	46218886	46219270	46219399	5369	431110	0,0	223487	3,13	258	149	0.000326703	0.00595378	1.0,1.0	0.977,0.956	0.034
ENSSSCG00000004209	PTPRK	chr1	+	35218567	35218603	35216339	35216500	35222873	35223058	15231	0,0	38,19	3,12	74,68	185	149	0.000326068	0.00594763	0.0,0.0	0.032,0.124	-0.078
ENSSSCG00000040202	CRLS1	chr17	+	14889506	14889597	14887651	14887720	14891468	14892436	1333	138118	0,18	209171	3,1	240	149	0.000324956	0.00594368	1.0,0.803	0.977,0.991	-0.083
ENSSSCG00000012927	RCE1	chr2	-	5592506	5592590	5592160	5592239	5592684	5592787	5993	23,52	10,0	44,43	0,0	233	149	0.000325508	0.00594368	0.595,1.0	1.0,1.0	-0.203
ENSSSCG00000011769	FXR1	chr13	+	118894149	118894230	118893204	118893405	118897887	118897979	13337	361585	108232	500541	98124	230	149	0.000325555	0.00594368	0.684,0.62	0.768,0.739	-0.102
ENSSSCG00000009611	XPO7	chr14	+	6242898	6242992	6239851	6239998	6243533	6243700	15504	120,1	0,0	207119	14,2	243	149	0.000325138	0.00594368	1.0,1.0	0.901,0.973	0.063
ENSSSCG00000015039	BCO2	chr9	+	39923812	39923835	39921725	39922384	39924509	39924566	24256	864605	41,51	354497	45,58	172	149	0.000324716	0.00594368	0.948,0.911	0.872,0.881	0.053
ENSSSCG00000014304	SEC24A	chr2	+	136933660	136933834	136929370	136929529	136937610	136937721	16639	742,90	20,0	372141	1,0	298	149	0.000321491	0.00589636	0.949,1.0	0.995,1.0	-0.023
ENSSSCG00000008924	UBA6	chr8	-	65437616	65437739	65435313	65435437	65440664	65440745	22983	35,19	9,0	64,48	1,0	272	149	0.000319903	0.00587262	0.681,1.0	0.972,1.0	-0.145
ENSSSCG00000016684	SCRN1	chr18	+	42962251	42962433	42925373	42925489	42969951	42970154	301	4,23	0,0	27,62	4,5	298	149	0.000319006	0.00586535	1.0,1.0	0.771,0.861	0.184
ENSSSCG00000003872	EPS15	chr6	+	160761766	160761970	160752472	160752670	160764021	160764138	9576	246,82	27,0	439295	7,4	298	149	0.000319215	0.00586535	0.82,1.0	0.969,0.974	-0.062
ENSSSCG00000014211	YTHDC2	chr2	+	118057477	118057656	118053503	118053569	118058167	118058264	6075	55,18	8,0	44,15	0,0	298	149	0.000317545	0.00584539	0.775,1.0	1.0,1.0	-0.113
ENSSSCG00000011826	TMEM44	chr13	-	131611060	131611187	131608862	131608956	131613350	131613754	6772	6,22	0,11	32,50	0,1	276	149	0.000317509	0.00584539	1.0,0.519	1.0,0.964	-0.222
ENSSSCG00000032166	NA	chr12	+	6241532	6241618	6240290	6240605	6243875	6244006	1017	184134	0,21	117426	4,2	235	149	0.000313699	0.00579338	1.0,0.802	0.949,0.993	-0.07
ENSSSCG00000003909	NA	chr6	+	165391645	165391720	165380242	165380419	165392138	165392309	8795	27,5	9,0	1,2	0,0	224	149	0.000314141	0.00579338	0.666,1.0	1.0,1.0	-0.167
ENSSSCG00000008055	TEDC2	chr3	-	39580997	39581278	39580207	39580747	39581614	39581716	27271	7,87	0,10	5,32	0,0	298	149	0.00031388	0.00579338	1.0,0.813	1.0,1.0	-0.094
ENSSSCG00000033766	NA	chr5	-	42572526	42572657	42569247	42570705	42573390	42573721	3444	0,6	16,14	14,5	8,5	280	149	0.00031173	0.00576485	0.0,0.186	0.482,0.347	-0.322
ENSSSCG00000012403	OGT	chrX	+	57555710	57555752	57552211	57552335	57556237	57558519	5320	3,3	230229	16,10	228255	191	149	0.000311434	0.00576485	0.01,0.01	0.052,0.03	-0.031
ENSSSCG00000012971	EFEMP2	chr2	+	6455978	6456096	6455563	6455670	6456981	6457188	6662	33,47	0,2	42250	10,26	267	149	0.000311578	0.00576485	1.0,0.929	0.701,0.843	0.193
ENSSSCG00000013399	TEAD1	chr2	-	46469818	46469881	46456417	46456429	46469970	46470033	14992	68,31	8,0	105119	40,27	212	149	0.000306865	0.00569064	0.857,1.0	0.648,0.756	0.227
ENSSSCG00000017421	ACLY	chr12	+	20801713	20801898	20796748	20796854	20803679	20803802	697	259,19	10,0	227505	1,0	298	149	0.000306253	0.00568588	0.928,1.0	0.991,1.0	-0.032
ENSSSCG00000035421	ATP8A2	chr11	+	3743212	3743301	3664125	3664233	3749633	3749738	2498	32,38	0,0	29,25	0,8	238	149	0.000306166	0.00568588	1.0,1.0	1.0,0.662	0.169
ENSSSCG00000013775	ADGRE5	chr2	-	64846528	64846764	64846330	64846397	64846940	64847132	7749	897589	20,17	970506	9,3	298	149	0.000305054	0.00568588	0.957,0.945	0.982,0.988	-0.034
ENSSSCG00000009400	RCBTB2	chr11	+	19177176	19177307	19170050	19170177	19180998	19182477	17792	11,36	0,0	31,31	6,1	280	149	0.000305536	0.00568588	1.0,1.0	0.733,0.943	0.162
ENSSSCG00000023806	LRRN1	chr13	+	60394832	60394997	60393646	60394122	60426790	60430053	17922	11,0	40,32	22,33	55,50	298	149	0.000306324	0.00568588	0.121,0.0	0.167,0.248	-0.147
ENSSSCG00000005987	TBC1D31	chr4	-	16259127	16259328	16253464	16253641	16262530	16262690	28662	47,5	10,0	47,29	0,1	298	149	0.000305499	0.00568588	0.701,1.0	1.0,0.935	-0.117
ENSSSCG00000007331	RBL1	chr17	-	40215524	40215596	40213579	40213670	40217324	40217501	1576	121,14	14,0	36,6	0,0	221	149	0.000304521	0.00568401	0.854,1.0	1.0,1.0	-0.073
ENSSSCG00000046466	NAGLU	chr12	-	20278170	20278318	20276698	20276845	20279192	20279582	2323	18,57	0,2	34,56	6,9	297	149	0.0003039	0.00567772	1.0,0.935	0.74,0.757	0.219
ENSSSCG00000027331	COL6A3	chr15	-	137068159	137068759	137066019	137066592	137070420	137070868	14181	2086,38	55,0	17841269	73,81	298	149	0.000301191	0.00563236	0.95,1.0	0.924,0.887	0.07
ENSSSCG00000017735	RHOT1	chr12	-	42728420	42728516	42711230	42712330	42729570	42729773	9774	0,16	12,11	0,1	47,15	245	149	0.000300708	0.00562858	0.0,0.469	0.0,0.039	0.215
ENSSSCG00000026084	SLC49A3	chr8	-	124728	124942	124498	124590	125084	125243	19957	69120	0,0	109181	4,8	298	149	0.000300136	0.00562313	1.0,1.0	0.932,0.919	0.075
ENSSSCG00000014568	DENND2B	chr9	+	665281	665386	613728	613896	674058	674986	26634	27,21	0,0	26106	0,13	254	149	0.000298065	0.00558955	1.0,1.0	1.0,0.827	0.087
ENSSSCG00000000998	RPP40	chr7	-	3002187	3002256	3001008	3001104	3003426	3003571	4496	79113	8,4	115,65	0,1	218	149	0.000297483	0.00558386	0.871,0.951	1.0,0.978	-0.078
ENSSSCG00000010794	PALB2	chr3	+	22598903	22598975	22596698	22597528	22601702	22601864	13162	32,24	0,0	31,21	8,0	221	149	0.000297056	0.00558109	1.0,1.0	0.723,1.0	0.139
ENSSSCG00000005786	SNRPA1	chr1	+	145714616	145714696	145713893	145713996	145715170	145715246	6777	127461	0,14	195214	12,19	229	149	0.000294753	0.00554398	1.0,0.955	0.914,0.88	0.081
ENSSSCG00000003964	PPIH	chr6	-	168748048	168748209	168746518	168746798	168749677	168749766	8509	0,11	84138	7,19	76,65	298	149	0.000294804	0.00554398	0.0,0.038	0.044,0.128	-0.067
ENSSSCG00000013585	EVI5L	chr2	-	71336920	71337049	71335090	71335231	71340072	71340213	18833	18,30	0,0	22,57	8,1	278	149	0.000294799	0.00554398	1.0,1.0	0.596,0.968	0.218
ENSSSCG00000011772	NA	chr13	+	120795277	120795359	120779775	120779879	120803873	120804024	19815	139,6	12,0	104,26	1,0	231	149	0.000294136	0.00554398	0.882,1.0	0.985,1.0	-0.051
ENSSSCG00000015586	RPS6KC1	chr9	-	130384802	130384896	130372678	130373041	130397145	130397261	24742	348,30	21,0	134,89	0,2	243	149	0.000292969	0.00553025	0.91,1.0	1.0,0.965	-0.027
ENSSSCG00000001382	DDR1	chr7	+	23380962	23381191	23380652	23380755	23382850	23382998	3985	216,50	0,0	178303	3,12	298	149	0.000292569	0.00552789	1.0,1.0	0.967,0.927	0.053
ENSSSCG00000034752	SUPT4H1	chr12	-	34624196	34624250	34619728	34623764	34624519	34624575	25008	401945	0,0	588692	9,17	203	149	0.000290372	0.00549156	1.0,1.0	0.98,0.968	0.026
ENSSSCG00000015288	RBBP5	chr9	-	65809395	65809512	65802168	65802309	65810656	65810682	11407	74,3	0,0	33,20	7,0	266	149	0.000288742	0.00546591	1.0,1.0	0.725,1.0	0.137
ENSSSCG00000008055	TEDC2	chr3	-	39580997	39581185	39580199	39580747	39581614	39581716	27270	7,78	0,10	3,29	0,0	298	149	0.000288188	0.00546057	1.0,0.796	1.0,1.0	-0.102
ENSSSCG00000014376	HARS2	chr2	+	142408588	142408735	142407995	142408112	142409429	142409619	9867	8167	0,1	36121	5,5	296	149	0.000287564	0.00545635	1.0,0.988	0.784,0.924	0.14
ENSSSCG00000011197	OXNAD1	chr13	+	3434739	3434982	3425950	3426092	3435740	3435849	11299	55102	4,6	53,31	0,0	298	149	0.000287693	0.00545635	0.873,0.895	1.0,1.0	-0.116
ENSSSCG00000006303	DCAF6	chr4	-	83038522	83038651	83034499	83034592	83047235	83047293	14390	10,3	45,38	0,5	106,96	278	149	0.000287109	0.00545561	0.106,0.041	0.0,0.027	0.06
ENSSSCG00000022345	NA	chr15	-	80776693	80776771	80754598	80754683	80813305	80813594	15532	25,22	10,0	8,30	0,0	227	149	0.000286587	0.00545088	0.621,1.0	1.0,1.0	-0.19
ENSSSCG00000009244	SEC31A	chr8	+	135478563	135478860	135476788	135476906	135485736	135485795	8868	47,64	210209	220183	550336	298	149	0.000286017	0.0054452	0.101,0.133	0.167,0.214	-0.073
ENSSSCG00000000094	SUN2	chr5	+	9288868	9289090	9288377	9288546	9289412	9289497	3349	116,79	12,0	69234	1,1	298	149	0.000285212	0.00543505	0.829,1.0	0.972,0.992	-0.068
ENSSSCG00000012911	CARNS1	chr2	-	5103594	5103868	5102713	5102803	5105119	5105159	7058	21,70	10,0	71191	0,0	298	149	0.000284284	0.00542252	0.512,1.0	1.0,1.0	-0.244
ENSSSCG00000040838	AGBL2	chr2	+	14968660	14968750	14967599	14967707	14970723	14970861	16860	14,3	7,0	3,3	0,0	239	149	0.000283439	0.00541446	0.555,1.0	1.0,1.0	-0.222
ENSSSCG00000026465	BABAM2	chr3	-	111182456	111182531	111101330	111101440	111200738	111200933	17028	144204	13,11	191124	3,2	224	149	0.000283591	0.00541446	0.88,0.925	0.977,0.976	-0.074
ENSSSCG00000023539	MBOAT2	chr3	+	127285170	127285316	127243854	127244014	127290855	127290933	28011	150,47	4,0	85,75	5,13	295	149	0.000283537	0.00541446	0.95,1.0	0.896,0.745	0.154
ENSSSCG00000029697	FAM120B	chr1	-	147380	147473	132485	132692	151420	151593	18354	48,36	9,3	82,71	2,1	242	149	0.000282599	0.005411	0.767,0.881	0.962,0.978	-0.146
ENSSSCG00000004224	HDDC2	chr1	+	37644216	37644319	37642135	37642257	37649566	37649635	10913	24,49	0,7	82,46	33,19	252	149	0.000281755	0.0054	1.0,0.805	0.595,0.589	0.311
ENSSSCG00000008382	USP34	chr3	+	80582506	80582586	80571473	80571598	80584868	80585009	12576	41,34	0,0	86,36	11,0	229	149	0.000280454	0.00538277	1.0,1.0	0.836,1.0	0.082
ENSSSCG00000016170	BARD1	chr15	-	117118576	117118725	117103095	117104060	117124680	117124737	23476	0,4	11,0	9,9	0,0	298	149	0.000280588	0.00538277	0.0,1.0	1.0,1.0	-0.5
ENSSSCG00000001892	SCAMP2	chr7	+	58686723	58686780	58686229	58686298	58689008	58689126	22756	39,23	0,0	41,88	4,7	206	149	0.000278701	0.00535684	1.0,1.0	0.881,0.901	0.109
ENSSSCG00000020954	PCGF6	chr14	-	114269053	114269152	114249819	114251045	114277903	114277931	22463	0,5	15,0	13,5	0,0	248	149	0.000278186	0.00535208	0.0,1.0	1.0,1.0	-0.5
ENSSSCG00000034178	AIF1L	chr1	+	271075725	271075787	271075315	271075508	271087766	271087833	21051	5,95	18,11	50197	3,4	211	149	0.000277714	0.00534813	0.164,0.859	0.922,0.972	-0.436
ENSSSCG00000025606	ATM	chr9	+	36621164	36621350	36620657	36620905	36625369	36625471	27653	102,15	0,0	24,23	0,7	298	149	0.000277096	0.00534136	1.0,1.0	1.0,0.622	0.189
ENSSSCG00000004082	NA	chr1	+	14191922	14191981	14190407	14190500	14200726	14201604	11424	74136	0,11	133120	0,0	208	149	0.000276504	0.00533508	1.0,0.899	1.0,1.0	-0.05
ENSSSCG00000017333	FMNL1	chr12	-	18211445	18211463	18209751	18209860	18212038	18212176	832	17,11	0,0	32,39	9,2	167	149	0.000275122	0.00531354	1.0,1.0	0.76,0.946	0.147
ENSSSCG00000035341	C6orf89	chr7	+	32554598	32554692	32547531	32547988	32559433	32559641	4779	21,18	0,11	6,33	14,68	243	149	0.000274305	0.00530491	1.0,0.501	0.208,0.229	0.532
ENSSSCG00000034395	CREB1	chr15	+	110735087	110735129	110733498	110733645	110742596	110742697	7286	0,0	6,21	7,3	32,23	191	149	0.00027441	0.00530491	0.0,0.0	0.146,0.092	-0.119
ENSSSCG00000021106	GRIPAP1	chrX	-	43051522	43051636	43050777	43050855	43052046	43052259	9556	43112	0,0	61,67	0,9	263	149	0.000273882	0.00530491	1.0,1.0	1.0,0.808	0.096
ENSSSCG00000006936	ODF2L	chr4	+	129733193	129733265	129733012	129733072	129733935	129734052	28441	22,26	17,0	22,37	0,0	221	149	0.000274061	0.00530491	0.466,1.0	1.0,1.0	-0.267
ENSSSCG00000006766	PHTF1	chr4	+	106839127	106839286	106838581	106838651	106845341	106845498	28905	10,16	0,0	12,12	4,1	298	149	0.000273263	0.0053032	1.0,1.0	0.6,0.857	0.272
ENSSSCG00000010594	NT5C2	chr14	-	114074685	114074910	114073877	114073971	114074992	114075048	22443	0,2	133,45	16,18	226210	298	149	0.000272307	0.00528979	0.0,0.022	0.034,0.041	-0.027
ENSSSCG00000006177	UBE2W	chr4	+	62056502	62056605	62046569	62046661	62067235	62067391	28998	267,45	0,1	130131	2,10	252	149	0.000270332	0.00525651	1.0,0.964	0.975,0.886	0.051
ENSSSCG00000022164	NA	chr13	-	206585678	206585782	206545355	206546040	206595222	206595340	13787	81247	4,55	84112	52,41	253	149	0.000270059	0.0052563	0.923,0.726	0.488,0.617	0.272
ENSSSCG00000010109	SCARF2	chr14	+	50818195	50818297	50818037	50818096	50819107	50819326	7718	41,56	10,0	31,55	0,0	251	149	0.000268896	0.00523877	0.709,1.0	1.0,1.0	-0.145
ENSSSCG00000009744	SFSWAP	chr14	-	23547973	23548204	23546640	23546831	23555250	23555425	21114	32,47	0,0	30114	0,11	298	149	0.000268793	0.00523877	1.0,1.0	1.0,0.838	0.081
ENSSSCG00000010130	GNB1L	chr14	-	51320603	51320729	51317775	51317938	51321095	51321240	17968	20,67	0,16	59,89	0,2	275	149	0.000268234	0.00523605	1.0,0.694	1.0,0.96	-0.133
ENSSSCG00000005518	NA	chr1	-	261549901	261550013	261535866	261535955	261587417	261587503	12889	257,22	9,0	66,99	5,19	261	149	0.000267692	0.00523057	0.942,1.0	0.883,0.748	0.155
ENSSSCG00000028033	SECISBP2	chr14	+	920391	920515	913110	913259	922441	922671	22322	69,10	0,0	60,40	0,11	273	149	0.000267677	0.00523057	1.0,1.0	1.0,0.665	0.167
ENSSSCG00000000541	FAR2	chr5	-	44407722	44407767	44405584	44405703	44409069	44409247	3411	8,9	0,0	19,32	7,2	194	149	0.000266747	0.0052223	1.0,1.0	0.676,0.925	0.2
ENSSSCG00000004704	PPIP5K1	chr1	+	127890039	127890165	127886992	127887083	127896358	127896496	13375	19,3	18,0	3,14	0,0	275	149	0.000265335	0.00519974	0.364,1.0	1.0,1.0	-0.318
ENSSSCG00000014348	SPATA24	chr2	-	141291331	141291397	141290973	141291104	141293050	141293227	6806	30152	0,0	51200	0,13	215	149	0.000264626	0.00519092	1.0,1.0	1.0,0.914	0.043
ENSSSCG00000010134	TANGO2	chr14	+	51461433	51461587	51458668	51458739	51461931	51462036	22520	306185	0,0	111486	7,8	298	149	0.000263901	0.00518178	1.0,1.0	0.888,0.968	0.072
ENSSSCG00000038731	STX18	chr8	+	5972367	5972445	5969714	5969830	5972644	5972711	7634	86147	0,12	100101	0,0	227	149	0.000263459	0.00517818	1.0,0.889	1.0,1.0	-0.055
ENSSSCG00000006282	KIFAP3	chr4	+	80956766	80956957	80932443	80932703	80958360	80958492	14929	11,0	11,35	0,0	42,56	298	149	0.000262982	0.00517387	0.333,0.0	0.0,0.0	0.167
ENSSSCG00000002461	BTBD7	chr7	-	114625600	114625930	114617507	114622759	114628670	114628849	5419	30,5	6,0	47,10	0,0	298	149	0.000262486	0.00516956	0.714,1.0	1.0,1.0	-0.143
ENSSSCG00000005371	TRMO	chr1	-	239776182	239776340	239772312	239772977	239779236	239779411	8540	121,49	0,0	91,35	5,3	298	149	0.00026236	0.00516956	1.0,1.0	0.901,0.854	0.123
ENSSSCG00000030255	EIF4G1	chr13	+	122206280	122206457	122204233	122204535	122206679	122206779	14303	306,32	0,0	364435	0,21	298	149	0.000262505	0.00516956	1.0,1.0	1.0,0.912	0.044
ENSSSCG00000027459	RNF13	chr13	+	90127237	90127343	90108497	90108588	90137744	90137838	13671	427,44	15,0	220140	0,0	255	149	0.000258947	0.00511459	0.943,1.0	1.0,1.0	-0.028
ENSSSCG00000008697	HTT	chr8	+	1906864	1907003	1905608	1905685	1907894	1908017	24979	107,33	0,0	118,57	7,3	288	149	0.000258574	0.00511227	1.0,1.0	0.897,0.908	0.097
ENSSSCG00000037561	ATP11A	chr11	+	78386423	78386447	78385852	78385988	78391139	78391205	2240	0,0	50,19	6,4	47,31	173	149	0.000258069	0.00510732	0.0,0.0	0.099,0.1	-0.1
ENSSSCG00000012510	ARMCX2	chrX	-	83218105	83218177	83217145	83217209	83218439	83218533	5174	0,9	17,17	35,67	14,65	221	149	0.000255202	0.00505754	0.0,0.263	0.628,0.41	-0.388
ENSSSCG00000004951	AAGAB	chr1	-	165132499	165132549	165130100	165131841	165133003	165133108	16098	115,92	0,0	101124	1,11	199	149	0.000255263	0.00505754	1.0,1.0	0.987,0.894	0.059
ENSSSCG00000038025	NRBP2	chr4	+	801631	801754	800765	801160	801822	801924	28284	35,8	16,0	38121	1,1	272	149	0.000255301	0.00505754	0.545,1.0	0.954,0.985	-0.197
ENSSSCG00000016509	NA	chr18	-	10300707	10300806	10297645	10297756	10316682	10316774	13613	839259	36,0	427294	4,2	248	149	0.000254109	0.00504891	0.933,1.0	0.985,0.989	-0.02
ENSSSCG00000007311	NA	chr17	+	39222536	39222636	39215097	39215276	39225773	39225969	1800	38,7	6,3	26,20	0,1	249	149	0.000250546	0.00498305	0.791,0.583	1.0,0.923	-0.274
ENSSSCG00000009720	DDX60	chr14	+	21127289	21127399	21127053	21127193	21132328	21132433	20991	9,2	0,0	32,13	2,5	259	149	0.000250448	0.00498305	1.0,1.0	0.902,0.599	0.25
ENSSSCG00000007291	EDEM2	chr17	-	38499024	38499166	38497481	38497606	38504204	38504330	1640	47,77	7,4	42,61	0,1	291	149	0.000249695	0.00497601	0.775,0.908	1.0,0.969	-0.143
ENSSSCG00000038873	SLMAP	chr13	+	39691426	39691486	39691079	39691160	39701920	39701995	13546	172,83	12,0	219277	1,1	209	149	0.000248801	0.00496313	0.911,1.0	0.994,0.995	-0.039
ENSSSCG00000013427	DAZAP1	chr2	-	77056624	77056707	77053831	77054000	77059589	77059638	8677	50128	0,0	186287	8,11	232	149	0.000245347	0.00489911	1.0,1.0	0.937,0.944	0.059
ENSSSCG00000005480	RGS3	chr1	+	254176793	254177016	254148459	254148582	254193208	254194176	14842	7,18	0,0	29,88	8,4	298	149	0.000245052	0.0048981	1.0,1.0	0.644,0.917	0.22
ENSSSCG00000008275	TTC31	chr3	-	68560363	68560466	68560034	68560243	68563394	68563483	26866	11,10	0,0	13,29	0,20	252	149	0.000243972	0.00488139	1.0,1.0	1.0,0.462	0.269
ENSSSCG00000003976	NFYC	chr6	-	170467207	170467296	170455979	170456107	170485599	170485690	12158	0,0	45,6	7,2	12,33	238	149	0.000243205	0.00487092	0.0,0.0	0.268,0.037	-0.152
ENSSSCG00000021200	NA	chrX	-	58235942	58236048	58210191	58210747	58351584	58351679	5304	68,58	20,0	17,27	0,0	255	149	0.000242241	0.00485646	0.665,1.0	1.0,1.0	-0.167
ENSSSCG00000024837	SYT12	chr2	-	5426830	5426887	5422183	5422377	5433870	5433929	6914	16,12	12,0	8,28	0,0	206	149	0.000241833	0.00485313	0.491,1.0	1.0,1.0	-0.254
ENSSSCG00000007264	NA	chr17	-	36918885	36919082	36917993	36918181	36921252	36921383	2165	40198	0,2	90100	6,6	298	149	0.000240641	0.00483407	1.0,0.98	0.882,0.893	0.103
ENSSSCG00000028771	MEF2A	chr1	+	138414523	138414609	138371348	138371434	138417747	138417939	16066	207,9	326,13	75,26	181139	235	149	0.000238702	0.00479993	0.287,0.305	0.208,0.106	0.139
ENSSSCG00000005183	PSIP1	chr1	+	207190792	207190931	207177824	207177901	207193439	207193544	19110	101,44	0,0	231116	11,4	288	149	0.000237997	0.00479374	1.0,1.0	0.916,0.938	0.073
ENSSSCG00000008357	SPRED2	chr3	+	76615865	76616043	76527664	76528325	76624971	76625140	27045	25,4	0,0	25,27	1,6	298	149	0.000238155	0.00479374	1.0,1.0	0.926,0.692	0.191
ENSSSCG00000008312	DYSF	chr3	-	71191624	71191717	71191073	71191285	71193213	71193328	26976	0,0	11,1	10,3	10,28	242	149	0.000237592	0.00479204	0.0,0.0	0.381,0.062	-0.222
ENSSSCG00000030255	EIF4G1	chr13	+	122204752	122204846	122204233	122204535	122205142	122205229	14291	67,35	0,0	184501	17,14	243	149	0.000237144	0.00478782	1.0,1.0	0.869,0.956	0.088
ENSSSCG00000008831	DCUN1D4	chr8	+	39054497	39054602	39040501	39040610	39057224	39057327	7314	140,55	0,0	80,32	4,4	254	149	0.000236395	0.00477751	1.0,1.0	0.921,0.824	0.127
ENSSSCG00000008358	ACTR2	chr3	-	76718389	76718404	76714239	76714455	76720748	76720859	13043	29,7	448,73	10,20	652560	164	149	0.000236239	0.00477751	0.056,0.08	0.014,0.031	0.046
ENSSSCG00000036789	COX6A2	chr3	+	17134427	17134600	17133475	17133832	17134744	17134881	17314	10169	0,10	29240	0,1	298	149	0.000235206	0.00476423	1.0,0.894	1.0,0.992	-0.049
ENSSSCG00000027506	POLD3	chr9	+	8907185	8907263	8906479	8906629	8907945	8908001	25156	0,0	15,7	4,7	12,37	227	149	0.000234995	0.00476423	0.0,0.0	0.18,0.11	-0.145
ENSSSCG00000007748	PSPH	chr3	+	16882528	16882583	16877922	16878163	16892675	16892834	26158	1118625	61,20	488503	5,13	204	149	0.000235262	0.00476423	0.93,0.958	0.986,0.966	-0.032
ENSSSCG00000000843	TXNRD1	chr5	-	80172268	80172328	80168753	80168759	80180367	80180502	27551	20,76	11,0	87135	0,0	209	149	0.000235093	0.00476423	0.565,1.0	1.0,1.0	-0.218
ENSSSCG00000027765	TOGARAM1	chr1	+	175272457	175272544	175269594	175269814	175273171	175274307	13245	89,28	0,0	95,28	4,5	236	149	0.000234212	0.00476222	1.0,1.0	0.937,0.78	0.141
ENSSSCG00000010359	LDB3	chr14	+	87677702	87677906	87672625	87672993	87682481	87682651	21735	44,21	0,0	160205	4,18	298	149	0.000231096	0.00470607	1.0,1.0	0.952,0.851	0.099
ENSSSCG00000026705	NVL	chr10	-	12668518	12668548	12667036	12667110	12670531	12670596	24348	11,0	26,7	0,1	13,36	179	149	0.000231215	0.00470607	0.26,0.0	0.0,0.023	0.119
ENSSSCG00000015853	HERC2	chr15	+	56493619	56493813	56491616	56491868	56502939	56503140	23645	76,7	0,0	14,37	3,3	298	149	0.000228986	0.0046702	1.0,1.0	0.7,0.86	0.22
ENSSSCG00000023174	USP53	chr8	-	104516970	104517117	104515201	104515940	104518603	104518756	26482	19,6	18,0	51,26	0,0	296	149	0.000227765	0.00465002	0.347,1.0	1.0,1.0	-0.327
ENSSSCG00000002753	NOB1	chr6	+	17236097	17236228	17234145	17234278	17238011	17238083	8647	126389	0,0	294390	5,12	280	149	0.000227132	0.00464183	1.0,1.0	0.969,0.945	0.043
ENSSSCG00000000502	CNOT2	chr5	+	34513017	34513084	34502073	34502196	34524405	34524553	25859	54,14	0,0	101121	8,8	216	149	0.000226343	0.00463043	1.0,1.0	0.897,0.913	0.095
ENSSSCG00000038947	NA	chr7	+	77921877	77921922	77921140	77921273	77950750	77951028	15554	57,26	117130	30116	0,116	194	149	0.000224166	0.00459241	0.272,0.133	1.0,0.434	-0.514
ENSSSCG00000011314	LZTFL1	chr13	-	28990146	28990271	28987646	28987841	28996445	28996613	19275	158,29	0,0	67,52	4,4	274	149	0.000224255	0.00459241	1.0,1.0	0.901,0.876	0.111
ENSSSCG00000023801	LANCL2	chr18	+	48574452	48574600	48573444	48573652	48575956	48576103	19554	353253	11,6	236220	0,1	297	149	0.000222096	0.00455751	0.942,0.955	1.0,0.991	-0.047
ENSSSCG00000031503	PRRX1	chr4	-	80437155	80437227	80427684	80431065	80440992	80441174	11828	158,19	36,5	202158	99,86	221	149	0.000219986	0.00452194	0.747,0.719	0.579,0.553	0.167
ENSSSCG00000028840	EZH2	chr9	+	109421603	109421782	109412680	109412809	109425114	109425231	27503	0,0	23,6	8,1	13,14	298	149	0.000220136	0.00452194	0.0,0.0	0.235,0.034	-0.135
ENSSSCG00000002667	ZDHHC7	chr6	+	3804643	3804974	3801193	3801279	3813862	3813987	8606	56,82	0,0	153187	6,9	298	149	0.00021936	0.00451525	1.0,1.0	0.927,0.912	0.081
ENSSSCG00000028821	SASS6	chr4	+	118005468	118005573	118004133	118004213	118010510	118010682	29041	44,1	7,0	27,21	0,0	254	149	0.000218293	0.00449792	0.787,1.0	1.0,1.0	-0.107
ENSSSCG00000005725	NA	chr1	-	272202897	272203919	272199993	272200220	272212442	272212483	29312	12,16	0,0	3,16	0,7	298	149	0.000218064	0.00449783	1.0,1.0	1.0,0.533	0.234
ENSSSCG00000026194	INIP	chr1	-	253392596	253392677	253382228	253382331	253393718	253393852	12040	60,16	0,0	65,90	0,14	230	149	0.000217161	0.00448779	1.0,1.0	1.0,0.806	0.097
ENSSSCG00000005725	NA	chr1	-	272202897	272203919	272199993	272200220	272208983	272209189	29311	24,16	0,0	8,22	0,7	298	149	0.000217353	0.00448779	1.0,1.0	1.0,0.611	0.195
ENSSSCG00000023304	SRRM2	chr3	+	39278653	39278927	39275287	39275506	39279814	39279922	5649	31,11	1,0	48181	3,34	298	149	0.000216845	0.00448654	0.939,1.0	0.889,0.727	0.161
ENSSSCG00000010742	UROS	chr14	-	135119489	135119581	135115199	135115274	135130843	135131070	13852	35,32	0,0	13,25	0,7	241	149	0.000215	0.00445298	1.0,1.0	1.0,0.688	0.156
ENSSSCG00000008339	GFPT1	chr3	+	73039614	73039722	73035403	73037560	73046114	73046240	6867	495,19	0,0	161115	11,0	257	149	0.000214513	0.00444748	1.0,1.0	0.895,1.0	0.052
ENSSSCG00000026498	R3HDM2	chr5	-	22587260	22587314	22582440	22582673	22587411	22587443	3821	24,0	45,7	43,72	17,42	203	149	0.000214051	0.00444251	0.281,0.0	0.65,0.557	-0.463
ENSSSCG00000011026	ARHGAP12	chr10	-	42510646	42510787	42509362	42509443	42518410	42518674	22822	6,4	21,12	43,29	22,31	290	149	0.000213937	0.00444251	0.128,0.146	0.501,0.325	-0.276
ENSSSCG00000015396	SEMA3D	chr9	+	95307289	95307385	95280592	95281044	95347022	95347208	25267	92,6	2,0	118,94	8,18	245	149	0.000213326	0.00443666	0.965,1.0	0.9,0.761	0.152
ENSSSCG00000028446	PCBP4	chr13	-	34092377	34092506	34092100	34092175	34092665	34092797	13170	597684	0,2	6791033	9,19	278	149	0.000212712	0.00442972	1.0,0.995	0.976,0.967	0.026
ENSSSCG00000010400	MSMB	chr14	-	90535909	90536015	90533102	90533362	90537654	90537750	21808	51216	0,3	114104	9,6	255	149	0.000212772	0.00442972	1.0,0.977	0.881,0.91	0.093
ENSSSCG00000024999	PPIP5K2	chr2	+	108676161	108676281	108674211	108674284	108677181	108677244	24654	22,35	0,0	36,38	4,4	269	149	0.000211254	0.00440729	1.0,1.0	0.833,0.84	0.163
ENSSSCG00000021898	ASH2L	chr15	-	48404333	48404351	48402808	48402902	48405070	48405146	15520	0,0	19,55	12,5	108,84	167	149	0.000210664	0.00439956	0.0,0.0	0.09,0.05	-0.07
ENSSSCG00000010680	DENND10	chr14	+	129030279	129030359	129027053	129027270	129034301	129034450	20904	210144	6,0	179171	9,16	229	149	0.000209125	0.00437198	0.958,1.0	0.928,0.874	0.078
ENSSSCG00000009259	PAQR3	chr8	+	138659647	138659845	138655065	138655221	138662405	138662496	13156	60,32	0,0	43,26	5,2	298	149	0.000208739	0.00436847	1.0,1.0	0.811,0.867	0.161
ENSSSCG00000035357	BCL2L1	chr17	-	35413476	35413491	35366745	35367803	35413665	35414170	2582	2,25	0,0	2,9	5,1	164	149	0.000206229	0.00432045	1.0,1.0	0.267,0.891	0.421
ENSSSCG00000010134	TANGO2	chr14	+	51461931	51462036	51455313	51455402	51463579	51463611	22521	35126	0,2	97247	5,19	254	149	0.000206116	0.00432045	1.0,0.974	0.919,0.884	0.086
ENSSSCG00000017561	ABCC3	chr12	+	26939068	26939130	26938737	26938863	26939758	26939885	1116	12,1	0,0	32,22	7,3	211	149	0.000205098	0.00430577	1.0,1.0	0.763,0.838	0.2
ENSSSCG00000039166	WTIP	chr6	+	44172830	44172893	44172603	44172671	44173060	44173191	12523	97138	13,8	99170	1,4	212	149	0.000204454	0.00429675	0.84,0.924	0.986,0.968	-0.095
ENSSSCG00000046151	NA	chr4	-	12306121	12306223	12267822	12267943	12408841	12409055	16285	18,39	20106	8,12	55,83	251	149	0.000203777	0.00428737	0.348,0.179	0.079,0.079	0.184
ENSSSCG00000012859	NADSYN1	chr2	-	2337307	2337436	2335888	2336694	2340250	2340320	20336	14180	0,0	23,23	7,0	278	149	0.000203794	0.00428737	1.0,1.0	0.638,1.0	0.181
ENSSSCG00000020858	KIF13A	chr7	-	13554881	13554968	13546941	13547155	13561255	13561386	4369	123,1	12,0	38,20	0,0	236	149	0.000203136	0.00428253	0.866,1.0	1.0,1.0	-0.067
ENSSSCG00000010135	DGCR8	chr14	+	51476765	51476908	51474983	51475143	51477041	51477324	20946	77,82	0,11	119214	1,1	292	149	0.000200766	0.00423703	1.0,0.792	0.984,0.991	-0.092
ENSSSCG00000013900	NA	chr2	-	59645590	59645632	59645369	59645501	59645980	59646073	12458	17,25	0,7	114,90	0,0	191	149	0.000199262	0.00422783	1.0,0.736	1.0,1.0	-0.132
ENSSSCG00000004505	SMAD2	chr1	-	97510632	97510716	97483986	97484275	97511041	97511132	12860	63,12	0,4	17,34	13,16	233	149	0.000200119	0.00422783	1.0,0.657	0.455,0.576	0.313
ENSSSCG00000024793	PORCN	chrX	+	42665466	42665577	42662768	42662854	42669075	42669519	17263	29,24	9,0	20,45	0,0	260	149	0.000199335	0.00422783	0.649,1.0	1.0,1.0	-0.175
ENSSSCG00000029606	AOX1	chr15	+	104196495	104196618	104194229	104194356	104199131	104199228	23223	119,4	10,0	28,61	0,0	272	149	0.000199974	0.00422783	0.867,1.0	1.0,1.0	-0.067
ENSSSCG00000015692	R3HDM1	chr15	-	16296202	16296457	16291887	16292039	16299120	16299347	23247	45,3	0,0	79,63	13,1	298	149	0.000199879	0.00422783	1.0,1.0	0.752,0.969	0.139
ENSSSCG00000014913	PICALM	chr9	-	19854869	19854929	19852476	19852602	19859199	19859299	25315	206110	0,5	198248	26,6	209	149	0.000199818	0.00422783	1.0,0.94	0.844,0.967	0.065
ENSSSCG00000010799	COG7	chr3	+	22772572	22772700	22754501	22754624	22775251	22775406	28653	54,39	0,0	74,39	8,1	277	149	0.000199178	0.00422783	1.0,1.0	0.833,0.955	0.106
ENSSSCG00000006267	PCMTD1	chr4	+	78145579	78145770	78139385	78139488	78154601	78154773	6846	15,4	89,19	0,5	84,66	298	149	0.000198563	0.00422616	0.078,0.095	0.0,0.036	0.068
ENSSSCG00000014817	ARAP1	chr9	-	7251103	7251239	7250733	7250836	7252872	7253007	25094	25,39	0,7	50120	0,0	285	149	0.000196354	0.0041836	1.0,0.744	1.0,1.0	-0.128
ENSSSCG00000009614	FAM160B2	chr14	+	6374958	6375059	6374592	6374733	6375275	6376113	22490	52,74	0,0	80,65	6,4	250	149	0.00019541	0.00417029	1.0,1.0	0.888,0.906	0.103
ENSSSCG00000022225	NOP58	chr15	+	105902520	105902573	105899128	105899205	105906726	105906848	23324	1465184	36,0	572377	0,2	202	149	0.000195522	0.00417029	0.968,1.0	1.0,0.993	-0.012
ENSSSCG00000021106	GRIPAP1	chrX	-	43050595	43050691	43050225	43050325	43050777	43050855	9555	40,34	0,0	10,35	0,7	245	149	0.000194942	0.00416682	1.0,1.0	1.0,0.753	0.123
ENSSSCG00000010340	PRXL2A	chr14	+	82257191	82257321	82250208	82250322	82261906	82262069	21681	1,0	24,10	5,13	1,55	279	149	0.000194308	0.00415769	0.022,0.0	0.728,0.112	-0.409
ENSSSCG00000002269	MTHFD1	chr7	+	88492414	88492474	88485764	88485849	88493348	88493402	4716	45,26	0,8	111134	0,0	209	149	0.000193794	0.00415114	1.0,0.699	1.0,1.0	-0.151
ENSSSCG00000011524	CHL1	chr13	+	57024834	57024996	57020941	57021121	57026204	57026336	17022	0,3	27,10	7,6	12,6	298	149	0.000193728	0.00415114	0.0,0.13	0.226,0.333	-0.215
ENSSSCG00000036113	GSAP	chr9	+	102783692	102783792	102783438	102783540	102784188	102784519	25357	8,46	0,10	14,14	0,0	249	149	0.00019283	0.00413933	1.0,0.734	1.0,1.0	-0.133
ENSSSCG00000015432	ATXN7L1	chr9	-	105616060	105616276	105525039	105525262	105642935	105643039	16627	18,6	0,0	22,44	5,3	298	149	0.00019242	0.00413496	1.0,1.0	0.688,0.88	0.216
ENSSSCG00000016912	PLPP1	chr16	-	34605331	34605508	34600718	34604780	34613686	34613744	2801	4501625	16,12	12711014	2,2	298	149	0.000192167	0.00413396	0.934,0.985	0.997,0.996	-0.037
ENSSSCG00000006388	DCAF8	chr4	+	90237564	90237705	90235722	90236393	90238893	90238988	28345	647,98	18,0	276256	0,0	290	149	0.000191509	0.00412424	0.949,1.0	1.0,1.0	-0.026
ENSSSCG00000022224	TAF8	chr7	+	37202298	37202438	37193893	37194036	37209467	37210663	4723	8,18	0,8	15,34	0,0	289	149	0.000190359	0.00410388	1.0,0.537	1.0,1.0	-0.232
ENSSSCG00000000444	DCTN2	chr5	-	22807220	22807226	22804325	22804422	22813192	22813261	3781	55,54	322355	104145	392462	155	149	0.000187671	0.00405029	0.141,0.128	0.203,0.232	-0.083
ENSSSCG00000015538	KIAA1614	chr9	+	122497882	122498026	122488180	122488244	122506156	122507604	24591	22,8	0,0	18,42	10,1	293	149	0.000186004	0.00401864	1.0,1.0	0.478,0.955	0.284
ENSSSCG00000024257	CEMIP2	chr1	-	224963252	224963356	224961058	224962892	224965690	224966189	16976	84,14	0,0	82,72	9,2	253	149	0.000185215	0.00400592	1.0,1.0	0.843,0.955	0.101
ENSSSCG00000014364	ANKHD1	chr2	+	142257251	142258010	142248568	142248671	142266218	142266364	16803	38,7	0,0	116,72	8,7	298	149	0.000184887	0.00400315	1.0,1.0	0.879,0.837	0.142
ENSSSCG00000006898	MTF2	chr4	-	124058684	124058855	124054908	124055014	124060961	124061029	15865	66,41	0,0	48,47	4,4	298	149	0.000184525	0.00399964	1.0,1.0	0.857,0.855	0.144
ENSSSCG00000002447	CPSF2	chr7	+	113663734	113663794	113659904	113660064	113668500	113668682	17456	121,15	0,0	48,64	7,2	209	149	0.000184521	0.00399964	1.0,1.0	0.83,0.958	0.106
ENSSSCG00000032748	NA	chr1	+	268724019	268724114	268722882	268723004	268726182	268726527	10491	213690	9,32	179234	24,23	244	149	0.000183923	0.00399865	0.935,0.929	0.82,0.861	0.092
ENSSSCG00000007950	ADCY9	chr3	+	38262251	38262442	38174627	38175741	38275929	38276034	23472	46,2	0,0	20,31	6,1	298	149	0.00018408	0.00399865	1.0,1.0	0.625,0.939	0.218
ENSSSCG00000023255	MOSPD3	chr3	+	8531737	8532004	8531178	8531383	8532225	8532301	10360	27144	0,0	64131	0,11	298	149	0.000183595	0.00399855	1.0,1.0	1.0,0.856	0.072
ENSSSCG00000010138	ZDHHC8	chr14	+	51510881	51510973	51510334	51510437	51511134	51511273	22528	14,3	7,0	27,26	0,0	241	149	0.000183676	0.00399855	0.553,1.0	1.0,1.0	-0.224
ENSSSCG00000026626	RER1	chr6	+	64304782	64304864	64301198	64301308	64306472	64306577	8174	7951169	0,14	729818	12,23	231	149	0.000181512	0.00397039	1.0,0.982	0.975,0.958	0.025
ENSSSCG00000010212	NA	chr14	-	63556482	63556545	63529977	63530101	63556707	63556780	9840	21,7	0,0	53,32	10,2	212	149	0.000181849	0.00397039	1.0,1.0	0.788,0.918	0.147
ENSSSCG00000001924	NA	chr7	-	60757750	60757895	60748535	60748628	60778198	60778266	14761	68,65	0,0	352270	10,15	294	149	0.000181986	0.00397039	1.0,1.0	0.947,0.901	0.076
ENSSSCG00000026502	LIX1L	chr4	+	99399285	99399381	99394796	99394937	99400000	99400078	24933	204109	0,0	162166	5,8	245	149	0.000181602	0.00397039	1.0,1.0	0.952,0.927	0.06
ENSSSCG00000004814	LRRC28	chr1	+	138166695	138166855	138164154	138164330	138189716	138190342	13014	982623	38,13	497350	5,3	298	149	0.000179316	0.00392926	0.928,0.96	0.98,0.983	-0.038
ENSSSCG00000021761	UBAP1	chr10	-	32569927	32570851	32555040	32555223	32576446	32576571	7113	211,85	0,0	207166	3,10	298	149	0.000177932	0.00390684	1.0,1.0	0.972,0.892	0.068
ENSSSCG00000003854	ECHDC2	chr6	+	159336591	159336684	159335533	159335620	159338739	159338796	10063	10106	0,0	54108	0,12	242	149	0.000178086	0.00390684	1.0,1.0	1.0,0.847	0.077
ENSSSCG00000003747	KIAA1328	chr6	+	120991762	120991871	120977108	120977287	121035559	121035769	12633	24,4	14,0	7,5	0,0	258	149	0.000178098	0.00390684	0.497,1.0	1.0,1.0	-0.252
ENSSSCG00000018008	SCO1	chr12	-	55422404	55422495	55419389	55419587	55423515	55423835	28207	44,43	0,0	56118	1,12	240	149	0.000176468	0.00388384	1.0,1.0	0.972,0.859	0.085
ENSSSCG00000007815	GTF3C1	chr3	+	19374194	19374404	19368405	19368691	19376118	19376295	12838	73,6	7,0	105195	0,0	298	149	0.000176176	0.00388169	0.839,1.0	1.0,1.0	-0.081
ENSSSCG00000015222	PUS3	chr9	-	53028256	53028343	53020889	53021310	53028522	53028555	20339	12,16	0,0	19,45	0,19	236	149	0.000174408	0.00384696	1.0,1.0	1.0,0.599	0.201
ENSSSCG00000030255	EIF4G1	chr13	+	122204752	122204846	122204233	122204535	122206679	122206779	14293	38,4	0,0	23166	0,21	243	149	0.000173247	0.00382558	1.0,1.0	1.0,0.829	0.086
ENSSSCG00000003861	ORC1	chr6	+	159825654	159825754	159819357	159819532	159826380	159826508	15336	19,8	11,0	20,15	0,0	249	149	0.000172663	0.00381689	0.508,1.0	1.0,1.0	-0.246
ENSSSCG00000036812	NA	chr12	-	61107462	61107567	61106043	61106100	61108211	61108353	21182	250255	0,2	267371	3,17	254	149	0.000172545	0.00381689	1.0,0.987	0.981,0.928	0.039
ENSSSCG00000002000	IPO4	chr7	+	75104899	75105006	75104600	75104635	75105101	75105257	5008	28,48	8,0	46207	0,0	256	149	0.000172011	0.00381089	0.671,1.0	1.0,1.0	-0.164
ENSSSCG00000015358	CRPPA	chr9	-	85576825	85576923	85546808	85546886	85626056	85626102	25179	62,5	10,0	19,20	0,0	247	149	0.000171638	0.00380683	0.789,1.0	1.0,1.0	-0.105
ENSSSCG00000001930	NA	chr7	+	61016663	61016780	60999044	60999129	61018415	61018597	4035	15,28	0,0	29,47	10,1	266	149	0.000171004	0.00379697	1.0,1.0	0.619,0.963	0.209
ENSSSCG00000015602	INTS7	chr9	+	131290178	131290316	131288852	131288999	131298383	131298430	24781	162,3	10,0	107,55	0,0	287	149	0.000167514	0.00372361	0.894,1.0	1.0,1.0	-0.053
ENSSSCG00000039929	ERCC2	chr6	-	51740777	51740879	51739254	51739318	51740965	51741035	12906	47,59	0,0	92,71	4,7	251	149	0.000165724	0.0036905	1.0,1.0	0.932,0.858	0.105
[truncated: 899 more rows]
