# Supplementary material for: Comprehensive analysis of pre-mRNA alternative splicing regulated by m6A methylation in pig oxidative and glycolytic skeletal muscles
Source: BMC Genomics. 2022 Dec 6;23:804. doi: 10.1186/s12864-022-09043-0 (PMC9724443; doi:10.1186/s12864-022-09043-0)
Supplement: Supplementary file 13 — Additional file 13: Table S10. All primer used in this study. [file 12864_2022_9043_MOESM13_ESM.xlsx]

## Sheet: Sheet1
Additional file 13: Table S10. All primer used in this study
Symbol	Forward Primers(5'-3')	Reverse Primers(5'-3')	Tm(°C)	Gene_ID
NEB	CACCCCCACACCCTTTACTC	CTCTGGCGTGTCCAAGACAT	60	ENSSSCG00000016397
ZNF280D	TGGACCACAAGACTCAGCATC	GCTACTAGCCAATGTGCTTTGT	60	ENSSSCG00000026960
PDE4DIP	AGGTGTCCAGGCTCCAGTAT	ACCATCAGCAACCAGTGCAT	60	ENSSSCG00000024481
MYH2	GATGGAGATCGACGACCTTGCT	CTGCTGCTCTTCCTCCTTGGAT	60	ENSSSCG00000029441
MYH4	CCATCAGAGGCCAGGATGAC	CGATGCCCTCAGCTCTTCAA	60	ENSSSCG00000062096
MYH7	GAGGAAGAGTGAGCGTCGCAT	ACCTTCAGCTGTAGCTTGTCCA	60	ENSSSCG00000053614
METTL3	CCACTTCTGGTGGCCCTAAG	CGCCAGATCAGAAAGGTGGT	60	ENSSSCG00000024445
